# Supplementary material for: Prognostic association of immunoproteasome expression in solid tumours is governed by the immediate immune environment
Source: Mol Oncol. 2023 May 11;17(6):1041–59. doi: 10.1002/1878-0261.13443 (PMC10257426; doi:10.1002/1878-0261.13443)
Supplement: Supplementary file 2 — Table S1. Gene expression values of IP and CP genes in TCGA and GTEx samples. [file MOL2-17-1041-s002.xlsx]

## Sheet: README
TableS1_A	Rows:- TCGA sample id
	Columns:- PSMB5, PSMB6, PSMB7, PSMB8, PSMB9, PSMB10 gene expression level (log2(RSEM+1)), constitutive proteosome and immunoproteasom expression level and corresponding Tumor tissue name
TableS1_B	Rows:- GTEx normal sample id
	Columns:- PSMB5, PSMB6, PSMB7, PSMB8, PSMB9, PSMB10 gene expression level (log2(RSEM+1)), constitutive proteosome and immunoproteasom expression level and corresponding GTEx normal tissue name
TableS1_C	Rows:- GTEx normal sample id
	Columns:- Corresponding Tumor tissue name
TableS1_D	Rows:- TCGA sample id
	Columns:- Immunoproteasome staus (high=upper quartile, low = lower quartile based on IP score)
TableS1_E	Rows:- TCGA sample id
	Columns:- Immunoproteasome staus (high=upper quartile, low = lower quartile based on CP score)

## Sheet: TableS1_A
	PSMB5	PSMB6	PSMB7	PSMB8	PSMB9	PSMB10	constitutive_proteosome	immuno_proteosome	Tumor tissue
TCGA.OR.A5J1	11.0943	11.8272	11.8779	9.34406	6.88503	10.4203	11.5998	8.88314	ACC
TCGA.OR.A5J2	10.6302	10.3751	10.5105	8.13974	6.53605	8.13147	10.5053	7.60242	ACC
TCGA.OR.A5J3	11.8256	10.8562	11.5238	10.1112	7.28759	9.38916	11.4019	8.9293	ACC
TCGA.OR.A5J5	11.2306	11.0299	12.8404	9.94699	7.26299	10.7693	11.7003	9.32644	ACC
TCGA.OR.A5J6	11.2907	11.552	11.9483	11.4591	9.56334	10.1398	11.597	10.3874	ACC
TCGA.OR.A5J7	12.0317	11.4681	13.6171	10.7012	8.34477	9.01471	12.3723	9.35355	ACC
TCGA.OR.A5J8	11.4671	11.596	11.7479	10.8961	10.5912	11.5714	11.6037	11.0196	ACC
TCGA.OR.A5J9	12.4491	10.9192	11.9326	8.60961	6.40318	9.41933	11.767	8.14404	ACC
TCGA.OR.A5JA	12.07	11.0769	12.4561	11.1135	8.63447	9.63553	11.8677	9.79449	ACC
TCGA.OR.A5JB	11.5613	11.1215	12.0407	11.8468	11.8317	12.0906	11.5745	11.923	ACC
TCGA.OR.A5JC	11.2477	11.4515	11.9954	10.7932	8.17259	11.0403	11.5649	10.002	ACC
TCGA.OR.A5JD	11.063	11.9246	12.2746	9.8507	7.86668	10.9007	11.754	9.53937	ACC
TCGA.OR.A5JE	12.9055	11.4753	13.3118	11.3295	10.6686	10.7656	12.5642	10.9212	ACC
TCGA.OR.A5JF	10.9912	10.3227	12.6234	9.57233	6.6748	9.5716	11.3124	8.60624	ACC
TCGA.OR.A5JG	12.1303	11.0469	12.7986	8.64494	7.57929	10.3743	11.9919	8.86619	ACC
TCGA.OR.A5JI	11.273	11.5065	11.7045	10.1972	8.24993	11.1213	11.4947	9.85615	ACC
TCGA.OR.A5JJ	11.6068	10.4758	13.098	10.4857	8.9063	9.75639	11.7268	9.71612	ACC
TCGA.OR.A5JK	10.7694	10.966	11.4773	11.8222	9.76201	12.163	11.0709	11.2491	ACC
TCGA.OR.A5JL	12.2624	11.3874	12.174	12.0477	9.3779	8.97373	11.9413	10.1331	ACC
TCGA.OR.A5JM	12.0542	10.522	12.2003	9.15036	7.23428	8.5694	11.5922	8.31801	ACC
TCGA.OR.A5JO	11.2042	11.1307	11.2565	11.4034	10.0303	11.0033	11.1971	10.8123	ACC
TCGA.OR.A5JP	12.6586	10.2928	12.6706	8.90731	7.62753	9.43791	11.874	8.65759	ACC
TCGA.OR.A5JQ	10.9772	11.5666	11.6539	9.88229	8.44694	10.5365	11.3992	9.6219	ACC
TCGA.OR.A5JR	10.6687	10.6724	11.1142	10.5059	7.95116	10.3935	10.8184	9.61685	ACC
TCGA.OR.A5JS	11.7837	9.97838	12.3961	10.2649	8.71608	8.3265	11.386	9.10249	ACC
TCGA.OR.A5JT	10.8045	10.5402	11.5853	11.266	8.26679	11.1143	10.9767	10.2157	ACC
TCGA.OR.A5JV	10.4234	10.181	11.5338	10.5735	8.85679	10.1378	10.7128	9.85604	ACC
TCGA.OR.A5JW	11.343	10.0615	12.2834	9.78262	7.75493	9.10079	11.2293	8.87945	ACC
TCGA.OR.A5JX	10.7941	11.8396	12.063	10.0536	7.49199	11.3781	11.5656	9.64124	ACC
TCGA.OR.A5JY	11.2915	9.8559	11.5769	11.0346	9.3381	8.92081	10.9081	9.76451	ACC
TCGA.OR.A5JZ	10.5124	10.2473	11.2424	11.4888	9.20806	11.205	10.6673	10.6339	ACC
TCGA.OR.A5K0	11.7547	10.7207	11.8401	10.7252	9.16076	9.21309	11.4385	9.6997	ACC
TCGA.OR.A5K1	10.9411	10.9913	11.7773	11.7706	9.03441	11.6163	11.2366	10.8071	ACC
TCGA.OR.A5K2	12.355	11.3342	13.5873	10.1409	8.44745	10.2056	12.4255	9.598	ACC
TCGA.OR.A5K3	10.9915	11.3916	11.9668	11.1237	7.99916	11.0966	11.4499	10.0731	ACC
TCGA.OR.A5K4	10.4769	10.4718	11.1943	10.9593	7.71795	10.6101	10.7144	9.76247	ACC
TCGA.OR.A5K5	11.3024	10.9448	12.5665	9.71385	8.51098	9.95392	11.6046	9.39292	ACC
TCGA.OR.A5K6	11.6655	10.9752	11.6162	10.9896	8.76025	9.48034	11.419	9.7434	ACC
TCGA.OR.A5K8	11.7363	11.1747	12.898	10.0972	7.77285	10.707	11.9363	9.52566	ACC
TCGA.OR.A5K9	11.5751	10.1774	11.5991	9.6534	7.19965	9.4242	11.1172	8.75908	ACC
TCGA.OR.A5KO	11.5591	10.5978	12.1628	9.89735	7.96209	9.3752	11.4399	9.07821	ACC
TCGA.OR.A5KT	11.2972	10.4796	12.1364	11.0781	9.30603	10.5829	11.3044	10.3223	ACC
TCGA.OR.A5KU	10.739	10.1702	11.0733	9.8775	7.45264	9.47855	10.6608	8.93623	ACC
TCGA.OR.A5KV	11.748	11.161	11.5174	7.93279	5.82105	9.75311	11.4755	7.83565	ACC
TCGA.OR.A5KW	12.689	10.8879	11.6515	9.60881	6.05189	9.2594	11.7428	8.3067	ACC
TCGA.OR.A5KX	11.2588	10.6036	11.3314	10.5713	8.74423	9.58804	11.0646	9.63453	ACC
TCGA.OR.A5KY	11.7745	11.4088	13.0546	7.60011	6.37336	9.53206	12.0793	7.83518	ACC
TCGA.OR.A5KZ	11.2162	10.9378	11.5959	10.5953	8.57594	9.48778	11.25	9.55301	ACC
TCGA.OR.A5L3	11.3302	11.7382	12.4319	11.0256	8.34774	10.9833	11.8334	10.1189	ACC
TCGA.OR.A5L4	12.2174	11.1864	11.5183	10.2944	7.14415	9.69118	11.6407	9.04325	ACC
TCGA.OR.A5L5	11.1833	11.4325	11.9623	11.4766	9.19592	11.2118	11.526	10.6281	ACC
TCGA.OR.A5L6	10.9031	11.5867	12.2378	11.7166	9.40038	12.1146	11.5759	11.0772	ACC
TCGA.OR.A5L8	11.6498	10.2246	11.0198	7.83324	5.52644	8.69073	10.9648	7.35014	ACC
TCGA.OR.A5L9	9.8628	10.8827	12.2172	11.9892	9.60838	13.8228	10.9876	11.8068	ACC
TCGA.OR.A5LA	10.9925	11.5929	12.1482	11.3418	9.14068	12.2959	11.5779	10.9261	ACC
TCGA.OR.A5LB	11.9675	9.99534	12.476	9.75806	6.4317	8.37116	11.4796	8.18697	ACC
TCGA.OR.A5LC	11.766	11.5162	12.3238	10.1601	8.91087	10.3802	11.8687	9.81704	ACC
TCGA.OR.A5LD	10.5909	11.5394	12.1725	8.71516	6.36477	12.7445	11.4343	9.27482	ACC
TCGA.OR.A5LE	11.6799	10.3565	12.5781	9.42754	7.80902	8.97404	11.5382	8.73687	ACC
TCGA.OR.A5LG	11.8539	11.8681	12.4905	10.0119	7.96778	11.5892	12.0708	9.8563	ACC
TCGA.OR.A5LH	11.357	10.8494	11.8705	11.6927	9.59602	10.2898	11.359	10.5262	ACC
TCGA.OR.A5LJ	10.8666	10.695	12.5818	9.63547	8.18216	10.0252	11.3811	9.28094	ACC
TCGA.OR.A5LK	10.1908	11.1238	11.5161	10.5037	9.13447	11.0736	10.9436	10.2373	ACC
TCGA.OR.A5LL	11.3373	10.278	11.6829	9.75617	6.9568	9.34699	11.0994	8.68665	ACC
TCGA.OR.A5LM	11.4261	11.3159	11.3637	12.2811	9.60108	11.3115	11.3686	11.0646	ACC
TCGA.OR.A5LN	10.4307	11.418	12.0983	10.8771	8.69653	11.0444	11.3156	10.206	ACC
TCGA.OR.A5LO	11.4463	10.151	11.3088	9.29043	5.85059	8.00364	10.9687	7.71489	ACC
TCGA.OR.A5LP	10.8381	10.761	11.542	10.1266	8.24908	10.7861	11.047	9.72058	ACC
TCGA.OR.A5LR	10.5047	10.5286	11.4281	11.1933	8.32492	11.1039	10.8205	10.2074	ACC
TCGA.OR.A5LS	12.0953	10.5803	12.8906	9.31886	6.56242	9.53062	11.8554	8.47063	ACC
TCGA.OR.A5LT	11.026	11.2515	12.268	9.49263	7.0062	10.1554	11.5151	8.88474	ACC
TCGA.OU.A5PI	11.7677	10.0213	12.008	9.29232	7.24872	9.96969	11.2656	8.83691	ACC
TCGA.P6.A5OF	11.0751	10.1689	11.9788	9.08907	6.69843	9.35683	11.0743	8.38144	ACC
TCGA.PA.A5YG	10.8835	10.9798	11.4583	10.6021	8.6978	11.1564	11.1072	10.1521	ACC
TCGA.PK.A5H8	11.5953	11.0043	11.3959	10.9461	6.9977	10.3158	11.3318	9.41987	ACC
TCGA.PK.A5H9	10.9759	10.4547	10.7239	11.2303	10.2055	9.4597	10.7182	10.2985	ACC
TCGA.PK.A5HA	10.7837	10.3833	11.7074	10.6953	8.2091	10.0618	10.9581	9.6554	ACC
TCGA.PK.A5HB	11.8279	10.3034	12.1162	8.65379	6.81336	8.11511	11.4158	7.86076	ACC
TCGA.2V.A95S	11.8543	11.9795	11.7903	13.4309	12.7648	12.7717	11.8747	12.9891	LIHC
TCGA.2Y.A9GS	11.3849	10.785	10.8135	11.0617	10.2554	10.8748	10.9945	10.7306	LIHC
TCGA.2Y.A9GT	10.9095	10.3356	11.4007	12.3229	11.3164	11.1991	10.8819	11.6128	LIHC
TCGA.2Y.A9GU	11.1845	10.8039	10.1942	10.1606	7.88403	9.82343	10.7275	9.28937	LIHC
TCGA.2Y.A9GV	11.2701	10.3126	11.7691	12.1067	10.7462	10.6083	11.1172	11.1537	LIHC
TCGA.2Y.A9GW	11.5622	11.4378	11.21	11.5006	9.82212	10.5095	11.4034	10.6107	LIHC
TCGA.2Y.A9GX	11.036	10.9502	11.2427	11.2272	10.0652	10.5085	11.0763	10.6003	LIHC
TCGA.2Y.A9GY	11.7059	11.3936	12.3702	11.2773	10.4064	10.9142	11.8232	10.866	LIHC
TCGA.2Y.A9GZ	11.1933	10.4815	11.5377	9.81484	8.02072	8.87424	11.0708	8.90327	LIHC
TCGA.2Y.A9H0	11.4372	11.1385	12.1709	12.2801	11.2726	11.4662	11.5822	11.673	LIHC
TCGA.2Y.A9H1	12.2358	12.698	13.3068	12.0254	10.5224	12.5558	12.7468	11.7012	LIHC
TCGA.2Y.A9H2	11.4253	10.5086	10.568	12.1335	10.7844	10.2922	10.834	11.0701	LIHC
TCGA.2Y.A9H3	11.9657	12.3005	12.2375	11.0808	10.5836	12.0685	12.1679	11.2443	LIHC
TCGA.2Y.A9H4	11.8959	11.6209	12.3593	11.6279	11.0105	11.4173	11.9587	11.3519	LIHC
TCGA.2Y.A9H5	11.1453	10.7804	10.6751	10.6906	8.50649	9.36261	10.8669	9.5199	LIHC
TCGA.2Y.A9H6	11.8115	11.7999	11.2803	10.1541	8.9337	10.6373	11.6305	9.90836	LIHC
TCGA.2Y.A9H7	11.9748	11.5676	11.4082	9.67401	8.19276	9.59941	11.6502	9.15539	LIHC
TCGA.2Y.A9H8	11.654	10.873	10.9637	11.8773	10.5616	11.0553	11.1636	11.1647	LIHC
TCGA.2Y.A9H9	11.593	11.1701	11.3199	11.909	10.3899	11.1536	11.361	11.1508	LIHC
TCGA.2Y.A9HA	11.6051	10.6591	11.0399	10.1496	9.23395	9.0424	11.1014	9.4753	LIHC
TCGA.2Y.A9HB	11.3217	11.209	12.1029	12.6151	10.7878	11.4663	11.5445	11.6231	LIHC
TCGA.3K.AAZ8	12.0506	11.9775	11.7253	12.604	11.5831	10.7665	11.9178	11.6512	LIHC
TCGA.4R.AA8I	11.4021	10.6438	11.9466	11.99	10.0082	10.5378	11.3308	10.8453	LIHC
TCGA.5C.A9VG	11.7419	11.5502	11.6874	7.69312	6.83144	9.15579	11.6598	7.89345	LIHC
TCGA.5C.A9VH	11.4211	11.6081	11.0171	11.3008	9.75893	11.4763	11.3488	10.8453	LIHC
TCGA.5C.AAPD	11.9136	11.6351	12.3192	12.0846	11.5427	11.3534	11.956	11.6603	LIHC
TCGA.5R.AA1C	11.4861	11.2677	12.2354	12.2604	10.0916	9.54709	11.6631	10.633	LIHC
TCGA.5R.AA1D	11.803	11.4801	12.0112	10.8702	8.83205	10.6434	11.7647	10.1152	LIHC
TCGA.5R.AAAM	11.3023	10.3917	11.6465	11.0092	9.18783	9.85433	11.1135	10.0171	LIHC
TCGA.BC.4072	11.6288	10.2418	11.3464	11.978	10.9115	10.5978	11.0724	11.1624	LIHC
TCGA.BC.4073	11.4619	10.3455	11.3905	11.9206	10.2593	10.6044	11.066	10.9281	LIHC
TCGA.BC.A10Q	10.9394	11.1262	10.8459	11.7326	9.32963	9.55671	10.9705	10.2063	LIHC
TCGA.BC.A10R	11.3585	10.738	11.122	9.09926	7.82434	8.92372	11.0728	8.61577	LIHC
TCGA.BC.A10S	11.1526	11.617	11.7431	11.2937	9.2364	10.1554	11.5042	10.2285	LIHC
TCGA.BC.A10T	11.318	11.2759	11.3901	10.7573	9.48156	11.1444	11.328	10.4611	LIHC
TCGA.BC.A10U	11.2511	10.5914	10.349	11.6459	9.41411	9.5156	10.7305	10.1919	LIHC
TCGA.BC.A10W	11.2586	10.9123	10.9059	10.6303	9.70925	9.00518	11.0256	9.78158	LIHC
TCGA.BC.A10X	11.0595	11.0672	11.665	10.6954	9.32448	10.1803	11.2639	10.0667	LIHC
TCGA.BC.A10Y	11.2264	10.8787	12.0143	11.9925	10.9864	10.836	11.3731	11.2716	LIHC
TCGA.BC.A10Z	11.5914	11.0231	12.1771	10.3541	7.75655	7.90932	11.5972	8.67333	LIHC
TCGA.BC.A110	11.3202	11.3979	11.8036	11.2666	9.69291	10.9344	11.5072	10.6313	LIHC
TCGA.BC.A112	11.4953	10.6692	11.3233	11.3726	9.53924	10.2069	11.1626	10.3729	LIHC
TCGA.BC.A216	10.5627	10.9176	11.3384	11.9449	10.5593	10.6789	10.9396	11.061	LIHC
TCGA.BC.A217	11.8936	11.3779	12.4043	11.9158	11.2619	10.9045	11.892	11.3607	LIHC
TCGA.BC.A3KF	11.6356	10.7865	12.2794	11.5421	9.59174	10.2644	11.5672	10.4661	LIHC
TCGA.BC.A3KG	11.9693	10.6878	11.8225	11.3928	9.26042	9.443	11.4932	10.0321	LIHC
TCGA.BC.A5W4	11.863	11.109	11.8137	10.2065	9.02	11.1901	11.5953	10.1388	LIHC
TCGA.BC.A69H	11.5038	11.8927	12.3712	11.1676	10.0015	11.4024	11.9226	10.8572	LIHC
TCGA.BC.A69I	11.7095	11.6973	11.8645	11.4315	9.58997	10.8707	11.7571	10.6307	LIHC
TCGA.BC.A8YO	10.936	10.1305	11.9676	11.7284	10.9779	10.5411	11.0114	11.0825	LIHC
TCGA.BD.A2L6	11.7481	11.1216	12.2752	11.524	10.0035	11.4983	11.7149	11.0086	LIHC
TCGA.BD.A3EP	12.2309	11.2257	11.5095	10.8161	9.28339	10.397	11.6554	10.1655	LIHC
TCGA.BW.A5NO	11.0423	11.0914	12.1888	11.3644	10.2774	10.0508	11.4408	10.5642	LIHC
TCGA.BW.A5NP	11.594	10.9999	11.5293	7.66222	7.70334	8.37669	11.3744	7.91408	LIHC
TCGA.BW.A5NQ	11.1878	10.8191	11.8061	12.0717	11.4521	11.2824	11.271	11.6021	LIHC
TCGA.CC.5258	11.7865	10.3956	10.4927	9.17103	7.97086	8.86424	10.8916	8.66871	LIHC
TCGA.CC.5259	11.0587	12.08	13.4653	12.3807	10.6598	12.9882	12.2013	12.0095	LIHC
TCGA.CC.5260	10.7496	10.2454	10.2674	11.0961	9.58774	10.162	10.4208	10.282	LIHC
TCGA.CC.5261	11.7046	9.87441	10.2218	10.3824	8.79811	8.83756	10.6003	9.33936	LIHC
TCGA.CC.5262	11.9882	10.9649	11.6164	11.4453	10.1939	10.8482	11.5232	10.8291	LIHC
TCGA.CC.5263	10.9958	10.4935	11.7252	10.7562	9.40303	8.83862	11.0715	9.66596	LIHC
TCGA.CC.5264	10.4256	10.6248	11.4777	11.3855	10.2956	10.5614	10.8427	10.7475	LIHC
TCGA.CC.A123	12.1281	12.2901	13.2316	10.7837	8.73946	10.7697	12.5499	10.0976	LIHC
TCGA.CC.A1HT	11.223	11.2055	11.3274	12.6338	12.5066	11.64	11.252	12.2601	LIHC
TCGA.CC.A3M9	11.9904	12.6466	11.7243	11.877	11.1704	11.8615	12.1204	11.6363	LIHC
TCGA.CC.A3MA	10.7169	10.4135	11.2913	11.3626	9.73506	9.41759	10.8072	10.1717	LIHC
TCGA.CC.A3MB	11.1967	11.204	10.9719	10.7352	9.38076	10.0918	11.1242	10.0693	LIHC
TCGA.CC.A3MC	11.3705	10.943	11.8119	11.4707	10.0945	10.7429	11.3751	10.7693	LIHC
TCGA.CC.A5UC	11.9719	11.2617	12.0961	10.082	8.73439	10.0155	11.7766	9.61063	LIHC
TCGA.CC.A5UD	11.8429	11.6114	11.9691	11.1715	9.64344	9.89205	11.8078	10.2356	LIHC
TCGA.CC.A5UE	11.5052	10.7743	11.0169	10.4415	8.81775	9.54524	11.0988	9.60148	LIHC
TCGA.CC.A7IE	12.0696	11.8535	11.6444	9.79403	9.24	10.2388	11.8558	9.75761	LIHC
TCGA.CC.A7IF	11.4514	9.89814	11.5743	10.7973	9.40641	9.54628	10.9746	9.91665	LIHC
TCGA.CC.A7IG	12.2775	12.2975	13.0338	11.0185	9.50476	10.4429	12.5363	10.3221	LIHC
TCGA.CC.A7IH	11.3967	11.3157	11.6099	11.3682	9.39774	9.59146	11.4407	10.1191	LIHC
TCGA.CC.A7II	12.3327	11.1868	12.8458	8.14888	7.4891	9.72953	12.1218	8.45584	LIHC
TCGA.CC.A7IJ	11.3924	12.0858	11.4668	11.641	10.8843	10.67	11.6483	11.0651	LIHC
TCGA.CC.A7IK	11.6131	10.4593	11.8838	10.0896	8.9701	9.18654	11.3187	9.41543	LIHC
TCGA.CC.A7IL	11.8267	10.5495	11.589	12.7035	10.7016	9.5103	11.3217	10.9718	LIHC
TCGA.CC.A8HS	10.9633	10.3049	10.9522	9.60461	7.8771	8.29701	10.7401	8.59291	LIHC
TCGA.CC.A8HT	10.8201	11.5086	11.9954	11.2059	9.96723	9.68497	11.4413	10.286	LIHC
TCGA.CC.A8HU	11.465	10.5214	11.9289	10.396	9.41256	9.13274	11.3051	9.6471	LIHC
TCGA.CC.A8HV	12.0407	11.1289	12.4644	10.0062	8.15449	9.60955	11.878	9.25674	LIHC
TCGA.CC.A9FS	11.3669	10.2699	11.5509	10.4975	8.92611	9.58616	11.0626	9.66993	LIHC
TCGA.CC.A9FU	12.158	11.0269	11.445	9.98785	9.21367	9.84493	11.5433	9.68215	LIHC
TCGA.CC.A9FV	10.9832	11.1463	10.8449	11.11	9.78753	10.9482	10.9915	10.6152	LIHC
TCGA.CC.A9FW	12.0276	11.9065	10.7856	9.79653	9.08061	9.66799	11.5732	9.51505	LIHC
TCGA.DD.A113	10.8619	11.6705	10.9989	10.8485	8.8825	9.54165	11.1771	9.75755	LIHC
TCGA.DD.A114	11.4036	10.8607	11.1991	12.2124	11.7281	10.9688	11.1545	11.6364	LIHC
TCGA.DD.A115	11.1553	11.1706	11.8496	11.9633	10.6308	11.5311	11.3918	11.3751	LIHC
TCGA.DD.A116	12.1849	11.5051	11.7797	10.6851	10.6088	10.6953	11.8232	10.6631	LIHC
TCGA.DD.A118	12.2254	10.7641	11.4449	9.12087	7.43552	9.35835	11.4781	8.63825	LIHC
TCGA.DD.A119	12.4397	11.6106	11.7308	11.8287	11.0517	11.1526	11.927	11.3443	LIHC
TCGA.DD.A11A	11.6297	10.885	10.9233	11.3166	8.73122	8.83218	11.146	9.62667	LIHC
TCGA.DD.A11B	10.8641	11.0575	10.3816	9.99577	8.19977	8.43159	10.7677	8.87571	LIHC
TCGA.DD.A11C	11.1834	10.5542	11.1469	10.7854	9.21631	9.96876	10.9615	9.99016	LIHC
TCGA.DD.A11D	11.1104	10.504	11.4253	10.8935	8.835	10.3363	11.0132	10.0216	LIHC
TCGA.DD.A1EA	10.7826	10.1055	11.0062	11.193	10.3223	10.2931	10.6314	10.6028	LIHC
TCGA.DD.A1EB	11.2129	10.3568	11.6845	12.0095	9.89946	10.4669	11.0847	10.7919	LIHC
TCGA.DD.A1EC	11.4353	11.1308	11.2751	12.2743	11.3391	11.3218	11.2804	11.645	LIHC
TCGA.DD.A1ED	11.2516	11.1983	11.6097	10.9844	9.29036	10.3049	11.3532	10.1932	LIHC
TCGA.DD.A1EE	11.1188	10.7807	11.2649	11.3334	8.94404	9.71907	11.0548	9.99883	LIHC
TCGA.DD.A1EF	11.5343	10.7354	10.9439	8.51002	7.54964	8.92241	11.0712	8.32736	LIHC
TCGA.DD.A1EG	11.6103	11.1835	11.2967	12.5597	10.8732	11.2314	11.3635	11.5548	LIHC
TCGA.DD.A1EH	11.2044	9.65002	10.5458	8.1365	7.71903	7.44236	10.4668	7.76596	LIHC
TCGA.DD.A1EI	11.3054	11.0234	11.6795	10.628	9.59482	9.62411	11.3361	9.94898	LIHC
TCGA.DD.A1EJ	12.2114	10.8896	11.3816	7.48301	6.61351	8.52173	11.4942	7.53942	LIHC
TCGA.DD.A1EK	11.4026	10.4497	10.5525	11.3058	9.22518	9.96602	10.8016	10.1657	LIHC
TCGA.DD.A1EL	11.5445	11.2776	12.321	10.9167	9.46516	10.2704	11.7144	10.2174	LIHC
TCGA.DD.A39V	12.3722	12.8605	12.7506	12.137	11.5466	12.5088	12.6611	12.0641	LIHC
TCGA.DD.A39W	11.8416	11.1013	11.2117	9.6959	8.65452	9.99046	11.3848	9.44696	LIHC
TCGA.DD.A39X	12.1238	12.3136	12.0029	11.8033	10.2201	11.9236	12.1468	11.3157	LIHC
TCGA.DD.A39Y	12.3354	11.578	12.1272	11.3562	9.77726	11.1725	12.0136	10.7687	LIHC
TCGA.DD.A39Z	12.1149	11.5653	11.9406	11.0114	8.67223	10.0748	11.8736	9.91946	LIHC
TCGA.DD.A3A1	10.6212	12.2033	12.2741	12.0845	10.6245	11.9473	11.6995	11.5521	LIHC
TCGA.DD.A3A2	11.4718	11.6111	11.9072	11.1791	8.39654	9.95403	11.6633	9.84323	LIHC
TCGA.DD.A3A3	12.3791	11.2362	12.5155	11.1764	9.32958	11.2287	12.0436	10.5782	LIHC
TCGA.DD.A3A4	12.1515	10.6796	11.7241	9.41632	7.0912	8.76616	11.5184	8.42456	LIHC
TCGA.DD.A3A5	11.7132	11.5971	12.8243	11.5488	10.6284	12.2928	12.0449	11.49	LIHC
TCGA.DD.A3A6	11.6628	12.7252	13.0178	11.4752	10.309	12.455	12.4686	11.4131	LIHC
TCGA.DD.A3A7	12.2563	12.4287	13.5142	12.8118	11.2848	12.5781	12.7331	12.2249	LIHC
TCGA.DD.A3A8	11.6015	11.5405	11.9862	10.9788	8.58277	9.47618	11.7094	9.67926	LIHC
TCGA.DD.A3A9	12.241	12.5231	12.0743	11.6959	9.98791	10.7008	12.2795	10.7949	LIHC
TCGA.DD.A4NA	10.9862	9.87288	10.4286	11.4986	9.83347	10.5659	10.4292	10.6327	LIHC
TCGA.DD.A4NB	10.9252	11.2223	11.8975	10.7924	8.62302	10.0586	11.3483	9.82468	LIHC
TCGA.DD.A4ND	10.9736	10.7378	11.0012	10.4499	9.21572	9.74537	10.9042	9.80368	LIHC
TCGA.DD.A4NE	10.8176	10.9141	10.4055	10.8506	8.79282	8.67273	10.7124	9.43871	LIHC
TCGA.DD.A4NF	11.4005	10.6705	11.3459	9.43614	7.41923	8.79406	11.139	8.54981	LIHC
TCGA.DD.A4NG	11.2375	10.5806	11.0431	10.8929	8.81367	9.81724	10.9537	9.84128	LIHC
TCGA.DD.A4NH	10.5332	10.0631	10.9341	11.8123	9.3144	9.75399	10.5101	10.2936	LIHC
TCGA.DD.A4NI	10.8605	11.0265	11.2791	11.1835	10.0799	10.3746	11.0554	10.546	LIHC
TCGA.DD.A4NJ	11.1003	10.1186	10.4313	11.2924	9.93787	9.02423	10.5501	10.0848	LIHC
TCGA.DD.A4NK	11.1228	10.9755	10.9641	10.4344	8.15702	10.2318	11.0208	9.60774	LIHC
TCGA.DD.A4NL	11.2227	11.2924	12.019	11.677	9.10056	10.39	11.5114	10.3892	LIHC
TCGA.DD.A4NN	11.4437	11.2644	11.5653	8.58664	6.901	8.58664	11.4245	8.02476	LIHC
TCGA.DD.A4NO	11.0354	11.6976	11.1439	10.7446	9.08957	9.93352	11.2923	9.92256	LIHC
TCGA.DD.A4NP	11.4263	12.1965	11.9319	11.6278	9.40044	10.2979	11.8516	10.442	LIHC
TCGA.DD.A4NQ	11.4345	10.8184	11.7401	11.5582	10.1564	10.7303	11.331	10.815	LIHC
TCGA.DD.A4NR	11.7283	11.3415	11.4498	12.0028	10.8043	11.5629	11.5066	11.4567	LIHC
TCGA.DD.A4NS	10.7093	10.9887	10.9331	10.3339	8.83724	10.226	10.877	9.79904	LIHC
TCGA.DD.A4NV	10.7333	10.6671	11.432	10.557	8.67057	9.53609	10.9441	9.5879	LIHC
TCGA.DD.A73A	11.1405	11.1111	11.3932	11.1173	9.17708	10.6226	11.2149	10.3057	LIHC
TCGA.DD.A73B	11.177	10.7282	12.0956	11.8456	10.628	9.3826	11.3336	10.6187	LIHC
TCGA.DD.A73C	11.32	11.278	11.6604	11.2047	8.48284	9.05835	11.4195	9.58195	LIHC
TCGA.DD.A73D	11.6886	11.4578	11.8093	9.53158	7.81253	7.90352	11.6519	8.41588	LIHC
TCGA.DD.A73E	11.8566	10.679	11.2967	10.3107	8.46389	9.44349	11.2774	9.40603	LIHC
TCGA.DD.A73F	11.5678	11.8277	11.754	12.4446	11.2514	12.1152	11.7165	11.9371	LIHC
TCGA.DD.A73G	12.6321	13.3072	13.2117	10.5485	8.92489	11.7265	13.0503	10.4	LIHC
TCGA.DD.AA3A	10.9127	11.6555	10.288	11.9893	10.8808	10.1782	10.9521	11.0161	LIHC
TCGA.DD.AAC8	11.9678	11.7427	11.9739	10.7676	9.37147	10.1836	11.8948	10.1076	LIHC
TCGA.DD.AAC9	11.7627	11.8556	12.2997	11.4183	9.76819	10.852	11.9726	10.6795	LIHC
TCGA.DD.AACA	11.4429	10.3238	11.3806	10.1304	9.33075	9.81247	11.0491	9.75789	LIHC
TCGA.DD.AACB	11.9629	11.5335	11.8366	13.173	12.2404	11.7904	11.7777	12.4013	LIHC
TCGA.DD.AACC	11.62	11.3078	11.9212	12.7747	12.469	12.5238	11.6163	12.5892	LIHC
TCGA.DD.AACD	11.7833	12.2955	12.9798	13.3712	11.954	12.2301	12.3529	12.5184	LIHC
TCGA.DD.AACE	10.9911	10.1808	11.1353	11.3428	9.38475	9.2418	10.7691	9.98977	LIHC
TCGA.DD.AACF	12.5135	10.8531	11.9618	11.9482	11.5394	10.5415	11.7761	11.343	LIHC
TCGA.DD.AACG	11.8224	11.8367	13.4892	12.7523	11.6778	11.8664	12.3827	12.0988	LIHC
TCGA.DD.AACH	11.5727	10.6289	11.5449	11.5065	10.3669	10.4209	11.2488	10.7647	LIHC
TCGA.DD.AACI	11.9329	12.8312	12.707	12.7731	12.1194	12.2216	12.4904	12.3714	LIHC
TCGA.DD.AACJ	11.8345	11.335	12.3533	11.5952	9.87217	10.1037	11.8409	10.5237	LIHC
TCGA.DD.AACK	11.3311	11.21	11.7296	10.8915	9.00461	10.1946	11.4236	10.0302	LIHC
TCGA.DD.AACL	12.1657	11.4207	12.2805	11.6308	10.9071	11.0894	11.9556	11.2091	LIHC
TCGA.DD.AACN	11.0573	11.0573	11.3804	10.1866	8.61943	9.46362	11.165	9.42322	LIHC
TCGA.DD.AACO	11.2159	12.5607	13.1984	11.7699	9.83044	11.7509	12.325	11.1171	LIHC
TCGA.DD.AACP	12.3699	11.88	11.7273	9.57295	8.60692	9.90872	11.9924	9.36286	LIHC
TCGA.DD.AACQ	11.4215	10.0192	11.8192	10.9064	9.15761	9.89044	11.0866	9.98482	LIHC
TCGA.DD.AACS	11.9592	11.6186	12.0781	10.5806	8.97418	9.68062	11.8853	9.74512	LIHC
TCGA.DD.AACT	11.7628	11.3976	11.4065	12.4706	10.4661	10.856	11.5223	11.2642	LIHC
TCGA.DD.AACU	11.484	10.9653	11.0358	11.2878	9.5971	10.6238	11.1617	10.5029	LIHC
TCGA.DD.AACV	11.3645	10.8486	12.0404	9.99577	8.65443	8.66863	11.4178	9.10628	LIHC
TCGA.DD.AACW	11.3878	11.0624	11.4632	9.44145	7.99254	9.34602	11.3045	8.92667	LIHC
TCGA.DD.AACX	11.6273	10.4941	11.7612	11.3025	9.80205	10.207	11.2942	10.4372	LIHC
TCGA.DD.AACY	11.3065	11.2982	12.029	10.9123	9.02032	9.80349	11.5446	9.91204	LIHC
TCGA.DD.AACZ	12.0321	11.1801	11.7747	10.6429	10.0688	10.4172	11.6623	10.3763	LIHC
TCGA.DD.AAD0	11.1843	10.3006	10.9159	10.0623	8.95286	9.99483	10.8003	9.67001	LIHC
TCGA.DD.AAD1	11.0491	10.083	10.9854	10.467	8.81069	9.49998	10.7058	9.59257	LIHC
TCGA.DD.AAD2	11.5418	11.5283	12.0297	11.4267	10.2367	11.1744	11.7	10.9459	LIHC
TCGA.DD.AAD3	11.5699	10.5538	10.6842	11.4411	9.79155	9.38048	10.9359	10.2044	LIHC
TCGA.DD.AAD5	11.6748	11.9331	12.3437	12.524	10.2843	11.0583	11.9839	11.2889	LIHC
TCGA.DD.AAD6	11.0103	10.3597	12.6313	10.3716	8.56773	10.0899	11.3338	9.67643	LIHC
TCGA.DD.AAD8	11.0837	10.6417	11.8195	11.4082	9.99451	11.0281	11.1816	10.8103	LIHC
TCGA.DD.AADA	11.1341	11.439	11.6603	11.0262	9.62794	10.4324	11.4111	10.3622	LIHC
TCGA.DD.AADB	12.0072	10.9158	11.713	11.1973	10.2454	10.0834	11.5453	10.5087	LIHC
TCGA.DD.AADC	11.2859	10.9546	11.9585	9.49445	8.72321	9.7215	11.3997	9.31305	LIHC
TCGA.DD.AADD	10.5227	10.6686	11.5794	10.1869	9.17011	9.45744	10.9236	9.60482	LIHC
TCGA.DD.AADF	11.9069	12.0832	12.4784	12.4148	10.9377	11.4164	12.1562	11.5896	LIHC
TCGA.DD.AADG	11.5365	10.603	11.6662	10.5554	8.6468	9.35224	11.2685	9.51816	LIHC
TCGA.DD.AADI	11.6835	12.1966	12.412	10.4027	11.0194	11.2849	12.0974	10.9023	LIHC
TCGA.DD.AADJ	12.0039	12.2549	12.5498	10.3245	8.83456	10.4197	12.2696	9.85959	LIHC
TCGA.DD.AADK	12.069	11.8201	10.9917	11.0338	9.63787	10.1105	11.6269	10.2607	LIHC
TCGA.DD.AADL	11.5087	10.5211	11.0517	10.2459	8.92432	9.16028	11.0272	9.44348	LIHC
TCGA.DD.AADM	12.1092	12.7567	12.8534	12.7177	11.5717	11.6886	12.5731	11.9927	LIHC
TCGA.DD.AADN	13.0636	12.3744	13.2558	13.2209	12.6124	13.9487	12.8979	13.2606	LIHC
TCGA.DD.AADO	12.277	13.3921	12.8202	12.6495	11.6225	12.0116	12.8297	12.0945	LIHC
TCGA.DD.AADP	11.3512	11.2057	11.4472	9.33448	8.11557	9.34051	11.3347	8.93019	LIHC
TCGA.DD.AADQ	11.5825	12.1551	12.4554	13.7809	12.2832	11.6266	12.0643	12.5636	LIHC
TCGA.DD.AADR	11.2762	10.919	11.8133	11.9094	10.2325	10.6843	11.3362	10.9421	LIHC
TCGA.DD.AADS	11.6175	13.4152	13.5931	12.9468	11.7805	12.8635	12.8752	12.5303	LIHC
TCGA.DD.AADU	12.5268	11.5322	11.8412	10.6749	9.66087	11.168	11.9667	10.5012	LIHC
TCGA.DD.AADV	11.6541	10.9133	11.1413	11.1082	9.91111	10.3769	11.2362	10.4654	LIHC
TCGA.DD.AADW	11.4527	9.96723	11.0594	8.25503	7.04138	7.96986	10.8265	7.75542	LIHC
TCGA.DD.AADY	11.2975	10.0913	10.8717	10.232	8.92454	9.10476	10.7535	9.42043	LIHC
TCGA.DD.AAE0	11.7253	11.3984	11.9766	10.5118	9.03633	9.90009	11.7001	9.81607	LIHC
TCGA.DD.AAE1	11.3494	10.5438	11.2715	10.4648	9.18003	9.68052	11.0549	9.77511	LIHC
TCGA.DD.AAE2	11.5452	10.6874	11.9153	12.33	11.1035	11.3133	11.3826	11.5823	LIHC
TCGA.DD.AAE3	12.425	12.3229	12.1477	10.7049	9.54671	10.6423	12.2985	10.298	LIHC
TCGA.DD.AAE4	11.6495	12.9178	13.5669	12.8505	12.2048	12.304	12.7114	12.4531	LIHC
TCGA.DD.AAE6	12.2984	10.7631	11.9664	10.1212	8.04031	8.73864	11.6759	8.96671	LIHC
TCGA.DD.AAE7	11.1033	11.5843	11.3881	10.7277	9.22298	10.3369	11.3586	10.0959	LIHC
TCGA.DD.AAE9	11.9069	11.4266	12.0661	11.7161	8.91424	10.0516	11.7999	10.2273	LIHC
TCGA.DD.AAEA	11.3333	10.7865	11.3771	11.9896	10.7812	10.964	11.1656	11.2449	LIHC
TCGA.DD.AAEB	11.2421	10.9737	12.8424	10.6438	9.25971	10.8927	11.6861	10.2654	LIHC
TCGA.DD.AAED	10.9073	9.71128	10.5599	9.98754	8.08522	10.2699	10.3928	9.44756	LIHC
TCGA.DD.AAEE	12.0879	11.5514	12.3084	11.276	10.1976	11.0207	11.9825	10.8314	LIHC
TCGA.DD.AAEG	12.4446	11.9743	12.2831	11.8288	9.5425	11.253	12.234	10.8748	LIHC
TCGA.DD.AAEH	11.24	11.6526	12.2861	12.3747	10.3445	10.1997	11.7263	10.973	LIHC
TCGA.DD.AAEI	12.0579	10.949	12.1213	11.1222	9.41514	10.6506	11.7094	10.396	LIHC
TCGA.DD.AAEK	11.1226	10.5355	10.771	10.3044	9.73917	10.205	10.8097	10.0829	LIHC
TCGA.DD.AAVP	12.6058	10.9938	12.7715	10.8365	9.11503	10.7049	12.1237	10.2188	LIHC
TCGA.DD.AAVQ	11.4618	11.1836	11.299	11.7816	11.5614	11.5631	11.3148	11.6354	LIHC
TCGA.DD.AAVR	11.8214	11.2026	12.1902	12.4909	10.7451	11.5983	11.7381	11.6114	LIHC
TCGA.DD.AAVS	11.2732	11.1901	11.4406	8.90576	7.25693	8.89735	11.3013	8.35335	LIHC
TCGA.DD.AAVU	12.2534	11.8163	12.0314	11.3943	8.67036	10.3637	12.0337	10.1428	LIHC
TCGA.DD.AAVV	11.7736	11.9378	12.8514	12.4294	11.3209	11.5945	12.1876	11.7816	LIHC
TCGA.DD.AAVW	10.9525	10.2644	10.088	10.4237	8.84742	9.54104	10.4349	9.60404	LIHC
TCGA.DD.AAVX	11.3693	11.2474	11.7358	12.7321	11.4179	11.2024	11.4508	11.7841	LIHC
TCGA.DD.AAVY	11.1145	11.1402	11.4239	11.1112	8.6692	9.21137	11.2262	9.66391	LIHC
TCGA.DD.AAVZ	11.3224	11.4705	11.5884	10.9291	8.78749	9.48651	11.4604	9.73435	LIHC
TCGA.DD.AAW0	11.2381	10.9987	10.218	10.6243	9.0266	9.67223	10.8183	9.77439	LIHC
TCGA.DD.AAW1	11.1743	10.1473	11.3722	10.7078	9.2243	9.6878	10.8979	9.87328	LIHC
TCGA.DD.AAW2	11.1236	11.2118	11.4755	11.4118	9.19457	9.66007	11.2703	10.0888	LIHC
TCGA.DD.AAW3	11.3663	11.3222	11.5434	10.8849	8.50216	9.64596	11.4107	9.67767	LIHC
TCGA.ED.A459	10.5649	10.3743	10.4035	12.6661	11.5	9.96948	10.4475	11.3785	LIHC
TCGA.ED.A4XI	11.0007	10.8167	11.3163	11.065	9.65511	10.7266	11.0446	10.4822	LIHC
TCGA.ED.A5KG	10.9041	10.487	10.4543	11.6293	11.332	10.9727	10.6151	11.3113	LIHC
TCGA.ED.A627	10.9632	10.9506	11.2365	11.2562	9.97634	10.7619	11.0501	10.6648	LIHC
TCGA.ED.A66X	11.401	11.4998	10.8412	10.7506	9.03932	9.24089	11.2473	9.67695	LIHC
TCGA.ED.A66Y	11.1409	10.5742	11.0984	7.52002	5.89611	8.31753	10.9378	7.24455	LIHC
TCGA.ED.A7PX	11.1162	10.8301	11.037	12.4774	10.9706	10.3931	10.9944	11.2804	LIHC
TCGA.ED.A7PY	10.9921	11.3147	11.723	7.39681	7.65	9.56287	11.3432	8.20322	LIHC
TCGA.ED.A7PZ	11.5517	11.4121	11.8174	9.85015	8.01766	10.1036	11.5937	9.32379	LIHC
TCGA.ED.A7XO	11.7147	11.2516	12.2409	11.2728	10.2261	11.2624	11.7357	10.9204	LIHC
TCGA.ED.A7XP	11.3314	10.6005	10.9137	10.9719	9.32755	10.4944	10.9485	10.2646	LIHC
TCGA.ED.A82E	11.966	10.7496	11.5533	11.6947	9.78685	11.3947	11.423	10.9587	LIHC
TCGA.ED.A8O5	11.2672	10.9618	11.2558	8.68773	7.81239	8.26944	11.1616	8.25652	LIHC
TCGA.ED.A8O6	11.6967	10.4737	11.3457	10.2668	8.29874	9.38488	11.1721	9.31682	LIHC
TCGA.ED.A97K	10.413	10.2027	10.7045	11.2509	9.28	10.5948	10.4401	10.3752	LIHC
TCGA.EP.A12J	11.2499	10.7552	11.2402	11.2031	9.58387	9.78928	11.0818	10.1921	LIHC
TCGA.EP.A26S	11.5141	11.7149	11.3971	10.0068	8.45576	10.3503	11.542	9.60429	LIHC
TCGA.EP.A2KA	11.5677	11.4721	11.4937	13.4807	12.6653	12.8463	11.5112	12.9974	LIHC
TCGA.EP.A2KB	10.9748	11.6689	12.1611	10.0605	9.1952	10.1054	11.6016	9.78703	LIHC
TCGA.EP.A2KC	11.274	10.4582	11.0988	11.5868	10.2069	9.96568	10.9437	10.5865	LIHC
TCGA.EP.A3JL	11.7294	11.8775	11.9498	12.1275	10.368	11.4715	11.8523	11.3223	LIHC
TCGA.EP.A3RK	11.4186	12.0298	10.9531	12.3501	11.044	11.7316	11.4672	11.7086	LIHC
TCGA.ES.A2HS	11.9782	13.3766	12.4571	9.86584	7.53144	10.3878	12.604	9.26169	LIHC
TCGA.ES.A2HT	12.4125	12.9798	13.0764	13.1845	11.2525	12.7188	12.8229	12.3853	LIHC
TCGA.FV.A23B	11.3574	10.1442	10.9785	9.74869	8.50125	9.25687	10.8267	9.16894	LIHC
TCGA.FV.A2QQ	11.6649	11.8058	11.5184	11.4268	9.40492	11.2314	11.663	10.6877	LIHC
TCGA.FV.A2QR	11.3687	10.578	11.1401	10.847	9.00551	9.57327	11.0289	9.80859	LIHC
TCGA.FV.A3I0	12.2149	11.2704	11.2039	11.5886	9.33875	9.72548	11.5631	10.2176	LIHC
TCGA.FV.A3I1	11.6974	10.487	10.7963	11.206	9.55241	10.5252	10.9935	10.4278	LIHC
TCGA.FV.A3R2	11.1742	11.2748	10.5209	10.6733	9.11631	9.46569	10.9899	9.75176	LIHC
TCGA.FV.A3R3	11.2761	10.9298	10.6924	9.17439	7.93665	9.75995	10.9661	8.957	LIHC
TCGA.FV.A495	11.9194	12.1333	13.001	12.2308	11.1954	12.0422	12.3512	11.8228	LIHC
TCGA.FV.A496	11.0287	10.5474	10.7647	10.8721	8.41265	9.57901	10.7802	9.62125	LIHC
TCGA.FV.A4ZP	10.9898	13.088	13.4008	12.5579	11.6768	13.3608	12.4929	12.5318	LIHC
TCGA.FV.A4ZQ	11.5622	11.3188	11.4488	12.5863	11.9328	11.7816	11.4433	12.1002	LIHC
TCGA.G3.A25S	11.6067	12.8491	12.1048	12.488	10.818	11.152	12.1868	11.486	LIHC
TCGA.G3.A25T	11.7267	11.9797	11.5597	11.7777	9.82065	9.06876	11.7554	10.2224	LIHC
TCGA.G3.A25U	10.9684	10.2103	12.2643	9.8527	8.19072	8.39196	11.1477	8.81179	LIHC
TCGA.G3.A25V	11.6713	10.9385	11.9182	11.7284	9.9604	10.9464	11.5093	10.8784	LIHC
TCGA.G3.A25X	11.928	12.2072	12.266	12.6638	12.2264	11.143	12.1337	12.0111	LIHC
TCGA.G3.A25Y	11.6884	10.5677	11.4678	10.4588	9.67306	9.72164	11.2413	9.95116	LIHC
TCGA.G3.A25Z	11.5427	11.2159	11.8385	12.4333	10.6546	9.88042	11.5324	10.9895	LIHC
TCGA.G3.A3CH	10.7257	10.3448	11.2165	10.9764	9.30166	9.94736	10.7623	10.0751	LIHC
TCGA.G3.A3CI	11.2088	11.5773	11.6342	10.7535	8.27755	9.92723	11.4734	9.65277	LIHC
TCGA.G3.A3CJ	12.0522	12.4247	12.6145	11.263	10.0568	11.5501	12.3638	10.9566	LIHC
TCGA.G3.A3CK	11.5071	11.3194	11.7712	11.3537	10.007	10.2529	11.5325	10.5379	LIHC
TCGA.G3.A5SI	11.4335	10.7462	11.6071	10.2629	8.43801	8.4619	11.2623	9.05428	LIHC
TCGA.G3.A5SJ	11.0945	10.7746	11.3279	11.5026	10.4051	10.6211	11.0657	10.8429	LIHC
TCGA.G3.A5SK	10.9535	10.287	11.4376	11.5406	10.0526	10.117	10.8927	10.5701	LIHC
TCGA.G3.A5SL	11.6669	11.735	11.6363	10.9057	7.91141	8.58681	11.6794	9.13465	LIHC
TCGA.G3.A5SM	11.6021	11.3783	11.7859	12.3048	10.9129	11.4419	11.5887	11.5532	LIHC
TCGA.G3.A6UC	11.0768	10.9627	11.3277	11.0316	8.91424	8.57655	11.1224	9.50747	LIHC
TCGA.G3.A7M5	11.8984	11.2343	11.087	11.8157	10.3603	10.7192	11.4066	10.965	LIHC
TCGA.G3.A7M6	11.0721	10.0519	10.8634	9.8672	8.18319	9.12327	10.6625	9.05788	LIHC
TCGA.G3.A7M7	12.659	12.3203	12.9064	11.1371	7.82538	9.92865	12.6286	9.63037	LIHC
TCGA.G3.A7M8	11.4636	11.3435	11.4556	11.2992	8.86871	10.339	11.4209	10.169	LIHC
TCGA.G3.A7M9	11.9569	10.7528	12.1578	10.1577	8.65464	9.07649	11.6225	9.29628	LIHC
TCGA.G3.AAUZ	11.8454	11.5066	12.6962	11.1131	9.76276	10.4518	12.0161	10.4425	LIHC
TCGA.G3.AAV0	11.3954	12.2175	12.4834	11.5439	9.73601	12.0033	12.0321	11.0944	LIHC
TCGA.G3.AAV1	11.5756	10.3671	11.1466	10.1992	8.76723	10.079	11.0297	9.6818	LIHC
TCGA.G3.AAV2	11.4398	11.5029	11.8256	10.4788	8.57762	10.2152	11.5894	9.75724	LIHC
TCGA.G3.AAV3	11.7503	11.4118	11.689	11.9517	10.7824	10.9562	11.617	11.2301	LIHC
TCGA.G3.AAV4	11.5578	10.6847	11.7722	11.8871	10.7477	9.94115	11.3382	10.8587	LIHC
TCGA.G3.AAV5	11.7271	10.6806	12.0286	10.2042	8.18287	9.93086	11.4788	9.43931	LIHC
TCGA.G3.AAV6	12.9269	12.5643	12.411	8.15843	6.98068	10.0311	12.634	8.39007	LIHC
TCGA.G3.AAV7	11.0419	10.9292	11.3979	11.4606	10.2223	10.025	11.123	10.5693	LIHC
TCGA.GJ.A3OU	11.3446	10.841	11.4598	11.367	10.6429	11.2529	11.2151	11.0876	LIHC
TCGA.GJ.A6C0	11.3205	10.929	10.6004	11.9038	11.1373	11.1428	10.95	11.3946	LIHC
TCGA.GJ.A9DB	11.1301	11.415	10.7462	10.8359	9.42328	10.3129	11.0971	10.1907	LIHC
TCGA.HP.A5MZ	11.3502	11.3793	11.7601	11.956	9.98282	11.0804	11.4965	11.0064	LIHC
TCGA.HP.A5N0	11.3634	10.5996	11.2472	11.7791	10.3786	10.9608	11.0701	11.0395	LIHC
TCGA.K7.A5RF	11.3198	11.4882	11.4505	11.8831	10.6663	10.8542	11.4195	11.1345	LIHC
TCGA.K7.A5RG	11.3041	11.1562	11.4137	12.0986	12.0284	11.5711	11.2913	11.8994	LIHC
TCGA.K7.A6G5	11.9585	11.8766	12.2242	12.4073	10.6897	10.7877	12.0198	11.2949	LIHC
TCGA.K7.AAU7	11.2256	10.4995	11.183	10.7791	8.88927	10.5251	10.9694	10.0645	LIHC
TCGA.KR.A7K0	11.5224	10.5922	11.8848	10.9557	9.53342	10.1683	11.3331	10.2191	LIHC
TCGA.KR.A7K2	11.7802	11.4958	12.5289	11.5886	10.3815	12.178	11.935	11.3827	LIHC
TCGA.KR.A7K7	12.3452	12.7945	12.8643	12.459	11.736	11.8246	12.668	12.0065	LIHC
TCGA.KR.A7K8	11.9197	11.8003	11.6614	12.7469	12.0692	11.3362	11.7938	12.0507	LIHC
TCGA.LG.A6GG	11.4642	10.2876	11.2258	11.2475	9.10179	9.50652	10.9925	9.95192	LIHC
TCGA.LG.A9QC	11.6952	11.7443	11.6552	11.8309	9.96925	11.5242	11.6982	11.1081	LIHC
TCGA.LG.A9QD	11.353	11.5306	12.3561	12.4146	10.7777	10.8728	11.7466	11.355	LIHC
TCGA.MI.A75C	11.5809	11.7347	12.301	12.3876	10.7375	11.6315	11.8722	11.5855	LIHC
TCGA.MI.A75E	11.6166	11.2022	11.8641	11.4813	9.84667	9.87809	11.561	10.402	LIHC
TCGA.MI.A75G	11.619	11.6419	12.2013	10.3994	8.43575	9.72662	11.8207	9.52057	LIHC
TCGA.MI.A75H	11.6811	11.9882	12.0092	12.3302	10.834	11.3463	11.8928	11.5035	LIHC
TCGA.MI.A75I	12.165	11.406	11.0415	11.8208	10.4222	9.51365	11.5375	10.5856	LIHC
TCGA.MR.A520	11.4564	11.5404	11.6008	10.8084	7.6737	9.39336	11.5325	9.29181	LIHC
TCGA.MR.A8JO	11.7996	11.2147	11.8833	10.6966	9.52099	10.6476	11.6325	10.2884	LIHC
TCGA.NI.A4U2	11.6766	10.881	11.9671	12.1056	9.43663	9.50343	11.5083	10.3486	LIHC
TCGA.NI.A8LF	11.7756	11.1228	12.2538	11.0173	9.25671	9.85846	11.7174	10.0441	LIHC
TCGA.O8.A75V	11.8434	11.2614	12.2477	12.0998	10.3634	10.4872	11.7842	10.9835	LIHC
TCGA.PD.A5DF	11.3903	11.6305	11.667	11.1172	9.85702	10.8974	11.5626	10.6238	LIHC
TCGA.QA.A7B7	11.8131	10.9389	12.3478	12.3459	11.1213	10.267	11.6999	11.2448	LIHC
TCGA.RC.A6M3	11.9256	11.0765	11.8658	11.5731	9.2812	10.5152	11.6226	10.4565	LIHC
TCGA.RC.A6M4	11.7249	10.5631	12.0992	11.7088	9.33904	10.1662	11.4624	10.4047	LIHC
TCGA.RC.A6M5	11.6671	11.2839	11.831	10.8492	8.50422	10.1772	11.594	9.84353	LIHC
TCGA.RC.A6M6	12.5755	11.3748	11.6644	10.2923	9.08356	10.3641	11.8716	9.91332	LIHC
TCGA.RC.A7S9	11.3215	11.5711	11.4671	12.0651	10.917	10.5972	11.4532	11.1931	LIHC
TCGA.RC.A7SB	11.7465	11.2373	10.8069	10.5114	8.83995	8.99541	11.2636	9.44891	LIHC
TCGA.RC.A7SF	11.4	11.3764	12.3403	10.5291	9.2889	9.9784	11.7056	9.93213	LIHC
TCGA.RC.A7SH	11.3387	10.7031	11.738	11.0599	8.85115	10.7064	11.2599	10.2058	LIHC
TCGA.RC.A7SK	11.5043	11.1992	10.7899	11.494	9.42443	10.0179	11.1645	10.3121	LIHC
TCGA.RG.A7D4	11.7263	10.9001	11.9372	12.3721	12.175	11.1897	11.5212	11.9123	LIHC
TCGA.UB.A7MA	12.0012	12.1632	11.5285	10.6116	9.29712	9.41475	11.8977	9.77448	LIHC
TCGA.UB.A7MB	11.3224	10.2807	11.0932	11.0097	9.45789	8.3932	10.8988	9.62027	LIHC
TCGA.UB.A7MC	11.3854	10.7216	11.796	9.1076	8.17131	8.98144	11.301	8.75345	LIHC
TCGA.UB.A7MD	12.0169	11.0199	12.1726	11.7782	10.8198	10.5805	11.7365	11.0595	LIHC
TCGA.UB.A7ME	12.119	10.8075	11.0286	10.7584	10.3864	11.0205	11.3184	10.7218	LIHC
TCGA.UB.A7MF	12.0898	11.6066	12.0329	14.0427	13.8007	12.8245	11.9098	13.556	LIHC
TCGA.UB.AA0U	11.1429	10.5607	10.7894	11.0262	9.67813	9.47135	10.831	10.0586	LIHC
TCGA.UB.AA0V	11.0818	10.8917	11.3272	10.2038	8.64532	10.0732	11.1002	9.64079	LIHC
TCGA.WJ.A86L	10.883	9.8006	10.9869	10.9142	9.19202	8.7294	10.5568	9.61187	LIHC
TCGA.WQ.A9G7	10.9281	11.9402	12.6413	11.6652	8.86126	10.0122	11.8365	10.1796	LIHC
TCGA.WQ.AB4B	11.7291	12.536	13.0311	12.4041	11.1158	12.3707	12.4321	11.9635	LIHC
TCGA.WX.AA44	11.2378	11.0928	11.4859	11.9012	9.47786	10.4236	11.2722	10.6009	LIHC
TCGA.WX.AA46	11.2936	11.2961	11.8753	10.2141	8.31614	10.0282	11.4883	9.51948	LIHC
TCGA.WX.AA47	12.0704	12.3226	12.7561	11.271	9.57773	11.4049	12.383	10.7512	LIHC
TCGA.XR.A8TC	11.201	10.0671	11.4907	10.7917	8.51086	8.64409	10.9196	9.31554	LIHC
TCGA.XR.A8TD	11.6114	10.7338	12.0575	12.3475	12.1049	10.8329	11.4676	11.7618	LIHC
TCGA.XR.A8TE	11.6298	10.7302	11.0102	10.3423	8.56516	10.6144	11.1234	9.84062	LIHC
TCGA.XR.A8TF	11.7117	11.1931	11.4324	10.0603	9.54097	9.52786	11.4457	9.70971	LIHC
TCGA.XR.A8TG	11.3497	10.4711	11.6289	11.2375	9.9857	10.1241	11.1499	10.4491	LIHC
TCGA.YA.A8S7	11.8565	10.6343	11.5727	10.9387	9.78917	10.6339	11.3545	10.4539	LIHC
TCGA.ZP.A9CV	11.6524	10.8833	11.8894	12.0757	9.94264	10.7719	11.475	10.9301	LIHC
TCGA.ZP.A9CY	10.9067	11.1272	11.4057	11.2889	9.2195	10.3259	11.1465	10.2781	LIHC
TCGA.ZP.A9CZ	11.1383	11.3586	10.9679	11.3786	10.1369	10.3468	11.1549	10.6208	LIHC
TCGA.ZP.A9D0	12.2053	11.5846	11.3009	9.92774	7.48583	9.60785	11.6969	9.00714	LIHC
TCGA.ZP.A9D1	11.266	11.0013	11.7241	11.8448	9.95045	10.9365	11.3305	10.9106	LIHC
TCGA.ZP.A9D2	10.385	10.7915	10.7383	10.6307	8.97494	8.81977	10.6383	9.47512	LIHC
TCGA.ZP.A9D4	11.2069	10.0506	11.3223	10.032	8.54827	8.94919	10.86	9.17648	LIHC
TCGA.ZS.A9CD	11.8859	11.7156	12.1928	11.6896	9.49938	10.8708	11.9314	10.6866	LIHC
TCGA.ZS.A9CE	11.5348	10.7188	12.122	12.1683	10.2111	10.3787	11.4586	10.9194	LIHC
TCGA.ZS.A9CF	10.6836	10.2771	11.8611	11.1214	9.37951	10.1612	10.9406	10.2207	LIHC
TCGA.ZS.A9CG	11.4635	10.8676	11.8339	10.3878	8.73246	9.50302	11.3883	9.5411	LIHC
TCGA.P7.A5NX	11.1156	10.5857	11.6027	10.6922	8.50366	8.67243	11.1013	9.28943	PCPG
TCGA.P7.A5NY	11.2106	10.5408	10.3183	10.1595	8.67688	9.24976	10.6899	9.36205	PCPG
TCGA.P8.A5KC	11.5067	10.3932	10.9109	9.92752	8.36956	8.98367	10.937	9.09358	PCPG
TCGA.P8.A5KD	11.0168	10.4128	10.1936	11.051	9.54252	9.74151	10.541	10.1117	PCPG
TCGA.P8.A6RX	11.404	10.3846	11.1014	9.60415	7.64677	9.53348	10.9633	8.92814	PCPG
TCGA.P8.A6RY	11.3239	11.0639	11.317	10.6744	8.76829	9.3621	11.2349	9.6016	PCPG
TCGA.PR.A5PF	11.8002	11.0548	11.1656	10.3709	9.16429	9.82576	11.3402	9.78699	PCPG
TCGA.PR.A5PG	11.448	9.72115	10.3444	10.5443	8.85886	8.98892	10.5045	9.46404	PCPG
TCGA.PR.A5PH	10.9331	10.8514	10.8934	10.0066	8.64376	9.63162	10.8926	9.42731	PCPG
TCGA.QR.A6GO	11.1909	11.0708	10.498	11.3605	9.06691	9.9292	10.9199	10.1189	PCPG
TCGA.QR.A6GR	11.7276	10.9138	11.4162	10.0478	8.42429	10.3454	11.3525	9.60582	PCPG
TCGA.QR.A6GS	11.3364	10.1327	10.8463	9.98177	7.74111	9.65106	10.7718	9.12465	PCPG
TCGA.QR.A6GT	11.2978	10.8949	11.0943	11.0274	9.95688	10.4939	11.0957	10.4927	PCPG
TCGA.QR.A6GU	11.0178	9.69218	10.8944	9.9242	7.5657	8.62693	10.5348	8.70561	PCPG
TCGA.QR.A6GW	11.8214	11.0568	11.1369	10.2149	7.64044	9.57983	11.3384	9.14506	PCPG
TCGA.QR.A6GX	11.6433	10.6278	10.6393	9.66073	7.8599	9.00586	10.9701	8.84216	PCPG
TCGA.QR.A6GY	11.5969	9.9483	11.0867	9.67318	6.66226	9.13407	10.8773	8.48984	PCPG
TCGA.QR.A6GZ	11.4643	11.2442	11.4501	10.7251	9.36285	10.6728	11.3862	10.2536	PCPG
TCGA.QR.A6H0	11.7928	11.4486	11.5811	11.1368	9.58836	10.35	11.6075	10.3584	PCPG
TCGA.QR.A6H1	11.5026	10.3861	10.9776	10.8528	8.8399	10.5426	10.9555	10.0784	PCPG
TCGA.QR.A6H2	12.1177	10.8122	11.8838	10.8727	8.95339	10.1867	11.6046	10.0043	PCPG
TCGA.QR.A6H3	12.1708	12.2343	12.5288	11.1413	9.97258	11.0761	12.3113	10.73	PCPG
TCGA.QR.A6H4	11.6242	10.4123	11.3148	11.8608	10.7243	10.7941	11.1171	11.1264	PCPG
TCGA.QR.A6H5	11.417	10.4643	10.8186	9.95715	8.1861	9.51654	10.9	9.21993	PCPG
TCGA.QR.A6H6	11.2907	10.6464	10.8211	10.0063	8.47749	8.94417	10.9194	9.14264	PCPG
TCGA.QR.A6ZZ	11.5445	11.0293	11.3499	10.6196	8.38943	10.2926	11.3079	9.76721	PCPG
TCGA.QR.A700	11.9536	11.3005	11.1393	7.76727	6.6595	8.65361	11.4644	7.69346	PCPG
TCGA.QR.A702	11.728	10.4077	11.2142	9.93989	7.03406	9.61869	11.1166	8.86421	PCPG
TCGA.QR.A703	11.6121	11.0671	11.4657	10.3827	7.74233	9.72554	11.3817	9.28351	PCPG
TCGA.QR.A705	11.9166	11.3705	11.754	10.5762	8.14651	9.83324	11.6804	9.51866	PCPG
TCGA.QR.A706	11.2843	10.4917	10.6108	10.3503	8.81637	9.78458	10.7956	9.65042	PCPG
TCGA.QR.A707	11.7316	10.2188	11.0712	9.54391	6.68514	9.31502	11.0072	8.51469	PCPG
TCGA.QR.A708	10.698	10.1332	10.6707	8.7274	7.32048	9.62858	10.5006	8.55882	PCPG
TCGA.QR.A70A	11.2296	11.264	11.7179	10.4103	8.47283	10.4323	11.4039	9.77182	PCPG
TCGA.QR.A70C	11.2954	10.9466	11.5376	10.996	9.05172	10.8336	11.2599	10.2938	PCPG
TCGA.QR.A70D	11.4064	10.3953	10.4189	9.82454	8.31538	8.97366	10.7402	9.03786	PCPG
TCGA.QR.A70E	11.7117	11.0273	11.1577	9.72489	7.21964	8.79376	11.2989	8.57943	PCPG
TCGA.QR.A70G	11.467	10.5803	11.006	11.0437	9.36531	9.81643	11.0178	10.0752	PCPG
TCGA.QR.A70H	11.0883	11.4436	11.428	10.0981	7.21725	10.0905	11.32	9.13531	PCPG
TCGA.QR.A70I	11.0961	9.66562	10.4138	9.25842	7.97926	8.35048	10.3918	8.52939	PCPG
TCGA.QR.A70J	11.322	10.6163	11.2007	11.3567	10.0379	10.6013	11.0463	10.6653	PCPG
TCGA.QR.A70K	11.5756	11.111	10.9105	10.5655	8.9849	9.88389	11.199	9.81143	PCPG
TCGA.QR.A70M	11.4754	11.3573	11.2829	11.5791	9.66865	10.4467	11.3719	10.5648	PCPG
TCGA.QR.A70N	10.8192	10.3969	11.2064	9.66645	8.29338	10.3586	10.8075	9.43949	PCPG
TCGA.QR.A70O	10.7289	9.78111	10.5085	10.0892	8.51768	11.8099	10.3395	10.1389	PCPG
TCGA.QR.A70P	11.4131	10.8806	11.1267	9.40692	7.41944	9.23897	11.1401	8.68844	PCPG
TCGA.QR.A70Q	11.4815	10.9423	11.5617	9.98662	8.32177	9.7179	11.3285	9.3421	PCPG
TCGA.QR.A70R	10.343	9.84567	10.5383	9.67342	8.08332	10.3659	10.2423	9.37422	PCPG
TCGA.QR.A70T	11.3204	10.5669	11.2269	10.1769	7.23792	9.97312	11.0381	9.12932	PCPG
TCGA.QR.A70U	11.3815	10.6563	10.8768	10.3377	8.38914	9.88631	10.9715	9.53771	PCPG
TCGA.QR.A70V	11.2033	10.1808	11.01	9.93335	6.96975	9.11072	10.798	8.67127	PCPG
TCGA.QR.A70W	11.0906	10.1915	10.9601	10.7983	8.945	11.0003	10.7474	10.2479	PCPG
TCGA.QR.A70X	11.0822	10.2185	10.9205	10.439	9.31553	10.2641	10.7404	10.0062	PCPG
TCGA.QR.A7IN	11.5109	10.5797	10.9377	10.3758	7.88556	9.01066	11.0094	9.09067	PCPG
TCGA.QR.A7IP	11.0189	10.8077	10.114	9.50745	7.62477	9.02244	10.6469	8.71822	PCPG
TCGA.QT.A5XJ	11.7434	10.8121	10.068	8.7692	6.03742	7.75101	10.8745	7.51921	PCPG
TCGA.QT.A5XK	11.6464	10.9447	10.8503	10.8408	9.45546	9.75116	11.1471	10.0158	PCPG
TCGA.QT.A5XL	11.5087	10.542	10.7495	9.94781	8.40799	9.37376	10.9334	9.24319	PCPG
TCGA.QT.A5XM	10.5489	10.5324	10.4244	10.4091	9.09466	9.45085	10.5019	9.65153	PCPG
TCGA.QT.A5XN	11.2155	9.9777	10.5205	9.87811	7.29138	9.31263	10.5712	8.82737	PCPG
TCGA.QT.A5XO	11.4988	10.7403	10.9957	10.3396	8.28924	8.95539	11.0783	9.19473	PCPG
TCGA.QT.A5XP	11.8732	10.7617	10.7497	10.3078	8.53416	9.43857	11.1282	9.42683	PCPG
TCGA.QT.A69Q	11.0787	9.87076	10.3373	8.56107	6.59022	8.1473	10.4289	7.7662	PCPG
TCGA.QT.A7U0	11.0335	10.2988	10.3213	9.23903	7.09553	8.66392	10.5512	8.33282	PCPG
TCGA.RM.A68T	11.5247	10.7847	11.0806	10.5959	8.96287	9.60476	11.13	9.72118	PCPG
TCGA.RM.A68W	12.0298	11.8339	11.6648	10.9117	8.3674	10.1056	11.8428	9.7949	PCPG
TCGA.RT.A6Y9	11.3683	10.5545	11.1202	10.7286	7.83527	9.6504	11.0143	9.40475	PCPG
TCGA.RT.A6YA	11.1987	10.9546	10.8614	9.84259	7.7159	10.222	11.0049	9.26015	PCPG
TCGA.RT.A6YC	10.524	9.91985	10.007	9.75201	8.25989	8.62586	10.1503	8.87925	PCPG
TCGA.RW.A67V	10.5431	10.7527	10.8261	10.7971	8.27798	10.4557	10.7073	9.84358	PCPG
TCGA.RW.A67W	11.396	11.1941	11.4406	11.1017	8.8866	11.2131	11.3436	10.4005	PCPG
TCGA.RW.A67X	11.7877	10.9665	11.2531	10.7614	9.06796	10.6342	11.3358	10.1545	PCPG
TCGA.RW.A67Y	10.5911	9.42439	10.6126	9.1914	5.96725	9.13535	10.2093	8.098	PCPG
TCGA.RW.A680	11.4205	11.7729	11.715	11.4305	10.0362	10.8918	11.6362	10.7862	PCPG
TCGA.RW.A681	11.6483	9.83175	10.8568	8.59273	4.46206	8.58231	10.7789	7.21237	PCPG
TCGA.RW.A684	11.573	11.2106	10.8891	10.9872	9.55664	10.0827	11.2242	10.2088	PCPG
TCGA.RW.A685	11.4002	10.5482	11.5507	10.7913	8.74747	10.4591	11.1664	9.99927	PCPG
TCGA.RW.A686	11.3562	10.6746	10.9289	9.98193	7.63232	9.75388	10.9866	9.12271	PCPG
TCGA.RW.A688	11.3367	10.655	10.522	8.74202	5.1684	8.52571	10.8379	7.47871	PCPG
TCGA.RW.A689	11.5892	10.3782	11.1231	10.2538	8.69345	10.0359	11.0302	9.66105	PCPG
TCGA.RW.A68A	11.7214	10.1642	11.1741	10.1931	8.61738	9.29233	11.0199	9.36762	PCPG
TCGA.RW.A68B	11.2565	10.5672	10.5509	9.87803	7.90549	9.12259	10.7915	8.9687	PCPG
TCGA.RW.A68C	11.2341	10.521	11.2065	10.3737	8.4343	10.0482	10.9872	9.61875	PCPG
TCGA.RW.A68D	11.2998	10.3066	10.8106	10.4924	8.34869	8.56513	10.8057	9.1354	PCPG
TCGA.RW.A68F	11.6431	10.1963	11.5348	11.1703	9.08115	9.29266	11.1247	9.84803	PCPG
TCGA.RW.A68G	11.1299	10.784	11.5986	10.6237	8.57681	10.8016	11.1708	10.0007	PCPG
TCGA.RW.A7CZ	11.4433	10.6218	10.9781	10.1037	7.76941	8.63121	11.0144	8.83477	PCPG
TCGA.RW.A7D0	11.6336	10.3662	11.1639	10.4011	8.44576	10.5853	11.0546	9.81072	PCPG
TCGA.RW.A8AZ	11.5352	11.1001	11.3856	10.5712	8.74366	10.1069	11.3403	9.80725	PCPG
TCGA.RX.A8JQ	11.0442	10.2963	10.0935	9.77927	8.11778	9.3096	10.478	9.06888	PCPG
TCGA.S7.A7WL	11.8748	10.4098	10.8429	10.4004	9.1247	9.73271	11.0425	9.75262	PCPG
TCGA.S7.A7WM	11.138	10.508	10.637	10.0146	8.55243	9.70074	10.761	9.42258	PCPG
TCGA.S7.A7WN	11.5132	10.5923	10.5859	10.5137	8.38785	9.44697	10.8971	9.44951	PCPG
TCGA.S7.A7WO	11.5899	11.2866	11.8977	10.7698	8.8344	10.4711	11.5914	10.0251	PCPG
TCGA.S7.A7WP	11.331	10.497	10.8538	9.07869	7.15864	8.93282	10.894	8.39005	PCPG
TCGA.S7.A7WQ	11.3039	10.393	11.022	10.6714	8.88216	10.2553	10.9063	9.93629	PCPG
TCGA.S7.A7WR	10.7719	10.5359	10.2611	10.2064	8.42436	9.48346	10.523	9.3714	PCPG
TCGA.S7.A7WT	11.5396	10.4422	10.8771	9.69211	8.19186	9.24464	10.953	9.04287	PCPG
TCGA.S7.A7WU	11.5219	10.6057	11.2611	10.3795	8.05943	9.45142	11.1296	9.29677	PCPG
TCGA.S7.A7WV	11.2415	11.0416	11.1228	10.6412	9.56686	10.6368	11.1353	10.2816	PCPG
TCGA.S7.A7WW	11.0786	10.2095	11.0007	9.51913	8.1706	9.49633	10.7629	9.06202	PCPG
TCGA.S7.A7WX	11.6672	10.5199	10.9446	10.8382	9.21658	10.4226	11.0439	10.1591	PCPG
TCGA.S7.A7X0	11.4267	10.629	10.845	10.3484	8.4691	9.0398	10.9669	9.28577	PCPG
TCGA.S7.A7X1	11.6935	10.3104	11.311	10.2687	8.16751	9.99252	11.105	9.47623	PCPG
TCGA.S7.A7X2	12.054	11.0009	11.2956	11.5819	10.0448	10.6657	11.4502	10.7641	PCPG
TCGA.SA.A6C2	11.3744	10.9219	10.8596	9.82728	7.54629	8.49892	11.052	8.62416	PCPG
TCGA.SP.A6QC	11.5868	11.9615	11.5784	11.9182	11.3411	11.9837	11.7089	11.7477	PCPG
TCGA.SP.A6QD	11.7428	10.4568	11.2169	10.0156	8.44978	9.78274	11.1388	9.41605	PCPG
TCGA.SP.A6QF	11.2612	11.3938	11.5987	11.897	10.3025	12.0772	11.4179	11.4255	PCPG
TCGA.SP.A6QG	11.3517	10.5862	10.8346	10.6047	8.3745	8.55326	10.9242	9.17748	PCPG
TCGA.SP.A6QH	11.1082	11.1315	11.5342	11.0721	9.47661	10.1243	11.258	10.2243	PCPG
TCGA.SP.A6QI	11.4025	10.812	10.8147	10.2644	7.94004	9.87726	11.0097	9.36056	PCPG
TCGA.SP.A6QJ	11.2599	10.6471	10.9002	10.9796	9.4165	10.7554	10.9358	10.3838	PCPG
TCGA.SP.A6QK	10.8078	10.7561	11.3049	10.4928	8.43924	10.4732	10.9563	9.80173	PCPG
TCGA.SQ.A6I4	11.5498	11.0177	11.227	10.0914	8.08351	9.62015	11.2649	9.26503	PCPG
TCGA.SQ.A6I6	11.3595	9.68433	10.5941	10.2155	8.15737	9.22898	10.546	9.20062	PCPG
TCGA.SR.A6MP	11.7487	10.0742	10.1572	9.71267	7.78877	9.47027	10.66	8.99057	PCPG
TCGA.SR.A6MQ	11.5419	10.0564	10.66	10.0011	8.3788	9.08665	10.7527	9.15551	PCPG
TCGA.SR.A6MR	10.796	11.3306	11.2368	9.92721	8.40389	9.95981	11.1211	9.4303	PCPG
TCGA.SR.A6MS	10.9143	10.9928	10.8254	8.3966	6.67713	9.43332	10.9108	8.16902	PCPG
TCGA.SR.A6MT	11.6849	10.313	10.9991	8.51181	5.98723	8.08511	10.999	7.52805	PCPG
TCGA.SR.A6MU	11.5351	11.4912	11.6795	10.7894	8.64574	10.7751	11.5686	10.0701	PCPG
TCGA.SR.A6MV	10.8867	11.3275	11.069	11.0545	8.88961	11.3099	11.0944	10.418	PCPG
TCGA.SR.A6MX	11.3277	10.2929	10.7815	10.0103	8.15387	8.15387	10.8007	8.77269	PCPG
TCGA.SR.A6MY	11.3366	11.0017	11.0109	10.7515	9.09455	9.88899	11.1164	9.91168	PCPG
TCGA.SR.A6MZ	10.9192	10.868	10.8592	11.2021	10.2217	11.2127	10.8821	10.8788	PCPG
TCGA.SR.A6N0	11.1396	10.7868	11.29	9.70562	7.69682	9.35657	11.0721	8.91967	PCPG
TCGA.TT.A6YJ	11.6103	9.86258	10.6959	9.7695	6.96131	9.16659	10.7229	8.63247	PCPG
TCGA.TT.A6YK	10.9125	10.5493	11.1163	10.7909	9.16432	9.91325	10.8593	9.95614	PCPG
TCGA.TT.A6YN	11.3944	9.67881	10.3442	9.78873	7.84449	8.82167	10.4725	8.8183	PCPG
TCGA.TT.A6YO	11.6537	11.7133	12.2441	10.7587	8.50609	10.271	11.8704	9.84527	PCPG
TCGA.TT.A6YP	11.1652	10.4992	10.9568	10.0632	8.09237	9.68689	10.8737	9.28083	PCPG
TCGA.W2.A7H5	11.1542	10.7548	10.2564	10.9365	9.82083	10.7114	10.7218	10.4896	PCPG
TCGA.W2.A7H7	12.0664	11.1496	10.7441	9.80338	8.3453	9.81606	11.32	9.32158	PCPG
TCGA.W2.A7HA	11.331	10.1147	10.5518	9.38415	7.40613	8.83424	10.6658	8.5415	PCPG
TCGA.W2.A7HB	10.9071	10.2723	10.3272	9.41916	7.19122	8.65329	10.5022	8.42122	PCPG
TCGA.W2.A7HC	11.5329	10.0336	10.4517	10.8724	9.51846	10.2508	10.6727	10.2139	PCPG
TCGA.W2.A7HD	11.3855	10.5874	10.5553	10.4893	8.80124	9.94761	10.8428	9.74605	PCPG
TCGA.W2.A7HE	11.2849	10.7629	10.9966	11.0283	9.74999	10.2438	11.0148	10.3407	PCPG
TCGA.W2.A7HF	10.232	10.4567	10.6969	10.4174	8.67847	9.93368	10.4619	9.67653	PCPG
TCGA.W2.A7HH	11.1897	10.2953	10.489	9.33926	7.08019	8.27441	10.658	8.23129	PCPG
TCGA.W2.A7UY	11.6564	11.5129	12.1384	11.8636	9.29161	11.9501	11.7692	11.0351	PCPG
TCGA.WB.A80K	11.5256	10.5242	10.5807	10.5048	8.46948	9.37572	10.8768	9.45	PCPG
TCGA.WB.A80L	11.3451	10.2383	11.1466	9.36871	6.57736	8.68974	10.91	8.21194	PCPG
TCGA.WB.A80M	11.4937	10.8134	10.853	10.0384	7.84353	9.46627	11.0534	9.11608	PCPG
TCGA.WB.A80N	11.3402	10.1031	10.7286	10.1058	8.28121	9.62337	10.724	9.3368	PCPG
TCGA.WB.A80O	11.1535	9.77698	10.1501	10.2542	8.97543	9.73725	10.3602	9.65564	PCPG
TCGA.WB.A80P	11.6362	10.1278	11.0351	9.51653	7.76859	8.85089	10.933	8.712	PCPG
TCGA.WB.A80Q	10.456	10.3885	11.5241	11.2322	8.6745	11.5489	10.7896	10.4852	PCPG
TCGA.WB.A80V	10.696	9.41778	10.3015	10.7946	8.9775	10.6468	10.1384	10.1396	PCPG
TCGA.WB.A80Y	11.7736	10.0464	11.2413	10.7412	8.11929	9.33134	11.0204	9.39728	PCPG
TCGA.WB.A814	11.8847	11.2624	11.285	10.1312	8.10016	9.8647	11.4774	9.36534	PCPG
TCGA.WB.A815	11.1949	10.4984	11.4496	9.91265	7.88337	9.44586	11.0476	9.08063	PCPG
TCGA.WB.A816	11.5023	10.9553	11.2543	10.3068	8.53804	9.71338	11.2373	9.51942	PCPG
TCGA.WB.A817	11.645	10.6735	10.8424	9.62298	7.03105	9.47831	11.0536	8.71078	PCPG
TCGA.WB.A818	11.6612	10.0918	11.0132	10.2952	8.03352	9.20867	10.9221	9.17913	PCPG
TCGA.WB.A819	11.6059	10.9851	10.6673	11.2963	9.83332	10.3327	11.0861	10.4874	PCPG
TCGA.WB.A81A	11.4628	10.4809	10.599	9.76284	6.88224	8.97994	10.8476	8.54167	PCPG
TCGA.WB.A81D	11.4796	10.68	10.5379	9.33808	6.94666	9.21267	10.8992	8.49914	PCPG
TCGA.WB.A81E	11.6883	10.7909	11.2094	9.93716	7.77787	8.94732	11.2296	8.88745	PCPG
TCGA.WB.A81F	11.5396	10.9248	11.0319	10.4737	8.52741	9.51545	11.1655	9.50552	PCPG
TCGA.WB.A81G	11.3604	10.7274	10.8249	10.229	8.26702	9.06703	10.9709	9.18769	PCPG
TCGA.WB.A81H	11.2148	10.5822	10.9628	9.86697	8.22809	9.66548	10.9199	9.25351	PCPG
TCGA.WB.A81I	11.6153	10.589	10.8938	10.3956	7.36404	9.05946	11.0327	8.9397	PCPG
TCGA.WB.A81J	11.4022	9.99388	11.1026	10.0573	7.82201	9.39546	10.8329	9.09159	PCPG
TCGA.WB.A81K	11.054	11.027	11.0334	10.5627	8.67186	10.1027	11.0381	9.77907	PCPG
TCGA.WB.A81M	11.2421	9.75233	10.8204	9.92948	8.3421	9.09338	10.6049	9.12165	PCPG
TCGA.WB.A81N	11.838	10.237	11.4472	11.021	9.59977	9.93227	11.1741	10.1843	PCPG
TCGA.WB.A81P	11.3034	9.83688	10.7124	10.0897	8.0966	8.8825	10.6176	9.02293	PCPG
TCGA.WB.A81Q	11.7633	10.0924	10.46	10.0845	8.25193	9.28366	10.7719	9.20668	PCPG
TCGA.WB.A81R	11.8229	10.7484	10.4091	10.4375	7.70364	9.96394	10.9935	9.36838	PCPG
TCGA.WB.A81S	11.0366	10.0772	10.2619	8.88106	6.95976	8.47071	10.4586	8.10384	PCPG
TCGA.WB.A81T	11.6402	10.1194	10.6295	10.2333	8.74353	9.64429	10.7964	9.54036	PCPG
TCGA.WB.A81V	11.8431	11.2801	11.3377	10.2434	7.79555	10.5072	11.487	9.51539	PCPG
TCGA.WB.A81W	11.4736	10.1469	10.6248	10.0681	8.43272	9.40204	10.7484	9.30095	PCPG
TCGA.WB.A821	11.2165	10.8874	10.9246	10.2253	7.78937	9.30867	11.0095	9.10778	PCPG
TCGA.WB.A822	11.3641	10.3385	11.0824	10.6469	9.23195	9.26218	10.9283	9.71367	PCPG
TCGA.XG.A823	11.954	12.1907	12.391	11.8859	10.4396	11.5189	12.1786	11.2815	PCPG
TCGA.3H.AB3K	11.8686	11.4883	11.8483	12.1305	10.2804	11.3513	11.7351	11.2541	MESO
TCGA.3H.AB3L	10.6192	10.7559	11.1641	12.3227	11.424	10.4765	10.8464	11.4077	MESO
TCGA.3H.AB3M	10.7805	10.3083	11.3804	11.9945	10.5611	10.3027	10.8231	10.9528	MESO
TCGA.3H.AB3O	10.9451	11.5528	11.6765	12.965	12.4947	12.735	11.3915	12.7315	MESO
TCGA.3H.AB3S	10.7836	11.202	11.6087	11.4748	10.0371	10.1585	11.1981	10.5568	MESO
TCGA.3H.AB3T	12.0726	11.2785	11.3301	12.3656	12.2325	10.8233	11.5604	11.8071	MESO
TCGA.3H.AB3U	11.2408	11.0644	11.0335	11.6754	10.1246	10.2757	11.1129	10.6919	MESO
TCGA.3H.AB3X	10.738	10.8191	11.2041	11.2399	10.4552	10.1442	10.9204	10.6131	MESO
TCGA.3U.A98D	10.979	11.3064	11.5057	11.6087	10.1791	10.1455	11.2637	10.6444	MESO
TCGA.3U.A98E	11.0291	10.8986	11.2828	13.3234	12.2292	11.5474	11.0702	12.3667	MESO
TCGA.3U.A98F	11.7478	10.3168	11.2031	9.52484	8.15615	9.05434	11.0893	8.91178	MESO
TCGA.3U.A98G	11.545	10.8425	10.6027	10.5559	9.589	10.2756	10.9967	10.1402	MESO
TCGA.3U.A98H	11.2632	10.7265	11.0007	11.8227	10.9606	10.7795	10.9968	11.1876	MESO
TCGA.3U.A98I	10.4038	10.1878	10.76	11.042	9.66632	9.761	10.4505	10.1565	MESO
TCGA.3U.A98J	10.858	11.3432	11.5958	11.568	10.4601	10.6373	11.2656	10.8885	MESO
TCGA.LK.A4NW	11.1476	10.281	10.7356	11.4576	10.0256	10.0633	10.7214	10.5155	MESO
TCGA.LK.A4NY	11.3398	10.9684	11.9712	11.3011	10.3602	10.5657	11.4264	10.7424	MESO
TCGA.LK.A4NZ	11.548	10.8347	11.178	11.9326	11.1383	10.6979	11.1869	11.2563	MESO
TCGA.LK.A4O0	12.0872	11.8144	11.2805	10.8483	10.8254	10.4414	11.7274	10.705	MESO
TCGA.LK.A4O2	10.8918	11.4142	11.7481	11.6645	10.9605	11.0999	11.3514	11.2416	MESO
TCGA.LK.A4O4	10.712	10.8668	10.7785	10.5836	9.63376	10.4215	10.7857	10.213	MESO
TCGA.LK.A4O5	10.4281	10.8904	11.2518	12.4937	11.9073	10.6727	10.8568	11.6913	MESO
TCGA.LK.A4O6	11.1215	11.2502	12.0686	11.1675	9.81875	10.5703	11.4801	10.5189	MESO
TCGA.LK.A4O7	10.6783	10.7921	11.4277	10.7021	9.90798	9.41738	10.966	10.0092	MESO
TCGA.MQ.A4KX	11.4131	10.9894	11.0349	12.3658	12.0765	11.3672	11.1458	11.9365	MESO
TCGA.MQ.A4LC	11.6565	10.9727	11.1237	12.522	11.3598	11.2845	11.2509	11.7221	MESO
TCGA.MQ.A4LI	10.4834	11.0915	10.6381	11.0578	9.89128	9.47174	10.7377	10.1403	MESO
TCGA.MQ.A4LJ	10.6698	11.1433	11.4301	11.6754	10.6536	9.48189	11.0811	10.6036	MESO
TCGA.MQ.A4LM	11.9178	11.7558	11.3212	12.239	12.0243	11.5516	11.665	11.9383	MESO
TCGA.MQ.A4LP	11.6181	11.1163	11.6919	11.0922	9.78308	9.91023	11.4755	10.2618	MESO
TCGA.MQ.A4LV	12.3343	11.8723	12.3311	12.1084	11.7118	10.8642	12.1792	11.5614	MESO
TCGA.MQ.A6BL	11.577	11.3843	11.6275	12.7915	12.6521	12.4909	11.5296	12.6448	MESO
TCGA.MQ.A6BN	11.7105	12.1453	12.712	13.0027	12.002	12.0422	12.1893	12.3489	MESO
TCGA.MQ.A6BQ	11.8254	11.3537	11.5469	12.9729	12.0964	11.7918	11.5754	12.2871	MESO
TCGA.MQ.A6BR	11.4211	11.1794	11.7044	12.0785	11.1347	10.929	11.4349	11.3807	MESO
TCGA.MQ.A6BS	11.0433	10.3764	10.9622	11.5362	9.51342	9.0028	10.7939	10.0175	MESO
TCGA.NQ.A57I	12.3497	11.4279	11.6587	10.1848	8.43486	9.58368	11.8121	9.40112	MESO
TCGA.NQ.A638	11.247	12.0388	11.6605	12.209	11.4643	11.0588	11.6487	11.5774	MESO
TCGA.SC.A6LM	12.0706	11.6043	11.1992	12.3264	11.4435	11.1737	11.6247	11.6478	MESO
TCGA.SC.A6LN	11.2315	10.7174	11.7117	11.2571	10.6464	10.2915	11.2202	10.7317	MESO
TCGA.SC.A6LP	12.1408	11.9715	12.2076	12.2107	11.752	11.6707	12.1066	11.8778	MESO
TCGA.SC.A6LQ	11.1456	10.5926	11.3777	12.2443	11.4236	10.6676	11.0386	11.4452	MESO
TCGA.SC.A6LR	10.9392	10.6416	10.8784	11.9926	10.2307	10.4548	10.8197	10.8927	MESO
TCGA.SC.AA5Z	11.2727	10.6396	10.9249	11.3758	9.87503	9.8356	10.9457	10.3622	MESO
TCGA.SH.A7BC	10.6785	10.4697	11.4179	11.1072	10.5863	10.412	10.8554	10.7018	MESO
TCGA.SH.A7BD	12.166	12.1241	12.2899	13.0833	12.4492	11.7209	12.1933	12.4178	MESO
TCGA.SH.A7BH	10.8843	12.0954	13.1558	12.8011	12.7245	13.2728	12.0452	12.9328	MESO
TCGA.SH.A9CT	10.5557	10.0727	10.3637	9.22396	7.58659	8.69537	10.3307	8.50197	MESO
TCGA.SH.A9CU	10.9399	10.9414	11.3028	11.5597	9.74247	9.60604	11.0613	10.3027	MESO
TCGA.TS.A7OU	11.0622	10.7098	11.694	12.4178	11.4326	11.6842	11.1553	11.8449	MESO
TCGA.TS.A7OY	10.9136	10.9392	10.9661	11.7633	10.951	11.0549	10.9396	11.2564	MESO
TCGA.TS.A7OZ	10.8592	11.4663	11.6439	12.1893	11.5893	10.959	11.3231	11.5792	MESO
TCGA.TS.A7P0	10.3677	10.8168	10.5907	12.1234	11.386	11.0118	10.5917	11.5071	MESO
TCGA.TS.A7P1	11.3459	11.1334	11.5613	11.8372	11.2238	10.3444	11.3469	11.1351	MESO
TCGA.TS.A7P3	11.3096	10.1967	10.8304	10.8216	9.11681	9.69133	10.7789	9.87657	MESO
TCGA.TS.A7P6	11.2466	12.1696	12.2352	12.0199	11.3622	11.5718	11.8838	11.6513	MESO
TCGA.TS.A7P7	11.6731	11.5788	11.9942	10.104	9.17734	9.16401	11.7487	9.48177	MESO
TCGA.TS.A7P8	10.7095	11.1697	11.3843	11.559	10.6888	10.6607	11.0878	10.9695	MESO
TCGA.TS.A7PB	12.1824	11.8032	12.1164	12.7637	12.1496	11.7029	12.034	12.2054	MESO
TCGA.TS.A8AF	10.9674	10.8623	11.4539	11.5425	10.4696	10.0808	11.0945	10.6977	MESO
TCGA.TS.A8AI	11.8616	11.6374	12.0738	11.3837	9.94605	10.0235	11.8576	10.4511	MESO
TCGA.TS.A8AS	11.2947	10.7016	11.0319	12.0391	10.8964	10.4321	11.0094	11.1226	MESO
TCGA.TS.A8AV	11.3509	11.3013	11.1738	12.1698	11.6229	11.7987	11.2753	11.8638	MESO
TCGA.TS.A8AY	10.7416	10.3125	11.6584	12.0982	11.1769	10.5913	10.9042	11.2888	MESO
TCGA.UD.AABY	11.2074	10.6593	11.036	10.1625	8.56069	9.54457	10.9676	9.42259	MESO
TCGA.UD.AABZ	10.6477	11.0529	11.3608	12.459	10.6428	9.83163	11.0205	10.9778	MESO
TCGA.UD.AAC1	11.2007	11.384	11.2076	12.0038	10.8632	10.4306	11.2641	11.0992	MESO
TCGA.UD.AAC4	11.6651	11.3183	11.6312	11.4972	10.7045	10.2149	11.5382	10.8055	MESO
TCGA.UD.AAC5	11.3495	11.0685	12.0187	10.9814	10.0462	10.2131	11.4789	10.4135	MESO
TCGA.UD.AAC6	11.0753	10.7574	11.0716	12.0133	11.0982	10.2945	10.9681	11.1353	MESO
TCGA.UD.AAC7	10.9336	10.5696	11.746	11.5816	11.0559	9.94188	11.0831	10.8598	MESO
TCGA.UT.A88C	11.0107	9.87985	10.9529	11.6452	10.6095	10.3833	10.6145	10.8793	MESO
TCGA.UT.A88D	10.7358	10.3119	10.7857	10.7757	9.80693	10.3294	10.6111	10.304	MESO
TCGA.UT.A88E	11.8481	11.2182	10.7595	11.4834	10.1249	10.1002	11.2752	10.5695	MESO
TCGA.UT.A88G	10.4713	9.80772	10.2738	10.0437	8.86898	8.94276	10.1842	9.28513	MESO
TCGA.UT.A97Y	11.0356	10.4425	11.2008	10.9659	10.1841	9.87076	10.893	10.3402	MESO
TCGA.XT.AASU	11.7133	11.0372	11.7207	10.4934	8.39658	9.06533	11.4904	9.31843	MESO
TCGA.YS.A95B	10.4798	9.75734	10.8993	10.7207	8.88697	9.09149	10.3788	9.56638	MESO
TCGA.YS.A95C	10.2973	11.2224	11.2984	12.0306	10.7758	10.8574	10.9394	11.2213	MESO
TCGA.YS.AA4M	11.1123	10.7335	10.8363	11.7031	11.2825	10.9225	10.894	11.3027	MESO
TCGA.ZN.A9VO	11.4963	10.9848	11.1774	13.1513	12.9928	11.7757	11.2195	12.64	MESO
TCGA.ZN.A9VP	9.94055	9.67847	9.66801	11.1532	10.3957	10.0919	9.76235	10.5469	MESO
TCGA.ZN.A9VQ	11.0222	10.5255	11.0758	10.6607	9.15411	8.76166	10.8745	9.52547	MESO
TCGA.ZN.A9VS	10.9944	10.7331	11.4404	12.6113	11.4054	10.6845	11.056	11.5671	MESO
TCGA.ZN.A9VU	11.0032	10.5185	10.8946	12.4301	11.8213	10.5068	10.8054	11.5861	MESO
TCGA.ZN.A9VV	11.9693	10.9829	11.9942	11.1831	9.71239	10.6195	11.6488	10.505	MESO
TCGA.ZN.A9VW	11.0833	10.7345	11.7771	11.6881	11.4394	10.6484	11.1983	11.2586	MESO
TCGA.3M.AB46	11.0008	9.90035	11.2851	11.3615	10.7052	9.53964	10.7287	10.5355	STAD
TCGA.3M.AB47	10.3427	9.88554	10.8427	11.5225	10.3217	10.9591	10.357	10.9344	STAD
TCGA.B7.5816	11.1631	10.8079	10.8302	11.8609	11.0029	10.7577	10.9337	11.2072	STAD
TCGA.B7.5818	11.1128	10.6974	11.5496	11.4434	10.9282	11.0887	11.1199	11.1534	STAD
TCGA.B7.A5TI	10.4205	10.7209	10.9814	9.0998	8.04289	8.97382	10.7076	8.7055	STAD
TCGA.B7.A5TJ	10.563	10.2651	10.6643	11.4657	10.3057	10.2989	10.4975	10.6901	STAD
TCGA.B7.A5TK	10.4325	10.6972	11.3489	11.8481	12.2992	11.7109	10.8262	11.9528	STAD
TCGA.B7.A5TN	10.5399	10.1607	11.0665	11.3451	10.4825	10.0306	10.5891	10.6194	STAD
TCGA.BR.4187	10.764	10.5063	10.8293	11.2962	10.4668	9.48302	10.6999	10.4153	STAD
TCGA.BR.4191	10.9774	10.7068	11.3944	11.5622	10.868	9.74876	11.0262	10.7263	STAD
TCGA.BR.4201	10.6613	10.3936	11.0718	10.1781	9.42604	8.25343	10.7089	9.28585	STAD
TCGA.BR.4253	10.5025	10.5265	11.3467	11.7722	11.7763	10.6392	10.7919	11.3959	STAD
TCGA.BR.4255	10.893	11.0054	10.947	11.2172	10.017	9.60015	10.9485	10.2781	STAD
TCGA.BR.4256	10.8983	10.7368	11.0639	11.9927	11.3602	10.4425	10.8997	11.2651	STAD
TCGA.BR.4257	10.9874	10.7465	10.9788	9.26405	8.95188	9.65639	10.9042	9.29077	STAD
TCGA.BR.4267	10.7138	9.93592	10.3535	11.5571	9.79988	9.50755	10.3344	10.2882	STAD
TCGA.BR.4279	10.8336	10.7459	11.6122	11.2696	10.6484	9.23898	11.0639	10.3857	STAD
TCGA.BR.4280	11.1207	10.5245	11.0489	12.1312	11.6551	10.656	10.898	11.4807	STAD
TCGA.BR.4292	10.8353	10.7232	11.7198	11.7091	10.5272	10.8377	11.0928	11.0247	STAD
TCGA.BR.4294	11.7081	10.7037	11.3525	8.03109	7.48706	7.34557	11.2548	7.62124	STAD
TCGA.BR.4357	11.3065	10.4419	11.0373	10.706	10.2033	8.83092	10.9286	9.91342	STAD
TCGA.BR.4361	10.5633	10.3073	11.0345	11.0996	10.1823	10.0842	10.635	10.4554	STAD
TCGA.BR.4362	11.0356	10.7874	11.7332	12.0247	11.7815	9.73418	11.1854	11.1801	STAD
TCGA.BR.4363	10.7419	10.3015	10.9884	10.6837	9.69534	9.41602	10.6773	9.93168	STAD
TCGA.BR.4366	9.45815	10.3207	11.167	10.5939	9.32714	8.20507	10.3153	9.37538	STAD
TCGA.BR.4367	10.7321	10.3175	10.8739	11.2732	11.5412	9.20355	10.6412	10.6727	STAD
TCGA.BR.4368	10.3794	10.2362	11.0227	10.2609	9.74077	8.75208	10.5461	9.58457	STAD
TCGA.BR.4369	10.5433	10.6095	11.5215	10.0316	9.39761	8.41909	10.8914	9.28277	STAD
TCGA.BR.4370	10.3094	10.3322	11.0342	9.90839	9.40671	8.18544	10.5586	9.16685	STAD
TCGA.BR.4371	10.6593	9.99288	10.9148	11.0608	10.608	10.2727	10.5223	10.6472	STAD
TCGA.BR.6452	10.8742	10.3013	10.7309	10.7346	9.67144	9.79781	10.6355	10.068	STAD
TCGA.BR.6453	10.6841	10.6781	10.9366	12.0179	11.0172	11.2832	10.7663	11.4394	STAD
TCGA.BR.6454	10.4125	10.1718	10.6738	12.4369	12.496	11.1392	10.4194	12.024	STAD
TCGA.BR.6455	10.8146	10.7426	10.9679	11.7692	10.581	10.7521	10.8417	11.0341	STAD
TCGA.BR.6456	10.3373	9.90426	10.9883	10.7323	10.418	9.38699	10.41	10.1791	STAD
TCGA.BR.6457	11.0122	10.3823	10.3557	10.9079	10.0798	10.0435	10.5834	10.3437	STAD
TCGA.BR.6458	10.3154	9.96043	10.3828	11.2474	10.1076	10.0984	10.2195	10.4845	STAD
TCGA.BR.6563	10.7362	10.2476	10.7396	11.7289	11.1642	10.9556	10.5745	11.2829	STAD
TCGA.BR.6564	10.608	10.9351	11.2532	11.2785	11.0529	10.0752	10.9321	10.8022	STAD
TCGA.BR.6565	10.398	10.0486	10.6957	11.9902	12.0699	10.3367	10.3808	11.4656	STAD
TCGA.BR.6566	11.6021	11.3856	11.4593	12.5043	12.281	11.9333	11.4823	12.2395	STAD
TCGA.BR.6705	11.1399	10.6178	11.174	10.8718	9.63914	9.81596	10.9773	10.109	STAD
TCGA.BR.6706	10.536	10.6345	10.8331	12.0042	11.8022	11.2867	10.6678	11.6977	STAD
TCGA.BR.6707	11.1618	11.2841	11.9058	12.6494	11.6589	11.9941	11.4506	12.1008	STAD
TCGA.BR.6709	10.3792	10.0634	11.079	11.8422	11.6244	10.9318	10.5072	11.4662	STAD
TCGA.BR.6801	10.9572	10.5641	11.2533	11.121	9.5479	10.3261	10.9248	10.3317	STAD
TCGA.BR.6802	10.9592	10.6967	10.9587	12.2177	12.0065	11.5534	10.8715	11.9258	STAD
TCGA.BR.6803	10.4589	10.1996	10.1288	10.949	9.9071	10.1426	10.2624	10.3329	STAD
TCGA.BR.6852	10.9846	10.8867	11.2424	12.3244	12.5053	11.905	11.0379	12.2449	STAD
TCGA.BR.7196	10.5248	10.08	10.6261	11.0746	10.6642	10.2902	10.4103	10.6764	STAD
TCGA.BR.7197	10.6963	9.32689	10.6989	11.0488	8.96174	9.76351	10.2407	9.92467	STAD
TCGA.BR.7703	11.3021	11.0476	11.5241	11.5949	10.3714	11.5443	11.2913	11.1702	STAD
TCGA.BR.7704	10.1585	10.1352	10.3368	10.4197	9.75908	9.55297	10.2102	9.91057	STAD
TCGA.BR.7707	11.4033	11.3541	12.2114	12.622	12.0403	11.7049	11.6563	12.1224	STAD
TCGA.BR.7715	10.746	9.95004	11.3141	10.7523	9.23143	8.77842	10.6701	9.58738	STAD
TCGA.BR.7716	11.0708	10.9046	10.8783	11.1525	10.2006	10.2304	10.9512	10.5278	STAD
TCGA.BR.7717	12.4078	11.0784	11.9092	11.6493	10.5895	10.4401	11.7985	10.8929	STAD
TCGA.BR.7722	10.3584	10.1661	10.3656	10.9248	10.1067	10.6427	10.2967	10.5581	STAD
TCGA.BR.7723	11.0744	10.1774	10.6903	8.8311	8.48173	8.27665	10.6474	8.52983	STAD
TCGA.BR.7851	10.6401	10.3778	10.7225	8.91925	8.11948	9.1032	10.5801	8.71398	STAD
TCGA.BR.7901	10.6666	10.4368	10.6117	11.2614	10.008	9.27448	10.5717	10.1813	STAD
TCGA.BR.7957	10.2795	10.119	10.3646	10.4931	8.61896	9.29774	10.2544	9.46993	STAD
TCGA.BR.7958	10.4916	10.624	10.9755	11.9984	11.4171	11.471	10.697	11.6288	STAD
TCGA.BR.7959	10.0201	9.37999	10.7284	10.3406	9.07215	9.51453	10.0428	9.64242	STAD
TCGA.BR.8058	10.0348	10.1072	9.93125	11.183	10.2411	10.7022	10.0244	10.7087	STAD
TCGA.BR.8059	11.0373	10.5755	11.0692	9.00272	8.41174	8.80885	10.894	8.7411	STAD
TCGA.BR.8060	11.4778	9.83828	10.5113	10.7903	9.7008	8.33741	10.6091	9.60949	STAD
TCGA.BR.8077	10.8503	10.5248	10.5257	12.1719	11.5195	11.3727	10.6336	11.688	STAD
TCGA.BR.8078	10.441	10.4927	10.4744	11.3028	10.2737	10.6563	10.4694	10.7443	STAD
TCGA.BR.8080	9.9489	9.91991	10.2403	10.9047	9.71892	9.33031	10.0364	9.98466	STAD
TCGA.BR.8081	10.9736	10.836	11.1262	11.4683	11.17	11.396	10.9786	11.3448	STAD
TCGA.BR.8284	10.6944	10.8601	10.8312	11.5274	10.6518	10.4282	10.7952	10.8691	STAD
TCGA.BR.8286	10.1856	10.0476	10.4928	10.9736	10.7307	9.1948	10.242	10.2997	STAD
TCGA.BR.8289	11.4175	10.1929	11.6325	10.5083	8.64785	9.37008	11.081	9.50875	STAD
TCGA.BR.8291	10.4454	9.73471	9.64111	10.664	9.48935	9.38849	9.9404	9.84729	STAD
TCGA.BR.8297	10.2403	10.5541	10.3013	10.5128	9.68531	9.34995	10.3652	9.84935	STAD
TCGA.BR.8361	11.062	10.6203	10.8185	12.0066	11.0745	10.7218	10.8336	11.2676	STAD
TCGA.BR.8362	10.4034	9.54793	10.3161	11.2758	10.5145	10.417	10.0891	10.7358	STAD
TCGA.BR.8363	11.3035	10.5603	10.7472	12.3789	11.4414	11.1955	10.8703	11.6719	STAD
TCGA.BR.8364	10.0526	9.93549	9.41462	10.4676	9.06521	9.12229	9.80089	9.55169	STAD
TCGA.BR.8365	10.1178	10.281	9.94614	10.5691	9.70045	9.13936	10.115	9.80298	STAD
TCGA.BR.8366	10.6217	11.0355	11.3203	11.6751	11.2249	11.3499	10.9925	11.4166	STAD
TCGA.BR.8367	10.0651	9.48383	9.88419	10.2056	8.16267	9.14217	9.81104	9.17016	STAD
TCGA.BR.8368	11.0951	10.8103	11.1616	11.8046	9.82795	10.4538	11.0223	10.6955	STAD
TCGA.BR.8369	10.2538	9.64731	10.8474	10.718	9.10804	9.44836	10.2495	9.75814	STAD
TCGA.BR.8371	10.2739	10.2379	10.1371	10.4181	9.59953	9.32646	10.2163	9.78137	STAD
TCGA.BR.8372	11.2946	10.8319	11.2309	13.2498	13.0576	12.3324	11.1191	12.8799	STAD
TCGA.BR.8373	9.19598	9.31362	9.78666	9.93686	9.16082	8.72602	9.43209	9.27457	STAD
TCGA.BR.8380	10.0024	9.76695	10.1167	10.2623	8.79893	9.07892	9.96201	9.38004	STAD
TCGA.BR.8381	10.7441	10.687	10.9882	11.8452	10.95	10.9859	10.8064	11.2604	STAD
TCGA.BR.8382	10.9935	10.5553	11.0025	12.4977	12.0649	11.5196	10.8505	12.0274	STAD
TCGA.BR.8384	9.61525	9.38363	9.59794	9.6691	9.03395	8.69496	9.53227	9.13267	STAD
TCGA.BR.8483	10.3696	10.0535	10.366	10.7399	9.54974	9.4925	10.263	9.92738	STAD
TCGA.BR.8484	9.7208	9.61128	9.97952	11.0647	10.2277	9.488	9.77053	10.2601	STAD
TCGA.BR.8485	10.161	9.99001	10.281	10.7558	9.25298	9.24921	10.144	9.75266	STAD
TCGA.BR.8486	10.4987	10.2543	10.4735	11.0854	10.3353	11.0754	10.4089	10.832	STAD
TCGA.BR.8487	10.8436	10.9107	10.8652	11.739	11.0077	11.5197	10.8732	11.4221	STAD
TCGA.BR.8588	10.4649	10.3559	10.9375	11.5565	10.7276	10.0555	10.5861	10.7799	STAD
TCGA.BR.8589	10.8079	10.6341	11.1143	11.8157	11.2111	11.3992	10.8521	11.4754	STAD
TCGA.BR.8590	10.726	9.76377	10.1143	10.288	9.14145	9.68263	10.2014	9.70401	STAD
TCGA.BR.8591	10.7764	10.3131	10.5076	11.4317	10.4679	10.367	10.5324	10.7555	STAD
TCGA.BR.8592	9.88925	9.76575	9.87481	10.2398	8.95951	9.41731	9.84327	9.53886	STAD
TCGA.BR.8677	10.5268	10.1471	10.9185	11.6676	11.3998	10.3501	10.5308	11.1392	STAD
TCGA.BR.8678	9.97471	9.96318	10.7998	11.8016	11.3107	9.14028	10.2459	10.7508	STAD
TCGA.BR.8679	10.288	9.94333	10.287	11.6109	10.2464	8.77471	10.1728	10.2107	STAD
TCGA.BR.8680	10.5321	10.347	10.6817	8.43051	7.13489	9.56958	10.5203	8.37832	STAD
TCGA.BR.8682	9.47419	8.71303	9.86247	10.1605	8.76549	9.30521	9.3499	9.41041	STAD
TCGA.BR.8683	9.71142	9.13448	9.82614	11.1404	10.4205	9.56262	9.55735	10.3745	STAD
TCGA.BR.8686	9.86013	10.0463	9.56868	10.8218	10.3971	9.9796	9.82502	10.3995	STAD
TCGA.BR.8687	10.7394	9.96646	10.3459	10.3024	7.99711	9.25315	10.3506	9.18421	STAD
TCGA.BR.A44T	9.79125	10.3122	10.4595	11.065	11.3021	10.1037	10.1876	10.8236	STAD
TCGA.BR.A44U	10.7459	10.0033	12.1833	11.3445	10.214	10.8653	10.9775	10.808	STAD
TCGA.BR.A452	11.5838	10.6972	11.8179	9.73196	8.60986	9.06639	11.3663	9.13607	STAD
TCGA.BR.A453	10.6007	10.7709	10.6872	10.3864	10.0821	9.50769	10.6863	9.99206	STAD
TCGA.BR.A4CR	10.325	9.98733	10.5738	9.97	8.31535	7.20473	10.2954	8.49669	STAD
TCGA.BR.A4CS	10.5993	10.3863	10.9516	12.3448	11.8169	10.0927	10.6457	11.4181	STAD
TCGA.BR.A4IU	10.0124	9.71055	10.0409	10.4057	9.81167	9.51435	9.92129	9.91058	STAD
TCGA.BR.A4IV	10.4274	10.0784	10.353	9.71268	9.05164	8.83376	10.2863	9.19936	STAD
TCGA.BR.A4IY	10.8098	10.9583	11.5648	11.9017	11.5541	10.6387	11.1109	11.3649	STAD
TCGA.BR.A4IZ	10.5394	9.94499	10.2818	10.6152	9.67011	9.38532	10.2554	9.8902	STAD
TCGA.BR.A4J1	11.0253	11.0224	11.4021	9.68455	8.01253	9.37594	11.1499	9.02434	STAD
TCGA.BR.A4J2	9.85518	10.0127	10.301	10.3511	9.70027	9.29334	10.0563	9.78159	STAD
TCGA.BR.A4J4	10.3745	10.1763	11.7528	11.415	10.5092	10.2475	10.7679	10.7239	STAD
TCGA.BR.A4J5	10.2268	10.2494	10.4278	10.9905	10.215	10.2643	10.3013	10.4899	STAD
TCGA.BR.A4J6	10.2633	10.5726	11.2824	11.0895	9.42099	10.5277	10.7061	10.3461	STAD
TCGA.BR.A4J7	10.1112	10.3699	10.3797	11.0901	11.06	10.1403	10.2869	10.7634	STAD
TCGA.BR.A4J8	10.3868	10.4115	10.4486	10.6388	10.4131	10.5192	10.4157	10.5237	STAD
TCGA.BR.A4J9	10.1276	10.4393	10.5944	9.7991	9.04772	9.06871	10.3871	9.30517	STAD
TCGA.BR.A4PD	10.6355	11.1607	11.5352	11.8151	11.6468	9.73783	11.1104	11.0666	STAD
TCGA.BR.A4PE	11.2557	10.457	10.9429	12.3648	12.3013	10.5517	10.8852	11.7393	STAD
TCGA.BR.A4PF	10.3186	9.41848	10.1863	12.2218	11.4708	11.1019	9.97445	11.5982	STAD
TCGA.BR.A4QI	10.7819	10.7072	11.1408	11.4621	11.0739	10.0898	10.8766	10.8753	STAD
TCGA.CD.5798	11.0909	11.1232	11.2937	11.0845	10.0131	10.5962	11.1693	10.5646	STAD
TCGA.CD.5799	11.503	11.1741	10.973	11.7424	10.2815	11.2005	11.2167	11.0748	STAD
TCGA.CD.5800	11.5296	11.1583	11.7964	11.5841	10.7849	10.0853	11.4948	10.8181	STAD
TCGA.CD.5801	11.1886	11.3856	11.8139	12.5095	12.5274	12.0268	11.4627	12.3546	STAD
TCGA.CD.5803	10.358	10.8786	10.3056	11.7819	11.6546	10.2947	10.5141	11.2437	STAD
TCGA.CD.5804	10.3924	11.0031	11.4372	11.4558	10.4423	10.9598	10.9442	10.9526	STAD
TCGA.CD.5813	10.8577	10.6273	10.6271	11.3362	10.7026	9.94174	10.704	10.6602	STAD
TCGA.CD.8524	10.6397	10.5089	10.9031	11.0406	10.3176	9.65735	10.6839	10.3385	STAD
TCGA.CD.8526	11.0793	10.4346	11.3407	10.4778	9.87273	8.95933	10.9515	9.76995	STAD
TCGA.CD.8528	10.7667	9.25497	10.6163	11.0367	8.7949	9.26564	10.2126	9.69908	STAD
TCGA.CD.8529	10.2376	9.68211	10.3049	11.4682	10.9211	10.2998	10.0749	10.8964	STAD
TCGA.CD.8530	10.6874	10.2164	10.2173	10.2919	9.54254	9.52721	10.3737	9.78722	STAD
TCGA.CD.8531	9.91237	10.9944	10.8296	11.4961	11.708	10.3142	10.5788	11.1728	STAD
TCGA.CD.8532	10.4109	10.516	9.78202	11.0275	10.5211	10.6455	10.2363	10.7314	STAD
TCGA.CD.8533	10.1821	9.03206	9.19078	10.2897	8.77998	8.77664	9.46831	9.28212	STAD
TCGA.CD.8534	9.68256	10.1187	10.4658	11.5731	11.1117	9.98681	10.089	10.8905	STAD
TCGA.CD.8535	10.4243	9.99161	11.3058	10.5411	9.34087	8.11834	10.5739	9.33345	STAD
TCGA.CD.8536	11.2232	10.6866	10.8456	9.83723	9.61501	9.81042	10.9185	9.75422	STAD
TCGA.CD.A486	11.3925	11.0657	11.3067	11.837	10.5658	9.98621	11.255	10.7963	STAD
TCGA.CD.A487	10.4952	10.8265	10.8631	10.8528	10.6476	10.4237	10.7283	10.6414	STAD
TCGA.CD.A489	10.2605	10.8613	11.3666	11.138	10.8695	9.65974	10.8295	10.5558	STAD
TCGA.CD.A48A	11.1562	11.223	11.7917	11.6423	11.1649	10.5912	11.3903	11.1328	STAD
TCGA.CD.A48C	11.0393	11.0646	10.8825	11.0706	10.2311	10.3116	10.9955	10.5378	STAD
TCGA.CD.A4MG	10.9545	11.1424	11.0836	10.9175	9.70163	10.384	11.0602	10.3344	STAD
TCGA.CD.A4MH	10.3259	10.4734	10.559	11.277	11.1374	10.5051	10.4528	10.9732	STAD
TCGA.CD.A4MI	10.3844	10.55	10.4845	11.6245	11.7642	10.8157	10.473	11.4015	STAD
TCGA.CD.A4MJ	10.5819	10.5338	11.4238	11.7243	10.0992	10.2342	10.8465	10.6859	STAD
TCGA.CG.4301	10.8769	9.8625	11.3158	10.8001	9.36324	8.93795	10.6851	9.70041	STAD
TCGA.CG.4304	9.95175	9.52904	11.0618	9.97743	9.05526	8.69739	10.1809	9.24336	STAD
TCGA.CG.4305	10.8208	10.3857	10.7383	10.4999	9.42566	8.87357	10.6483	9.5997	STAD
TCGA.CG.4306	10.9822	10.658	11.2317	12.0367	11.5269	10.1664	10.9573	11.2433	STAD
TCGA.CG.4436	11.2293	10.5782	11.4454	11.6446	11.3466	8.80337	11.0843	10.5982	STAD
TCGA.CG.4437	11.2578	10.9389	11.5238	12.9421	12.926	12.0169	11.2402	12.6283	STAD
TCGA.CG.4438	10.6544	10.3879	11.4052	11.6966	11.2363	10.1875	10.8159	11.0401	STAD
TCGA.CG.4440	10.8773	10.5783	11.2104	11.0682	10.7227	9.10939	10.8887	10.3001	STAD
TCGA.CG.4441	10.8127	10.2451	10.5066	10.4862	9.23891	9.63872	10.5215	9.78794	STAD
TCGA.CG.4442	11.1869	10.3597	10.9869	9.55238	8.4498	7.79839	10.8445	8.60019	STAD
TCGA.CG.4443	11.3865	9.87582	11.2093	10.1346	7.49853	8.16614	10.8239	8.59977	STAD
TCGA.CG.4444	11.3789	10.0981	11.0532	10.6974	9.69066	8.68728	10.8434	9.69179	STAD
TCGA.CG.4449	10.6768	10.0515	11.0376	9.61965	8.93066	7.567	10.5886	8.70577	STAD
TCGA.CG.4462	10.2437	9.8238	10.4433	10.4208	9.1486	9.01043	10.1703	9.5266	STAD
TCGA.CG.4465	10.7607	10.4693	11.0449	10.895	10.0302	9.88506	10.7583	10.2701	STAD
TCGA.CG.4466	11.0543	10.8169	12.1401	10.9952	9.70451	8.23023	11.3371	9.64331	STAD
TCGA.CG.4469	10.388	9.23967	10.8151	11.1726	10.0947	8.9448	10.1476	10.0707	STAD
TCGA.CG.4472	9.97184	9.95272	10.514	10.5317	9.73819	8.86972	10.1462	9.71321	STAD
TCGA.CG.4474	10.3881	10.5215	11.0114	10.7969	9.78523	8.80327	10.6403	9.79513	STAD
TCGA.CG.4475	10.7688	10.5507	11.1157	9.86269	8.46749	7.76786	10.8117	8.69935	STAD
TCGA.CG.4476	10.1647	9.92127	10.6921	10.491	9.36832	8.64485	10.2593	9.50139	STAD
TCGA.CG.4477	10.282	10.0514	11.427	11.6848	12.0343	9.11633	10.5868	10.9451	STAD
TCGA.CG.5717	10.729	10.2887	10.5563	10.8147	9.29706	9.18718	10.5247	9.7663	STAD
TCGA.CG.5718	11.493	11.544	11.0295	11.5986	10.2623	9.92776	11.3555	10.5962	STAD
TCGA.CG.5719	11.1785	10.5106	10.9345	11.4704	10.6029	10.8734	10.8745	10.9822	STAD
TCGA.CG.5720	10.7418	10.4623	11.0359	12.3921	10.946	11.4954	10.7467	11.6112	STAD
TCGA.CG.5721	11.2661	11.4402	11.4505	12.5943	12.6322	11.8682	11.3856	12.3649	STAD
TCGA.CG.5722	10.9472	11.1744	11.136	11.5497	11.4595	10.9805	11.0859	11.3299	STAD
TCGA.CG.5723	11.4149	11.4626	11.4882	12.9989	13.1165	11.3355	11.4553	12.4836	STAD
TCGA.CG.5724	11.5145	11.9156	11.9861	12.3179	12.1877	10.7702	11.8054	11.7586	STAD
TCGA.CG.5725	10.7622	10.4185	11.0992	10.272	9.43844	9.00677	10.7599	9.57242	STAD
TCGA.CG.5726	11.362	10.9863	11.2016	11.941	10.4277	10.8664	11.1833	11.0784	STAD
TCGA.CG.5728	10.7789	10.9439	10.671	11.7571	11.7541	11.5533	10.7979	11.6882	STAD
TCGA.CG.5730	10.6936	11.0092	10.9614	11.7616	11.0168	11.4235	10.8881	11.4006	STAD
TCGA.CG.5732	11.1663	10.919	11.3354	12.2406	10.9742	11.1307	11.1403	11.4485	STAD
TCGA.CG.5733	10.9385	10.8754	10.7412	11.8731	10.8964	11.3727	10.8517	11.3807	STAD
TCGA.CG.5734	11.0429	11.1291	11.5498	12.3574	12.0497	11.821	11.2406	12.076	STAD
TCGA.D7.5577	11.1729	11.4149	11.2427	12.6478	12.3378	12.3443	11.2768	12.4433	STAD
TCGA.D7.5578	11.256	11.2945	11.6726	11.9312	11.3511	11.4613	11.4077	11.5812	STAD
TCGA.D7.6518	10.9784	10.8007	10.9631	11.1449	10.8155	9.9804	10.9141	10.6469	STAD
TCGA.D7.6519	10.7972	11.0639	10.7898	11.4111	9.93714	9.99955	10.8836	10.4493	STAD
TCGA.D7.6520	11.5451	10.1243	10.059	11.4528	11.0492	9.82928	10.5761	10.7771	STAD
TCGA.D7.6521	10.6946	9.96723	10.6041	10.636	9.64949	10.2161	10.422	10.1672	STAD
TCGA.D7.6522	11.0063	10.8552	10.9208	11.9601	11.7779	11.2946	10.9274	11.6776	STAD
TCGA.D7.6524	10.7591	10.2181	10.5718	11.1078	10.2404	10.0705	10.5164	10.4729	STAD
TCGA.D7.6525	11.202	10.4103	10.4629	12.1809	11.3703	10.5291	10.6917	11.3601	STAD
TCGA.D7.6526	10.4416	9.50618	10.6728	10.9397	9.52306	8.9683	10.2069	9.81036	STAD
TCGA.D7.6527	11.0863	10.7156	11.1013	11.0187	9.29583	9.6598	10.9678	9.99145	STAD
TCGA.D7.6528	11.3103	10.1186	12.1777	13.4233	12.0659	10.4817	11.2022	11.9903	STAD
TCGA.D7.6815	10.3529	9.83968	10.2428	11.8304	10.9485	10.2454	10.1451	11.0081	STAD
TCGA.D7.6817	9.9877	10.6961	10.2025	11.1674	10.1294	9.64183	10.2955	10.3129	STAD
TCGA.D7.6818	10.6048	10.5908	11.0272	11.8169	10.6457	9.17378	10.7409	10.5454	STAD
TCGA.D7.6820	11.2714	10.3362	11.1387	11.2577	9.82254	10.1518	10.9155	10.4107	STAD
TCGA.D7.6822	11.1262	10.1987	10.607	11.6642	10.1897	9.04747	10.644	10.3005	STAD
TCGA.D7.8570	10.9059	10.5613	10.58	11.2419	11.2775	10.3087	10.6824	10.9427	STAD
TCGA.D7.8572	10.6556	9.58257	10.3549	10.4322	9.26162	9.51503	10.1977	9.73629	STAD
TCGA.D7.8573	10.5445	10.8642	11.1666	11.0467	9.85092	9.94361	10.8584	10.2804	STAD
TCGA.D7.8574	9.60576	9.69687	9.65623	10.9191	10.3384	9.61372	9.65295	10.2904	STAD
TCGA.D7.8575	10.3028	9.48144	9.42497	10.3996	9.16944	8.94678	9.7364	9.50527	STAD
TCGA.D7.8576	11.3893	10.0451	10.0336	11.1548	9.74924	9.43315	10.4893	10.1124	STAD
TCGA.D7.8578	10.5975	10.3657	9.85998	10.5812	9.62539	9.83845	10.2744	10.015	STAD
TCGA.D7.8579	10.3584	9.73577	9.91213	10.7004	8.97407	9.71596	10.0021	9.7968	STAD
TCGA.D7.A4YT	10.858	10.0812	10.7018	11.2254	9.79764	8.33375	10.547	9.78559	STAD
TCGA.D7.A4YU	9.68257	9.61256	10.1114	11.6592	11.863	9.95412	9.80218	11.1588	STAD
TCGA.D7.A4YV	10.0184	9.58477	10.1169	11.4291	10.041	9.60593	9.90667	10.3587	STAD
TCGA.D7.A4YX	10.6513	10.5542	11.0932	12.294	11.1826	11.3402	10.7662	11.6056	STAD
TCGA.D7.A4YY	10.3029	10.2337	10.839	8.56557	8.14813	11.3742	10.4585	9.36264	STAD
TCGA.D7.A4Z0	10.3535	10.0827	10.7267	11.1456	9.29566	10.0565	10.3876	10.1659	STAD
TCGA.D7.A6EV	10.6089	10.6452	10.5296	10.1005	8.49641	9.21131	10.5945	9.2694	STAD
TCGA.D7.A6EX	10.9092	10.1253	11.2267	9.47407	7.95677	8.2933	10.7537	8.57471	STAD
TCGA.D7.A6EY	10.9554	10.3819	10.9168	12.0694	11.336	11.5948	10.7514	11.6667	STAD
TCGA.D7.A6EZ	10.8283	11.1021	11.5974	12.0748	11.5249	11.6081	11.1759	11.7359	STAD
TCGA.D7.A6F0	11.0081	11.1323	10.8396	11.4452	10.3294	9.3174	10.9933	10.364	STAD
TCGA.D7.A6F2	9.82358	9.5217	10.3186	11.3434	10.7466	10.4069	9.88796	10.8323	STAD
TCGA.D7.A747	10.3571	10.5926	10.7815	10.66	9.63458	9.5243	10.5771	9.93962	STAD
TCGA.D7.A748	10.786	10.5877	11.0674	11.1214	10.4959	10.5324	10.8137	10.7166	STAD
TCGA.D7.A74A	10.774	10.8753	11.5492	11.3513	11.2986	10.9146	11.0662	11.1882	STAD
TCGA.EQ.8122	10.6441	10.2699	10.4529	10.6046	9.38938	10.2955	10.4556	10.0965	STAD
TCGA.EQ.A4SO	11.6814	11.085	11.1955	9.47016	7.33937	8.55879	11.3206	8.45611	STAD
TCGA.F1.6177	10.7561	10.1085	10.2298	11.8117	10.7575	10.8289	10.3648	11.1327	STAD
TCGA.F1.6874	10.1724	10.0084	10.0805	10.6656	10.4112	10.5353	10.0871	10.5373	STAD
TCGA.F1.6875	10.7629	10.0118	10.803	9.78468	8.45737	7.9151	10.5259	8.71905	STAD
TCGA.F1.A448	10.7219	10.3146	11.027	11.2389	9.3632	10.1745	10.6879	10.2589	STAD
TCGA.F1.A72C	10.4001	10.5827	10.4256	11.7813	11.7917	10.7574	10.4695	11.4435	STAD
TCGA.FP.7735	11.3473	10.8067	11.8065	11.4541	10.1874	10.7265	11.3202	10.7893	STAD
TCGA.FP.7829	10.959	10.9826	11.2553	11.8996	8.77382	9.70688	11.0656	10.1268	STAD
TCGA.FP.7916	9.68333	9.82667	10.5178	11.3227	10.4046	10.9443	10.0093	10.8905	STAD
TCGA.FP.7998	9.43532	9.92447	10.4077	11.7908	11.3396	11.1084	9.92251	11.413	STAD
TCGA.FP.8099	10.3289	9.8253	10.0434	10.8184	9.91524	9.75803	10.0659	10.1639	STAD
TCGA.FP.8209	9.583	9.55011	9.74598	9.83904	9.01761	9.02499	9.62636	9.29388	STAD
TCGA.FP.8210	9.9855	9.93056	9.92584	10.6641	9.90799	9.97182	9.9473	10.1813	STAD
TCGA.FP.8211	10.0658	9.75538	9.88539	12.0483	10.9461	10.6012	9.90219	11.1986	STAD
TCGA.FP.8631	10.5524	10.2333	10.5001	12.0128	9.7651	9.87028	10.4286	10.5494	STAD
TCGA.FP.A4BE	10.8658	10.6962	10.7189	12.2123	11.5637	11.1304	10.7603	11.6355	STAD
TCGA.FP.A4BF	10.26	11.1367	11.7088	12.0171	12.511	11.1506	11.0352	11.8929	STAD
TCGA.FP.A8CX	11.1027	10.6251	10.841	11.4844	9.67899	10.8577	10.8563	10.6737	STAD
TCGA.FP.A9TM	9.96527	9.74638	10.6539	10.8066	9.87777	9.91747	10.1218	10.2006	STAD
TCGA.HF.7132	10.2834	9.39581	10.5608	9.98849	9.981	10.909	10.08	10.2928	STAD
TCGA.HF.7133	10.6911	9.85385	11.3863	11.2073	10.8206	9.75847	10.6437	10.5954	STAD
TCGA.HF.7134	10.1015	9.89208	10.7691	11.1843	9.45886	9.85733	10.2542	10.1668	STAD
TCGA.HF.7136	11.0993	9.79046	10.4359	9.71132	8.57728	8.45713	10.4419	8.91524	STAD
TCGA.HF.A5NB	10.6838	10.6404	11.0373	11.24	10.0088	10.9748	10.7871	10.7412	STAD
TCGA.HU.8238	10.9924	10.145	11.1167	11.8657	11.2912	10.1361	10.7513	11.0977	STAD
TCGA.HU.8244	10.8833	10.491	10.644	11.3158	9.09324	10.2946	10.6728	10.2346	STAD
TCGA.HU.8249	11.6237	10.9351	11.917	12.1629	11.8292	11.6937	11.492	11.8953	STAD
TCGA.HU.8602	10.5878	10.341	10.5354	11.8517	10.9278	10.5149	10.4881	11.0981	STAD
TCGA.HU.8604	10.4742	10.1917	10.8372	11.636	11.4916	10.8009	10.501	11.3095	STAD
TCGA.HU.8608	10.3979	10.0686	10.3563	11.7203	10.7387	11.1424	10.2743	11.2005	STAD
TCGA.HU.8610	10.1984	9.41916	10.1564	10.5589	9.24464	8.55334	9.92466	9.45228	STAD
TCGA.HU.A4G2	10.6842	11.1195	10.7728	11.5428	11.0128	10.8775	10.8588	11.1444	STAD
TCGA.HU.A4G3	10.9326	10.3152	10.5268	11.1243	9.01949	10.2803	10.5915	10.1413	STAD
TCGA.HU.A4G6	10.6829	10.387	11.6651	11.2658	9.99133	10.1737	10.9116	10.477	STAD
TCGA.HU.A4G8	10.8402	10.6785	11.0921	12.7859	12.0165	10.8297	10.8703	11.8774	STAD
TCGA.HU.A4G9	10.4001	9.81424	10.1548	11.052	9.16407	9.61347	10.123	9.94318	STAD
TCGA.HU.A4GC	10.5231	11.1984	11.3041	11.1013	10.6343	10.3273	11.0085	10.6876	STAD
TCGA.HU.A4GD	10.8629	10.4037	10.8999	11.395	10.4964	10.89	10.7222	10.9272	STAD
TCGA.HU.A4GF	10.2868	10.395	11.147	11.6733	10.79	9.32047	10.6096	10.5946	STAD
TCGA.HU.A4GH	10.3919	10.19	10.3455	11.0756	9.41054	9.61366	10.3091	10.0333	STAD
TCGA.HU.A4GJ	9.80097	10.0112	10.3489	11.2892	10.5784	10.4827	10.0537	10.7834	STAD
TCGA.HU.A4GN	10.7294	10.5701	11.0125	12.384	12.0938	11.3943	10.7707	11.9574	STAD
TCGA.HU.A4GP	10.5842	10.0838	11.1147	10.8077	9.31612	9.5766	10.5942	9.90015	STAD
TCGA.HU.A4GQ	11.1517	11.008	11.0852	12.3025	11.4871	10.8839	11.0816	11.5578	STAD
TCGA.HU.A4GT	10.9708	10.6314	11.0922	12.134	10.7887	11.2246	10.8981	11.3824	STAD
TCGA.HU.A4GU	10.6232	9.04473	11.1022	10.5223	9.16952	9.70046	10.2567	9.79744	STAD
TCGA.HU.A4GX	10.7404	10.7057	10.8993	12.5446	12.1928	11.4728	10.7818	12.0701	STAD
TCGA.HU.A4GY	9.61096	9.4177	9.7739	11.3552	11.3691	9.82582	9.60086	10.85	STAD
TCGA.HU.A4H0	10.668	10.0866	11.1099	12.3381	11.8725	11.254	10.6215	11.8215	STAD
TCGA.HU.A4H2	10.3483	10.3731	11.0325	11.258	10.4783	10.2947	10.5846	10.677	STAD
TCGA.HU.A4H3	10.8415	10.8383	11.4207	10.7005	9.03108	9.33937	11.0335	9.69032	STAD
TCGA.HU.A4H4	10.016	10.8679	11.7133	12.9488	12.4847	11.1718	10.8658	12.2017	STAD
TCGA.HU.A4H5	11.3761	10.4413	11.4677	11.0205	9.79329	8.4716	11.095	9.7618	STAD
TCGA.HU.A4H6	10.8073	10.7957	11.1358	11.2357	10.7151	9.98759	10.913	10.6461	STAD
TCGA.HU.A4H8	10.3969	10.2985	10.6399	12.0246	10.6296	10.6267	10.4451	11.0936	STAD
TCGA.HU.A4HB	10.1832	9.96723	10.3481	11.7042	11.1108	10.6768	10.1662	11.1639	STAD
TCGA.HU.A4HD	10.5224	10.5819	10.9836	10.3904	9.01785	9.53352	10.696	9.64725	STAD
TCGA.IN.7806	9.88107	9.49301	10.8504	11.4654	9.78154	9.68414	10.0748	10.3103	STAD
TCGA.IN.7808	9.86555	10.3079	11.5877	10.8707	10.3556	10.0079	10.587	10.4114	STAD
TCGA.IN.8462	10.6626	10.3651	11.4029	10.769	10.5611	9.65938	10.8102	10.3298	STAD
TCGA.IN.8663	9.97129	9.52597	11.3664	11.2694	9.84183	9.17399	10.2879	10.0951	STAD
TCGA.IN.A6RI	11.279	10.9494	10.7304	11.4669	10.1383	10.0403	10.9863	10.5485	STAD
TCGA.IN.A6RJ	10.9459	11.059	10.9331	10.9413	10.2026	9.427	10.9793	10.1903	STAD
TCGA.IN.A6RL	11.0747	10.2807	10.7809	11.2847	10.303	9.68353	10.7121	10.4238	STAD
TCGA.IN.A6RN	10.8012	10.3913	10.5894	10.0367	8.35721	8.48117	10.5939	8.95838	STAD
TCGA.IN.A6RO	10.877	10.4768	11.0501	12.5324	11.5546	10.7441	10.8013	11.6104	STAD
TCGA.IN.A6RR	11.2705	11.0662	11.2301	11.1935	9.38106	10.3286	11.1889	10.301	STAD
TCGA.IN.A6RS	11.1867	11.4361	11.8373	13.3633	12.1826	10.1132	11.4867	11.8864	STAD
TCGA.IN.A7NR	10.8205	10.6619	10.7551	10.3919	9.48026	10.3007	10.7458	10.0576	STAD
TCGA.IN.A7NT	11.6008	11.0554	11.2306	9.85794	8.86861	8.83923	11.2956	9.18859	STAD
TCGA.IN.A7NU	10.6731	10.7914	11.5184	12.2468	12.2493	11.6702	10.9943	12.0554	STAD
TCGA.IN.AB1V	10.1184	9.89925	10.1672	10.4545	9.28076	9.16872	10.0616	9.63468	STAD
TCGA.IN.AB1X	9.63667	10.0082	10.6444	11.7105	10.5843	9.99938	10.0964	10.7647	STAD
TCGA.IP.7968	10.3409	9.03209	10.4322	11.156	10.767	9.5579	9.93506	10.4936	STAD
TCGA.KB.A6F7	11.1787	10.9681	11.408	11.0827	10.4558	9.92864	11.1849	10.489	STAD
TCGA.KB.A93G	10.0834	9.84853	10.372	9.84617	8.3631	8.9608	10.1013	9.05669	STAD
TCGA.KB.A93H	10.4636	10.0342	10.5338	12.1397	10.9739	10.2202	10.3439	11.1113	STAD
TCGA.KB.A93J	10.6805	9.79342	10.8386	11.1262	10.5936	11.06	10.4375	10.9266	STAD
TCGA.MX.A5UG	9.35318	9.44143	9.64887	10.6543	9.31273	9.73296	9.48116	9.9	STAD
TCGA.MX.A5UJ	10.6765	10.726	10.6263	11.3883	9.79401	10.4784	10.6762	10.5536	STAD
TCGA.MX.A663	10.7729	10.8741	10.5131	9.44067	8.44829	9.14543	10.72	9.01147	STAD
TCGA.MX.A666	10.3081	10.4153	10.276	10.243	8.91357	8.98006	10.3331	9.37887	STAD
TCGA.R5.A7O7	11.5444	11.0745	11.0733	10.6491	10.3032	9.96105	11.2307	10.3045	STAD
TCGA.R5.A7ZE	11.2315	11.0481	11.2293	10.8133	9.0968	9.32689	11.1696	9.74566	STAD
TCGA.R5.A7ZF	11.3977	10.9273	11.4861	11.9019	11.5266	10.2647	11.2704	11.2311	STAD
TCGA.R5.A7ZI	11.7519	11.34	11.9124	12.4712	12.9785	11.0994	11.6681	12.1831	STAD
TCGA.R5.A7ZR	11.3142	11.3923	10.2728	11.5554	11.0024	11.0749	10.9931	11.2109	STAD
TCGA.R5.A805	10.2256	9.98589	11.3788	11.203	9.96237	10.3164	10.5301	10.4939	STAD
TCGA.RD.A7BS	10.7863	10.7404	11.0888	11.202	11.1474	10.225	10.8718	10.8581	STAD
TCGA.RD.A7BT	11.2631	10.4472	10.9522	12.3354	10.8086	10.373	10.8875	11.1724	STAD
TCGA.RD.A7BW	10.3815	10.7688	10.8102	10.8438	11.2877	10.3225	10.6535	10.818	STAD
TCGA.RD.A7C1	11.3943	11.1807	11.2812	11.4582	11.8173	11.8879	11.2854	11.7211	STAD
TCGA.RD.A8MV	10.5219	10.3951	10.826	12.426	12.2112	10.6617	10.581	11.7663	STAD
TCGA.RD.A8MW	10.666	11.1992	10.6409	11.1996	10.4392	10.7155	10.8354	10.7848	STAD
TCGA.RD.A8N0	9.92812	10.1197	10.1988	11.1677	10.4765	10.5439	10.0822	10.7294	STAD
TCGA.RD.A8N1	10.4127	9.97689	10.7843	11.5674	11.1071	10.3729	10.3913	11.0158	STAD
TCGA.RD.A8N2	9.97013	10.4373	9.96895	9.47394	8.45507	8.66782	10.1254	8.86561	STAD
TCGA.RD.A8N4	10.3552	10.6846	10.2816	10.0435	9.11766	8.97703	10.4405	9.3794	STAD
TCGA.RD.A8N5	10.089	10.4108	10.3951	10.433	9.51863	9.3697	10.2983	9.77378	STAD
TCGA.RD.A8N6	10.3171	10.3799	10.5952	10.5423	9.59373	9.67709	10.4307	9.93771	STAD
TCGA.RD.A8N9	10.1822	9.84605	10.6679	11.0102	10.0287	9.23498	10.2321	10.0913	STAD
TCGA.RD.A8NB	10.5658	10.3549	10.4455	12.0826	11.6829	10.6408	10.4554	11.4688	STAD
TCGA.SW.A7EA	10.9787	11.1612	11.4697	12.1756	12.5789	12.4567	11.2032	12.4037	STAD
TCGA.SW.A7EB	11.0463	11.3771	10.7087	10.3785	9.87315	10.3119	11.044	10.1878	STAD
TCGA.VQ.A8DT	10.8443	10.612	11.2045	11.7991	10.3186	10.639	10.8869	10.9189	STAD
TCGA.VQ.A8DU	12.0882	10.3603	11.5289	11.4119	10.7965	10.2265	11.3258	10.8116	STAD
TCGA.VQ.A8DV	10.7862	10.7014	10.883	8.19378	6.30672	8.75366	10.7902	7.75139	STAD
TCGA.VQ.A8DZ	11.5051	10.6073	11.0183	11.2179	9.42584	10.2958	11.0435	10.3132	STAD
TCGA.VQ.A8E0	11.2818	10.1258	10.4051	11.233	10.8006	12.3218	10.6042	11.4518	STAD
TCGA.VQ.A8E2	9.53909	10.3994	10.6083	11.8388	10.7666	9.35792	10.1823	10.6544	STAD
TCGA.VQ.A8E3	10.5269	10.3733	10.7792	11.7416	12.0561	11.3312	10.5598	11.7096	STAD
TCGA.VQ.A8E7	10.5893	10.2475	11.3723	10.7918	10.002	9.68994	10.7364	10.1613	STAD
TCGA.VQ.A8P2	10.933	11.0376	11.3992	9.48771	7.26196	9.72665	11.1233	8.82544	STAD
TCGA.VQ.A8P3	10.9905	10.5755	11.1234	11.9303	10.7107	11.0052	10.8964	11.2154	STAD
TCGA.VQ.A8P5	10.7073	10.5429	11.0489	11.5496	11.492	9.16545	10.7664	10.7357	STAD
TCGA.VQ.A8P8	10.362	9.97758	10.3835	11.1063	9.92171	10.1418	10.241	10.3899	STAD
TCGA.VQ.A8PB	10.9181	10.4949	10.8094	8.41713	7.53844	8.3656	10.7408	8.10706	STAD
TCGA.VQ.A8PC	9.94017	9.44079	10.3164	10.7276	9.97286	9.52307	9.89911	10.0745	STAD
TCGA.VQ.A8PD	9.82752	9.72975	10.2695	10.9581	9.7975	9.80849	9.94225	10.188	STAD
TCGA.VQ.A8PE	11.647	11.3398	11.0376	11.3692	9.70307	9.20715	11.3415	10.0931	STAD
TCGA.VQ.A8PF	10.3848	10.4048	10.6992	12.1731	11.563	11.4769	10.4963	11.7377	STAD
TCGA.VQ.A8PH	10.2594	11.1534	10.6312	11.3078	10.7705	10.1478	10.6813	10.742	STAD
TCGA.VQ.A8PJ	10.6201	10.1591	10.3834	10.7471	9.00611	9.47861	10.3875	9.74393	STAD
TCGA.VQ.A8PK	11.1927	10.2497	10.4702	10.9862	9.95558	9.46528	10.6375	10.1357	STAD
TCGA.VQ.A8PM	10.5383	10.0025	10.4552	10.9094	10.0606	10.0273	10.332	10.3324	STAD
TCGA.VQ.A8PO	10.7447	10.6838	11.0477	12.262	11.4045	11.6069	10.8254	11.7578	STAD
TCGA.VQ.A8PP	10.1931	10.2333	10.5583	10.4776	9.15635	9.34764	10.3283	9.66052	STAD
TCGA.VQ.A8PQ	9.24683	9.40656	10.1541	10.8818	9.99467	10.1838	9.60249	10.3534	STAD
TCGA.VQ.A8PU	10.3752	9.30197	10.7764	10.4013	8.66818	9.7098	10.1512	9.59309	STAD
TCGA.VQ.A8PX	9.92959	9.66804	10.2287	11.2354	9.67716	9.82626	9.94212	10.2463	STAD
TCGA.VQ.A91A	10.3697	10.1481	10.5051	10.4189	8.85778	8.73514	10.341	9.33726	STAD
TCGA.VQ.A91D	10.6148	10.1885	11.1839	11.4224	10.9476	10.2746	10.6624	10.8815	STAD
TCGA.VQ.A91E	10.3048	10.0274	10.4	11.3689	10.3637	10.3963	10.2441	10.7097	STAD
TCGA.VQ.A91K	10.3468	10.5185	10.8581	11.3309	10.1652	10.568	10.5745	10.688	STAD
TCGA.VQ.A91N	10.9788	10.2598	10.808	10.9431	9.77801	9.36115	10.6822	10.0274	STAD
TCGA.VQ.A91Q	9.98087	9.02336	10.7685	10.7612	9.9318	9.43793	9.92423	10.0436	STAD
TCGA.VQ.A91S	10.3192	9.74733	10.598	10.4456	9.80438	9.33167	10.2215	9.86055	STAD
TCGA.VQ.A91U	10.5375	9.86754	10.4407	12.1861	11.6261	10.2937	10.2819	11.3686	STAD
TCGA.VQ.A91V	11.1949	10.1834	11.2233	11.071	9.14747	9.65831	10.8672	9.95892	STAD
TCGA.VQ.A91W	10.3683	10.4016	10.6721	10.9519	9.32246	10.1457	10.4807	10.14	STAD
TCGA.VQ.A91X	10.8047	9.91143	11.7043	10.6741	9.2604	10.1165	10.8068	10.017	STAD
TCGA.VQ.A91Y	10.1801	9.75915	9.9564	11.2884	11.0074	9.55217	9.9652	10.616	STAD
TCGA.VQ.A91Z	10.866	9.41263	11.1287	9.75391	7.90994	8.09551	10.4691	8.58645	STAD
TCGA.VQ.A922	10.3413	11.498	10.9547	9.41577	8.41701	8.49671	10.9313	8.7765	STAD
TCGA.VQ.A923	9.41632	10.3994	10.3169	11.7648	11.0077	11.0249	10.0442	11.2658	STAD
TCGA.VQ.A924	10.7093	10.7838	11.095	11.7847	11.5471	11.0935	10.8627	11.4751	STAD
TCGA.VQ.A925	10.7289	10.3931	10.3675	10.4599	9.52554	9.01173	10.4965	9.66574	STAD
TCGA.VQ.A927	10.1897	9.86356	10.0672	11.2008	9.7822	10.3167	10.0402	10.4333	STAD
TCGA.VQ.A928	10.272	9.60427	10.7298	11.2573	8.88389	9.89056	10.202	10.0106	STAD
TCGA.VQ.A92D	10.3199	10.527	10.5231	10.4247	9.16515	9.95455	10.4567	9.84813	STAD
TCGA.VQ.A94O	10.6276	10.4861	10.5192	10.7841	9.1833	9.638	10.5443	9.86846	STAD
TCGA.VQ.A94P	10.1929	10.053	10.2256	10.2548	9.38941	9.28058	10.1572	9.64159	STAD
TCGA.VQ.A94R	10.0503	10.1741	10.5713	10.6167	9.81445	9.72404	10.2652	10.0517	STAD
TCGA.VQ.A94T	11.0289	10.0978	11.3515	10.4746	8.79864	9.25328	10.826	9.50883	STAD
TCGA.VQ.A94U	9.92507	9.86638	10.0992	10.9586	9.66678	9.00082	9.96355	9.87539	STAD
TCGA.VQ.AA64	10.8529	10.6433	10.9064	11.1032	9.27147	9.11198	10.8009	9.8289	STAD
TCGA.VQ.AA68	10.5585	9.80628	10.4187	12.3042	11.0185	10.2695	10.2611	11.1974	STAD
TCGA.VQ.AA69	10.1829	10.4309	10.5671	10.9753	9.81749	9.17337	10.3937	9.98873	STAD
TCGA.VQ.AA6A	10.1483	10.4788	9.99276	10.494	8.77033	9.50107	10.2066	9.58846	STAD
TCGA.VQ.AA6B	10.2357	9.61802	10.6388	11.5196	10.4343	9.90803	10.1642	10.6207	STAD
TCGA.VQ.AA6D	10.8642	9.83003	10.9541	10.7708	9.08841	8.38728	10.5495	9.4155	STAD
TCGA.VQ.AA6F	10.7385	9.61374	11.0985	10.8709	9.90647	9.70384	10.4836	10.1604	STAD
TCGA.VQ.AA6G	9.35997	9.3741	10.2709	10.32	9.23696	10.7031	9.66831	10.0867	STAD
TCGA.VQ.AA6I	9.90099	10.1054	10.8447	12.2428	10.9398	11.206	10.2837	11.4629	STAD
TCGA.VQ.AA6J	10.5905	9.74384	10.9253	11.6376	11.3717	10.8902	10.4199	11.2999	STAD
TCGA.VQ.AA6K	10.7961	9.8199	10.9015	11.213	10.1488	10.4446	10.5058	10.6021	STAD
TCGA.ZA.A8F6	10.2445	10.2589	10.3076	11.1756	10.3785	10.3211	10.2703	10.6251	STAD
TCGA.ZQ.A9CR	10.916	10.6904	11.9341	11.8713	11.3244	10.1354	11.1802	11.1104	STAD
TCGA.2H.A9GF	10.8279	9.7347	10.661	11.5336	9.7539	9.53296	10.4079	10.2735	ESCA
TCGA.2H.A9GG	10.3127	10.0042	10.3887	10.9797	10.1054	9.07624	10.2352	10.0538	ESCA
TCGA.2H.A9GH	10.34	10.2153	10.4525	11.4608	9.86566	9.43852	10.3359	10.255	ESCA
TCGA.2H.A9GI	10.6977	10.6485	11.5676	12.4543	11.1425	10.5572	10.9713	11.3847	ESCA
TCGA.2H.A9GJ	10.209	8.57203	10.2366	10.601	8.61641	9.56608	9.67253	9.59449	ESCA
TCGA.2H.A9GK	10.0226	9.70013	10.3683	10.6043	9.65889	9.8757	10.0303	10.0463	ESCA
TCGA.2H.A9GL	10.4035	9.71451	10.9799	10.9129	9.8667	8.76324	10.366	9.84761	ESCA
TCGA.2H.A9GM	10.3783	10.35	10.5697	10.6396	10.0751	10.2673	10.4327	10.3273	ESCA
TCGA.2H.A9GN	10.0135	9.59331	10.5736	10.449	8.38701	8.87287	10.0601	9.23628	ESCA
TCGA.2H.A9GO	10.644	10.9614	10.614	9.86546	7.94184	8.0878	10.7398	8.6317	ESCA
TCGA.2H.A9GQ	10.2993	9.4609	10.8808	9.6899	8.92795	7.57866	10.2137	8.73217	ESCA
TCGA.2H.A9GR	10.8641	10.1759	10.696	10.9036	9.53252	9.88416	10.5786	10.1068	ESCA
TCGA.IC.A6RE	10.6154	10.917	11.0575	11.4539	10.965	10.6418	10.8633	11.0202	ESCA
TCGA.IG.A3I8	10.4551	10.2317	10.5961	9.32304	7.82003	7.70595	10.4276	8.28301	ESCA
TCGA.IG.A3QL	11.0278	11.242	11.3302	9.69887	8.31006	8.18098	11.2	8.72997	ESCA
TCGA.IG.A3Y9	11.7829	11.5984	11.5524	10.7253	9.92596	8.98407	11.6446	9.87845	ESCA
TCGA.IG.A3YA	10.2228	9.65576	9.94237	9.38451	9.23686	8.592	9.94031	9.07112	ESCA
TCGA.IG.A3YB	10.46	9.837	10.6	11.1962	10.1085	10.1403	10.299	10.4817	ESCA
TCGA.IG.A3YC	10.2061	10.4371	10.5716	11.2553	10.877	10.3911	10.405	10.8412	ESCA
TCGA.IG.A4P3	10.5962	9.97392	10.4906	11.7271	11.7386	10.4541	10.3536	11.3066	ESCA
TCGA.IG.A4QS	10.4079	10.1876	10.6107	12.2113	11.4609	10.5634	10.402	11.4119	ESCA
TCGA.IG.A4QT	9.74451	10.3234	10.0279	11.6141	10.5904	10.6307	10.0319	10.9451	ESCA
TCGA.IG.A50L	11.2566	10.9202	11.4358	9.54836	8.61458	8.2738	11.2042	8.81225	ESCA
TCGA.IG.A51D	10.863	11.0092	11.1761	11.579	11.0291	10.0503	11.0161	10.8861	ESCA
TCGA.IG.A5B8	11.4781	10.9207	11.5954	11.728	11.4107	11.4215	11.3314	11.5201	ESCA
TCGA.IG.A5S3	9.91287	10.1786	10.193	10.3467	9.24052	8.42157	10.0948	9.33628	ESCA
TCGA.IG.A625	11.0505	10.1982	11.0522	10.2469	9.32257	8.64218	10.767	9.40389	ESCA
TCGA.IG.A6QS	11.592	11.395	12.6747	11.8733	12.074	10.494	11.8872	11.4804	ESCA
TCGA.IG.A7DP	10.4351	10.539	10.6175	12.0116	12.1936	11.6124	10.5305	11.9392	ESCA
TCGA.IG.A8O2	11.152	11.0591	10.3224	12.1082	11.3196	10.3499	10.8445	11.2592	ESCA
TCGA.IG.A97H	10.6236	10.3458	11.4954	10.7564	11.0477	8.97326	10.8216	10.2591	ESCA
TCGA.IG.A97I	10.7252	10.3739	10.8408	11.3763	10.8139	9.53778	10.6466	10.576	ESCA
TCGA.JY.A6F8	10.7225	9.95801	11.2414	11.3733	9.39016	10.0317	10.6406	10.2651	ESCA
TCGA.JY.A6FA	10.7232	10.5681	10.2985	8.39604	6.49451	7.20572	10.5299	7.36542	ESCA
TCGA.JY.A6FB	10.1521	10.0328	10.7547	10.4492	8.83318	9.52739	10.3132	9.60324	ESCA
TCGA.JY.A6FD	10.2749	10.8048	11.3713	11.1242	10.9363	10.2872	10.817	10.7825	ESCA
TCGA.JY.A6FE	11.209	11.5035	12.0426	11.2153	11.26	9.77055	11.585	10.7486	ESCA
TCGA.JY.A6FG	11.6624	10.9841	11.5073	10.358	8.40178	8.35537	11.3846	9.03837	ESCA
TCGA.JY.A6FH	11.0913	9.7045	10.8057	11.0017	9.14884	9.28276	10.5338	9.81111	ESCA
TCGA.JY.A938	10.5796	9.88259	11.1012	12.0764	11.7921	10.4294	10.5211	11.4326	ESCA
TCGA.JY.A939	10.3408	10.055	10.7433	10.9139	10.2426	10.0383	10.3797	10.3983	ESCA
TCGA.JY.A93C	10.4478	10.5078	10.7245	9.89606	8.52615	9.44476	10.56	9.28899	ESCA
TCGA.JY.A93D	9.40518	9.18958	9.78366	10.2955	9.8735	9.1785	9.45947	9.78251	ESCA
TCGA.JY.A93E	9.69232	9.55783	9.68248	10.7833	10.722	9.83412	9.64421	10.4465	ESCA
TCGA.JY.A93F	10.5774	10.702	10.8846	7.57334	7.17498	8.05222	10.7213	7.60018	ESCA
TCGA.KH.A6WC	10.3461	10.3547	10.4365	10.3021	9.02306	8.46878	10.3791	9.26466	ESCA
TCGA.L5.A43C	10.7533	10.3751	10.6867	11.1218	9.64073	9.95274	10.605	10.2384	ESCA
TCGA.L5.A43E	10.4137	8.94938	9.95935	11.6523	10.4933	9.82522	9.77415	10.6569	ESCA
TCGA.L5.A43H	10.355	10.4315	10.8093	10.1133	9.5722	9.70338	10.5319	9.79628	ESCA
TCGA.L5.A43I	10.0598	9.2821	10.1161	9.87736	8.47786	9.00539	9.81932	9.1202	ESCA
TCGA.L5.A43J	11.1196	10.642	11.5496	9.69523	9.37788	9.98967	11.1037	9.68759	ESCA
TCGA.L5.A43M	10.5525	9.878	10.0652	10.8895	9.84616	9.47577	10.1652	10.0705	ESCA
TCGA.L5.A4OE	10.1671	10.059	10.8037	11.5546	10.9464	9.73417	10.3433	10.745	ESCA
TCGA.L5.A4OF	10.384	9.65775	9.95801	10.1154	8.6342	8.48332	9.99994	9.07765	ESCA
TCGA.L5.A4OG	10.1549	9.75378	10.7006	10.951	10.5345	10.0022	10.2031	10.4959	ESCA
TCGA.L5.A4OH	10.969	9.80198	10.9383	10.839	9.63442	9.09355	10.5697	9.85564	ESCA
TCGA.L5.A4OI	10.1197	9.97228	10.1478	11.3334	9.8827	8.60443	10.0799	9.94017	ESCA
TCGA.L5.A4OJ	10.9712	10.5238	10.3801	10.5959	8.64797	8.53697	10.625	9.26028	ESCA
TCGA.L5.A4OM	10.1161	10.1082	10.1309	9.03601	7.17023	7.10504	10.1184	7.77042	ESCA
TCGA.L5.A4ON	9.80159	9.47091	9.84291	11.5253	10.2262	9.725	9.70514	10.4922	ESCA
TCGA.L5.A4OO	10.1906	9.58965	10.8909	10.9697	10.5742	10.8521	10.2237	10.7987	ESCA
TCGA.L5.A4OP	9.45041	9.30214	10.4545	11.1783	10.4514	10.2705	9.73569	10.6334	ESCA
TCGA.L5.A4OQ	10.8769	10.0555	11.2468	10.9886	9.72087	9.48537	10.7264	10.065	ESCA
TCGA.L5.A4OR	10.804	10.3599	10.5202	10.5045	9.20954	8.84003	10.5613	9.51804	ESCA
TCGA.L5.A4OS	10.8358	10.4336	10.6074	11.5702	10.3024	9.8738	10.6256	10.5821	ESCA
TCGA.L5.A4OT	9.86624	8.94597	9.93829	9.6951	8.71541	8.44806	9.5835	8.95286	ESCA
TCGA.L5.A4OU	10.1554	10.1486	11.1882	11.8864	12.184	10.9145	10.4974	11.6616	ESCA
TCGA.L5.A4OW	10.2371	10.4293	10.4503	11.2784	10.2784	9.94934	10.3722	10.5021	ESCA
TCGA.L5.A4OX	10.3456	9.31866	10.5185	11.4817	10.6044	9.85853	10.0609	10.6482	ESCA
TCGA.L5.A88S	10.6441	10.9882	10.1838	10.4616	9.1629	8.95518	10.6054	9.52658	ESCA
TCGA.L5.A88V	11.0849	10.2677	10.926	11.6451	10.1199	10.1224	10.7595	10.6291	ESCA
TCGA.L5.A88W	11.2078	10.9557	11.4917	9.54946	7.22646	8.52725	11.2184	8.43439	ESCA
TCGA.L5.A88Y	10.1856	9.7133	10.2402	10.7713	9.63758	10.007	10.0464	10.1386	ESCA
TCGA.L5.A88Z	11.5942	11.4971	11.3025	9.02413	7.41491	8.44619	11.4646	8.29508	ESCA
TCGA.L5.A891	10.5124	9.99604	10.8438	10.433	7.97154	8.302	10.4507	8.90218	ESCA
TCGA.L5.A893	10.3513	10.0097	10.4036	11.3978	10.2347	10.1547	10.2549	10.5957	ESCA
TCGA.L5.A8NE	10.6579	10.5318	10.3147	9.90367	7.93752	8.18339	10.5015	8.67486	ESCA
TCGA.L5.A8NF	9.59414	9.80158	9.6877	10.8301	9.24249	10.0527	9.69447	10.0418	ESCA
TCGA.L5.A8NG	10.0171	9.49104	9.97098	10.9755	10.0472	9.17266	9.82636	10.0651	ESCA
TCGA.L5.A8NH	10.521	10.0827	10.7796	11.2648	10.2213	10.0839	10.4611	10.5233	ESCA
TCGA.L5.A8NI	10.9926	10.2956	11.1855	10.9695	9.60541	8.66105	10.8246	9.74532	ESCA
TCGA.L5.A8NJ	10.274	10.0139	10.8713	11.3426	10.6048	11.0813	10.3864	11.0096	ESCA
TCGA.L5.A8NK	10.5566	10.0783	10.4308	9.95348	8.65649	8.23699	10.3552	8.94899	ESCA
TCGA.L5.A8NL	10.3859	9.47572	10.4533	10.1109	9.12625	8.93838	10.105	9.39183	ESCA
TCGA.L5.A8NM	10.41	10.1616	10.4143	11.0636	10.3277	10.5978	10.3286	10.663	ESCA
TCGA.L5.A8NN	11.2211	10.3817	10.7179	10.4268	9.04106	8.20405	10.7736	9.22397	ESCA
TCGA.L5.A8NQ	11.6238	11.3722	10.989	11.6281	11.3358	10.2912	11.3283	11.085	ESCA
TCGA.L5.A8NR	10.0197	9.59274	10.6149	11.1756	10.4733	9.82919	10.0758	10.4927	ESCA
TCGA.L5.A8NS	9.92077	8.97945	10.1276	10.1211	9.46591	9.13781	9.67595	9.57496	ESCA
TCGA.L5.A8NT	9.55841	9.46432	10.5435	11.0101	9.50947	9.30341	9.85541	9.94099	ESCA
TCGA.L5.A8NU	10.3263	10.0464	10.0866	10.9576	10.9654	10.3349	10.1531	10.7526	ESCA
TCGA.L5.A8NV	9.62351	10.1644	10.3361	11.3811	10.1161	10.2831	10.0414	10.5934	ESCA
TCGA.L5.A8NW	9.91136	9.82693	10.2519	10.0617	8.9699	8.23425	9.99674	9.08861	ESCA
TCGA.L7.A56G	10.2834	10.1337	9.96372	9.82128	8.21305	7.9607	10.1269	8.66501	ESCA
TCGA.L7.A6VZ	10.0133	10.2578	10.9502	11.3908	10.0991	9.3509	10.4071	10.2803	ESCA
TCGA.LN.A49K	10.6823	9.87172	10.5482	10.6111	9.99525	9.16152	10.3674	9.92263	ESCA
TCGA.LN.A49L	9.99759	9.93338	10.0158	9.98864	8.53712	8.26677	9.98226	8.93084	ESCA
TCGA.LN.A49M	11.3002	11.0046	11.3389	9.22023	8.34726	7.86135	11.2146	8.47628	ESCA
TCGA.LN.A49N	10.2244	9.75262	10.5084	9.69028	8.87544	8.48936	10.1618	9.01836	ESCA
TCGA.LN.A49O	10.4173	10.55	12.2934	10.787	11.087	9.33698	11.0869	10.4037	ESCA
TCGA.LN.A49P	10.4632	10.2446	11.9376	12.6109	12.1606	10.547	10.8818	11.7728	ESCA
TCGA.LN.A49R	10.5507	10.4334	11.4872	11.1725	10.944	9.82527	10.8238	10.6473	ESCA
TCGA.LN.A49S	10.3839	10.7486	10.8294	11.0287	10.1429	9.59068	10.654	10.2541	ESCA
TCGA.LN.A49U	11.0832	10.4175	10.4139	9.17994	6.77589	7.03138	10.6382	7.6624	ESCA
TCGA.LN.A49V	10.8668	10.4947	11.8309	10.2799	8.37179	6.8217	11.0641	8.49114	ESCA
TCGA.LN.A49W	10.6701	10.2048	10.9199	10.8343	10.6378	9.69217	10.5983	10.3881	ESCA
TCGA.LN.A49X	10.4439	10.1989	10.2682	10.6869	9.95174	9.01533	10.3037	9.88467	ESCA
TCGA.LN.A49Y	10.6002	11.0769	10.3446	10.0839	8.93391	8.78768	10.6739	9.26849	ESCA
TCGA.LN.A4A1	11.1404	10.3656	9.96913	10.1089	8.43658	8.02396	10.4917	8.85647	ESCA
TCGA.LN.A4A2	10.661	10.3893	10.5816	8.45025	7.38601	7.99059	10.544	7.94228	ESCA
TCGA.LN.A4A3	10.4733	10.5757	10.4542	10.3156	9.06303	8.5612	10.5011	9.31328	ESCA
TCGA.LN.A4A4	11.8836	10.7705	10.7861	10.1156	7.73987	7.97872	11.1467	8.61141	ESCA
TCGA.LN.A4A5	10.3054	10.2702	10.2982	10.3295	9.15835	8.35764	10.2913	9.28184	ESCA
TCGA.LN.A4A6	9.78659	10.645	9.97103	10.2424	9.53669	8.36278	10.1342	9.38064	ESCA
TCGA.LN.A4A8	10.3773	10.6003	11.0684	10.2246	9.95845	8.88781	10.682	9.69028	ESCA
TCGA.LN.A4A9	9.30447	9.97176	10.8225	10.5718	11.1873	10.1484	10.0329	10.6358	ESCA
TCGA.LN.A4MQ	10.2212	10.0915	10.4506	9.58302	7.08466	7.37829	10.2544	8.01532	ESCA
TCGA.LN.A4MR	10.2341	10.4379	10.4529	10.6942	10.212	9.05963	10.375	9.98861	ESCA
TCGA.LN.A5U5	11.2577	11.6445	12.1825	12.1267	10.9271	10.4696	11.6949	11.1745	ESCA
TCGA.LN.A5U6	10.5829	10.5434	10.8135	10.236	9.57317	8.76286	10.6466	9.524	ESCA
TCGA.LN.A5U7	10.4394	10.8677	10.5456	10.8977	10.1419	8.63448	10.6176	9.89135	ESCA
TCGA.LN.A7HV	10.8543	10.5655	12.1946	9.94994	8.37684	7.73029	11.2048	8.68569	ESCA
TCGA.LN.A7HW	11.1322	10.8345	10.9148	9.84006	8.03954	8.22942	10.9605	8.70301	ESCA
TCGA.LN.A7HX	11.1608	10.6947	10.4455	10.9543	9.55339	9.02854	10.767	9.84541	ESCA
TCGA.LN.A7HY	11.5266	10.9499	11.1882	10.6328	10.0319	9.30256	11.2216	9.98909	ESCA
TCGA.LN.A7HZ	11.7518	11.1934	12.5382	12.047	11.9655	11.2334	11.8278	11.7487	ESCA
TCGA.LN.A8HZ	11.4742	10.4789	10.7248	9.34895	7.82609	8.1979	10.8926	8.45765	ESCA
TCGA.LN.A8I0	11.3787	11.7666	12.068	10.6541	10.5468	10.2275	11.7378	10.4761	ESCA
TCGA.LN.A8I1	11.3617	11.4347	10.8506	11.6424	10.7627	10.2109	11.2157	10.872	ESCA
TCGA.LN.A9FO	11.1443	10.8571	10.4845	10.7068	10.513	9.75812	10.8286	10.326	ESCA
TCGA.LN.A9FP	10.3992	9.96241	9.77948	9.47299	8.45585	8.40239	10.047	8.77708	ESCA
TCGA.LN.A9FQ	12.0167	10.4822	10.9224	10.24	8.58885	8.64234	11.1404	9.15705	ESCA
TCGA.LN.A9FR	10.6825	10.8688	10.5911	9.9477	9.26537	8.41595	10.7141	9.20967	ESCA
TCGA.M9.A5M8	9.88484	9.40371	10.7385	10.7627	9.56608	9.7142	10.009	10.0143	ESCA
TCGA.Q9.A6FU	9.77538	9.04461	10.5518	9.9132	8.13799	7.65313	9.79058	8.56811	ESCA
TCGA.Q9.A6FW	10.4588	9.98043	10.5808	10.6347	9.29075	9.62343	10.34	9.84961	ESCA
TCGA.R6.A6DN	10.6711	10.8946	10.8762	10.3768	10.4636	10.0027	10.814	10.281	ESCA
TCGA.R6.A6DQ	10.3465	10.2645	10.7307	11.5872	11.002	10.0653	10.4473	10.8849	ESCA
TCGA.R6.A6KZ	9.95022	10.4151	10.5467	10.6419	9.76154	9.67691	10.304	10.0268	ESCA
TCGA.R6.A6L4	10.3306	10.3838	10.9465	11.1829	8.86046	8.45049	10.5536	9.49796	ESCA
TCGA.R6.A6L6	11.1795	11.0132	11.1823	11.413	11.2431	10.7645	11.125	11.1402	ESCA
TCGA.R6.A6XG	11.4082	10.3764	10.7096	11.7345	9.85317	9.94063	10.8314	10.5094	ESCA
TCGA.R6.A6XQ	10.1303	10.6147	10.3862	8.91392	8.34756	7.64708	10.377	8.30285	ESCA
TCGA.R6.A6Y0	10.7108	10.4989	10.8948	10.4152	9.03821	9.0023	10.7015	9.48523	ESCA
TCGA.R6.A6Y2	10.4156	10.0318	10.4456	10.3106	8.87746	8.76369	10.2977	9.31725	ESCA
TCGA.R6.A8W5	11.1942	9.77901	10.2185	10.8922	9.26497	10.2115	10.3972	10.1229	ESCA
TCGA.R6.A8W8	10.2177	10.1017	10.301	11.8254	10.6284	10.0571	10.2068	10.837	ESCA
TCGA.R6.A8WC	10.6784	9.82987	11.0729	11.1601	10.1023	9.37496	10.5271	10.2124	ESCA
TCGA.R6.A8WG	10.1093	9.90984	10.0965	9.8495	8.8748	8.27957	10.0385	9.00129	ESCA
TCGA.RE.A7BO	10.4266	10.6484	11.1864	11.3116	11.1094	10.8391	10.7538	11.0867	ESCA
TCGA.S8.A6BV	10.1094	9.40767	10.404	11.2809	9.69381	9.75201	9.97368	10.2422	ESCA
TCGA.S8.A6BW	10.8411	10.6202	11.0273	10.3628	9.02423	8.60343	10.8295	9.33014	ESCA
TCGA.V5.A7RB	10.7814	10.695	10.9197	11.0714	8.87086	9.05543	10.7987	9.66591	ESCA
TCGA.V5.A7RC	10.9165	10.6542	10.4209	10.1276	8.91758	9.31241	10.6639	9.45253	ESCA
TCGA.V5.A7RE	10.9542	10.5413	10.3802	10.8424	10.0573	9.36873	10.6252	10.0895	ESCA
TCGA.V5.AASV	10.7034	9.23793	10.3406	11.2062	10.5452	9.94163	10.094	10.5643	ESCA
TCGA.V5.AASW	9.95164	9.74707	10.0696	11.2557	10.7356	10.5207	9.92275	10.8373	ESCA
TCGA.V5.AASX	10.6819	9.53557	10.5485	11.9085	11.3449	10.4726	10.2553	11.242	ESCA
TCGA.VR.A8EO	10.931	11.0394	10.88	9.66017	8.66051	8.45616	10.9501	8.92561	ESCA
TCGA.VR.A8EP	10.939	9.93975	10.6357	9.1775	7.8342	7.48692	10.5048	8.1662	ESCA
TCGA.VR.A8EQ	10.7107	10.0559	10.6741	11.4281	10.5162	10.2578	10.4802	10.734	ESCA
TCGA.VR.A8ER	11.1244	10.1474	11.8661	10.4238	9.40377	9.52409	11.046	9.78387	ESCA
TCGA.VR.A8ET	10.985	10.4159	11.002	9.96261	8.10183	7.65702	10.801	8.57382	ESCA
TCGA.VR.A8EU	10.7939	10.3404	11.0341	11.2803	10.3102	9.99191	10.7228	10.5275	ESCA
TCGA.VR.A8EW	10.8992	10.5254	10.5156	9.56566	7.93959	8.83916	10.6467	8.78147	ESCA
TCGA.VR.A8EX	10.9473	10.8643	10.6892	10.1757	9.18217	9.54172	10.8336	9.63319	ESCA
TCGA.VR.A8EY	11.2625	11.7627	12.0283	9.91798	8.54267	9.18778	11.6845	9.21614	ESCA
TCGA.VR.A8EZ	12.0126	10.9433	11.3819	11.0689	11.3616	10.2371	11.4459	10.8892	ESCA
TCGA.VR.A8Q7	11.1557	11.3656	11.1586	11.2777	11.0167	11.3103	11.2266	11.2016	ESCA
TCGA.VR.AA4D	10.973	10.146	11.6737	11.1108	9.97698	9.30569	10.9309	10.1312	ESCA
TCGA.VR.AA4G	9.97943	10.4943	11.3768	11.9231	11.8516	10.0474	10.6169	11.274	ESCA
TCGA.VR.AA7B	10.5514	9.40517	10.2646	10.0728	8.31782	8.91728	10.0737	9.10263	ESCA
TCGA.VR.AA7D	11.012	10.6378	12.392	11.8185	11.6906	9.84389	11.3473	11.1177	ESCA
TCGA.VR.AA7I	11.8651	10.9211	10.9765	11.4643	11.2712	9.88995	11.2542	10.8752	ESCA
TCGA.X8.AAAR	9.85764	9.84475	10.3669	12.0972	11.1679	10.487	10.0231	11.2507	ESCA
TCGA.XP.A8T6	10.3082	10.4005	10.2266	10.9143	10.0983	8.29739	10.3118	9.77	ESCA
TCGA.XP.A8T8	10.9239	10.606	11.17	11.4317	11.0695	10.2727	10.9	10.9246	ESCA
TCGA.Z6.A8JD	10.8631	10.5374	10.4101	10.69	10.0405	9.18092	10.6035	9.97045	ESCA
TCGA.Z6.A8JE	11.9724	11.0824	10.5119	8.77278	7.72321	8.23033	11.1889	8.2421	ESCA
TCGA.Z6.A9VB	11.2406	10.9353	11.3265	9.14351	7.15114	8.41419	11.1675	8.23628	ESCA
TCGA.Z6.AAPN	10.8747	10.874	12.218	11.3401	11.144	10.0832	11.3222	10.8558	ESCA
TCGA.ZR.A9CJ	11.2203	10.9046	11.253	12.4367	11.1762	9.81943	11.126	11.1441	ESCA
TCGA.KL.8323	10.8325	10.1681	11.1074	10.6328	7.34472	9.84428	10.7027	9.27392	KICH
TCGA.KL.8324	11.2431	10.5216	10.0491	11.6049	8.56894	9.66966	10.6046	9.94783	KICH
TCGA.KL.8325	10.6468	9.91193	9.76178	9.91093	7.46419	10.0053	10.1068	9.12681	KICH
TCGA.KL.8326	11.2624	11.6949	11.3548	12.3052	8.86177	9.79748	11.4374	10.3215	KICH
TCGA.KL.8327	10.3506	10.7716	12.0869	11.9082	9.21069	11.9177	11.0697	11.0122	KICH
TCGA.KL.8328	11.4176	10.7581	11.7708	11.8365	8.62974	10.9491	11.3155	10.4718	KICH
TCGA.KL.8329	10.9272	10.1499	10.9322	11.0476	8.77689	10.1926	10.6698	10.0057	KICH
TCGA.KL.8330	11.1071	10.1093	10.9044	10.0514	7.38617	9.17558	10.7069	8.87104	KICH
TCGA.KL.8331	11.0667	10.575	11.6335	11.351	8.1542	10.4646	11.0917	9.98992	KICH
TCGA.KL.8332	10.8811	10.3245	10.3268	11.2375	9.18756	10.8387	10.5108	10.4212	KICH
TCGA.KL.8333	10.541	10.8258	10.5463	11.038	8.70423	9.30736	10.6377	9.68319	KICH
TCGA.KL.8334	10.6615	10.2572	11.14	11.0439	8.70613	10.5564	10.6862	10.1021	KICH
TCGA.KL.8335	10.9788	10.396	11.2539	11.3378	7.72585	10.0505	10.8762	9.70473	KICH
TCGA.KL.8336	11.13	10.5113	11.1895	11.2977	8.9928	9.76878	10.9436	10.0197	KICH
TCGA.KL.8337	11.2135	10.246	11.2603	10.8434	7.84892	10.1471	10.9066	9.61316	KICH
TCGA.KL.8338	11.4967	10.8405	11.5212	10.9977	7.64564	10.8372	11.2861	9.82685	KICH
TCGA.KL.8339	11.2174	10.504	11.2941	10.7713	7.39254	9.33565	11.0051	9.16649	KICH
TCGA.KL.8340	11.0228	10.261	11.2112	11.0468	7.86592	10.155	10.8317	9.68922	KICH
TCGA.KL.8341	10.8848	10.1994	11.2708	10.6626	7.24342	9.15559	10.785	9.02053	KICH
TCGA.KL.8342	10.876	10.478	11.2714	10.9357	8.78921	11.2124	10.8751	10.3124	KICH
TCGA.KL.8343	10.7897	10.9723	9.81405	11.8126	8.39369	9.04106	10.5254	9.7491	KICH
TCGA.KL.8344	10.0844	10.8124	10.6083	11.3871	9.48997	8.91089	10.5017	9.92932	KICH
TCGA.KL.8345	10.7974	10.1081	11.0389	10.8413	7.74788	9.83511	10.6481	9.47478	KICH
TCGA.KL.8346	11.3665	10.4706	10.4726	10.3181	6.1426	9.93213	10.7699	8.79761	KICH
TCGA.KM.8438	11.0634	10.2739	10.9624	11.1982	8.50158	10.293	10.7666	9.9976	KICH
TCGA.KM.8439	10.8763	11.3004	11.1906	11.084	7.5946	9.11556	11.1224	9.26472	KICH
TCGA.KM.8440	10.759	9.9565	10.9618	10.715	7.54021	9.95097	10.5591	9.40207	KICH
TCGA.KM.8441	10.5996	10.801	10.624	10.9341	7.88323	8.74147	10.6749	9.18625	KICH
TCGA.KM.8442	10.9163	9.86713	10.8565	9.90922	7.29865	9.80922	10.5467	9.0057	KICH
TCGA.KM.8443	11.0491	10.2742	11.1606	10.2645	6.4752	9.72207	10.828	8.82059	KICH
TCGA.KM.8476	10.8873	10.9237	11.9983	11.7169	9.13353	11.2045	11.2697	10.685	KICH
TCGA.KM.8477	10.7535	10.7718	10.9924	11.7246	9.15169	9.86601	10.8392	10.2474	KICH
TCGA.KM.8639	10.3882	10.9411	10.9987	11.5493	7.1719	8.34923	10.776	9.02349	KICH
TCGA.KN.8418	10.8561	10.2462	11.2534	11.0149	8.43034	9.88724	10.7852	9.77749	KICH
TCGA.KN.8419	10.7254	10.2345	10.1671	11.6238	9.11743	9.82873	10.3757	10.19	KICH
TCGA.KN.8421	10.984	10.3202	11.1289	10.9975	8.80597	9.29616	10.811	9.69989	KICH
TCGA.KN.8422	10.9827	10.4315	11.1658	11.6305	9.40879	10.8467	10.86	10.6286	KICH
TCGA.KN.8423	10.9806	10.0014	9.97641	10.2581	7.99608	9.3833	10.3195	9.2125	KICH
TCGA.KN.8424	10.7333	10.2535	11.1099	10.7706	8.12357	10.1508	10.6989	9.68167	KICH
TCGA.KN.8425	10.8614	10.3463	10.6477	11.7649	8.76082	10.1719	10.6185	10.2325	KICH
TCGA.KN.8426	10.9515	10.1299	10.0571	11.5565	8.82347	10.3441	10.3795	10.2413	KICH
TCGA.KN.8427	11.3088	10.7608	11.197	10.2168	8.95536	9.37658	11.0889	9.51624	KICH
TCGA.KN.8428	11.3337	10.6586	11.1175	11.1545	8.77929	8.51552	11.0366	9.48311	KICH
TCGA.KN.8429	10.733	9.90239	10.8563	10.6404	8.00463	9.84091	10.4972	9.49532	KICH
TCGA.KN.8431	11.1087	9.97115	10.8906	10.5324	8.24231	9.72993	10.6568	9.50153	KICH
TCGA.KN.8432	10.8301	10.0168	10.7398	10.2458	8.40208	9.53879	10.5289	9.39555	KICH
TCGA.KN.8433	11.4845	10.393	10.2445	11.8546	8.85579	10.4305	10.7073	10.3803	KICH
TCGA.KN.8434	10.9565	10.1695	10.9296	11.1887	8.31944	10.4133	10.6852	9.9738	KICH
TCGA.KN.8435	10.6416	10.0432	11.1213	10.4523	7.19704	9.34628	10.602	8.99855	KICH
TCGA.KN.8436	11.1765	10.3004	10.3023	9.87078	6.80388	9.98785	10.593	8.8875	KICH
TCGA.KN.8437	10.383	10.5632	10.4063	10.4841	7.35049	8.50052	10.4508	8.77837	KICH
TCGA.KO.8403	10.8818	10.4247	11.1907	11.1798	8.95309	10.6066	10.8324	10.2465	KICH
TCGA.KO.8404	10.9341	11.446	11.0156	11.2669	9.511	11.3347	11.1319	10.7042	KICH
TCGA.KO.8405	11.0978	10.7447	11.4887	11.3853	8.8378	11.0311	11.1104	10.4181	KICH
TCGA.KO.8406	10.6802	10.0339	10.9232	10.3262	7.55838	9.74036	10.5458	9.20831	KICH
TCGA.KO.8407	10.7861	10.394	11.2937	11.1415	9.056	10.6192	10.8246	10.2722	KICH
TCGA.KO.8408	11.1954	10.6761	10.708	11.379	7.59874	9.93295	10.8598	9.63691	KICH
TCGA.KO.8409	11.1439	11.2433	12.0369	11.3781	8.59002	11.1355	11.4747	10.3679	KICH
TCGA.KO.8410	11.0898	10.1918	10.0255	10.2313	7.81369	9.63457	10.4357	9.22653	KICH
TCGA.KO.8411	10.6232	10.3846	11.2138	11.0324	8.83319	10.0111	10.7405	9.95893	KICH
TCGA.KO.8413	11.0116	10.4436	10.3445	11.5283	9.2985	10.6877	10.5999	10.5048	KICH
TCGA.KO.8414	11.0261	10.0954	11.0032	11.8761	9.09132	10.9444	10.7082	10.6373	KICH
TCGA.KO.8415	11.2797	10.8942	10.68	12.649	9.68405	11.4247	10.9513	11.2526	KICH
TCGA.KO.8416	11.1602	10.5338	11.2697	10.9083	8.78407	10.5567	10.9879	10.083	KICH
TCGA.KO.8417	10.8622	10.3814	11.3257	10.6491	8.03525	10.0639	10.8564	9.58276	KICH
TCGA.N5.A4R8	11.8024	11.341	11.8576	7.77359	5.21442	8.92717	11.667	7.30506	UCS
TCGA.N5.A4RA	12.3737	11.2406	11.9212	9.39042	7.7929	9.03236	11.8452	8.73856	UCS
TCGA.N5.A4RD	11.655	10.7514	12.2441	10.9233	9.07691	9.76155	11.5502	9.92058	UCS
TCGA.N5.A4RF	12.332	11.4777	11.7945	11.3948	10.1778	10.0629	11.8681	10.5452	UCS
TCGA.N5.A4RJ	11.9589	11.0828	11.4432	9.25485	7.83998	9.71784	11.495	8.93756	UCS
TCGA.N5.A4RM	11.544	11.0397	12.6798	11.6736	8.98173	10.6189	11.7545	10.4248	UCS
TCGA.N5.A4RN	11.9608	10.6065	11.3497	9.81863	8.18866	8.49079	11.3057	8.8327	UCS
TCGA.N5.A4RO	11.9317	10.6774	12.3506	9.2122	7.17591	7.84969	11.6532	8.07927	UCS
TCGA.N5.A4RS	11.4337	11.138	11.4863	10.8439	7.6238	9.73962	11.3527	9.40246	UCS
TCGA.N5.A4RT	11.8797	10.8191	11.2676	10.9052	9.24215	8.42208	11.3221	9.52313	UCS
TCGA.N5.A4RU	11.9956	10.9155	11.8373	10.514	7.8881	8.53111	11.5828	8.97773	UCS
TCGA.N5.A4RV	12.2266	12.7506	12.3206	12.1406	10.0462	8.9943	12.4326	10.3937	UCS
TCGA.N5.A59E	11.2694	11.6361	11.8706	9.99509	8.64545	9.2582	11.592	9.29958	UCS
TCGA.N5.A59F	11.4681	11.3002	12.0728	11.226	9.31579	10.3371	11.6137	10.293	UCS
TCGA.N6.A4V9	11.4869	10.3523	10.4846	10.365	8.46707	8.52963	10.7746	9.12057	UCS
TCGA.N6.A4VC	11.9338	11.0871	11.2688	10.0233	7.92708	8.87247	11.4299	8.94096	UCS
TCGA.N6.A4VD	11.485	11.053	11.319	11.1122	9.17549	10.5361	11.2857	10.2746	UCS
TCGA.N6.A4VE	11.7043	10.6778	10.9898	11.4532	9.66932	9.05244	11.124	10.0583	UCS
TCGA.N6.A4VF	11.6259	11.4416	11.0757	11.1096	9.94357	10.3703	11.3811	10.4745	UCS
TCGA.N6.A4VG	11.3087	10.3824	11.4324	8.78694	7.20264	9.20299	11.0412	8.39752	UCS
TCGA.N7.A4Y0	11.9374	11.8849	11.9595	10.9596	10.1699	10.4636	11.9273	10.531	UCS
TCGA.N7.A4Y5	11.7206	11.1461	11.8096	6.78404	5.3031	8.613	11.5588	6.90005	UCS
TCGA.N7.A4Y8	12.727	11.7447	12.7191	8.95286	6.65696	9.89013	12.3969	8.49998	UCS
TCGA.N7.A59B	11.2324	11.786	11.5351	11.665	10.5935	11.3168	11.5178	11.1918	UCS
TCGA.N8.A4PI	11.5165	12.0467	11.7539	10.461	8.2951	10.5592	11.7723	9.77178	UCS
TCGA.N8.A4PL	11.3664	11.8123	11.9454	9.22589	6.47893	8.19198	11.708	7.9656	UCS
TCGA.N8.A4PM	12.4035	11.1278	12.2632	10.1772	8.39245	10.2277	11.9315	9.59911	UCS
TCGA.N8.A4PN	11.5843	9.82417	10.5393	9.2252	7.78944	8.02621	10.6493	8.34695	UCS
TCGA.N8.A4PO	11.7118	10.6955	10.5689	8.68862	7.5813	8.39072	10.9921	8.22021	UCS
TCGA.N8.A4PP	11.4142	11.1268	10.8348	10.2898	9.12094	9.58892	11.1253	9.66654	UCS
TCGA.N8.A4PQ	11.523	10.7301	11.3188	9.94702	9.54004	9.97464	11.1906	9.82057	UCS
TCGA.N8.A56S	12.5064	10.3704	10.8392	9.13072	7.45614	9.26898	11.2387	8.61861	UCS
TCGA.N9.A4PZ	10.9881	10.2891	10.9853	10.1417	8.35353	9.60908	10.7542	9.36809	UCS
TCGA.N9.A4Q1	12.076	11.1101	11.4788	9.43337	8.20757	9.60545	11.555	9.08213	UCS
TCGA.N9.A4Q3	12.591	10.1679	11.3534	10.5154	8.17509	9.74132	11.3707	9.47726	UCS
TCGA.N9.A4Q4	11.9549	10.8281	11.4151	9.2624	7.08152	8.7389	11.3994	8.36094	UCS
TCGA.N9.A4Q7	12.0209	12.2725	12.2775	13.598	13.0623	12.599	12.1903	13.0864	UCS
TCGA.N9.A4Q8	11.5835	12.1335	11.5177	9.96728	6.41482	9.26706	11.7449	8.54972	UCS
TCGA.NA.A4QV	11.7674	10.6626	10.8026	8.96253	7.26684	9.08802	11.0775	8.43913	UCS
TCGA.NA.A4QW	11.5759	10.5333	11.0218	8.77093	7.49656	8.57275	11.0437	8.28008	UCS
TCGA.NA.A4QX	11.481	10.3102	11.12	9.32869	7.5897	9.28073	10.9704	8.73304	UCS
TCGA.NA.A4QY	12.4892	10.5595	11.2088	9.32781	6.87731	9.04745	11.4192	8.41752	UCS
TCGA.NA.A4R0	11.1039	10.5445	11.4511	11.3679	9.84477	10.4788	11.0332	10.5638	UCS
TCGA.NA.A4R1	11.4925	10.5132	10.2848	6.89791	7.57144	7.54884	10.7635	7.3394	UCS
TCGA.NA.A5I1	10.8494	11.0313	11.5299	8.69875	7.62441	9.66381	11.1369	8.66232	UCS
TCGA.ND.A4W6	11.9922	11.6664	11.5569	10.8164	9.4024	10.5248	11.7385	10.2479	UCS
TCGA.ND.A4WA	11.7653	10.7664	11.3779	9.36584	7.19431	9.01836	11.3032	8.52617	UCS
TCGA.ND.A4WC	11.6105	11.2595	11.3736	12.1055	10.7423	11.3951	11.4145	11.4143	UCS
TCGA.ND.A4WF	12.0631	10.996	11.2582	9.9449	8.29315	8.40776	11.4391	8.88194	UCS
TCGA.NF.A4WU	11.7802	10.6583	11.245	10.1168	6.1291	9.0835	11.2278	8.44312	UCS
TCGA.NF.A4WX	11.4021	10.8073	10.7252	7.79247	5.62055	8.245	10.9782	7.21934	UCS
TCGA.NF.A4X2	11.8086	11.005	11.6788	9.45944	7.78555	9.2598	11.4975	8.83493	UCS
TCGA.NF.A5CP	11.6499	10.6505	10.9383	10.5552	9.06987	9.56659	11.0795	9.73056	UCS
TCGA.NG.A4VU	11.7344	10.6377	11.2891	7.12961	5.75591	8.43465	11.2204	7.10672	UCS
TCGA.NG.A4VW	11.3885	10.3895	10.9324	9.81112	7.20291	9.35184	10.9035	8.78863	UCS
TCGA.QM.A5NM	12.0141	11.2503	11.7952	10.2145	8.13042	10.7257	11.6865	9.69021	UCS
TCGA.QN.A5NN	12.0365	11.5687	11.3275	11.415	10.3053	10.0313	11.6442	10.5839	UCS
TCGA.4P.AA8J	11.5509	12.1092	12.5355	12.0421	11.5526	11.4698	12.0652	11.6882	HNSC
TCGA.BA.4074	12.8977	12.1342	12.9851	12.4866	11.6911	10.3957	12.6723	11.5244	HNSC
TCGA.BA.4076	12.5577	11.823	12.4699	11.0636	9.36645	10.8047	12.2835	10.4116	HNSC
TCGA.BA.4078	10.553	11.206	11.4431	10.3856	9.31528	8.89062	11.0674	9.53051	HNSC
TCGA.BA.5149	11.356	11.1506	12.4662	11.2299	10.6091	11.0342	11.6576	10.9577	HNSC
TCGA.BA.5151	11.4986	10.9166	11.3223	10.8456	9.56409	9.13693	11.2458	9.84886	HNSC
TCGA.BA.5152	11.9432	11.7342	12.2116	11.9011	10.9004	11.2845	11.963	11.362	HNSC
TCGA.BA.5153	10.8209	11.2343	11.4044	10.9062	10.3276	10.2858	11.1532	10.5066	HNSC
TCGA.BA.5555	12.0188	10.7459	11.291	12.146	10.9667	10.1927	11.3519	11.1018	HNSC
TCGA.BA.5556	11.2095	10.9084	11.8392	12.2675	11.7763	11.6807	11.319	11.9082	HNSC
TCGA.BA.5557	11.4876	10.9869	11.7013	10.0888	8.92395	9.87305	11.3919	9.62858	HNSC
TCGA.BA.5558	11.5563	11.5735	11.4834	11.3871	10.5246	10.795	11.5377	10.9022	HNSC
TCGA.BA.5559	10.7637	10.9191	11.475	11.4016	10.9984	10.9115	11.0526	11.1038	HNSC
TCGA.BA.6868	11.3238	10.7789	11.5937	10.8072	9.99813	7.78511	11.2321	9.53014	HNSC
TCGA.BA.6869	11.8277	11.5243	11.8497	10.4946	9.88979	10.187	11.7339	10.1905	HNSC
TCGA.BA.6870	12.3548	11.591	12.3196	11.8982	11.0822	10.5481	12.0885	11.1762	HNSC
TCGA.BA.6871	11.3102	11.0767	11.0347	11.4675	10.9929	10.8617	11.1405	11.1074	HNSC
TCGA.BA.6872	12.3706	11.3118	11.4592	11.3274	10.1176	10.0747	11.7139	10.5066	HNSC
TCGA.BA.6873	12.0241	11.1647	11.7583	11.8598	11.5171	10.5578	11.649	11.3116	HNSC
TCGA.BA.7269	12.9069	13.4205	12.4807	11.5733	9.80707	11.8919	12.936	11.0908	HNSC
TCGA.BA.A4IF	11.7908	11.7037	11.5749	11.7627	11.1688	10.2799	11.6898	11.0705	HNSC
TCGA.BA.A4IG	11.4188	11.3944	11.4346	10.544	9.55791	10.5888	11.4159	10.2302	HNSC
TCGA.BA.A4IH	10.5082	10.4523	11.461	11.4566	10.8164	9.85363	10.8072	10.7089	HNSC
TCGA.BA.A4II	12.3986	10.936	12.1384	10.8119	9.1529	9.86674	11.8243	9.94383	HNSC
TCGA.BA.A6D8	12.3576	12.3612	13.1068	11.0781	9.34955	11.4769	12.6086	10.6349	HNSC
TCGA.BA.A6DA	13.2707	13.1939	13.1285	11.474	10.357	11.1362	13.1977	10.9891	HNSC
TCGA.BA.A6DB	11.4968	11.32	11.8065	12.0224	11.2669	10.7798	11.5411	11.3564	HNSC
TCGA.BA.A6DD	12.4612	12.1849	13.2146	12.2454	11.8753	11.6551	12.6202	11.9253	HNSC
TCGA.BA.A6DE	12.2259	10.9392	12.0856	11.6488	10.8562	10.3633	11.7502	10.9561	HNSC
TCGA.BA.A6DG	11.7152	11.1617	11.4966	10.2233	9.2916	9.1442	11.4578	9.55302	HNSC
TCGA.BA.A6DI	11.8032	11.4262	11.5828	11.3743	9.95214	10.497	11.6041	10.6078	HNSC
TCGA.BA.A6DJ	11.7884	11.5615	12.8298	12.0356	11.5194	11.3681	12.0599	11.641	HNSC
TCGA.BA.A6DL	12.29	11.1689	11.9711	11.3691	10.5225	9.90144	11.81	10.5977	HNSC
TCGA.BA.A8YP	12.2838	11.8619	11.679	10.219	7.75691	8.92886	11.9416	8.96827	HNSC
TCGA.BB.4217	11.524	11.3325	12.3138	11.0657	9.75289	10.1305	11.7234	10.3164	HNSC
TCGA.BB.4223	10.6277	10.95	11.1779	9.76792	9.52577	10.3826	10.9186	9.8921	HNSC
TCGA.BB.4224	11.3396	11.6663	12.3343	11.9737	10.0686	10.1534	11.78	10.7319	HNSC
TCGA.BB.4225	10.9787	11.4742	11.3232	10.9555	10.4362	10.2525	11.2587	10.548	HNSC
TCGA.BB.4227	11.3266	11.3531	11.6758	10.4894	9.01856	9.86471	11.4518	9.7909	HNSC
TCGA.BB.4228	12.1284	11.4128	11.9858	9.53389	8.86262	8.67873	11.8423	9.02508	HNSC
TCGA.BB.7861	10.6957	10.7292	10.9694	11.7472	11.3816	11.1124	10.7981	11.4137	HNSC
TCGA.BB.7862	10.9455	10.6285	11.5042	9.34716	8.43132	8.76006	11.0261	8.84618	HNSC
TCGA.BB.7863	11.557	11.0469	11.5776	10.9258	7.9441	10.3104	11.3938	9.72678	HNSC
TCGA.BB.7864	11.6267	11.5651	12.3309	9.76969	8.4704	8.56717	11.8409	8.93576	HNSC
TCGA.BB.7866	10.9445	10.3502	11.2815	10.4275	9.71311	9.85403	10.8587	9.99821	HNSC
TCGA.BB.7870	11.9406	11.9016	11.7465	11.6327	10.5805	10.0486	11.8629	10.7539	HNSC
TCGA.BB.7871	11.3215	10.8404	11.8799	11.3037	10.7035	9.99251	11.3473	10.6666	HNSC
TCGA.BB.7872	11.7659	11.0581	12.4038	11.8275	11.4533	10.9014	11.7426	11.3941	HNSC
TCGA.BB.8596	11.549	10.8855	11.2729	10.3278	8.9419	9.63376	11.2358	9.63448	HNSC
TCGA.BB.8601	12.6132	12.244	12.2708	8.84016	6.50231	8.24864	12.376	7.86371	HNSC
TCGA.BB.A5HU	11.9424	11.0526	10.9508	9.99022	8.72448	8.86692	11.3153	9.19387	HNSC
TCGA.BB.A5HY	11.7229	11.5628	11.6289	11.5141	10.1076	9.54398	11.6382	10.3886	HNSC
TCGA.BB.A5HZ	11.8172	11.2669	11.4427	10.3327	8.27041	9.29155	11.5089	9.29822	HNSC
TCGA.BB.A6UM	10.8215	12.0777	12.0987	12.7714	12.3899	12.6156	11.666	12.5923	HNSC
TCGA.BB.A6UO	12.5657	12.2454	12.7889	11.6113	10.6557	10.6471	12.5333	10.9714	HNSC
TCGA.C9.A47Z	11.5867	11.2477	10.9322	11.1082	10.2812	9.59208	11.2555	10.3272	HNSC
TCGA.C9.A480	11.5022	11.2444	11.4211	11.4074	10.4872	10.0161	11.3892	10.6369	HNSC
TCGA.CN.4722	11.3939	11.3852	11.2376	10.2327	7.99751	9.50773	11.3389	9.24598	HNSC
TCGA.CN.4723	11.937	11.2606	11.8646	11.0684	10.0071	9.29477	11.6874	10.1234	HNSC
TCGA.CN.4725	11.6403	10.8159	11.8799	10.1712	8.46876	9.19855	11.4454	9.27952	HNSC
TCGA.CN.4726	11.8965	11.8689	12.0329	10.7023	9.46713	10.0884	11.9328	10.0859	HNSC
TCGA.CN.4727	11.5642	11.5849	12.4171	11.3763	8.95282	9.16056	11.8554	9.82989	HNSC
TCGA.CN.4728	11.0305	11.3983	11.3769	10.9412	10.0255	10.4312	11.2686	10.466	HNSC
TCGA.CN.4729	10.7089	11.7049	11.6227	11.4913	9.21267	9.56839	11.3455	10.0908	HNSC
TCGA.CN.4730	12.298	11.5645	12.2912	11.3667	10.3029	10.7389	12.0512	10.8029	HNSC
TCGA.CN.4731	11.6391	10.992	12.4726	11.617	10.8819	10.4371	11.7012	10.9787	HNSC
TCGA.CN.4733	11.3144	11.1738	11.8792	12.3625	12.1337	11.5212	11.4558	12.0058	HNSC
TCGA.CN.4734	11.7669	11.2356	11.5181	12.2303	11.2881	10.5781	11.5069	11.3655	HNSC
TCGA.CN.4735	10.3119	10.4388	10.4409	10.7818	10.7102	10.934	10.3972	10.8087	HNSC
TCGA.CN.4736	11.4904	11.3165	11.5208	12.8773	11.5577	11.8882	11.4426	12.1077	HNSC
TCGA.CN.4737	11.0102	10.9798	10.9914	10.1897	7.93268	9.45541	10.9938	9.19259	HNSC
TCGA.CN.4738	11.2307	10.8705	11.2914	11.3892	10.1695	10.9777	11.1309	10.8455	HNSC
TCGA.CN.4739	10.3024	10.6501	10.8111	9.91449	8.84707	9.96556	10.5879	9.57571	HNSC
TCGA.CN.4740	11.3295	11.4815	10.9226	11.0388	9.3728	10.0723	11.2445	10.1613	HNSC
TCGA.CN.4741	11.0191	11.1249	11.6327	11.2538	10.313	9.93943	11.2589	10.5021	HNSC
TCGA.CN.4742	11.3837	10.8422	11.4636	10.5016	8.96713	9.63167	11.2298	9.70014	HNSC
TCGA.CN.5355	11.6964	11.5356	12.0996	10.6011	8.39946	8.60244	11.7772	9.201	HNSC
TCGA.CN.5356	11.428	10.949	10.7925	10.6054	8.5143	8.07237	11.0565	9.06404	HNSC
TCGA.CN.5358	10.9121	10.9957	11.0081	11.0958	9.742	10.5194	10.972	10.4524	HNSC
TCGA.CN.5359	11.1462	10.9875	11.7138	10.9457	9.696	10.2392	11.2825	10.2936	HNSC
TCGA.CN.5360	10.8161	10.3275	10.8047	11.0962	10.4185	10.1747	10.6495	10.5631	HNSC
TCGA.CN.5361	11.2096	10.4836	11.0965	11.8808	10.6654	10.2116	10.9299	10.9193	HNSC
TCGA.CN.5363	11.9374	11.4493	11.8437	12.1135	12.2362	11.302	11.7435	11.8839	HNSC
TCGA.CN.5364	11.6321	10.893	12.249	10.607	10.3077	10.2762	11.5914	10.397	HNSC
TCGA.CN.5365	11.4793	12.1149	12.3832	12.2217	11.3329	11.3244	11.9925	11.6263	HNSC
TCGA.CN.5366	11.5315	12.062	12.0801	11.367	10.2873	9.91199	11.8912	10.5221	HNSC
TCGA.CN.5367	12.1973	11.2431	12.3286	11.3223	10.3246	9.63223	11.923	10.4263	HNSC
TCGA.CN.5369	11.4814	11.3439	11.7382	12.0151	11.1951	11.4028	11.5212	11.5377	HNSC
TCGA.CN.5370	11.256	11.3542	11.5397	11.4278	10.5893	10.8995	11.3833	10.9722	HNSC
TCGA.CN.5373	11.5325	11.0366	11.4606	11.5406	10.9284	10.8365	11.3432	11.1018	HNSC
TCGA.CN.5374	11.0035	11.1314	11.4625	11.858	11.0042	11.0843	11.1991	11.3155	HNSC
TCGA.CN.6010	11.4646	11.0443	10.958	10.4604	8.76897	9.64045	11.1556	9.62328	HNSC
TCGA.CN.6011	10.7601	11.2009	11.9347	11.5035	10.671	10.1763	11.2986	10.7836	HNSC
TCGA.CN.6012	12.1519	11.1507	10.837	11.311	10.0188	10.4526	11.3799	10.5942	HNSC
TCGA.CN.6013	11.1403	11.1496	10.9751	12.0559	11.8042	12.2319	11.0884	12.0307	HNSC
TCGA.CN.6016	11.2417	10.6753	11.0693	10.5933	10.1508	10.9706	10.9954	10.5716	HNSC
TCGA.CN.6017	11.7571	11.6109	11.5783	12.104	11.6529	11.8935	11.6488	11.8835	HNSC
TCGA.CN.6018	11.4948	11.2309	11.9868	12.2216	11.929	11.1978	11.5708	11.7828	HNSC
TCGA.CN.6019	11.4599	11.2513	11.1297	10.2748	9.15614	10.5199	11.2803	9.9836	HNSC
TCGA.CN.6020	10.9875	11.1434	11.204	11.3804	9.60777	10.4683	11.1116	10.4855	HNSC
TCGA.CN.6021	13.0355	11.9335	11.9851	9.61048	7.96	8.53665	12.318	8.70238	HNSC
TCGA.CN.6022	11.719	11.5857	11.442	11.2111	9.24977	9.97362	11.5822	10.1448	HNSC
TCGA.CN.6023	11.2669	11.961	11.4051	11.787	10.6431	10.3611	11.5443	10.9304	HNSC
TCGA.CN.6024	11.5751	11.5085	11.2837	8.8642	7.142	9.01347	11.4558	8.33989	HNSC
TCGA.CN.6988	11.0966	10.3535	11.2399	9.96723	8.09477	9.16175	10.8967	9.07458	HNSC
TCGA.CN.6989	11.5179	11.2202	11.0075	10.8518	9.56284	9.57629	11.2485	9.99698	HNSC
TCGA.CN.6992	11.5592	11.3826	11.3629	10.5916	8.52392	9.00416	11.4349	9.37323	HNSC
TCGA.CN.6994	10.2094	11.1955	11.2847	10.583	9.71297	10.3201	10.8966	10.2053	HNSC
TCGA.CN.6995	11.0147	11.8606	12.2675	13.1575	12.4987	12.2594	11.7143	12.6385	HNSC
TCGA.CN.6996	11.0481	10.8383	11.8762	12.0382	11.5098	11.3921	11.2542	11.6467	HNSC
TCGA.CN.6997	13.232	11.8878	11.5436	9.97663	9.23067	9.29354	12.2211	9.50028	HNSC
TCGA.CN.6998	11.8044	11.6726	11.871	11.5638	10.9953	10.7618	11.7827	11.107	HNSC
TCGA.CN.A497	10.9184	10.6524	11.0449	10.6951	9.63012	9.17842	10.8719	9.83453	HNSC
TCGA.CN.A498	11.5764	10.9977	11.2303	10.929	10.6621	9.8033	11.2681	10.4648	HNSC
TCGA.CN.A499	11.2615	11.1844	12.2167	12.2247	12.1053	10.9283	11.5542	11.7528	HNSC
TCGA.CN.A49A	10.7071	10.3418	11.7576	10.3944	9.51158	9.07478	10.9355	9.66024	HNSC
TCGA.CN.A49B	11.2996	11.715	11.9531	12.2425	12.0783	11.5167	11.6559	11.9458	HNSC
TCGA.CN.A49C	11.2534	11.559	12.1497	10.4842	9.84842	10.5684	11.654	10.3003	HNSC
TCGA.CN.A63T	12.2734	11.462	12.7572	11.4418	11.1442	10.9924	12.1642	11.1928	HNSC
TCGA.CN.A63U	11.3193	12.7417	11.5573	11.9265	10.7591	9.65258	11.8727	10.7794	HNSC
TCGA.CN.A63V	11.548	11.0736	11.287	9.61462	8.02611	9.57909	11.3029	9.07327	HNSC
TCGA.CN.A63W	12.0484	10.4473	12.5856	11.6117	11.2043	10.1414	11.6937	10.9858	HNSC
TCGA.CN.A641	12.0089	11.0862	11.8552	10.9686	9.28527	9.28527	11.6501	9.84638	HNSC
TCGA.CN.A642	11.9072	11.5554	12.6497	12.2096	11.619	11.5751	12.0374	11.8012	HNSC
TCGA.CN.A6UY	11.852	12.7208	12.8427	12.3095	12.5245	11.5071	12.4719	12.1137	HNSC
TCGA.CN.A6V1	11.223	11.8223	11.9271	13.1737	13.2364	13.1718	11.6575	13.194	HNSC
TCGA.CN.A6V3	11.6224	11.1386	12.3315	12.1781	11.9141	11.4056	11.6975	11.8326	HNSC
TCGA.CN.A6V6	11.0817	11.261	11.963	12.1602	12.206	11.6128	11.4352	11.993	HNSC
TCGA.CN.A6V7	11.5106	11.3045	11.2479	9.98334	9.6674	10.7707	11.3543	10.1405	HNSC
TCGA.CQ.5323	11.1893	11.3717	11.8677	11.4069	10.5524	10.8473	11.4762	10.9355	HNSC
TCGA.CQ.5324	11.1215	11.3611	10.9612	11.5937	10.2966	10.907	11.1479	10.9324	HNSC
TCGA.CQ.5325	12.0022	11.628	12.4179	12.5094	11.8801	11.658	12.016	12.0158	HNSC
TCGA.CQ.5326	11.3379	10.9375	11.8065	11.3784	10.8384	9.45699	11.3606	10.5579	HNSC
TCGA.CQ.5327	11.7312	11.4257	11.8406	12.4441	11.8565	11.7982	11.6659	12.0329	HNSC
TCGA.CQ.5329	11.0443	11.6786	11.2831	12.6312	12.2607	11.2995	11.3354	12.0638	HNSC
TCGA.CQ.5330	11.7148	11.4863	11.9768	11.4572	11.3596	11.7077	11.7259	11.5081	HNSC
TCGA.CQ.5331	11.9078	11.4709	11.6285	13.0713	11.6164	11.616	11.6691	12.1012	HNSC
TCGA.CQ.5332	11.0946	11.4577	11.4842	9.12759	7.64442	9.62505	11.3455	8.79902	HNSC
TCGA.CQ.5333	11.4646	11.8056	11.8237	12.7284	13.0624	12.8999	11.698	12.8969	HNSC
TCGA.CQ.5334	11.9876	11.4401	11.2812	12.2687	11.3222	11.4076	11.5696	11.6662	HNSC
TCGA.CQ.6218	12.1179	11.7594	11.9935	12.0322	10.592	11.087	11.957	11.2371	HNSC
TCGA.CQ.6219	11.9834	12.4528	12.7206	12.7193	12.5949	11.9699	12.3856	12.428	HNSC
TCGA.CQ.6220	11.9966	11.2848	12.0017	12.2112	11.8875	11.1145	11.761	11.7377	HNSC
TCGA.CQ.6222	11.6067	11.5958	11.8166	11.7957	11.1728	11.4736	11.673	11.4807	HNSC
TCGA.CQ.6223	11.8588	10.9171	11.8813	11.3601	9.81619	10.7809	11.5524	10.6524	HNSC
TCGA.CQ.6224	11.8319	11.2575	11.7373	11.2436	10.4049	10.2541	11.6089	10.6342	HNSC
TCGA.CQ.6225	11.5707	11.0938	11.7851	9.81369	7.98515	9.73929	11.4832	9.17937	HNSC
TCGA.CQ.6227	11.7047	11.3289	11.7234	10.433	9.32447	9.4879	11.5857	9.74845	HNSC
TCGA.CQ.6228	11.7416	10.6121	11.4551	10.376	8.38735	9.61336	11.2696	9.4589	HNSC
TCGA.CQ.6229	12.0643	12.3188	11.8212	11.8571	11.0806	10.2369	12.0681	11.0582	HNSC
TCGA.CQ.7063	11.2825	10.9986	11.7502	12.1145	11.2144	11.5433	11.3437	11.6241	HNSC
TCGA.CQ.7065	12.412	11.9108	11.9757	11.1108	9.07387	10.248	12.0995	10.1442	HNSC
TCGA.CQ.7067	11.6	10.5127	11.2537	11.5439	10.6091	9.76626	11.1221	10.6397	HNSC
TCGA.CQ.7068	11.1671	11.2605	11.8868	12.6219	12.1864	12.1917	11.4381	12.3333	HNSC
TCGA.CQ.7069	11.6016	10.4515	11.0482	10.5448	8.68398	9.24553	11.0338	9.49145	HNSC
TCGA.CQ.7071	11.3763	11.1145	11.5358	11.807	10.7731	10.2528	11.3422	10.9443	HNSC
TCGA.CQ.7072	10.7447	10.7655	11.2534	10.4253	9.86206	9.66142	10.9212	9.98292	HNSC
TCGA.CQ.A4C6	12.6482	11.5191	12.8672	12.0332	11.7282	10.9945	12.3449	11.5853	HNSC
TCGA.CQ.A4C9	11.4725	10.7989	11.3155	11.1665	9.90518	10.0535	11.1956	10.375	HNSC
TCGA.CQ.A4CA	11.8491	11.6131	12.7583	12.9308	12.289	12.3013	12.0735	12.507	HNSC
TCGA.CQ.A4CB	11.8145	11.6188	12.2191	11.5449	11.0437	9.90115	11.8841	10.8299	HNSC
TCGA.CQ.A4CD	11.5281	11.4966	12.5203	12.8617	12.7087	11.5956	11.8484	12.3887	HNSC
TCGA.CQ.A4CE	11.5869	11.6039	11.2978	11.2822	9.3879	10.1389	11.4962	10.2697	HNSC
TCGA.CQ.A4CG	11.645	10.5862	11.584	10.8708	9.89379	9.06101	11.2718	9.94187	HNSC
TCGA.CQ.A4CH	11.5462	11.0555	11.1336	10.606	9.10665	8.94749	11.2451	9.55339	HNSC
TCGA.CQ.A4CI	11.6898	11.8875	11.9294	9.83153	8.13144	8.78844	11.8356	8.91713	HNSC
TCGA.CR.5243	10.9003	11.4425	11.1896	10.7499	10.62	9.8333	11.1775	10.4011	HNSC
TCGA.CR.5247	11.676	11.9344	11.0938	10.7777	9.03001	9.59217	11.5681	9.79997	HNSC
TCGA.CR.5248	10.8361	11.377	11.3252	10.6539	10.4105	11.0493	11.1794	10.7046	HNSC
TCGA.CR.5249	10.7001	10.725	10.6074	10.9116	9.87992	10.4915	10.6775	10.4276	HNSC
TCGA.CR.5250	11.0154	11.1193	11.4933	10.3449	9.24454	9.9637	11.2094	9.85105	HNSC
TCGA.CR.6467	10.7927	11.4369	11.8077	10.2593	10.0172	10.167	11.3458	10.1478	HNSC
TCGA.CR.6470	10.9523	11.0932	10.9821	11.1652	10.6721	11.4666	11.0092	11.1013	HNSC
TCGA.CR.6471	11.2212	11.2169	11.3582	11.0323	9.66105	10.2468	11.2654	10.3134	HNSC
TCGA.CR.6472	10.7217	10.7433	10.3591	8.89929	8.02381	9.61247	10.608	8.84519	HNSC
TCGA.CR.6473	10.6779	10.9719	11.2958	10.2851	9.37623	10.0166	10.9819	9.89263	HNSC
TCGA.CR.6474	11.8989	11.3817	10.8476	10.7315	9.94038	9.50096	11.376	10.0576	HNSC
TCGA.CR.6477	11.764	11.3426	12.0869	11.0466	9.62922	9.96448	11.7312	10.2134	HNSC
TCGA.CR.6478	11.2885	11.2193	11.4406	14.167	13.9432	11.7527	11.3161	13.2876	HNSC
TCGA.CR.6480	11.1266	11.2161	11.2499	11.879	10.6019	10.5849	11.1976	11.0219	HNSC
TCGA.CR.6481	11.3288	10.6669	10.9998	11.4619	10.799	10.7866	10.9985	11.0158	HNSC
TCGA.CR.6482	11.1856	10.6517	10.8498	11.8969	11.2196	10.5866	10.8957	11.2344	HNSC
TCGA.CR.6484	10.5812	10.8527	11.2017	12.1723	11.4052	11.1566	10.8785	11.578	HNSC
TCGA.CR.6487	11.1174	11.0164	11.1129	12.2545	11.6839	11.6386	11.0822	11.859	HNSC
TCGA.CR.6488	11.759	10.796	10.5972	10.4811	8.8662	9.40064	11.0507	9.58264	HNSC
TCGA.CR.6491	11.1907	11.4726	11.9557	11.4353	9.98759	9.78772	11.5396	10.4035	HNSC
TCGA.CR.6492	11.5295	11.4308	11.9562	11.5305	10.7153	10.9298	11.6388	11.0586	HNSC
TCGA.CR.6493	10.7054	11.5219	11.6523	11.5247	10.8867	10.1663	11.2932	10.8592	HNSC
TCGA.CR.7364	11.4448	10.4537	10.4717	10.1705	8.42	9.07364	10.79	9.22136	HNSC
TCGA.CR.7365	10.6843	10.9746	11.9124	10.7635	10.24	9.54139	11.1905	10.1816	HNSC
TCGA.CR.7367	10.5294	10.8542	11.0044	10.1514	8.55648	9.26469	10.796	9.32418	HNSC
TCGA.CR.7368	11.1077	10.8833	11.7813	11.3773	10.3579	9.78865	11.2574	10.508	HNSC
TCGA.CR.7369	11.3439	11.0648	11.3461	10.0794	8.08617	8.76907	11.2516	8.97823	HNSC
TCGA.CR.7370	11.6198	11.0447	10.8341	10.048	8.80788	9.11408	11.1662	9.32332	HNSC
TCGA.CR.7371	11.4882	10.3856	11.0844	10.4967	9.46972	9.86585	10.986	9.94408	HNSC
TCGA.CR.7372	11.8345	11.5279	10.7558	10.0271	8.54893	9.31533	11.3728	9.29713	HNSC
TCGA.CR.7373	11.4793	11.3533	12.1569	12.1381	12.1389	11.4898	11.6632	11.9223	HNSC
TCGA.CR.7374	11.6864	11.3472	10.4965	11.3276	9.31982	9.37214	11.1767	10.0065	HNSC
TCGA.CR.7376	10.7888	10.7183	10.9603	11.204	10.928	11.1583	10.8225	11.0968	HNSC
TCGA.CR.7377	11.5573	10.7274	11.3355	11.7175	11.2324	10.8826	11.2067	11.2775	HNSC
TCGA.CR.7379	12.1435	11.2772	11.552	10.3494	8.51764	9.46105	11.6576	9.4427	HNSC
TCGA.CR.7380	11.8461	10.9788	11.5463	11.1513	9.29218	9.67421	11.4571	10.0392	HNSC
TCGA.CR.7382	10.9606	10.7552	10.9713	11.4896	10.8217	10.886	10.8957	11.0658	HNSC
TCGA.CR.7383	12.3758	12.1448	11.7189	11.7375	11.0238	11.0427	12.0798	11.268	HNSC
TCGA.CR.7385	11.107	10.3651	10.9128	10.9384	10.1098	11.119	10.7949	10.7224	HNSC
TCGA.CR.7386	11.2272	11.1401	11.4773	11.2116	10.8794	11.0902	11.2815	11.0604	HNSC
TCGA.CR.7388	10.8527	11.004	11.3501	10.9659	9.95464	10.5494	11.0689	10.49	HNSC
TCGA.CR.7389	11.0126	10.8636	11.3716	11.34	9.62637	9.80583	11.0826	10.2574	HNSC
TCGA.CR.7390	11.4416	10.3411	10.9229	10.0878	8.51704	9.41998	10.9019	9.34159	HNSC
TCGA.CR.7391	11.0624	11.0324	10.9127	11.0834	9.84541	10.0984	11.0025	10.3424	HNSC
TCGA.CR.7392	10.9497	10.7932	10.9818	11.4317	10.8897	10.4868	10.9082	10.9361	HNSC
TCGA.CR.7393	10.6114	10.3788	10.5056	10.5592	9.35427	9.863	10.4986	9.92547	HNSC
TCGA.CR.7394	11.1058	10.8938	10.9613	11.3123	10.9466	10.8612	10.987	11.04	HNSC
TCGA.CR.7395	11.2889	11.0973	11.3563	12.0523	11.2014	11.4232	11.2475	11.559	HNSC
TCGA.CR.7397	11.3375	11.0037	11.0365	10.8093	9.63581	9.76846	11.1259	10.0712	HNSC
TCGA.CR.7398	10.2064	10.2699	11.2923	10.5324	8.60577	8.69745	10.5895	9.27853	HNSC
TCGA.CR.7399	10.4221	11.3767	11.6443	10.8613	10.8494	10.8331	11.1477	10.8479	HNSC
TCGA.CR.7401	11.7584	11.4677	11.7839	11.3166	10.0904	10.3127	11.67	10.5732	HNSC
TCGA.CR.7402	10.8343	10.8811	11.5317	11.5219	10.0677	9.40886	11.0824	10.3328	HNSC
TCGA.CR.7404	11.1226	11.146	11.2447	11.0383	10.4177	10.2963	11.1711	10.5841	HNSC
TCGA.CV.5430	11.7746	11.2396	10.7184	11.2117	9.82603	10.5792	11.2442	10.539	HNSC
TCGA.CV.5431	11.236	10.7691	10.914	11.0082	10.605	10.673	10.973	10.7621	HNSC
TCGA.CV.5432	12.8691	12.5785	11.9552	9.81044	8.40579	10.0405	12.4676	9.41892	HNSC
TCGA.CV.5434	11.8466	11.2773	11.1995	10.6884	9.35463	9.46496	11.4411	9.83601	HNSC
TCGA.CV.5435	10.5651	11.3045	10.5498	11.157	9.73888	8.79529	10.8065	9.89707	HNSC
TCGA.CV.5436	12.2773	12.0792	12.8138	10.9207	10.058	11.471	12.3901	10.8166	HNSC
TCGA.CV.5439	11.4013	10.7353	12.3893	12.4225	11.5725	11.6481	11.5087	11.881	HNSC
TCGA.CV.5440	11.6463	11.4545	11.5434	10.9135	10.1171	10.2857	11.5481	10.4388	HNSC
TCGA.CV.5441	12.065	11.862	11.3505	10.9505	9.36533	10.0581	11.7592	10.1247	HNSC
TCGA.CV.5442	11.0071	10.8274	11.6921	5.80742	5.06513	7.26641	11.1756	6.04632	HNSC
TCGA.CV.5443	11.3039	11.6141	11.2864	10.5145	9.89969	10.6246	11.4015	10.3463	HNSC
TCGA.CV.5444	11.3449	10.5488	12.5156	11.6622	11.5314	10.9524	11.4697	11.382	HNSC
TCGA.CV.5966	12.0302	11.7697	13.0947	12.5978	12.9339	10.7336	12.2982	12.0884	HNSC
TCGA.CV.5970	11.6943	10.7355	11.4377	10.927	9.72137	9.69096	11.2891	10.1131	HNSC
TCGA.CV.5971	11.7699	11.2898	11.3738	11.0786	10.2885	10.5194	11.4778	10.6288	HNSC
TCGA.CV.5973	12.024	12.4513	11.8716	10.5581	8.88817	10.5077	12.1156	9.98465	HNSC
TCGA.CV.5976	11.8022	11.5814	11.7982	11.1307	9.8515	10.0184	11.7273	10.3335	HNSC
TCGA.CV.5977	12.7586	12.1309	12.6811	11.8833	11.1748	10.6254	12.5235	11.2278	HNSC
TCGA.CV.5978	11.5754	10.6901	11.0194	10.3941	8.94263	9.53012	11.095	9.62229	HNSC
TCGA.CV.5979	11.5851	11.2168	11.7539	11.0877	10.7736	9.57429	11.5186	10.4785	HNSC
TCGA.CV.6003	12.5284	12.1838	12.3263	12.209	11.2736	10.1789	12.3462	11.2205	HNSC
TCGA.CV.6433	10.6897	11.5885	12.1828	12.3832	11.9512	11.6183	11.487	11.9842	HNSC
TCGA.CV.6436	11.7407	12.2047	13.2411	13.2902	12.32	13.0922	12.3955	12.9008	HNSC
TCGA.CV.6441	11.8227	11.3981	10.8646	11.479	10.6134	11.0367	11.3618	11.043	HNSC
TCGA.CV.6933	11.3296	11.7883	11.4554	10.6366	9.53183	9.9793	11.5244	10.0492	HNSC
TCGA.CV.6934	11.1802	10.8721	10.9306	11.2726	10.3938	10.5709	10.9943	10.7458	HNSC
TCGA.CV.6935	11.4067	11.3552	11.6334	9.59844	7.71223	9.56628	11.4651	8.95898	HNSC
TCGA.CV.6936	11.4849	11.6056	11.771	11.6576	11.1172	10.7401	11.6205	11.1716	HNSC
TCGA.CV.6937	11.6107	11.4443	11.0719	11.4912	10.0021	10.3405	11.3756	10.6112	HNSC
TCGA.CV.6938	11.2676	11.1277	11.9961	12.327	11.7988	11.6884	11.4638	11.9381	HNSC
TCGA.CV.6939	10.3601	10.736	11.2438	11.2121	10.877	10.7767	10.78	10.9553	HNSC
TCGA.CV.6940	11.458	11.7843	11.5804	9.6299	7.73784	9.43795	11.6076	8.93523	HNSC
TCGA.CV.6941	11.5276	11.2715	10.8524	10.6999	9.68022	9.07109	11.2172	9.81705	HNSC
TCGA.CV.6942	11.8515	11.938	12.1448	12.3886	12.1588	11.848	11.9781	12.1318	HNSC
TCGA.CV.6943	11.1902	10.9656	10.9558	11.7965	11.4985	11.5662	11.0372	11.6204	HNSC
TCGA.CV.6945	11.0009	12.1242	11.409	11.5516	9.92141	10.1708	11.5114	10.5479	HNSC
TCGA.CV.6948	11.8658	11.4998	11.9527	11.3029	10.0942	10.5834	11.7728	10.6602	HNSC
TCGA.CV.6950	11.8052	11.4655	11.3463	10.7149	10.5578	9.66837	11.539	10.3137	HNSC
TCGA.CV.6951	11.4529	11.7543	11.2308	10.4859	8.68124	10.196	11.4793	9.7877	HNSC
TCGA.CV.6952	11.7613	11.6295	12.5121	11.8214	11.4149	11.3184	11.9676	11.5182	HNSC
TCGA.CV.6953	11.7081	10.6745	11.1253	8.49773	7.67788	9.24746	11.1693	8.47436	HNSC
TCGA.CV.6954	11.8116	11.8536	11.8001	12.8846	12.2539	11.9405	11.8218	12.3597	HNSC
TCGA.CV.6955	11.7	11.5881	11.2964	11.9517	11.1057	11.1273	11.5282	11.3949	HNSC
TCGA.CV.6956	11.6879	11.3783	11.6173	10.6986	9.04988	8.92089	11.5612	9.55647	HNSC
TCGA.CV.6959	11.036	11.0266	11.2337	11.6036	10.9017	10.0492	11.0988	10.8515	HNSC
TCGA.CV.6960	11.6387	10.8435	11.2261	9.59279	8.38175	9.32333	11.2361	9.09929	HNSC
TCGA.CV.6961	11.6514	10.6703	11.6901	11.4506	10.2947	10.551	11.3373	10.7655	HNSC
TCGA.CV.6962	12.3429	11.8394	11.911	9.44147	7.03598	8.42769	12.0311	8.30172	HNSC
TCGA.CV.7089	11.5812	11.6143	12.5926	11.6829	11.0549	10.6477	11.9294	11.1285	HNSC
TCGA.CV.7090	11.6101	10.9268	11.5933	11.6991	10.963	10.1975	11.3768	10.9532	HNSC
TCGA.CV.7091	11.6118	11.1442	11.0712	11.4279	10.2423	10.7799	11.2757	10.8167	HNSC
TCGA.CV.7095	11.8992	11.786	11.5173	10.9173	9.6808	10.119	11.7342	10.239	HNSC
TCGA.CV.7097	11.8389	11.7115	11.18	11.3944	10.6901	9.98455	11.5768	10.6897	HNSC
TCGA.CV.7099	11.7149	10.8319	12.0605	12.1839	11.4452	11.8806	11.5358	11.8365	HNSC
TCGA.CV.7100	11.4643	11.5102	12.1554	12.3689	12.4206	12.0402	11.71	12.2766	HNSC
TCGA.CV.7101	11.7138	11.2784	11.0367	10.7681	9.33353	10.2753	11.343	10.1257	HNSC
TCGA.CV.7102	11.3442	10.9864	11.7075	11.0194	10.5104	10.5686	11.3461	10.6994	HNSC
TCGA.CV.7103	11.5473	11.4038	11.0338	9.20862	7.48011	9.11701	11.3283	8.60192	HNSC
TCGA.CV.7104	11.4061	11.2736	11.4709	11.625	11.7403	10.9854	11.3835	11.4502	HNSC
TCGA.CV.7177	10.7089	11.1806	11.6272	9.53457	7.54586	9.98846	11.1722	9.02296	HNSC
TCGA.CV.7178	11.7375	10.6048	10.9515	11.9957	11.2931	10.4422	11.098	11.2437	HNSC
TCGA.CV.7180	11.2192	11.2654	11.8608	11.1923	10.1859	11.0135	11.4485	10.7972	HNSC
TCGA.CV.7183	11.6128	11.7183	11.5922	10.3368	8.07877	10.0212	11.6411	9.47891	HNSC
TCGA.CV.7235	10.7365	11.0202	11.2955	11.8242	11.1683	10.3907	11.0174	11.1277	HNSC
TCGA.CV.7236	11.4996	10.7988	12.0672	10.9602	9.46912	9.90295	11.4552	10.1108	HNSC
TCGA.CV.7238	12.203	11.5933	12.0317	11.4768	11.2155	10.9802	11.9427	11.2241	HNSC
TCGA.CV.7242	11.5558	11.3625	12.1117	11.3625	10.2302	10.6771	11.6767	10.7566	HNSC
TCGA.CV.7243	12.0474	11.41	11.0155	11.467	9.58649	9.50379	11.491	10.1858	HNSC
TCGA.CV.7245	11.9383	10.7935	11.9325	10.9807	10.1617	10.1726	11.5548	10.4383	HNSC
TCGA.CV.7247	11.2316	10.9076	11.9606	10.6276	9.63497	9.66669	11.3666	9.97641	HNSC
TCGA.CV.7248	12.0315	11.571	11.6928	10.7664	9.21797	9.69806	11.7651	9.89414	HNSC
TCGA.CV.7250	11.1523	10.8565	10.918	11.0446	9.99138	10.1203	10.9756	10.3854	HNSC
TCGA.CV.7252	11.99	11.6146	11.2712	11.3046	9.77828	9.83506	11.6253	10.306	HNSC
TCGA.CV.7253	11.3937	10.0551	11.318	10.8344	9.07646	9.72626	10.9223	9.87905	HNSC
TCGA.CV.7254	11.5313	10.998	10.8255	11.055	10.3937	10.8427	11.1183	10.7638	HNSC
TCGA.CV.7255	11.6739	11.3275	11.9423	11.1619	9.3642	9.13488	11.6479	9.887	HNSC
TCGA.CV.7261	12.449	11.3322	11.3887	10.7645	9.98942	9.08553	11.7233	9.94648	HNSC
TCGA.CV.7263	11.0575	10.6954	11.3091	11.0722	10.0733	10.4749	11.0207	10.5402	HNSC
TCGA.CV.7406	11.3006	10.3006	11.0001	8.61216	6.59374	9.62009	10.8671	8.27533	HNSC
TCGA.CV.7407	11.9173	11.5123	11.6271	11.9817	11.8277	10.8206	11.6856	11.5433	HNSC
TCGA.CV.7409	11.2428	11.0858	12.5372	12.1565	11.9155	11.9014	11.6219	11.9911	HNSC
TCGA.CV.7410	10.4331	10.9918	11.1331	12.3315	11.4429	10.4717	10.8527	11.4154	HNSC
TCGA.CV.7411	11.4345	11.4622	11.1982	10.4692	8.72957	9.44406	11.365	9.54761	HNSC
TCGA.CV.7413	10.807	11.5552	11.0408	12.3714	11.4617	11.5357	11.1343	11.7896	HNSC
TCGA.CV.7414	11.3925	11.5621	11.2579	11.4258	9.82265	10.2185	11.4041	10.489	HNSC
TCGA.CV.7415	11.9046	11.4046	12.3902	12.3484	12.0658	11.8511	11.8998	12.0884	HNSC
TCGA.CV.7416	11.1355	10.7253	11.1584	10.1891	8.55897	9.59042	11.0064	9.44615	HNSC
TCGA.CV.7418	11.7532	11.4393	11.6672	10.875	9.97637	9.80734	11.6199	10.2196	HNSC
TCGA.CV.7421	11.3288	11.1362	11.4162	9.90537	8.93147	9.57235	11.2938	9.46973	HNSC
TCGA.CV.7422	11.8868	10.856	11.5014	11.1951	9.91675	9.15778	11.4147	10.0899	HNSC
TCGA.CV.7423	11.5486	10.7289	11.3987	10.8153	9.82054	9.61334	11.2254	10.0831	HNSC
TCGA.CV.7424	11.3512	10.8114	11.1415	11.2788	10.1436	10.3591	11.1014	10.5938	HNSC
TCGA.CV.7425	11.3515	11.0288	11.647	11.5647	10.0664	10.2464	11.3424	10.6258	HNSC
TCGA.CV.7427	11.3233	11.0139	11.9349	11.81	10.9055	11.2377	11.424	11.3177	HNSC
TCGA.CV.7428	11.3844	10.7355	11.7185	12.0338	11.9844	11.3939	11.2795	11.804	HNSC
TCGA.CV.7429	12.2134	11.2894	12.5061	10.619	9.30612	9.19142	12.0029	9.70553	HNSC
TCGA.CV.7430	11.6494	11.209	12.1044	9.80999	8.37783	9.7375	11.6542	9.30844	HNSC
TCGA.CV.7432	10.9137	11.7911	12.2204	11.486	11.1499	10.9243	11.6417	11.1867	HNSC
TCGA.CV.7433	11.741	11.2501	12.0216	11.8371	11.2179	11.6403	11.6709	11.5651	HNSC
TCGA.CV.7434	12.4521	11.6227	13.0226	11.5792	11.1903	10.6354	12.3658	11.135	HNSC
TCGA.CV.7435	11.4069	10.5903	10.4359	10.9429	10.1531	9.66278	10.811	10.2529	HNSC
TCGA.CV.7437	12.1334	11.065	11.5703	10.7396	9.4358	9.46856	11.5896	9.88132	HNSC
TCGA.CV.7438	11.5105	11.4081	11.2547	11.4294	11.164	10.2591	11.3911	10.9509	HNSC
TCGA.CV.7440	11.7085	10.2981	11.122	11.4722	10.7525	10.1217	11.0428	10.7821	HNSC
TCGA.CV.7446	11.1629	10.6317	9.93288	10.5376	9.29514	8.83501	10.5758	9.55591	HNSC
TCGA.CV.7568	10.9876	10.3244	10.9054	10.5505	9.96723	9.95556	10.7391	10.1578	HNSC
TCGA.CV.A45O	11.3819	11.3791	11.3342	11.1539	9.55014	10.2077	11.3651	10.3039	HNSC
TCGA.CV.A45P	11.5187	11.2905	11.3579	11.3187	9.82466	9.85285	11.3891	10.3321	HNSC
TCGA.CV.A45Q	12.9134	12.6906	13.8366	12.4652	10.8134	12.3428	13.1468	11.8738	HNSC
TCGA.CV.A45R	11.3566	11.5837	11.2111	11.1948	10.7213	10.5995	11.3838	10.8385	HNSC
TCGA.CV.A45T	11.6815	11.6161	11.8731	12.4582	11.8209	11.4618	11.7236	11.9136	HNSC
TCGA.CV.A45U	11.0843	11.2112	11.0582	11.5628	10.7375	10.7601	11.1179	11.0202	HNSC
TCGA.CV.A45V	11.6759	11.5763	11.2281	11.7514	10.825	10.6936	11.4934	11.09	HNSC
TCGA.CV.A45W	11.9737	11.2814	11.2152	11.391	10.5079	10.273	11.4901	10.724	HNSC
TCGA.CV.A45X	11.6331	11.3732	11.3935	10.326	8.60021	9.42289	11.4666	9.44969	HNSC
TCGA.CV.A45Y	11.7844	11.3173	11.1185	11.619	10.3934	10.6321	11.4067	10.8815	HNSC
TCGA.CV.A45Z	11.2103	11.1991	12.2411	11.5297	10.8306	10.2743	11.5502	10.8782	HNSC
TCGA.CV.A460	10.8558	10.9235	10.7973	10.5918	9.81091	9.61411	10.8589	10.0056	HNSC
TCGA.CV.A461	11.609	11.5374	12.2574	12.2385	12.2068	11.7566	11.8013	12.0673	HNSC
TCGA.CV.A463	11.7598	10.9121	12.1284	11.4632	10.1608	10.1064	11.6001	10.5768	HNSC
TCGA.CV.A464	12.7388	11.7605	11.2972	11.9415	11.2966	10.9018	11.9322	11.3799	HNSC
TCGA.CV.A465	12.1453	11.2118	12.9149	10.7666	9.75113	10.2001	12.0907	10.2393	HNSC
TCGA.CV.A468	11.3829	11.6084	12.0538	11.6192	11.3372	11.4552	11.6817	11.4705	HNSC
TCGA.CV.A6JD	11.6039	11.6888	12.5574	12.7411	12.2512	11.9909	11.95	12.3277	HNSC
TCGA.CV.A6JE	12.0179	12.4885	13.0034	12.8084	12.2396	13.0652	12.5033	12.7044	HNSC
TCGA.CV.A6JM	13.5	12.8656	13.0986	11.2805	9.4712	11.7597	13.1547	10.8371	HNSC
TCGA.CV.A6JN	13.155	13.2791	13.398	13.0101	12.3449	12.4051	13.2773	12.5867	HNSC
TCGA.CV.A6JO	11.8848	11.7041	11.8593	12.0003	12.094	11.181	11.8161	11.7584	HNSC
TCGA.CV.A6JT	12.5462	12.3696	12.697	11.722	10.8884	11.9577	12.5376	11.5227	HNSC
TCGA.CV.A6JU	13.0139	11.8244	11.9972	12.7641	11.5035	11.4112	12.2785	11.8929	HNSC
TCGA.CV.A6JY	11.5618	11.6785	11.4929	10.757	8.0773	9.65634	11.5777	9.49689	HNSC
TCGA.CV.A6JZ	11.8506	12.4495	12.7502	12.0576	12.2064	12.0607	12.3501	12.1082	HNSC
TCGA.CV.A6K0	11.3805	10.9193	11.0782	11.3267	10.4262	10.3146	11.126	10.6892	HNSC
TCGA.CV.A6K1	12.3041	13.3436	13.5635	13.1653	11.8538	12.7329	13.0704	12.584	HNSC
TCGA.CV.A6K2	11.4771	10.4243	11.4553	11.3014	10.0167	9.67851	11.1189	10.3322	HNSC
TCGA.CX.7085	10.8576	10.5902	10.7971	11.1574	9.86308	10.3233	10.7483	10.4479	HNSC
TCGA.CX.7086	11.5848	10.8376	11.0582	10.6659	9.07035	9.41616	11.1602	9.71746	HNSC
TCGA.CX.7219	11.5373	10.6393	11.5153	11.0949	10.2973	9.84859	11.2306	10.4136	HNSC
TCGA.CX.A4AQ	10.7674	11.1839	12.5922	11.8907	11.57	11.2457	11.5145	11.5688	HNSC
TCGA.D6.6515	11.1095	10.7125	11.0922	12.1994	11.7272	11.2454	10.9714	11.724	HNSC
TCGA.D6.6516	11.9448	11.5571	12.1095	12.5046	10.7549	11.6277	11.8705	11.629	HNSC
TCGA.D6.6517	11.6364	11.5723	11.821	11.3341	10.1557	10.0668	11.6766	10.5189	HNSC
TCGA.D6.6823	12.1842	10.8855	11.5815	11.5856	10.3545	9.50804	11.5504	10.4827	HNSC
TCGA.D6.6824	10.7898	10.6255	11.0561	11.2956	10.2348	10.719	10.8238	10.7498	HNSC
TCGA.D6.6825	11.8295	11.2908	11.579	11.5408	10.9188	10.8221	11.5664	11.0939	HNSC
TCGA.D6.6826	10.2794	10.5483	11.079	10.4937	9.25003	9.56055	10.6356	9.7681	HNSC
TCGA.D6.6827	11.7707	9.47125	11.421	10.4095	8.96854	8.79412	10.8877	9.39074	HNSC
TCGA.D6.8568	11.6368	11.4242	12.2873	11.0883	10.1646	10.4932	11.7828	10.5821	HNSC
TCGA.D6.8569	10.9332	10.7412	11.809	11.9739	11.2561	11.5463	11.1612	11.5921	HNSC
TCGA.D6.A4Z9	10.7977	11.7134	11.4586	11.7153	10.8988	10.2049	11.3233	10.9397	HNSC
TCGA.D6.A4ZB	11.6842	11.6523	11.6873	11.3122	9.90014	10.3604	11.6746	10.5242	HNSC
TCGA.D6.A6EK	12.3285	12.5833	12.5056	13.2548	12.3168	12.4548	12.4725	12.6754	HNSC
TCGA.D6.A6EM	12.4115	12.6292	13.7237	13.8698	13.8657	13.3148	12.9215	13.6834	HNSC
TCGA.D6.A6EN	12.3085	12.4201	13.5334	13.4983	13.2418	13.6901	12.754	13.4767	HNSC
TCGA.D6.A6EO	11.9776	11.6296	11.8467	11.4011	10.1724	8.45758	11.818	10.0103	HNSC
TCGA.D6.A6EP	11.7106	13.5746	12.3107	10.5138	9.11086	10.7301	12.532	10.1183	HNSC
TCGA.D6.A6EQ	12.1023	11.9961	13.3311	11.6642	10.8658	11.6867	12.4765	11.4055	HNSC
TCGA.D6.A6ES	12.9735	13.589	13.7487	11.5574	9.58067	12.4657	13.4371	11.2012	HNSC
TCGA.D6.A74Q	12.0005	11.6707	12.1338	11.2627	10.4446	10.4562	11.935	10.7212	HNSC
TCGA.DQ.5624	11.9596	11.2344	11.5874	10.0128	8.83644	9.86153	11.5938	9.57026	HNSC
TCGA.DQ.5625	11.8219	10.9796	11.7965	12.5372	11.6795	11.3776	11.5327	11.8648	HNSC
TCGA.DQ.5629	11.1761	10.6402	10.9464	10.536	9.09139	9.59356	10.9209	9.74033	HNSC
TCGA.DQ.5630	11.8914	11.6915	12.0568	12.6283	11.5056	11.7849	11.8799	11.9729	HNSC
TCGA.DQ.5631	11.466	11.1064	10.9647	10.3069	9.39559	9.03319	11.179	9.57856	HNSC
TCGA.DQ.7588	11.6327	11.6492	11.6724	10.7574	9.33947	9.68063	11.6514	9.92582	HNSC
TCGA.DQ.7589	11.2872	11.0227	11.1915	9.69868	8.08742	8.4822	11.1672	8.7561	HNSC
TCGA.DQ.7590	11.5104	11.357	11.408	11.3078	11.2305	10.9272	11.4251	11.1552	HNSC
TCGA.DQ.7591	11.1733	10.6547	11.8507	10.7364	10.5334	10.7564	11.2262	10.6754	HNSC
TCGA.DQ.7592	11.7218	11.1492	11.4379	11.2254	10.5829	10.9625	11.4363	10.9236	HNSC
TCGA.DQ.7593	11.1337	11.2894	11.4338	11.3787	10.2828	10.9684	11.2856	10.8767	HNSC
TCGA.DQ.7594	11.0699	10.8759	10.9834	11.6103	10.4868	10.01	10.9764	10.7024	HNSC
TCGA.DQ.7595	11.323	10.4038	11.2422	10.879	9.38485	9.99694	10.9897	10.0869	HNSC
TCGA.DQ.7596	11.1735	10.8438	11.0236	10.402	9.2095	10.1866	11.0136	9.93271	HNSC
TCGA.F7.7848	10.823	10.7506	10.0079	9.24554	8.1467	9.39377	10.5272	8.92867	HNSC
TCGA.F7.8298	11.094	11.434	10.8944	10.29	9.64262	9.00736	11.1408	9.64666	HNSC
TCGA.F7.8489	11.3867	10.8535	11.519	12.3103	11.8361	11.0863	11.2531	11.7443	HNSC
TCGA.F7.A50G	11.3512	10.8408	11.4212	11.8161	11.1744	10.6604	11.2044	11.217	HNSC
TCGA.F7.A50I	12.134	12.1071	11.6336	10.709	9.89257	10.1531	11.9582	10.2515	HNSC
TCGA.F7.A50J	11.8889	11.7096	11.9394	11.2363	10.6042	10.9604	11.846	10.9336	HNSC
TCGA.F7.A61S	11.7246	11.7896	12.4847	12.5839	12.5552	11.383	11.9996	12.174	HNSC
TCGA.F7.A61V	11.6421	11.7684	11.6178	11.7135	10.2336	10.5586	11.6761	10.8352	HNSC
TCGA.F7.A61W	12.4946	12.4787	12.298	11.4881	10.0155	9.59499	12.4238	10.3662	HNSC
TCGA.F7.A620	11.9532	12.033	12.3974	13.1826	12.324	12.2319	12.1279	12.5795	HNSC
TCGA.F7.A622	12.74	12.4492	13.0179	11.7074	10.4181	10.6083	12.7357	10.9113	HNSC
TCGA.F7.A623	11.3648	10.6468	11.2316	10.7348	8.85776	9.63465	11.081	9.7424	HNSC
TCGA.F7.A624	12.56	12.3694	12.6773	13.1357	12.7451	12.3893	12.5356	12.7567	HNSC
TCGA.H7.7774	11.7565	11.5549	11.9817	11.8873	10.8189	10.3666	11.7644	11.0243	HNSC
TCGA.H7.8501	11.9341	11.6212	12.3696	13.389	12.577	12.5966	11.975	12.8542	HNSC
TCGA.H7.8502	11.3823	11.2536	12.4575	11.3512	10.9154	9.64794	11.6978	10.6382	HNSC
TCGA.H7.A6C4	11.2358	11.777	12.1422	11.3553	10.5477	10.4395	11.7183	10.7808	HNSC
TCGA.H7.A6C5	11.2832	10.9155	10.8996	10.9068	9.09606	10.6942	11.0328	10.2324	HNSC
TCGA.H7.A76A	10.8629	11.7694	11.707	11.9526	11.29	12.0162	11.4464	11.7529	HNSC
TCGA.HD.7229	10.2256	10.7638	11.999	11.9373	11.4851	11.041	10.9961	11.4878	HNSC
TCGA.HD.7753	11.71	11.2237	10.77	10.716	9.65382	9.10693	11.2346	9.82558	HNSC
TCGA.HD.7754	11.0246	10.6477	10.3804	9.08852	6.96326	8.63356	10.6842	8.22845	HNSC
TCGA.HD.7831	11.5268	10.8605	10.8796	10.4832	9.02592	9.07309	11.089	9.52739	HNSC
TCGA.HD.7832	10.6836	11.5322	13.4835	12.1494	12.1067	11.3583	11.8998	11.8715	HNSC
TCGA.HD.7917	11.8043	11.3276	11.789	10.5061	9.41001	9.9122	11.6403	9.94277	HNSC
TCGA.HD.8224	10.6475	10.7466	10.9165	10.3893	8.44179	9.02619	10.7702	9.28577	HNSC
TCGA.HD.8314	10.8092	10.9607	11.2945	9.86955	8.72252	10.3161	11.0215	9.63606	HNSC
TCGA.HD.8634	11.5306	11.2635	11.583	11.6875	10.8058	10.0184	11.459	10.8373	HNSC
TCGA.HD.8635	11.6594	10.5255	11.6574	10.7128	9.26379	9.73751	11.2808	9.9047	HNSC
TCGA.HD.A4C1	11.1866	10.8574	10.864	11.4087	10.1359	10.2205	10.9693	10.5883	HNSC
TCGA.HD.A633	10.9079	11.9143	12.2717	11.2889	10.4726	10.1892	11.698	10.6502	HNSC
TCGA.HD.A634	11.7968	12.0231	12.5981	10.378	9.05466	9.52632	12.1393	9.653	HNSC
TCGA.HD.A6HZ	11.4675	11.3728	11.4092	11.277	10.8626	10.7726	11.4165	10.9707	HNSC
TCGA.HD.A6I0	12.5181	12.9526	14.1894	13.9112	13.1491	12.9084	13.22	13.3229	HNSC
TCGA.HL.7533	11.6153	11.2359	11.953	12.026	11.2261	11.4896	11.6014	11.5806	HNSC
TCGA.IQ.7630	11.8193	11.2961	12.2818	12.037	11.0907	10.8629	11.7991	11.3302	HNSC
TCGA.IQ.7632	11.552	11.6868	11.4159	10.924	9.07357	10.179	11.5516	10.0589	HNSC
TCGA.IQ.A61E	12.2006	11.8121	12.2017	12.1007	11.4099	10.5246	12.0714	11.3451	HNSC
TCGA.IQ.A61G	11.9755	12.2739	12.5535	11.6414	10.5841	10.1658	12.2676	10.7971	HNSC
TCGA.IQ.A61H	11.8543	11.1078	11.6478	10.6151	9.13765	9.02965	11.5367	9.59412	HNSC
TCGA.IQ.A61I	11.7486	12.2445	12.2467	11.4248	11.263	11.4475	12.0799	11.3784	HNSC
TCGA.IQ.A61J	11.2273	11.2198	11.5378	11.2749	10.3016	10.428	11.3283	10.6682	HNSC
TCGA.IQ.A61O	11.8419	11.4674	11.2379	10.2631	8.53467	9.69446	11.5157	9.4974	HNSC
TCGA.IQ.A6SG	12.0347	10.8997	11.6971	9.14161	7.25068	8.93311	11.5439	8.4418	HNSC
TCGA.IQ.A6SH	12.5047	12.1337	12.6334	12.7843	12.0531	11.0962	12.424	11.9779	HNSC
TCGA.KU.A66S	11.7219	11.2944	11.7696	11.6479	10.2704	10.1539	11.5953	10.6907	HNSC
TCGA.KU.A66T	11.9904	11.2987	10.986	9.62288	7.20187	8.09525	11.4251	8.30667	HNSC
TCGA.KU.A6H7	11.6364	12.275	12.4261	12.6033	12.4043	12.0128	12.1125	12.3402	HNSC
TCGA.KU.A6H8	11.7987	11.5341	11.7028	11.0402	9.91665	9.99887	11.6785	10.3186	HNSC
TCGA.MT.A51W	11.7106	11.2002	12.5089	12.0708	11.4797	10.6119	11.8066	11.3875	HNSC
TCGA.MT.A51X	11.8383	11.697	12.2158	11.653	10.6203	10.4021	11.917	10.8918	HNSC
TCGA.MT.A67A	12.0155	11.7775	12.7694	12.4606	10.5109	11.2502	12.1875	11.4073	HNSC
TCGA.MT.A67D	12.4511	11.5974	12.4311	11.3202	10.3896	10.3073	12.1598	10.6723	HNSC
TCGA.MT.A67F	11.1269	11.0792	11.8138	12.1341	11.7093	11.643	11.34	11.8288	HNSC
TCGA.MT.A7BN	11.9488	12.2228	12.9419	11.6872	10.9681	11.7634	12.3712	11.4729	HNSC
TCGA.MZ.A5BI	12.4279	11.88	12.005	12.0256	11.6276	11.1203	12.1043	11.5912	HNSC
TCGA.MZ.A6I9	12.0121	11.9494	11.8837	11.2644	9.02374	10.5929	11.9484	10.2937	HNSC
TCGA.MZ.A7D7	12.5935	12.6166	12.3842	10.2218	7.96783	9.74197	12.5314	9.31052	HNSC
TCGA.P3.A5Q5	11.4429	11.6423	11.5378	10.9339	10.7599	11.1566	11.541	10.9501	HNSC
TCGA.P3.A5Q6	12.8303	11.7584	12.6188	11.0223	10.3417	10.3417	12.4025	10.5686	HNSC
TCGA.P3.A5QA	11.593	10.9619	11.5851	10.1966	9.80963	8.92068	11.38	9.64231	HNSC
TCGA.P3.A5QE	10.9653	9.86395	11.1584	11.4425	11.0624	10.2264	10.6625	10.9104	HNSC
TCGA.P3.A5QF	11.8194	11.7426	11.891	11.728	10.8309	10.7582	11.8177	11.1057	HNSC
TCGA.P3.A6SW	11.6413	10.8296	11.8955	12.515	11.3579	10.7495	11.4555	11.5408	HNSC
TCGA.P3.A6SX	12.4996	11.0173	12.1111	10.5741	8.79436	8.36783	11.876	9.24545	HNSC
TCGA.P3.A6T0	11.5568	11.1433	11.6564	10.0898	8.4837	9.43025	11.4522	9.3346	HNSC
TCGA.P3.A6T2	11.5807	11.4603	12.8869	11.7242	11.2867	10.6027	11.976	11.2045	HNSC
TCGA.P3.A6T3	12.2561	11.7114	11.31	10.8971	9.14295	9.51029	11.7591	9.85012	HNSC
TCGA.P3.A6T4	12.3493	11.4973	11.7865	11.2344	10.1701	9.85287	11.8777	10.4191	HNSC
TCGA.P3.A6T5	12.375	12.07	13.1457	11.6689	10.002	11.089	12.5302	10.92	HNSC
TCGA.P3.A6T6	11.8381	11.0023	11.7458	11.7931	10.7108	10.6235	11.5287	11.0425	HNSC
TCGA.P3.A6T7	12.5496	11.3669	12.4742	11.5959	10.818	10.7066	12.1302	11.0402	HNSC
TCGA.P3.A6T8	11.6592	10.7531	12.6881	10.5352	9.13709	9.66819	11.7002	9.78017	HNSC
TCGA.QK.A64Z	11.7352	10.448	12.3102	11.8758	11.0248	10.6317	11.4978	11.1775	HNSC
TCGA.QK.A652	12.0905	11.497	11.9479	11.9074	10.6533	10.5133	11.8451	11.0247	HNSC
TCGA.QK.A6IF	10.4359	10.7416	11.2168	10.5296	9.95145	10.2765	10.7981	10.2525	HNSC
TCGA.QK.A6IG	12.0616	12.4507	12.6726	12.3657	11.9235	10.7254	12.395	11.6715	HNSC
TCGA.QK.A6IH	12.969	11.9417	12.7318	10.8388	8.95992	11.0434	12.5475	10.2807	HNSC
TCGA.QK.A6II	12.5199	12.4038	13.389	12.466	11.4997	11.9808	12.7709	11.9822	HNSC
TCGA.QK.A6IJ	11.8794	12.7339	12.7777	13.2011	12.7058	12.9514	12.4637	12.9528	HNSC
TCGA.QK.A6V9	10.8324	11.149	11.4787	11.6568	11.2752	11.2148	11.1534	11.3822	HNSC
TCGA.QK.A6VB	12.2414	11.725	10.8906	10.7688	8.61488	9.40306	11.619	9.59558	HNSC
TCGA.QK.A6VC	10.896	10.8333	10.9219	11.998	11.6293	11.3648	10.8837	11.664	HNSC
TCGA.QK.A8Z7	10.7953	10.588	11.4239	10.8756	9.17028	8.76267	10.9357	9.60285	HNSC
TCGA.QK.A8Z8	11.909	10.6691	10.7751	11.4383	10.2583	10.099	11.1177	10.5986	HNSC
TCGA.QK.A8Z9	12.0774	10.9944	11.6743	11.8651	10.8185	10.3599	11.582	11.0145	HNSC
TCGA.QK.A8ZA	12.4085	11.1764	12.5021	11.3749	10.1324	9.31164	12.029	10.273	HNSC
TCGA.QK.A8ZB	11.4344	11.6103	10.9667	10.6927	8.94645	9.58867	11.3372	9.74261	HNSC
TCGA.QK.AA3J	10.3956	11.0466	11.2028	11.4962	9.97433	10.7235	10.8817	10.7313	HNSC
TCGA.QK.AA3K	12.2513	11.7107	12.7379	11.0743	10.3609	10.1814	12.2333	10.5389	HNSC
TCGA.RS.A6TO	11.9502	11.3821	12.8473	11.5896	11.6693	10.7717	12.0599	11.3435	HNSC
TCGA.RS.A6TP	11.3281	11.3444	11.4951	11.774	11.611	11.4827	11.3892	11.6226	HNSC
TCGA.T2.A6WX	11.7904	11.4721	12.7534	13.0424	12.8118	12.3092	12.0053	12.7211	HNSC
TCGA.T2.A6WZ	12.5726	12.187	13.4539	11.8894	10.9762	11.4653	12.7378	11.4436	HNSC
TCGA.T2.A6X0	10.3316	11.0961	11.8937	11.0949	10.4548	10.1447	11.1071	10.5648	HNSC
TCGA.T2.A6X2	11.4905	11.1505	11.8647	11.9216	11.3532	11.4229	11.5019	11.5659	HNSC
TCGA.T3.A92M	11.6056	11.2919	11.6448	12.0448	11.4937	10.7878	11.5141	11.4421	HNSC
TCGA.T3.A92N	11.9312	10.8335	12.5938	12.052	11.6478	11.37	11.7861	11.69	HNSC
TCGA.TN.A7HI	11.8133	12.0761	13.3651	11.4003	11.3438	11.6349	12.4181	11.4597	HNSC
TCGA.TN.A7HJ	11.5391	11.5194	11.927	10.6905	9.02384	9.78436	11.6618	9.8329	HNSC
TCGA.TN.A7HL	12.7182	11.3654	12.6483	12.5762	12.4999	12.2709	12.2439	12.449	HNSC
TCGA.UF.A718	11.9727	11.6914	11.8786	11.1374	10.3687	10.3635	11.8476	10.6232	HNSC
TCGA.UF.A719	10.8891	11.911	10.9117	12.057	11.2608	10.9035	11.2373	11.4071	HNSC
TCGA.UF.A71A	12.101	11.5183	11.6066	9.61783	7.9748	8.83919	11.742	8.81061	HNSC
TCGA.UF.A71B	11.1993	11.7814	11.9451	10.6117	9.20912	10.2974	11.6419	10.0394	HNSC
TCGA.UF.A71D	11.2718	11.0818	11.7629	10.7457	9.49076	9.11332	11.3722	9.78328	HNSC
TCGA.UF.A71E	12.2168	11.6442	12.2401	10.539	9.24428	9.257	12.0337	9.68008	HNSC
TCGA.UF.A7J9	11.8136	11.1129	11.7003	10.154	9.12687	9.1702	11.5423	9.48368	HNSC
TCGA.UF.A7JA	10.9965	10.3674	11.7757	10.8316	10.0439	9.9508	11.0465	10.2754	HNSC
TCGA.UF.A7JC	11.7242	11.4837	11.833	11.195	9.88412	9.18354	11.6803	10.0876	HNSC
TCGA.UF.A7JD	11.7628	11.2227	11.2016	9.89833	8.96762	8.81008	11.3957	9.22534	HNSC
TCGA.UF.A7JF	11.3285	11.9686	12.9163	11.3883	10.0792	11.6736	12.0711	11.047	HNSC
TCGA.UF.A7JH	12.0254	11.5639	12.2023	12.2084	11.2246	10.7934	11.9305	11.4088	HNSC
TCGA.UF.A7JJ	12.0969	11.3246	11.3328	12.0649	11.4061	11.0173	11.5848	11.4961	HNSC
TCGA.UF.A7JK	12.3518	11.6761	11.2835	11.3475	8.5974	9.25452	11.7705	9.73314	HNSC
TCGA.UF.A7JO	12.0266	11.6614	11.5575	12.7505	12.6312	11.7017	11.7485	12.3611	HNSC
TCGA.UF.A7JS	12.2286	13.3198	15.0117	13.221	13.0958	13.6886	13.5201	13.3351	HNSC
TCGA.UF.A7JT	12.1497	11.9908	12.8978	13.236	12.6454	12.2863	12.3461	12.7226	HNSC
TCGA.UF.A7JV	11.6042	11.478	11.7901	11.2814	11.0197	10.3841	11.6241	10.8951	HNSC
TCGA.UP.A6WW	11.7878	12.1699	12.2331	11.4091	11.5323	11.1958	12.0636	11.3791	HNSC
TCGA.WA.A7GZ	10.8907	11.4533	12.1989	11.493	9.55412	9.92682	11.5143	10.3246	HNSC
TCGA.WA.A7H4	11.4939	11.3315	11.3408	11.1052	9.87544	9.62765	11.3887	10.2028	HNSC
TCGA.04.1348	11.7546	10.4825	11.3543	12.4122	11.9486	10.5016	11.1971	11.6208	OV
TCGA.04.1357	11.4127	10.2078	10.5881	12.4083	12.3499	11.6739	10.7362	12.144	OV
TCGA.04.1362	10.8005	10.2483	10.7292	10.1987	9.34725	9.14199	10.5927	9.56266	OV
TCGA.04.1364	11.8108	10.4706	11.2413	10.0397	7.96277	7.91541	11.1742	8.6393	OV
TCGA.04.1365	11.7393	10.235	11.7969	12.1896	11.4854	10.0123	11.2571	11.2291	OV
TCGA.04.1514	11.2721	9.78153	11.1981	9.29515	6.87042	8.43879	10.7506	8.20145	OV
TCGA.04.1519	11.3933	10.0281	10.141	10.058	8.51543	9.50022	10.5208	9.35787	OV
TCGA.09.0364	11.7951	10.3459	11.0378	8.50488	4.94544	7.90387	11.0596	7.11806	OV
TCGA.09.0367	12.7562	11.387	11.5852	11.3212	10.5578	11.1639	11.9095	11.0143	OV
TCGA.09.0369	12.0224	11.1881	11.2422	8.64396	7.59485	9.29703	11.4842	8.51195	OV
TCGA.09.1659	12.3843	11.2975	11.8939	12.6769	11.8403	11.9713	11.8586	12.1629	OV
TCGA.09.1662	10.9434	9.50707	10.8774	11.6871	11.2932	10.1592	10.4426	11.0465	OV
TCGA.09.1666	11.5178	10.4792	11.4085	12.0096	11.0928	10.2795	11.1352	11.1273	OV
TCGA.09.1667	11.7735	10.197	10.5979	11.9597	11.1593	9.81293	10.8562	10.9773	OV
TCGA.09.1668	11.2208	10.0065	11.3319	11.2897	11.1801	10.3	10.8531	10.9233	OV
TCGA.09.1669	11.7222	10.0252	10.7738	11.2124	10.2608	9.15419	10.8404	10.2091	OV
TCGA.09.1670	10.8446	10.8215	10.2494	10.5695	9.99018	10.1084	10.6385	10.2227	OV
TCGA.09.1673	10.2602	9.75839	10.4192	10.6199	9.00089	8.76872	10.1459	9.46317	OV
TCGA.09.1674	11.3598	10.3238	10.4026	8.69924	6.46085	6.51066	10.6954	7.22358	OV
TCGA.09.2044	11.9363	10.7862	11.0345	11.2928	10.7775	10.2961	11.2523	10.7888	OV
TCGA.09.2045	11.2364	9.94418	10.5463	11.462	9.48762	10.7897	10.5756	10.5798	OV
TCGA.09.2048	11.6168	11.9413	11.3761	8.47472	7.24584	8.35393	11.6447	8.02483	OV
TCGA.09.2051	10.7617	11.1131	11.4402	12.6834	11.985	10.6795	11.105	11.7826	OV
TCGA.09.2054	11.3008	10.0246	10.5652	9.25655	8.24232	7.50519	10.6302	8.33469	OV
TCGA.10.0928	12.0835	11.2094	11.7874	11.215	10.3532	9.66371	11.6934	10.4107	OV
TCGA.10.0936	11.2472	10.8429	10.8737	11.6719	10.4484	11.6472	10.988	11.2558	OV
TCGA.13.0730	13.542	11.1649	11.676	10.3632	9.22059	8.38514	12.1276	9.32299	OV
TCGA.13.0799	12.2462	10.5269	10.8537	12.955	11.6764	11.5448	11.209	12.0588	OV
TCGA.13.0800	11.4115	11.1325	11.2881	10.6748	7.77882	8.25029	11.2773	8.9013	OV
TCGA.13.0801	12.658	11.658	11.6002	12.5825	12.4465	11.9301	11.9721	12.3197	OV
TCGA.13.0890	11.4644	11.3845	11.5887	10.7918	9.99444	9.99519	11.4792	10.2605	OV
TCGA.13.0893	11.0518	10.2692	11.6212	11.4475	10.5373	9.6848	10.9807	10.5565	OV
TCGA.13.0897	11.8418	11.2375	12.262	13.0481	12.1309	11.2711	11.7804	12.15	OV
TCGA.13.0899	12.826	12.2234	11.5885	11.0765	10.0898	10.5304	12.2126	10.5655	OV
TCGA.13.0913	12.825	11.9915	11.2468	11.3066	10.4227	9.39957	12.0211	10.3763	OV
TCGA.13.0916	11.519	10.6748	11.8108	12.5025	12.2236	10.2511	11.3349	11.6591	OV
TCGA.13.0920	11.3903	11.5103	11.683	11.5958	10.5322	9.43176	11.5279	10.5199	OV
TCGA.13.0924	12.4251	11.4531	11.2716	11.9335	11.4184	10.9005	11.7166	11.4174	OV
TCGA.13.1403	11.1252	9.81477	10.3574	11.0973	9.05249	10.0091	10.4324	10.053	OV
TCGA.13.1405	10.6328	9.88057	11.2333	10.6832	9.60605	9.8412	10.5822	10.0435	OV
TCGA.13.1410	11.18	10.543	10.4482	11.1885	11.2564	9.71935	10.7237	10.7214	OV
TCGA.13.1411	11.3191	9.979	10.5624	11.4105	10.2184	9.89449	10.6202	10.5078	OV
TCGA.13.1481	11.5578	10.1255	11.1511	9.75426	8.87238	9.24009	10.9448	9.28891	OV
TCGA.13.1489	12.3674	11.7572	11.3838	11.3912	11.1818	10.8889	11.8362	11.154	OV
TCGA.13.1497	11.9094	10.721	11.5931	11.6596	10.4206	9.19437	11.4078	10.4249	OV
TCGA.13.1498	11.6953	10.2829	11.6524	12.7926	12.0918	10.4216	11.2102	11.7687	OV
TCGA.13.1505	10.9045	10.781	11.0557	10.3866	8.87792	8.62021	10.9137	9.2949	OV
TCGA.13.1506	10.972	11.3972	11.5121	11.7617	11.016	9.91421	11.2938	10.8973	OV
TCGA.13.1507	11.5382	11.3955	11.5107	12.734	12.2768	10.558	11.4815	11.8563	OV
TCGA.13.1511	10.574	10.1977	9.87675	10.3338	8.84311	8.75147	10.2161	9.30947	OV
TCGA.13.1512	11.9604	11.1594	11.1785	10.4103	9.43502	9.38837	11.4328	9.74458	OV
TCGA.13.2060	11.1571	11.1768	10.7603	11.5284	11.4867	10.2805	11.0314	11.0985	OV
TCGA.13.A5FT	11.2162	10.2751	12.1633	10.3753	9.84483	8.87898	11.2182	9.6997	OV
TCGA.20.1682	11.2991	10.3967	10.8466	10.2457	10.0887	10.0256	10.8475	10.12	OV
TCGA.20.1683	10.6569	10.9351	10.9112	9.34137	8.86492	8.40312	10.8344	8.86981	OV
TCGA.20.1684	11.2057	10.4554	10.9537	9.79201	7.92803	9.49455	10.8716	9.07153	OV
TCGA.20.1685	11.447	10.1457	10.9551	10.3837	8.84337	9.02285	10.8493	9.41663	OV
TCGA.20.1687	10.744	10.1556	11.2881	11.3087	10.0911	9.6861	10.7292	10.362	OV
TCGA.23.1026	11.9034	10.2098	11.278	12.4122	10.9711	10.5347	11.1304	11.306	OV
TCGA.23.1027	11.285	10.5314	11.4882	11.5445	10.0598	10.3954	11.1015	10.6666	OV
TCGA.23.1029	11.1694	9.59666	11.099	11.3799	10.7617	9.61687	10.6217	10.5862	OV
TCGA.23.1109	10.5009	10.7126	11.4377	10.6307	9.42917	9.88245	10.8837	9.98078	OV
TCGA.23.1111	10.8285	10.4918	10.7694	10.7061	9.48104	9.13609	10.6966	9.77441	OV
TCGA.23.1114	11.5382	10.7713	10.4958	7.66743	6.29378	7.14495	10.9351	7.03538	OV
[truncated: 7,492 more rows]

## Sheet: TableS1_B
	PSMB5	PSMB6	PSMB7	PSMB8	PSMB9	PSMB10	constitutive_proteosome	immuno_proteosome	Tissue
GTEX-1117F-0226	10.7204	10.2122	11.6213	10.8321	8.8711	9.4748	10.8513	9.726	Adipose - Subcutaneous
GTEX-111CU-1826	11.3935	11.0695	11.4507	11.0318	9.8014	10.2580	11.3046	10.3637	Adipose - Subcutaneous
GTEX-111FC-0226	10.7978	10.8343	11.4157	11.2319	10.1518	10.0901	11.0159	10.4913	Adipose - Subcutaneous
GTEX-111FC-1426	11.0061	10.8615	11.3888	10.8167	9.8823	9.9652	11.0855	10.2214	Adipose - Subcutaneous
GTEX-111VG-2326	11.1775	10.7732	11.4156	11.2299	10.3840	11.1110	11.1221	10.9083	Adipose - Subcutaneous
GTEX-111YS-2426	10.8776	10.7157	11.2757	10.6618	9.1776	9.4402	10.9563	9.75987	Adipose - Subcutaneous
GTEX-1128S-2126	10.9264	10.7754	11.2728	10.4018	8.8937	9.5347	10.9915	9.61007	Adipose - Subcutaneous
GTEX-113IC-0226	11.0629	10.5675	11.0875	11.6084	10.7147	10.7958	10.906	11.0396	Adipose - Subcutaneous
GTEX-117YX-2226	11.1033	10.8674	11.3827	10.2305	8.6866	9.4190	11.1178	9.44537	Adipose - Subcutaneous
GTEX-11DXW-0326	10.9441	10.9163	11.2732	11.1112	10.1251	9.9250	11.0445	10.3871	Adipose - Subcutaneous
GTEX-11DXX-2326	11.3955	11.1032	11.6020	10.2882	8.7627	9.9894	11.3669	9.6801	Adipose - Subcutaneous
GTEX-11DXZ-2226	11.3259	11.0304	11.6396	10.7223	9.4800	9.6369	11.332	9.9464	Adipose - Subcutaneous
GTEX-11DZ1-0226	11.2466	11.1025	11.5265	11.5016	10.2104	10.2502	11.2919	10.6541	Adipose - Subcutaneous
GTEX-11EI6-0226	10.8127	10.6851	11.1166	11.1277	10.2109	9.8881	10.8715	10.4089	Adipose - Subcutaneous
GTEX-11EMC-2826	11.6228	11.3129	12.1642	10.9802	9.2179	10.0403	11.7	10.0795	Adipose - Subcutaneous
GTEX-11EQ9-2526	10.9646	10.7938	11.1615	10.6806	9.1931	9.5920	10.9733	9.8219	Adipose - Subcutaneous
GTEX-11GS4-2626	10.8267	10.5648	11.3285	10.8259	9.6670	10.1064	10.9067	10.1998	Adipose - Subcutaneous
GTEX-11GSO-2326	11.1538	11.0443	11.6562	11.1777	9.8646	10.7150	11.2848	10.5858	Adipose - Subcutaneous
GTEX-11H98-0226	11.0017	11.0177	11.7662	10.8065	9.2100	9.9532	11.2619	9.9899	Adipose - Subcutaneous
GTEX-11I78-2626	11.3047	11.1056	11.6161	10.4014	8.7382	9.7919	11.3421	9.64383	Adipose - Subcutaneous
GTEX-11ILO-0226	11.1440	10.7505	11.3547	11.7889	10.9837	10.9482	11.0831	11.2403	Adipose - Subcutaneous
GTEX-11LCK-1126	11.0154	10.5987	11.4361	10.8977	9.2861	9.5298	11.0167	9.90453	Adipose - Subcutaneous
GTEX-11O72-0226	11.1813	10.7650	11.3508	11.3968	10.3126	10.2186	11.099	10.6427	Adipose - Subcutaneous
GTEX-11OF3-2426	11.1173	10.7949	11.3307	11.3534	10.6104	10.5364	11.081	10.8334	Adipose - Subcutaneous
GTEX-11P7K-2026	11.0379	10.8094	11.2723	10.6317	9.2051	9.4553	11.0399	9.76403	Adipose - Subcutaneous
GTEX-11P81-2426	10.6542	10.4207	11.0802	11.1951	9.9515	10.0350	10.7184	10.3939	Adipose - Subcutaneous
GTEX-11P82-1726	11.2383	11.2253	11.9195	10.3924	8.6456	9.3536	11.461	9.46387	Adipose - Subcutaneous
GTEX-11PRG-0626	10.7877	10.5672	11.1909	10.9914	9.8379	10.2695	10.8486	10.3663	Adipose - Subcutaneous
GTEX-11TT1-2426	11.5703	10.9441	12.2304	9.8672	8.1931	9.0312	11.5816	9.0305	Adipose - Subcutaneous
GTEX-11TTK-0226	10.6554	10.4532	11.2214	11.2188	10.2804	9.6607	10.7767	10.3866	Adipose - Subcutaneous
GTEX-11TUW-2626	11.3404	10.8531	11.3047	10.5087	9.0248	9.7492	11.1661	9.7609	Adipose - Subcutaneous
GTEX-11UD1-0226	10.9518	10.9027	11.5063	11.1222	9.8692	10.5358	11.1203	10.5091	Adipose - Subcutaneous
GTEX-11UD2-0126	10.6905	10.5088	11.1249	11.2090	10.3757	9.6553	10.7747	10.4133	Adipose - Subcutaneous
GTEX-11WQC-2426	10.9637	10.7297	11.0872	11.3541	10.3262	9.3107	10.9269	10.3303	Adipose - Subcutaneous
GTEX-11XUK-2126	11.1839	10.7572	11.4834	10.4852	8.9451	9.5018	11.1415	9.64403	Adipose - Subcutaneous
GTEX-11ZUS-0726	10.6038	10.6420	11.3000	11.0575	10.0159	9.9758	10.8486	10.3497	Adipose - Subcutaneous
GTEX-11ZVC-2626	10.7063	10.5734	11.4312	11.9734	11.4774	11.0164	10.9036	11.4891	Adipose - Subcutaneous
GTEX-1211K-2226	10.7633	10.5070	11.4329	10.2862	8.5780	9.4461	10.9011	9.43677	Adipose - Subcutaneous
GTEX-1212Z-2426	11.0610	10.8123	11.3479	11.0417	9.8530	10.2113	11.0737	10.3687	Adipose - Subcutaneous
GTEX-12584-0226	10.8790	10.6115	11.3417	10.9347	9.8096	10.1704	10.9441	10.3049	Adipose - Subcutaneous
GTEX-12696-2526	11.0562	10.6464	11.4217	10.5260	9.0391	9.2937	11.0414	9.6196	Adipose - Subcutaneous
GTEX-1269C-2726	10.8444	10.6798	11.3300	11.7352	11.0999	10.6668	10.9514	11.1673	Adipose - Subcutaneous
GTEX-12KS4-0426	10.8677	10.6438	11.1815	10.6458	9.4028	9.8946	10.8977	9.98107	Adipose - Subcutaneous
GTEX-12WS9-0226	11.0596	10.6960	11.3663	11.0365	9.5251	9.7063	11.0406	10.0893	Adipose - Subcutaneous
GTEX-12WSA-0326	10.6714	10.6374	11.3418	10.5829	9.2017	9.1436	10.8835	9.64273	Adipose - Subcutaneous
GTEX-12WSB-0226	10.5660	10.1114	10.9310	11.4008	10.4265	9.9512	10.5361	10.5928	Adipose - Subcutaneous
GTEX-12WSC-0226	10.8072	10.6720	11.2146	11.0545	9.9494	9.9729	10.8979	10.3256	Adipose - Subcutaneous
GTEX-12WSD-0226	10.9693	10.7457	11.3649	11.1915	10.2260	10.3388	11.0266	10.5854	Adipose - Subcutaneous
GTEX-12WSL-2426	11.3714	11.0460	11.5637	10.8853	9.1616	10.0775	11.327	10.0415	Adipose - Subcutaneous
GTEX-12WSM-0226	10.9752	10.6677	11.3758	10.9660	9.6991	9.9144	11.0062	10.1932	Adipose - Subcutaneous
GTEX-12ZZX-0226	10.9100	10.5946	11.1457	10.9058	9.9969	10.0645	10.8834	10.3224	Adipose - Subcutaneous
GTEX-12ZZY-0326	11.2312	11.0168	11.5637	10.6239	9.7203	10.1996	11.2706	10.1813	Adipose - Subcutaneous
GTEX-13112-2726	10.8552	10.7176	11.4442	11.1606	10.0820	10.0794	11.0057	10.4407	Adipose - Subcutaneous
GTEX-13113-1826	11.2327	10.8967	11.2908	10.7905	9.2561	10.0687	11.1401	10.0384	Adipose - Subcutaneous
GTEX-1313W-0226	10.9901	10.7716	11.3801	11.1392	10.1573	10.3144	11.0473	10.537	Adipose - Subcutaneous
GTEX-1314G-1626	10.9413	10.7445	11.1958	11.1016	10.1098	9.8376	10.9605	10.3497	Adipose - Subcutaneous
GTEX-131XE-2426	11.1499	10.7780	11.4064	10.7426	9.4334	10.0163	11.1114	10.0641	Adipose - Subcutaneous
GTEX-131XF-2226	10.9067	10.6392	11.3187	10.6817	9.0168	9.3142	10.9549	9.6709	Adipose - Subcutaneous
GTEX-131XW-0526	11.1895	11.1675	11.4871	11.4458	10.5425	10.8247	11.2814	10.9377	Adipose - Subcutaneous
GTEX-132AR-0226	11.3917	10.8432	11.5639	10.3862	8.6175	9.9505	11.2663	9.6514	Adipose - Subcutaneous
GTEX-1399R-2626	10.8861	10.6102	10.9605	10.8853	9.7779	10.1377	10.8189	10.267	Adipose - Subcutaneous
GTEX-1399T-2726	10.8959	10.7815	11.3443	11.4914	10.6025	10.2961	11.0072	10.7967	Adipose - Subcutaneous
GTEX-1399U-2426	11.6522	11.5257	11.9643	10.8025	9.1798	9.6719	11.7141	9.88473	Adipose - Subcutaneous
GTEX-139T4-0126	10.9048	10.7292	11.4620	11.0199	10.1021	9.9750	11.032	10.3657	Adipose - Subcutaneous
GTEX-139T8-0226	10.8545	10.8370	11.2753	11.1090	10.1381	9.6728	10.9889	10.3066	Adipose - Subcutaneous
GTEX-139TT-0226	10.6758	10.4858	11.1052	10.4880	9.2088	9.4198	10.7556	9.70553	Adipose - Subcutaneous
GTEX-139TU-0226	10.9028	10.5256	11.1701	11.2031	10.3338	10.4878	10.8662	10.6749	Adipose - Subcutaneous
GTEX-139YR-2426	11.3382	11.4304	11.5950	11.1631	9.8537	10.0366	11.4545	10.3511	Adipose - Subcutaneous
GTEX-13CF2-2626	11.1526	10.5693	11.2268	10.8451	9.6689	10.0145	10.9829	10.1762	Adipose - Subcutaneous
GTEX-13CF3-2326	11.3402	10.9161	11.5759	10.6519	9.3319	9.4324	11.2774	9.8054	Adipose - Subcutaneous
GTEX-13D11-2326	11.0031	10.8976	11.2456	10.6782	9.2045	9.7081	11.0488	9.8636	Adipose - Subcutaneous
GTEX-13FH7-2226	11.2809	10.9336	11.6240	10.7132	8.9479	9.6492	11.2795	9.7701	Adipose - Subcutaneous
GTEX-13FHO-0326	11.0454	10.4950	11.4728	10.8935	9.5895	10.0343	11.0044	10.1724	Adipose - Subcutaneous
GTEX-13FHP-0226	11.3214	10.8299	10.9067	11.1201	10.4349	9.8465	11.0193	10.4672	Adipose - Subcutaneous
GTEX-13FTY-0626	10.7136	10.6623	11.2507	11.8889	11.4058	10.8419	10.8755	11.3789	Adipose - Subcutaneous
GTEX-13G51-2626	11.1502	11.2179	11.7753	11.5797	10.8160	10.6431	11.3811	11.0129	Adipose - Subcutaneous
GTEX-13IVO-0226	11.2441	11.0401	11.5257	11.0939	9.8347	10.2566	11.27	10.3951	Adipose - Subcutaneous
GTEX-13JUV-2826	10.8501	10.4930	11.3429	11.1646	9.9060	9.7112	10.8953	10.2606	Adipose - Subcutaneous
GTEX-13JVG-0226	10.3775	10.5260	10.9177	11.0540	10.1942	10.2416	10.6071	10.4966	Adipose - Subcutaneous
GTEX-13N1W-0226	11.2498	10.9956	11.5026	10.6724	9.3170	10.0631	11.2493	10.0175	Adipose - Subcutaneous
GTEX-13N2G-2726	10.5403	10.3949	10.8731	11.0712	9.9347	9.4620	10.6028	10.156	Adipose - Subcutaneous
GTEX-13NYS-0226	10.8723	10.4372	10.9704	10.8768	9.4718	10.1429	10.76	10.1638	Adipose - Subcutaneous
GTEX-13NZ8-0926	11.0096	10.9093	11.0654	11.0757	9.7494	9.7695	10.9948	10.1982	Adipose - Subcutaneous
GTEX-13NZ9-0526	10.8500	10.7050	10.9682	11.1724	10.5145	9.9121	10.8411	10.533	Adipose - Subcutaneous
GTEX-13NZA-0126	11.2130	10.8826	11.2717	10.8521	9.8910	10.5256	11.1224	10.4229	Adipose - Subcutaneous
GTEX-13NZB-2426	10.9713	10.7984	11.1878	11.2790	10.1250	10.0887	10.9858	10.4976	Adipose - Subcutaneous
GTEX-13O1R-0226	11.7329	11.1483	11.7773	10.6354	8.8445	10.0062	11.5528	9.8287	Adipose - Subcutaneous
GTEX-13O21-1526	11.2735	10.7269	11.3823	10.9167	9.4724	9.6740	11.1276	10.021	Adipose - Subcutaneous
GTEX-13O3P-0226	10.8761	10.4920	10.8738	10.9306	9.7643	9.2604	10.7473	9.9851	Adipose - Subcutaneous
GTEX-13O61-2426	11.2385	10.9485	11.1004	10.9019	9.2405	9.8752	11.0958	10.0059	Adipose - Subcutaneous
GTEX-13OVI-1326	10.7958	10.7325	11.7970	10.7573	8.6011	9.3566	11.1084	9.57167	Adipose - Subcutaneous
GTEX-13OVJ-0326	11.0935	10.7221	11.4612	10.8613	9.4287	9.9735	11.0923	10.0878	Adipose - Subcutaneous
GTEX-13OVL-0326	10.7862	10.7825	11.3582	11.3179	10.6140	10.2717	10.9756	10.7345	Adipose - Subcutaneous
GTEX-13OW6-0526	10.8972	11.2471	11.3087	11.0775	10.1891	10.0206	11.151	10.4291	Adipose - Subcutaneous
GTEX-13OW7-0226	11.1276	10.8326	11.2805	11.0666	10.1045	10.6877	11.0802	10.6196	Adipose - Subcutaneous
GTEX-13OW8-1226	10.9860	10.5569	11.3232	11.3283	10.1003	9.9002	10.9554	10.4429	Adipose - Subcutaneous
GTEX-13PDP-0226	10.9356	10.7282	11.0796	11.3880	10.5000	10.0756	10.9145	10.6545	Adipose - Subcutaneous
GTEX-13PLJ-0126	10.9678	10.5613	11.2635	11.0987	9.6529	10.2570	10.9309	10.3362	Adipose - Subcutaneous
GTEX-13PVQ-0226	11.0856	10.7195	11.3531	10.6141	9.1217	9.9480	11.0527	9.8946	Adipose - Subcutaneous
GTEX-13QBU-2526	11.4655	11.1300	11.7474	10.4912	8.7426	9.9715	11.4476	9.7351	Adipose - Subcutaneous
GTEX-13QJ3-0426	10.9756	10.6963	11.2104	10.8341	9.7070	9.7571	10.9608	10.0994	Adipose - Subcutaneous
GTEX-13RTJ-2526	10.9707	11.2147	11.8581	11.1553	9.7914	10.1205	11.3478	10.3557	Adipose - Subcutaneous
GTEX-13S7M-0226	10.9193	10.6084	11.2699	11.0293	9.3386	10.2884	10.9325	10.2188	Adipose - Subcutaneous
GTEX-13SLW-0226	11.0031	10.5433	11.1888	11.0189	9.6870	10.2041	10.9117	10.3033	Adipose - Subcutaneous
GTEX-13U4I-0226	11.0220	11.0512	11.3464	11.0308	9.7925	9.9194	11.1399	10.2476	Adipose - Subcutaneous
GTEX-13VXT-0226	10.8833	10.5630	11.0329	10.3352	8.9094	9.7600	10.8264	9.6682	Adipose - Subcutaneous
GTEX-13W3W-2526	11.2788	11.1142	11.6323	10.6255	8.9703	9.6522	11.3418	9.74933	Adipose - Subcutaneous
GTEX-13X6K-0226	10.5204	10.3032	11.3191	10.8831	9.4940	9.7056	10.7142	10.0276	Adipose - Subcutaneous
GTEX-13YAN-0426	11.7019	10.9598	11.7604	10.9951	8.9449	10.5443	11.474	10.1614	Adipose - Subcutaneous
GTEX-144FL-0226	11.0241	10.4562	11.2866	10.8340	9.6038	9.6450	10.9223	10.0276	Adipose - Subcutaneous
GTEX-144GL-0226	11.0529	10.6200	11.3834	11.0265	9.9036	10.2360	11.0188	10.3887	Adipose - Subcutaneous
GTEX-144GM-1926	11.2145	10.9540	11.2026	10.9548	9.2654	10.0725	11.1237	10.0976	Adipose - Subcutaneous
GTEX-145LS-0226	10.9300	10.8159	11.4495	11.1831	10.3977	10.2483	11.0651	10.6097	Adipose - Subcutaneous
GTEX-145LT-1826	11.3525	10.9343	11.5434	10.7211	9.3486	9.6744	11.2767	9.9147	Adipose - Subcutaneous
GTEX-145ME-1926	11.5575	11.0003	11.6312	10.5532	8.8219	9.8063	11.3963	9.72713	Adipose - Subcutaneous
GTEX-145MN-2626	11.4739	11.0519	11.6246	10.5763	9.1414	9.9772	11.3835	9.8983	Adipose - Subcutaneous
GTEX-145MO-0426	10.7951	10.4697	11.1879	10.2210	8.7584	9.3580	10.8176	9.4458	Adipose - Subcutaneous
GTEX-146FH-0226	11.1528	10.9594	11.3464	10.7905	8.8656	10.0803	11.1529	9.91213	Adipose - Subcutaneous
GTEX-146FQ-0226	11.0780	10.8490	11.4483	11.3763	10.6116	10.7663	11.1251	10.9181	Adipose - Subcutaneous
GTEX-146FR-1826	11.2366	10.8503	11.4691	10.8678	9.4634	9.7736	11.1853	10.0349	Adipose - Subcutaneous
GTEX-14753-0326	10.6649	10.5282	11.3014	11.0084	9.5998	9.6151	10.8315	10.0744	Adipose - Subcutaneous
GTEX-147F3-0626	11.4995	11.3387	11.8505	10.5257	9.1425	9.8544	11.5629	9.84087	Adipose - Subcutaneous
GTEX-147GR-0426	11.0068	10.8863	11.4562	12.0414	11.4543	11.0787	11.1164	11.5248	Adipose - Subcutaneous
GTEX-148VI-1726	11.0045	10.8075	11.4809	11.2785	10.1017	9.9867	11.0976	10.4556	Adipose - Subcutaneous
GTEX-1497J-2326	11.2924	10.9941	11.3337	10.5610	9.1578	9.6192	11.2067	9.77933	Adipose - Subcutaneous
GTEX-14BIL-0226	10.9878	10.7236	11.5670	11.0271	9.7891	9.9453	11.0928	10.2538	Adipose - Subcutaneous
GTEX-14BMU-2126	11.3044	10.8896	11.6004	10.4809	8.8362	9.6684	11.2648	9.66183	Adipose - Subcutaneous
GTEX-14C39-2526	10.8572	10.8257	11.3997	10.2731	8.8650	9.9623	11.0275	9.70013	Adipose - Subcutaneous
GTEX-14C5O-0226	10.9820	10.6911	11.2276	11.0835	9.3212	9.4106	10.9669	9.93843	Adipose - Subcutaneous
GTEX-14DAR-1926	10.7380	10.6067	11.2164	10.0209	8.4751	9.1239	10.8537	9.20663	Adipose - Subcutaneous
GTEX-14E6C-0226	10.5319	10.1995	10.9408	11.0155	10.1556	9.9247	10.5574	10.3653	Adipose - Subcutaneous
GTEX-NFK9-0326	10.9807	10.9111	11.1374	10.3570	8.3574	8.8938	11.0097	9.20273	Adipose - Subcutaneous
GTEX-NL3G-0226	10.5774	10.3218	11.0797	10.8768	9.9870	9.5850	10.6596	10.1496	Adipose - Subcutaneous
GTEX-NPJ8-0226	11.3130	11.3975	11.7752	11.0153	9.3502	10.0675	11.4952	10.1443	Adipose - Subcutaneous
GTEX-O5YT-0226	10.8461	10.5042	10.8223	9.7462	7.6247	8.3946	10.7242	8.5885	Adipose - Subcutaneous
GTEX-O5YV-0226	11.1277	11.0328	11.1892	10.3744	9.0920	9.5943	11.1166	9.6869	Adipose - Subcutaneous
GTEX-OHPK-0226	10.9223	10.6019	11.3005	10.4261	8.5020	9.1366	10.9416	9.3549	Adipose - Subcutaneous
GTEX-OHPM-0226	10.8550	10.7820	11.1595	10.7131	8.9340	9.1816	10.9322	9.60957	Adipose - Subcutaneous
GTEX-OHPN-0226	11.1222	10.4602	11.4357	10.7799	10.0047	9.9896	11.006	10.2581	Adipose - Subcutaneous
GTEX-OIZH-0226	10.9191	10.7953	11.2955	10.7597	9.1176	9.1907	11.0033	9.68933	Adipose - Subcutaneous
GTEX-OIZI-0226	10.4900	10.0947	11.1223	10.0309	8.1650	8.7937	10.569	8.99653	Adipose - Subcutaneous
GTEX-OOBJ-0226	10.8093	10.5128	10.9082	11.0302	9.3637	9.1009	10.7434	9.8316	Adipose - Subcutaneous
GTEX-OOBK-0226	10.8030	10.7360	11.0856	10.4284	9.0954	9.5372	10.8749	9.687	Adipose - Subcutaneous
GTEX-OXRK-0326	10.6433	10.4717	11.0282	10.3694	8.7679	9.0683	10.7144	9.40187	Adipose - Subcutaneous
GTEX-OXRK-0326	10.7671	10.5324	10.9701	10.4472	8.7393	8.9661	10.7565	9.3842	Adipose - Subcutaneous
GTEX-OXRL-0226	11.2554	10.7656	11.3968	10.3354	8.6971	9.3596	11.1393	9.46403	Adipose - Subcutaneous
GTEX-OXRO-0226	10.6876	10.5785	11.3273	11.2898	9.6552	9.6759	10.8645	10.207	Adipose - Subcutaneous
GTEX-OXRP-0226	11.1539	10.6958	11.0161	10.8298	9.6580	10.0430	10.9553	10.1769	Adipose - Subcutaneous
GTEX-OXRP-0226	11.0840	10.7642	11.2478	10.8295	9.6068	10.2671	11.032	10.2345	Adipose - Subcutaneous
GTEX-P44G-2326	10.3677	10.0817	10.8885	10.4890	8.7984	8.8825	10.446	9.38997	Adipose - Subcutaneous
GTEX-P44H-0326	10.3256	10.1977	10.9279	10.3207	9.0018	8.6152	10.4837	9.31257	Adipose - Subcutaneous
GTEX-P4PP-0226	10.2969	10.3513	10.6942	9.8257	8.5990	8.2780	10.4475	8.9009	Adipose - Subcutaneous
GTEX-P4PP-0226	11.0389	10.9022	11.5336	10.5166	8.9779	9.6086	11.1582	9.70103	Adipose - Subcutaneous
GTEX-P4PQ-0226	10.9064	10.3587	11.1618	10.1213	8.7760	9.4340	10.809	9.44377	Adipose - Subcutaneous
GTEX-P4QR-0426	10.6269	10.1141	10.9169	10.4150	9.1209	9.3848	10.5526	9.64023	Adipose - Subcutaneous
GTEX-P4QS-0226	10.8490	10.4427	11.0116	10.6133	8.8046	9.0995	10.7678	9.5058	Adipose - Subcutaneous
GTEX-P4QT-0226	10.9377	10.7065	11.3817	11.0685	9.6772	10.2762	11.0086	10.3406	Adipose - Subcutaneous
GTEX-P78B-0226	10.9177	10.6255	11.0082	10.8149	9.3955	9.6444	10.8505	9.9516	Adipose - Subcutaneous
GTEX-PLZ4-0226	10.9774	10.6973	11.2823	10.8449	9.1964	9.9723	10.9857	10.0045	Adipose - Subcutaneous
GTEX-PLZ4-0226	10.4758	10.2308	10.7551	10.5260	8.7392	9.5009	10.4872	9.5887	Adipose - Subcutaneous
GTEX-PLZ5-1826	10.8496	10.5483	11.0227	10.7392	9.2648	9.7388	10.8069	9.91427	Adipose - Subcutaneous
GTEX-PLZ6-1326	11.1242	10.8199	11.3550	10.0399	8.3527	9.0502	11.0997	9.1476	Adipose - Subcutaneous
GTEX-POMQ-2326	11.2756	10.9316	11.2451	11.4145	9.9265	10.6057	11.1508	10.6489	Adipose - Subcutaneous
GTEX-POMQ-2326	11.5544	11.2164	11.6485	11.6896	10.3741	10.9547	11.4731	11.0061	Adipose - Subcutaneous
GTEX-PWCY-1926	11.2892	10.9048	11.4012	9.8475	8.4964	9.1919	11.1984	9.1786	Adipose - Subcutaneous
GTEX-PWN1-0226	11.2776	10.8764	11.2491	10.0826	8.5795	9.5380	11.1344	9.40003	Adipose - Subcutaneous
GTEX-PWN1-0226	11.0305	10.6604	10.8457	9.9281	8.4730	9.2354	10.8455	9.21217	Adipose - Subcutaneous
GTEX-PX3G-0226	10.9671	10.8123	10.8758	10.7734	9.6028	10.3484	10.8851	10.2415	Adipose - Subcutaneous
GTEX-PX3G-0226	11.1189	10.8050	10.9458	10.8889	9.6274	10.2189	10.9566	10.2451	Adipose - Subcutaneous
GTEX-Q2AG-0226	10.6572	10.1162	10.6893	10.2883	8.9543	9.5513	10.4876	9.59797	Adipose - Subcutaneous
GTEX-Q2AH-1726	11.4252	10.9026	11.3971	10.6349	8.7709	9.6434	11.2416	9.68307	Adipose - Subcutaneous
GTEX-Q2AH-1726	11.1991	10.8086	11.2128	10.4410	8.4136	9.6146	11.0735	9.48973	Adipose - Subcutaneous
GTEX-Q2AI-1426	10.9391	10.6319	10.9528	10.2933	8.6916	8.9093	10.8413	9.29807	Adipose - Subcutaneous
GTEX-Q734-1826	11.2876	10.7740	11.2569	11.0875	9.7720	10.0808	11.1062	10.3134	Adipose - Subcutaneous
GTEX-QCQG-1826	11.2115	10.6472	11.1663	10.6891	9.0108	9.8475	11.0083	9.84913	Adipose - Subcutaneous
GTEX-QDT8-0226	10.5481	10.3015	10.9688	10.3690	8.8693	9.3898	10.6061	9.5427	Adipose - Subcutaneous
GTEX-QDVN-2126	11.0052	10.7855	11.7746	11.1173	9.1292	9.1191	11.1884	9.78853	Adipose - Subcutaneous
GTEX-QDVN-2126	10.5193	10.2610	11.2747	10.7317	8.5745	8.6440	10.685	9.31673	Adipose - Subcutaneous
GTEX-QEG4-0326	10.6732	10.4370	11.1773	10.8417	9.5744	9.6387	10.7625	10.0183	Adipose - Subcutaneous
GTEX-QEG5-0326	10.9457	10.6403	11.3149	10.5734	8.9551	9.3788	10.967	9.63577	Adipose - Subcutaneous
GTEX-QEL4-0326	10.7170	10.4769	10.9466	10.4996	9.0189	8.3918	10.7135	9.30343	Adipose - Subcutaneous
GTEX-QESD-1526	11.1184	10.7929	11.2846	10.4453	8.7938	9.5482	11.0653	9.59577	Adipose - Subcutaneous
GTEX-QLQ7-1526	10.5851	10.3447	10.7934	10.4105	8.9978	9.3475	10.5744	9.58527	Adipose - Subcutaneous
GTEX-QLQW-1226	10.8788	10.4902	10.9368	10.0647	8.8323	9.1401	10.7686	9.3457	Adipose - Subcutaneous
GTEX-QMRM-1726	10.7723	10.7130	11.0500	10.3034	8.9490	9.4566	10.8451	9.56967	Adipose - Subcutaneous
GTEX-QV31-1326	10.7279	10.3734	11.1868	10.2355	8.7068	8.8852	10.7627	9.27583	Adipose - Subcutaneous
GTEX-QV44-1825	10.7704	10.6092	10.9451	10.8873	9.7543	9.8456	10.7749	10.1624	Adipose - Subcutaneous
GTEX-QVJO-0226	10.4249	10.0193	10.5549	10.8931	10.0666	9.6977	10.333	10.2191	Adipose - Subcutaneous
GTEX-R53T-1626	10.3469	10.5025	10.6182	10.1351	8.3238	8.0890	10.4892	8.8493	Adipose - Subcutaneous
GTEX-R55C-1626	10.7061	10.6262	11.1199	10.4369	8.9881	9.3201	10.8174	9.5817	Adipose - Subcutaneous
GTEX-R55D-0326	11.1011	11.0684	11.2336	10.4133	8.8137	9.3511	11.1344	9.52603	Adipose - Subcutaneous
GTEX-R55F-1426	10.8480	10.5077	11.1606	10.7604	9.3316	9.1090	10.8388	9.73367	Adipose - Subcutaneous
GTEX-R55G-2426	11.0420	11.0297	11.2327	10.3399	8.3521	9.4420	11.1015	9.378	Adipose - Subcutaneous
GTEX-REY6-0326	10.7794	10.3252	11.1598	9.9945	8.1065	8.5753	10.7548	8.8921	Adipose - Subcutaneous
GTEX-RM2N-1726	10.4439	10.3337	10.4596	10.3597	8.6081	8.7558	10.4124	9.2412	Adipose - Subcutaneous
GTEX-RTLS-0226	10.3218	10.0525	10.6494	10.3722	9.1519	8.9026	10.3412	9.47557	Adipose - Subcutaneous
GTEX-RU72-1026	10.5098	10.4796	10.9419	10.9606	9.6929	10.0646	10.6438	10.2394	Adipose - Subcutaneous
GTEX-RVPU-2326	10.2843	10.1174	11.0485	10.8383	9.2222	8.8376	10.4834	9.6327	Adipose - Subcutaneous
GTEX-RWSA-0226	10.6326	10.5790	10.8147	10.6579	8.6431	9.8555	10.6754	9.71883	Adipose - Subcutaneous
GTEX-S33H-1126	10.7678	10.5667	10.9485	10.9999	9.5791	9.6525	10.761	10.0772	Adipose - Subcutaneous
GTEX-S341-1626	11.0646	10.5353	11.0704	10.2837	8.6849	9.3377	10.8901	9.43543	Adipose - Subcutaneous
GTEX-S4P3-1526	11.1477	10.9063	11.3218	10.4298	8.6484	9.6205	11.1253	9.56623	Adipose - Subcutaneous
GTEX-S4Q7-1626	11.0458	10.9719	11.3044	10.6372	8.8476	9.6631	11.1074	9.71597	Adipose - Subcutaneous
GTEX-S7SF-1826	10.9983	10.8414	11.2053	10.2936	8.1054	9.1931	11.015	9.19737	Adipose - Subcutaneous
GTEX-S95S-1326	10.9174	10.6119	11.1531	10.1666	8.3422	9.0434	10.8941	9.18407	Adipose - Subcutaneous
GTEX-SIU8-0226	10.7323	10.6661	10.9590	10.8829	9.5145	9.7167	10.7858	10.038	Adipose - Subcutaneous
GTEX-SN8G-0226	10.7765	10.6091	11.3377	11.3955	10.2005	9.9737	10.9078	10.5232	Adipose - Subcutaneous
GTEX-SSA3-0226	10.9358	10.1182	10.8915	10.7178	9.3463	9.5129	10.6485	9.859	Adipose - Subcutaneous
GTEX-T2IS-0226	10.8064	10.7398	11.1886	10.3805	8.7860	9.6638	10.9116	9.6101	Adipose - Subcutaneous
GTEX-T5JC-0526	10.6876	10.4252	11.0480	10.9729	9.6541	9.3982	10.7203	10.0084	Adipose - Subcutaneous
GTEX-T5JW-1726	11.5809	10.9033	11.3939	10.4921	8.7694	9.4015	11.2927	9.55433	Adipose - Subcutaneous
GTEX-T6MO-1726	10.7454	10.4758	11.0941	10.0615	8.2711	8.8723	10.7718	9.0683	Adipose - Subcutaneous
GTEX-TSE9-0226	10.1000	9.8843	11.3284	10.9401	9.2781	8.7373	10.4376	9.65183	Adipose - Subcutaneous
GTEX-U412-0526	10.9821	10.7815	11.3556	11.0997	9.9026	9.8819	11.0397	10.2947	Adipose - Subcutaneous
GTEX-U8XE-0426	11.3252	11.1151	11.4523	10.7649	9.1715	9.9709	11.2975	9.9691	Adipose - Subcutaneous
GTEX-UJHI-1626	11.1457	10.7518	11.4589	10.7649	9.1710	9.7193	11.1188	9.88507	Adipose - Subcutaneous
GTEX-UTHO-0426	10.3391	10.3256	10.8435	10.1827	8.6073	8.1574	10.5027	8.98247	Adipose - Subcutaneous
GTEX-UTHO-0426	10.5432	10.5917	11.2266	10.7113	9.3033	9.1131	10.7872	9.70923	Adipose - Subcutaneous
GTEX-VUSG-2426	11.1305	11.0645	11.2777	10.9831	9.1520	10.0987	11.1576	10.0779	Adipose - Subcutaneous
GTEX-W5WG-2526	11.1229	10.7238	11.3845	10.4053	9.0206	9.5424	11.0771	9.6561	Adipose - Subcutaneous
GTEX-W5X1-2626	10.7084	10.3819	11.3675	11.3899	10.2338	9.9493	10.8193	10.5243	Adipose - Subcutaneous
GTEX-WFG8-2326	11.3020	10.8574	11.5882	10.6668	8.8359	9.6668	11.2492	9.72317	Adipose - Subcutaneous
GTEX-WFON-2226	11.1534	10.7961	11.4795	11.2076	9.6297	9.9498	11.143	10.2624	Adipose - Subcutaneous
GTEX-WH7G-2226	11.1024	11.0250	11.6274	10.3996	8.7265	9.4763	11.2516	9.53413	Adipose - Subcutaneous
GTEX-WHPG-2126	10.7182	10.6813	11.2123	10.8888	9.7734	10.0368	10.8706	10.233	Adipose - Subcutaneous
GTEX-WI4N-1126	11.0438	10.9498	11.2855	10.8454	9.5883	9.9384	11.093	10.124	Adipose - Subcutaneous
GTEX-WL46-0326	10.4377	10.3608	10.6770	10.9195	10.0664	9.8754	10.4918	10.2871	Adipose - Subcutaneous
GTEX-WVJS-0226	10.7453	10.1810	11.0993	11.3435	10.4040	9.9901	10.6752	10.5792	Adipose - Subcutaneous
GTEX-WVLH-0226	11.0968	10.9249	11.3761	10.9181	9.7232	10.2428	11.1326	10.2947	Adipose - Subcutaneous
GTEX-WY7C-2426	11.7267	10.9698	11.6408	10.3604	8.7898	9.6055	11.4458	9.58523	Adipose - Subcutaneous
GTEX-X15G-2326	11.4199	11.5512	11.8907	10.9143	9.4041	10.2046	11.6206	10.1743	Adipose - Subcutaneous
GTEX-X261-0226	10.6969	10.7846	11.2033	11.0156	9.4472	9.3123	10.8949	9.92503	Adipose - Subcutaneous
GTEX-X4EO-0426	11.1145	10.7002	11.3780	10.8886	9.5334	10.1827	11.0642	10.2016	Adipose - Subcutaneous
GTEX-X4LF-1726	11.0903	10.9630	11.5645	10.7281	8.8595	9.3100	11.2059	9.63253	Adipose - Subcutaneous
GTEX-X4XY-0326	11.0922	10.8187	11.3181	10.3120	8.4797	9.3298	11.0763	9.37383	Adipose - Subcutaneous
GTEX-X5EB-2426	10.8254	10.7165	11.5113	10.8467	8.9361	9.6372	11.0177	9.80667	Adipose - Subcutaneous
GTEX-X638-0226	10.7037	10.8042	11.1241	10.7691	9.3801	9.7868	10.8773	9.97867	Adipose - Subcutaneous
GTEX-X8HC-0226	11.2875	10.9305	11.4856	11.0005	8.9582	9.9495	11.2345	9.9694	Adipose - Subcutaneous
GTEX-XAJ8-0926	11.1934	10.8695	11.2850	10.6368	8.9607	9.6402	11.116	9.7459	Adipose - Subcutaneous
GTEX-XBEC-0326	10.5342	10.4482	11.2883	10.9051	9.3004	9.7712	10.7569	9.99223	Adipose - Subcutaneous
GTEX-XBED-2326	11.1199	10.6768	11.2753	10.6040	9.0286	9.3160	11.024	9.64953	Adipose - Subcutaneous
GTEX-XBEW-0726	11.0279	10.9047	11.2863	10.4974	8.9719	9.3490	11.073	9.6061	Adipose - Subcutaneous
GTEX-XGQ4-2226	11.3016	11.2158	11.6462	10.6200	8.8830	9.8981	11.3879	9.80037	Adipose - Subcutaneous
GTEX-XK95-0426	11.1571	10.8025	11.2330	10.8090	9.8259	9.4620	11.0642	10.0323	Adipose - Subcutaneous
GTEX-XLM4-0226	11.0064	10.9755	11.4498	11.6096	10.5789	10.7002	11.1439	10.9629	Adipose - Subcutaneous
GTEX-XMD2-0226	10.9718	10.9373	11.3260	11.3881	10.3720	10.3208	11.0784	10.6936	Adipose - Subcutaneous
GTEX-XMK1-2226	10.7238	10.5336	11.2778	10.9763	10.1068	10.2382	10.8451	10.4404	Adipose - Subcutaneous
GTEX-XOTO-0226	10.9569	10.9795	11.3867	10.7355	9.9995	9.7963	11.1077	10.1771	Adipose - Subcutaneous
GTEX-XPVG-2726	10.8796	10.4064	11.1859	10.7813	9.5541	9.2217	10.824	9.85237	Adipose - Subcutaneous
GTEX-XQ3S-1626	10.7870	10.8139	11.2385	10.5734	9.1437	9.5416	10.9465	9.7529	Adipose - Subcutaneous
GTEX-XQ8I-0526	10.9109	10.7460	11.2559	10.7084	9.2793	9.3925	10.9709	9.7934	Adipose - Subcutaneous
GTEX-XUYS-0226	11.0728	10.9308	11.1986	10.5624	9.1067	9.7389	11.0674	9.80267	Adipose - Subcutaneous
GTEX-XUZC-1826	11.5747	11.1971	11.5777	10.4548	8.5574	9.8357	11.4498	9.61597	Adipose - Subcutaneous
GTEX-XV7Q-2626	10.9565	10.5497	11.0694	10.6966	9.8894	9.7276	10.8585	10.1045	Adipose - Subcutaneous
GTEX-XXEK-2426	10.9754	10.7335	11.2429	10.7185	8.8240	9.3121	10.9839	9.6182	Adipose - Subcutaneous
GTEX-XYKS-2726	11.3699	11.2481	11.6086	10.6138	9.5672	9.7567	11.4089	9.97923	Adipose - Subcutaneous
GTEX-Y111-0226	10.6139	10.4098	11.1920	11.2553	10.5285	9.7987	10.7386	10.5275	Adipose - Subcutaneous
GTEX-Y114-2326	11.5411	11.1324	11.6424	10.5918	9.1075	9.6297	11.4386	9.77633	Adipose - Subcutaneous
GTEX-Y3I4-2226	11.1119	10.8746	11.7500	10.9061	9.1214	10.0234	11.2455	10.017	Adipose - Subcutaneous
GTEX-Y3IK-2526	11.4578	11.0754	11.7922	12.0091	11.4182	11.6708	11.4418	11.6994	Adipose - Subcutaneous
GTEX-Y5V5-2426	10.9584	10.7677	11.5538	11.3430	10.2788	10.2339	11.0933	10.6186	Adipose - Subcutaneous
GTEX-Y5V6-2526	12.1223	11.9743	12.3709	11.5204	9.8817	10.3980	12.1558	10.6	Adipose - Subcutaneous
GTEX-Y8E4-0726	10.7649	10.5980	11.2847	10.8939	9.7583	9.7462	10.8825	10.1328	Adipose - Subcutaneous
GTEX-Y8E5-0226	11.3178	10.7263	11.4286	11.2573	9.9311	10.5792	11.1576	10.5892	Adipose - Subcutaneous
GTEX-Y8LW-1926	11.1049	10.8040	11.6354	10.5793	9.4738	9.3871	11.1814	9.8134	Adipose - Subcutaneous
GTEX-YB5E-2126	11.7721	11.4157	11.7572	10.3284	8.6800	10.0318	11.6483	9.68007	Adipose - Subcutaneous
GTEX-YB5K-2226	11.2141	10.8820	11.5879	10.3448	8.9490	9.2799	11.228	9.52457	Adipose - Subcutaneous
GTEX-YEC3-1226	11.0246	10.7234	11.2251	10.7645	9.2158	9.5349	10.991	9.8384	Adipose - Subcutaneous
GTEX-YEC4-2426	10.8579	10.4008	11.2516	10.7834	9.1662	9.3249	10.8368	9.75817	Adipose - Subcutaneous
GTEX-YECK-0226	11.2138	11.2043	11.3617	11.1949	10.2389	10.3378	11.2599	10.5905	Adipose - Subcutaneous
GTEX-YF7O-2426	11.1987	10.8114	11.5345	10.9504	9.4967	9.7329	11.1815	10.06	Adipose - Subcutaneous
GTEX-YFC4-0226	11.0179	10.9528	11.4764	11.2609	10.3984	10.4406	11.149	10.7	Adipose - Subcutaneous
GTEX-YFCO-2026	11.3074	11.0334	11.3573	10.6926	9.1368	9.9190	11.2327	9.91613	Adipose - Subcutaneous
GTEX-YJ8A-0526	11.0884	10.8677	11.0996	10.5641	9.0270	9.3017	11.0186	9.63093	Adipose - Subcutaneous
GTEX-YJ8O-2426	11.1816	10.8711	11.3385	10.9045	9.8355	10.3411	11.1304	10.3604	Adipose - Subcutaneous
GTEX-Z93S-0226	10.8015	10.6484	11.2271	11.1251	9.9652	9.6961	10.8923	10.2621	Adipose - Subcutaneous
GTEX-Z93T-0226	11.0377	10.5934	11.2291	10.7541	9.2450	10.0203	10.9534	10.0065	Adipose - Subcutaneous
GTEX-ZAJG-0226	11.1049	10.8979	11.5877	11.9944	11.4852	11.2512	11.1968	11.5769	Adipose - Subcutaneous
GTEX-ZAK1-0226	11.1340	10.7110	11.4905	11.1169	10.3552	10.2602	11.1118	10.5774	Adipose - Subcutaneous
GTEX-ZC5H-0126	11.0179	10.7583	11.1215	10.6776	9.5964	9.4494	10.9659	9.9078	Adipose - Subcutaneous
GTEX-ZDTS-0226	11.0752	10.9266	11.4615	10.9896	9.7647	9.9287	11.1544	10.2277	Adipose - Subcutaneous
GTEX-ZDXO-2426	11.0993	10.7604	11.2475	10.9049	9.5984	10.1556	11.0357	10.2196	Adipose - Subcutaneous
GTEX-ZDYS-2126	11.1198	10.6883	11.4289	10.2548	8.6001	9.4701	11.079	9.44167	Adipose - Subcutaneous
GTEX-ZE7O-0226	10.6836	10.5322	11.2599	11.3135	10.7318	9.7998	10.8252	10.615	Adipose - Subcutaneous
GTEX-ZE9C-2826	10.6099	10.4799	11.0222	12.0438	11.6939	11.1439	10.704	11.6272	Adipose - Subcutaneous
GTEX-ZEX8-2326	10.7750	10.2479	11.0128	10.8158	9.6240	9.8076	10.6786	10.0825	Adipose - Subcutaneous
GTEX-ZF28-0226	10.5976	10.3313	10.7963	10.6433	9.4228	9.3043	10.5751	9.79013	Adipose - Subcutaneous
GTEX-ZF29-2226	11.3110	11.0526	11.4682	10.7152	9.1198	10.0763	11.2773	9.97043	Adipose - Subcutaneous
GTEX-ZF3C-0226	11.1534	10.9361	11.4297	11.7704	10.9924	10.7962	11.1731	11.1863	Adipose - Subcutaneous
GTEX-ZLV1-1826	10.7316	10.3589	10.7172	10.4103	9.0909	9.2925	10.6026	9.5979	Adipose - Subcutaneous
GTEX-ZLWG-2226	11.1416	11.1958	11.4056	10.5413	9.2276	9.6346	11.2477	9.80117	Adipose - Subcutaneous
GTEX-ZP4G-2326	11.6745	11.3726	11.8452	10.3664	8.9799	9.9670	11.6308	9.7711	Adipose - Subcutaneous
GTEX-ZPCL-2126	11.2378	11.1910	11.4900	10.2219	8.3290	9.9012	11.3063	9.48403	Adipose - Subcutaneous
GTEX-ZPIC-1826	11.3727	10.8865	11.8248	10.3946	8.6760	9.3159	11.3613	9.46217	Adipose - Subcutaneous
GTEX-ZPU1-2426	11.2792	11.1365	11.4366	11.0480	9.5930	10.1250	11.2841	10.2553	Adipose - Subcutaneous
GTEX-ZQG8-1526	11.3671	11.0328	11.6075	9.8061	8.7508	9.9138	11.3358	9.49023	Adipose - Subcutaneous
GTEX-ZT9X-1926	11.1724	11.0912	11.6751	10.8256	9.9186	10.0793	11.3129	10.2745	Adipose - Subcutaneous
GTEX-ZTPG-0226	11.2438	11.1063	11.4926	10.6228	9.4097	9.7476	11.2809	9.9267	Adipose - Subcutaneous
GTEX-ZTSS-2026	11.0449	10.7013	11.2334	10.4510	8.9669	9.2146	10.9932	9.54417	Adipose - Subcutaneous
GTEX-ZTX8-1526	11.2051	10.7373	11.2886	10.7957	9.1007	9.1261	11.077	9.67417	Adipose - Subcutaneous
GTEX-ZUA1-0226	10.9444	10.6373	11.1722	10.9496	10.0162	9.8828	10.918	10.2829	Adipose - Subcutaneous
GTEX-ZV68-0226	10.7742	10.5282	11.1809	11.1453	10.2729	9.8770	10.8278	10.4317	Adipose - Subcutaneous
GTEX-ZVE2-0326	10.7714	10.6138	11.1035	10.5289	9.2818	9.3147	10.8296	9.70847	Adipose - Subcutaneous
GTEX-ZVP2-1826	11.0764	10.7906	11.1899	10.4764	8.7498	9.5531	11.019	9.5931	Adipose - Subcutaneous
GTEX-ZVT2-2226	11.3880	11.0031	11.3640	10.6564	8.7392	9.6673	11.2517	9.68763	Adipose - Subcutaneous
GTEX-ZVT4-0226	11.3246	10.8722	11.4715	10.9267	9.6073	10.3203	11.2228	10.2848	Adipose - Subcutaneous
GTEX-ZVTK-0526	10.9603	10.8019	11.2087	10.7955	9.5510	9.7944	10.9903	10.047	Adipose - Subcutaneous
GTEX-ZVZO-0226	11.1703	10.9049	11.3285	11.1894	9.6858	10.5854	11.1346	10.4869	Adipose - Subcutaneous
GTEX-ZVZQ-0426	11.1261	11.1845	11.9474	11.3764	9.8876	9.7011	11.4193	10.3217	Adipose - Subcutaneous
GTEX-ZXES-2026	11.0519	10.8904	11.3880	10.0904	8.5370	9.3366	11.1101	9.32133	Adipose - Subcutaneous
GTEX-ZXG5-0226	10.7713	10.4956	11.3209	11.0732	10.1281	10.0467	10.8626	10.416	Adipose - Subcutaneous
GTEX-ZYFD-0226	11.0848	11.1893	11.8019	11.7365	10.3079	10.2875	11.3587	10.7773	Adipose - Subcutaneous
GTEX-ZYVF-0226	11.4094	10.9994	11.9127	10.4307	9.0015	9.5944	11.4405	9.67553	Adipose - Subcutaneous
GTEX-ZYW4-0226	10.7214	10.5523	11.4633	10.8910	9.5900	9.7845	10.9123	10.0885	Adipose - Subcutaneous
GTEX-ZYWO-2526	11.5226	11.1115	11.5635	10.3804	9.0649	9.9513	11.3992	9.79887	Adipose - Subcutaneous
GTEX-ZYY3-0226	11.3644	11.0459	11.7161	10.4650	9.2277	9.8503	11.3755	9.84767	Adipose - Subcutaneous
GTEX-ZZ64-1626	11.2464	11.0943	11.4358	10.5281	9.0285	9.4530	11.2588	9.66987	Adipose - Subcutaneous
GTEX-ZZPU-2726	10.8891	10.8603	11.4134	10.5049	8.7891	9.8064	11.0543	9.70013	Adipose - Subcutaneous
GTEX-1117F-0426	12.9147	11.7846	12.9319	9.8666	7.8994	8.8176	12.5437	8.8612	Muscle - Skeletal
GTEX-111CU-2026	13.2462	12.2584	12.3949	7.7662	7.0641	8.9184	12.6332	7.91623	Muscle - Skeletal
GTEX-111FC-0326	12.8147	12.5835	12.3535	8.6806	7.8759	10.5298	12.5839	9.02877	Muscle - Skeletal
GTEX-111YS-2326	12.8357	12.3844	12.3822	8.1959	7.1743	9.1990	12.5341	8.18973	Muscle - Skeletal
GTEX-1122O-2426	12.8610	12.4185	12.1719	7.4819	6.1867	8.3073	12.4838	7.3253	Muscle - Skeletal
GTEX-113JC-2726	12.9076	12.4780	12.1868	8.5163	7.8806	10.1939	12.5241	8.8636	Muscle - Skeletal
GTEX-117YW-2426	12.8469	12.4015	12.1758	7.5616	7.3662	9.6528	12.4747	8.19353	Muscle - Skeletal
GTEX-117YX-2526	13.0917	12.7478	12.1245	7.8012	6.8329	8.6237	12.6547	7.7526	Muscle - Skeletal
GTEX-1192X-0426	12.2854	12.1595	11.5600	8.3203	7.7810	8.9831	12.0016	8.36147	Muscle - Skeletal
GTEX-11DXW-0726	12.8089	12.2583	12.3125	8.5469	7.4784	9.9912	12.4599	8.67217	Muscle - Skeletal
GTEX-11DXX-2726	13.0949	12.6676	12.3512	8.2687	6.8108	9.1317	12.7046	8.0704	Muscle - Skeletal
GTEX-11DXY-2726	12.4790	12.2321	12.1927	8.1313	7.9436	9.8768	12.3013	8.65057	Muscle - Skeletal
GTEX-11DXZ-2426	12.7630	12.3542	11.9646	8.3752	7.8279	9.5362	12.3606	8.57977	Muscle - Skeletal
GTEX-11DZ1-0926	12.7584	12.6422	12.3148	8.9924	8.0074	9.0171	12.5718	8.6723	Muscle - Skeletal
GTEX-11EI6-0326	13.0313	12.7372	12.3844	7.4216	7.4667	9.0736	12.7176	7.9873	Muscle - Skeletal
GTEX-11EM3-2126	12.8132	12.1720	12.1918	8.4962	7.0686	9.4890	12.3923	8.35127	Muscle - Skeletal
GTEX-11EMC-2626	12.6991	12.2134	12.2218	8.3215	7.2901	8.9485	12.3781	8.1867	Muscle - Skeletal
GTEX-11EQ8-0526	13.3069	12.8489	12.1480	8.2543	7.5772	9.0379	12.7679	8.2898	Muscle - Skeletal
GTEX-11EQ9-2126	12.9633	12.6163	12.1208	7.4952	6.8492	8.6294	12.5668	7.65793	Muscle - Skeletal
GTEX-11GS4-2526	12.7138	12.6199	12.2790	7.9067	7.7059	10.0894	12.5376	8.56733	Muscle - Skeletal
GTEX-11GSO-2526	13.2087	12.4483	12.3827	8.2075	7.3799	8.7997	12.6799	8.12903	Muscle - Skeletal
GTEX-11GSP-2726	12.4669	12.2274	12.1250	8.5213	7.5708	10.1511	12.2731	8.74773	Muscle - Skeletal
GTEX-11H98-0326	12.4092	12.0453	12.4156	9.0155	7.9240	9.4861	12.29	8.80853	Muscle - Skeletal
GTEX-11I78-2426	13.4281	12.8900	12.8554	7.7394	6.5599	9.3771	13.0578	7.89213	Muscle - Skeletal
GTEX-11LCK-1226	12.8102	11.9925	12.0235	8.5281	7.2679	9.2588	12.2754	8.3516	Muscle - Skeletal
GTEX-11NSD-2026	13.3995	12.2343	12.3810	8.0106	6.8590	9.2502	12.6716	8.03993	Muscle - Skeletal
GTEX-11NV4-0326	13.1497	12.8445	12.3237	8.6759	7.5190	10.0836	12.7726	8.7595	Muscle - Skeletal
GTEX-11O72-0326	12.5648	12.4045	12.5548	8.6454	7.9512	9.3236	12.508	8.64007	Muscle - Skeletal
GTEX-11OC5-0326	12.6083	12.0889	11.9690	8.6266	7.3034	9.7778	12.2221	8.56927	Muscle - Skeletal
GTEX-11OF3-2526	12.7305	12.5390	12.1952	8.6330	8.1356	10.3556	12.4882	9.0414	Muscle - Skeletal
GTEX-11P7K-1926	13.4289	12.8625	12.5722	7.6292	6.6223	8.9882	12.9545	7.74657	Muscle - Skeletal
GTEX-11P81-2526	13.2775	12.8312	12.4582	7.6904	6.8157	8.8660	12.8556	7.7907	Muscle - Skeletal
GTEX-11P82-1826	13.3874	13.0761	12.8096	7.3549	5.6296	9.3982	13.091	7.4609	Muscle - Skeletal
GTEX-11PRG-0326	12.6823	12.3362	12.1321	8.6510	7.5178	9.9074	12.3835	8.69207	Muscle - Skeletal
GTEX-11TT1-2326	12.1619	11.3763	11.7861	7.5058	6.2940	9.1197	11.7748	7.63983	Muscle - Skeletal
GTEX-11TTK-0326	12.1316	11.9311	11.8675	8.8588	7.8748	8.8130	11.9767	8.51553	Muscle - Skeletal
GTEX-11TUW-2526	12.7683	12.4124	12.2310	9.3441	9.2611	10.3580	12.4706	9.6544	Muscle - Skeletal
GTEX-11UD1-0326	12.7198	12.1041	12.4692	9.6220	7.9602	9.5037	12.431	9.02863	Muscle - Skeletal
GTEX-11VI4-1926	12.9064	12.4876	12.1827	7.6357	6.3604	8.9243	12.5256	7.64013	Muscle - Skeletal
GTEX-11WQC-2626	13.1390	12.5791	12.4156	8.5027	7.4610	10.1151	12.7112	8.69293	Muscle - Skeletal
GTEX-11WQK-0726	11.8891	11.8551	11.6171	8.7008	7.5468	8.8379	11.7871	8.36183	Muscle - Skeletal
GTEX-11XUK-2226	12.7052	12.0922	11.8401	8.9152	6.9816	9.5130	12.2125	8.46993	Muscle - Skeletal
GTEX-11ZTS-0526	12.5993	12.2807	12.0938	7.8366	7.5605	9.8895	12.3246	8.42887	Muscle - Skeletal
GTEX-11ZTT-2626	13.2195	12.7860	12.3052	7.4146	6.4812	8.8348	12.7702	7.57687	Muscle - Skeletal
GTEX-11ZUS-1426	12.6273	12.3515	12.1620	8.3884	7.6511	10.0443	12.3803	8.6946	Muscle - Skeletal
GTEX-11ZVC-2726	12.8163	12.3264	12.6606	9.9509	9.0320	10.1767	12.6011	9.71987	Muscle - Skeletal
GTEX-1211K-2126	12.8623	11.8565	12.1444	7.4625	6.3103	9.1617	12.2877	7.64483	Muscle - Skeletal
GTEX-12126-0526	13.0612	12.6426	12.2061	7.5205	7.2794	10.2188	12.6366	8.33957	Muscle - Skeletal
GTEX-1269C-2626	12.4674	12.3306	12.0690	8.2317	8.1415	10.0371	12.289	8.80343	Muscle - Skeletal
GTEX-12BJ1-2526	13.3872	12.8531	12.7867	7.9009	6.7526	9.2812	13.009	7.97823	Muscle - Skeletal
GTEX-12C56-1926	13.2388	13.0942	12.7362	8.2089	6.8032	9.3606	13.0231	8.12423	Muscle - Skeletal
GTEX-12KS4-0826	12.8624	12.4575	12.3961	7.9775	6.5399	9.0169	12.572	7.84477	Muscle - Skeletal
GTEX-12WSA-0726	13.0582	13.2143	13.0751	9.2368	7.8949	9.0947	13.1159	8.74213	Muscle - Skeletal
GTEX-12WSB-0326	12.4237	12.7226	12.3724	9.6100	8.6721	9.1002	12.5062	9.12743	Muscle - Skeletal
GTEX-12WSC-0326	12.5790	12.2667	11.9804	8.0090	7.1070	9.7668	12.2754	8.29427	Muscle - Skeletal
GTEX-12WSH-2526	12.8462	12.3109	12.1183	8.3841	8.0863	9.8491	12.4251	8.77317	Muscle - Skeletal
GTEX-12WSJ-1726	13.2184	12.9469	12.9410	8.3641	7.3010	8.5071	13.0354	8.0574	Muscle - Skeletal
GTEX-12WSL-2726	12.9531	12.2872	12.2906	8.0150	7.1985	8.9252	12.5103	8.04623	Muscle - Skeletal
GTEX-12WSM-0326	12.7037	12.3857	12.1766	8.4845	7.3280	10.1753	12.422	8.6626	Muscle - Skeletal
GTEX-12WSN-2526	12.6632	12.2639	12.2061	8.1620	6.9674	9.8565	12.3777	8.32863	Muscle - Skeletal
GTEX-12ZZX-0326	12.9349	12.2434	12.1659	8.6020	7.6315	9.6141	12.4481	8.61587	Muscle - Skeletal
GTEX-12ZZY-0626	12.7723	12.3449	12.1176	7.6942	7.2396	10.0500	12.4116	8.32793	Muscle - Skeletal
GTEX-12ZZZ-0226	12.9686	12.3347	12.5326	8.1396	6.2176	9.8019	12.612	8.05303	Muscle - Skeletal
GTEX-13111-2226	13.1688	12.3849	12.2896	8.6641	7.2441	9.4098	12.6144	8.43933	Muscle - Skeletal
GTEX-13112-2626	12.7445	12.2479	12.0518	7.7243	7.3851	9.8224	12.3481	8.3106	Muscle - Skeletal
GTEX-1313W-0526	12.7082	12.6004	12.2333	8.5302	7.5727	10.2966	12.514	8.79983	Muscle - Skeletal
GTEX-1314G-1726	12.5449	12.4220	11.5421	9.0005	7.7735	9.5622	12.1697	8.77873	Muscle - Skeletal
GTEX-131XE-2726	13.0549	12.4482	12.4796	8.7230	8.1341	9.3092	12.6609	8.7221	Muscle - Skeletal
GTEX-131XF-2326	13.4389	12.6464	12.6874	7.6066	5.9241	8.5078	12.9242	7.34617	Muscle - Skeletal
GTEX-131XH-2726	12.8397	12.3579	12.1114	8.4413	7.3242	10.0442	12.4363	8.60323	Muscle - Skeletal
GTEX-131XW-0326	12.8138	12.3050	12.2309	8.5524	7.5908	10.0625	12.4499	8.73523	Muscle - Skeletal
GTEX-131YS-0526	12.7021	12.4055	12.1739	7.8748	7.5700	10.2145	12.4272	8.5531	Muscle - Skeletal
GTEX-132AR-1026	12.1013	11.6314	11.5329	9.2234	7.9024	8.8465	11.7552	8.65743	Muscle - Skeletal
GTEX-132NY-0726	12.8994	12.4212	12.2596	8.6918	7.7414	10.0368	12.5267	8.82333	Muscle - Skeletal
GTEX-132Q8-0626	12.7941	12.3498	12.0172	9.4374	7.8565	8.7756	12.387	8.68983	Muscle - Skeletal
GTEX-1339X-2426	12.8083	12.0888	12.6388	8.2095	7.7549	9.5155	12.512	8.4933	Muscle - Skeletal
GTEX-133LE-2026	13.1993	12.4521	12.4073	7.9895	7.0099	9.0519	12.6862	8.0171	Muscle - Skeletal
GTEX-1399Q-2426	12.8383	12.9519	12.2776	8.9458	8.0518	9.4357	12.6893	8.8111	Muscle - Skeletal
GTEX-1399R-2526	13.0721	12.8118	12.7098	7.7160	7.1843	8.2815	12.8646	7.72727	Muscle - Skeletal
GTEX-1399S-2726	13.8213	13.5720	13.0780	7.8010	6.1657	9.0770	13.4904	7.68123	Muscle - Skeletal
GTEX-1399U-2526	13.0080	12.5640	12.2585	7.8797	6.7031	8.9253	12.6102	7.83603	Muscle - Skeletal
GTEX-139D8-0726	12.8672	12.7117	12.2257	8.3262	6.9654	9.1773	12.6015	8.1563	Muscle - Skeletal
GTEX-139T4-0326	11.3559	11.5966	12.0611	9.1424	8.7318	9.4446	11.6712	9.10627	Muscle - Skeletal
GTEX-139T6-2026	13.3752	12.7806	12.5650	8.0306	6.5422	9.1753	12.9069	7.91603	Muscle - Skeletal
GTEX-139T8-0526	11.8993	12.1256	11.3454	9.1883	8.3274	9.0903	11.7901	8.86867	Muscle - Skeletal
GTEX-139TS-2626	12.9173	12.6473	12.2691	8.2730	8.0245	10.0569	12.6112	8.7848	Muscle - Skeletal
GTEX-139TT-0426	12.9035	12.5069	12.0194	8.4530	7.1925	10.1037	12.4766	8.58307	Muscle - Skeletal
GTEX-139TU-0526	13.2414	12.5867	12.6453	9.1238	7.6762	9.6645	12.8245	8.8215	Muscle - Skeletal
GTEX-139UC-2926	12.5702	12.4426	12.0174	8.6557	7.6404	10.1732	12.3434	8.8231	Muscle - Skeletal
GTEX-139YR-2526	13.4045	12.8744	12.8710	8.8920	7.8804	9.4146	13.05	8.729	Muscle - Skeletal
GTEX-13CF2-2726	12.5179	12.2645	11.9753	9.0082	8.2131	10.1497	12.2526	9.12367	Muscle - Skeletal
GTEX-13CF3-1826	12.2559	11.9266	11.6175	8.9668	8.0354	9.7482	11.9333	8.9168	Muscle - Skeletal
GTEX-13D11-2526	13.0780	12.3420	12.3903	8.4859	6.9941	9.1236	12.6034	8.2012	Muscle - Skeletal
GTEX-13FH7-2126	12.6059	11.8382	11.8426	7.9050	6.6391	9.4093	12.0956	7.98447	Muscle - Skeletal
GTEX-13FHO-0726	12.4254	12.0756	12.1044	9.2448	8.2140	9.4937	12.2018	8.98417	Muscle - Skeletal
GTEX-13FHP-0526	13.2372	12.8625	12.7324	8.2282	7.7271	8.9046	12.944	8.28663	Muscle - Skeletal
GTEX-13FTW-2326	13.2278	12.5411	12.5066	7.5761	6.8637	8.7171	12.7585	7.71897	Muscle - Skeletal
GTEX-13FTX-2026	13.0130	12.8743	12.2643	7.5797	5.9553	9.0996	12.7172	7.54487	Muscle - Skeletal
GTEX-13FTY-0226	12.3000	12.2393	11.9996	9.5470	9.1492	9.9203	12.1796	9.53883	Muscle - Skeletal
GTEX-13FTZ-2226	12.5997	12.4428	12.0536	8.5938	7.7468	9.8888	12.3654	8.74313	Muscle - Skeletal
GTEX-13FXS-0326	13.1646	12.7377	12.3070	7.9350	7.0172	10.2980	12.7364	8.41673	Muscle - Skeletal
GTEX-13G51-2726	12.6316	12.2325	12.2704	8.9298	8.3355	10.2149	12.3782	9.16007	Muscle - Skeletal
GTEX-13IVO-0626	12.0208	12.2270	11.8330	9.6985	8.0034	9.5751	12.0269	9.09233	Muscle - Skeletal
GTEX-13JUV-2326	12.9961	12.2318	12.1184	8.1539	7.5271	9.1495	12.4488	8.27683	Muscle - Skeletal
GTEX-13JVG-0126	12.3588	12.1872	12.2864	8.6909	7.7787	8.7106	12.2775	8.3934	Muscle - Skeletal
GTEX-13N11-2726	12.6172	12.1076	12.1593	8.7395	7.7441	9.1313	12.2947	8.5383	Muscle - Skeletal
GTEX-13N1W-0526	13.0361	12.6313	12.3477	8.3616	7.3380	9.9592	12.6717	8.55293	Muscle - Skeletal
GTEX-13N2G-2326	13.0608	12.5346	12.3516	8.5980	7.4505	9.7174	12.649	8.58863	Muscle - Skeletal
GTEX-13NYB-2726	13.0625	12.5935	12.2450	8.8583	8.6502	10.0875	12.6337	9.19867	Muscle - Skeletal
GTEX-13NYS-0326	12.3940	12.2475	11.5802	9.2757	7.9606	9.0128	12.0739	8.7497	Muscle - Skeletal
GTEX-13NZ8-2126	12.2343	11.8299	11.3892	8.6840	7.8472	8.8056	11.8178	8.4456	Muscle - Skeletal
GTEX-13NZ9-0626	13.2559	12.7923	12.4053	8.4104	7.4029	9.4435	12.8178	8.41893	Muscle - Skeletal
GTEX-13NZA-0526	12.6779	12.4949	12.1075	7.8302	7.0650	9.8610	12.4268	8.25207	Muscle - Skeletal
GTEX-13NZB-2626	13.5852	13.0360	12.4888	8.3811	6.9849	9.3300	13.0367	8.232	Muscle - Skeletal
GTEX-13O1R-0526	13.1989	12.6975	12.6793	9.2965	8.9094	9.5882	12.8586	9.2647	Muscle - Skeletal
GTEX-13O21-1726	13.1253	12.3463	11.9873	8.0970	6.6190	8.9567	12.4863	7.8909	Muscle - Skeletal
GTEX-13O3O-0526	12.6417	12.4628	12.0368	8.5833	7.8043	9.7739	12.3804	8.7205	Muscle - Skeletal
GTEX-13O3P-0626	12.8560	11.9661	12.2795	8.4376	7.5584	8.9220	12.3672	8.306	Muscle - Skeletal
GTEX-13O3Q-2726	12.4687	12.2721	11.8494	7.7848	7.1428	9.4646	12.1967	8.13073	Muscle - Skeletal
GTEX-13O61-2326	13.1881	12.8272	12.3083	8.3329	6.8513	9.1785	12.7745	8.1209	Muscle - Skeletal
GTEX-13OVG-2126	13.2120	12.6602	12.9068	8.0789	6.8514	9.3959	12.9263	8.10873	Muscle - Skeletal
GTEX-13OVI-1726	13.5082	12.4433	13.1529	8.3885	7.1854	7.5568	13.0348	7.71023	Muscle - Skeletal
GTEX-13OVJ-0226	12.7736	12.4369	12.2619	9.0765	9.0233	9.0222	12.4908	9.04067	Muscle - Skeletal
GTEX-13OVL-1426	12.5122	12.2560	11.9151	8.5892	8.1761	10.0429	12.2278	8.93607	Muscle - Skeletal
GTEX-13OW5-0326	12.9189	12.3625	11.8446	8.3230	6.8409	9.8280	12.3753	8.33063	Muscle - Skeletal
GTEX-13OW6-0626	12.4685	12.2472	11.9085	8.6633	7.8252	9.8898	12.2081	8.79277	Muscle - Skeletal
GTEX-13OW7-0326	13.0307	12.5065	12.2558	8.1162	7.3281	10.4411	12.5977	8.62847	Muscle - Skeletal
GTEX-13OW8-1426	12.6069	12.1183	12.2242	9.6467	7.9883	9.6451	12.3165	9.09337	Muscle - Skeletal
GTEX-13PDP-0326	12.6745	12.4268	12.0170	9.0557	7.8416	8.8812	12.3728	8.59283	Muscle - Skeletal
GTEX-13PL6-0326	12.7612	12.6629	12.4551	8.2587	7.3608	10.0221	12.6264	8.5472	Muscle - Skeletal
GTEX-13PL7-0626	13.0359	12.4445	12.2911	8.3297	7.2682	8.9860	12.5905	8.19463	Muscle - Skeletal
GTEX-13PVQ-0326	12.5882	12.2165	12.0543	7.8545	8.1909	10.0052	12.2863	8.68353	Muscle - Skeletal
GTEX-13PVR-2526	12.4560	11.8832	11.7827	7.3774	6.0233	8.1159	12.0406	7.1722	Muscle - Skeletal
GTEX-13QBU-2426	13.2374	12.5076	12.8326	7.8612	6.5792	8.1459	12.8592	7.52877	Muscle - Skeletal
GTEX-13QIC-1226	12.4898	12.1183	11.8989	8.5600	7.8553	10.1627	12.169	8.85933	Muscle - Skeletal
GTEX-13QJ3-0726	12.5086	12.2616	11.7126	8.8515	7.7579	9.2195	12.1609	8.60963	Muscle - Skeletal
GTEX-13RTK-1626	13.2892	12.9202	12.7410	7.6304	6.8643	9.1347	12.9835	7.87647	Muscle - Skeletal
GTEX-13S7M-0326	12.0902	12.0524	12.2065	8.2485	6.9067	9.0869	12.1164	8.0807	Muscle - Skeletal
GTEX-13S86-2326	13.6597	13.8349	13.1210	8.4659	7.4827	9.6014	13.5385	8.51667	Muscle - Skeletal
GTEX-13SLW-0326	12.4233	11.7073	12.1031	9.6012	8.0517	9.5051	12.0779	9.05267	Muscle - Skeletal
GTEX-13SLX-0326	12.7455	12.4532	12.3509	8.5625	7.5017	9.7902	12.5165	8.61813	Muscle - Skeletal
GTEX-13U4I-1826	13.0205	12.6947	12.3048	8.8462	7.6565	9.4559	12.6733	8.65287	Muscle - Skeletal
GTEX-13VXT-0326	13.2149	12.9861	12.5548	8.3723	6.2537	9.3586	12.9186	7.99487	Muscle - Skeletal
GTEX-13W3W-2626	13.3112	12.3289	12.6021	7.1812	6.5902	9.4726	12.7474	7.748	Muscle - Skeletal
GTEX-13W46-0726	13.1269	12.7003	12.4869	8.2333	6.8532	8.9421	12.7714	8.00953	Muscle - Skeletal
GTEX-13X6I-0526	12.0590	11.9809	11.7619	9.8944	8.6976	9.1090	11.9339	9.23367	Muscle - Skeletal
GTEX-13X6K-0326	12.9435	12.2214	12.7803	8.3628	7.4413	9.1233	12.6484	8.30913	Muscle - Skeletal
GTEX-13YAN-0526	12.0454	11.9917	12.1415	9.7012	7.8907	8.8568	12.0595	8.81623	Muscle - Skeletal
GTEX-1445S-0626	12.2577	12.3010	12.2220	8.4556	7.6789	9.5557	12.2602	8.5634	Muscle - Skeletal
GTEX-144FL-0326	12.0573	12.0574	12.7088	9.5826	8.2238	9.5560	12.2745	9.1208	Muscle - Skeletal
GTEX-144GL-0326	12.6608	12.3557	12.3005	8.3744	7.7007	10.1444	12.439	8.73983	Muscle - Skeletal
GTEX-144GM-2026	13.6711	13.0515	12.9329	8.6322	7.7502	9.5667	13.2185	8.6497	Muscle - Skeletal
GTEX-144GN-2426	12.7639	12.2345	12.2663	8.4209	7.0239	9.0165	12.4216	8.15377	Muscle - Skeletal
GTEX-144GO-1326	12.7772	12.6325	12.2356	8.4750	7.2278	8.8326	12.5484	8.17847	Muscle - Skeletal
GTEX-145LS-0526	12.9938	12.9576	12.7342	8.3477	7.7411	9.2768	12.8952	8.4552	Muscle - Skeletal
GTEX-145LT-1626	13.2961	12.7034	12.4104	7.7659	6.9679	9.1607	12.8033	7.96483	Muscle - Skeletal
GTEX-145LU-2026	12.8205	12.4192	12.1088	7.6837	7.1867	10.2650	12.4495	8.37847	Muscle - Skeletal
GTEX-145ME-2026	13.0956	12.2220	12.0837	8.3703	6.9615	9.8710	12.4671	8.40093	Muscle - Skeletal
GTEX-145MH-0326	12.8411	12.3401	12.1511	8.3817	7.4163	9.9491	12.4441	8.58237	Muscle - Skeletal
GTEX-145MI-0326	12.4453	12.5112	12.5345	9.5088	9.1675	10.2388	12.497	9.63837	Muscle - Skeletal
GTEX-145MO-0726	13.3909	12.6923	12.6489	7.7608	6.5415	9.3499	12.9107	7.88407	Muscle - Skeletal
GTEX-146FQ-0326	12.9261	12.7899	12.4132	9.4518	8.4762	10.0355	12.7097	9.32117	Muscle - Skeletal
GTEX-146FR-1726	13.5917	12.6236	12.6008	8.2858	7.0967	9.1118	12.9387	8.16477	Muscle - Skeletal
GTEX-14753-0526	13.1092	12.4620	12.5163	7.6704	6.1922	8.8833	12.6958	7.58197	Muscle - Skeletal
GTEX-1477Z-1626	12.5998	12.4247	12.6500	8.7059	7.5297	8.2129	12.5582	8.1495	Muscle - Skeletal
GTEX-147F3-0226	12.7597	12.0986	12.2325	8.3885	7.0303	9.4695	12.3636	8.2961	Muscle - Skeletal
GTEX-148VJ-0326	13.1189	12.1071	12.5361	8.9769	7.6416	9.4898	12.5874	8.70277	Muscle - Skeletal
GTEX-14A5H-0326	12.6124	12.4177	12.6475	9.3273	8.8560	10.2937	12.5592	9.49233	Muscle - Skeletal
GTEX-14A5I-0326	12.6741	12.1772	12.1869	8.0327	6.6068	9.0784	12.3461	7.90597	Muscle - Skeletal
GTEX-14A6H-2826	12.8209	12.4564	12.1653	9.0515	8.4464	9.7580	12.4809	9.0853	Muscle - Skeletal
GTEX-14AS3-2126	13.0785	12.8540	12.5572	7.9796	7.0966	8.9773	12.8299	8.01783	Muscle - Skeletal
GTEX-14ASI-0526	12.6629	12.0391	12.3424	9.9287	8.5194	9.9367	12.3481	9.4616	Muscle - Skeletal
GTEX-14BIL-0326	13.1392	12.5802	12.5560	7.5601	6.6072	9.4917	12.7585	7.88633	Muscle - Skeletal
GTEX-14BIM-0326	12.8583	12.2976	12.1630	8.1779	7.0127	9.4851	12.4396	8.22523	Muscle - Skeletal
GTEX-14BMU-2026	12.9262	12.1219	12.1980	7.4296	6.0889	9.1999	12.4154	7.5728	Muscle - Skeletal
GTEX-14BMV-0326	13.0756	12.6890	12.5200	8.7173	7.6337	10.3787	12.7615	8.9099	Muscle - Skeletal
GTEX-14C39-2426	13.4101	12.2714	12.9119	8.2580	7.1264	8.7549	12.8645	8.04643	Muscle - Skeletal
GTEX-14ICL-1926	13.4665	12.7620	12.7633	6.4878	5.5979	8.1733	12.9973	6.753	Muscle - Skeletal
GTEX-N7MS-0426	12.7790	12.6409	12.3006	8.7247	8.2675	10.2111	12.5735	9.06777	Muscle - Skeletal
GTEX-NFK9-0626	13.5235	12.8838	12.3698	8.2755	6.5369	9.5003	12.9257	8.10423	Muscle - Skeletal
GTEX-NPJ8-1626	12.6751	12.1842	12.5941	9.2270	7.4618	8.3123	12.4845	8.3337	Muscle - Skeletal
GTEX-O5YT-1626	12.9660	12.6172	12.2014	8.3539	7.2416	8.9035	12.5949	8.16633	Muscle - Skeletal
GTEX-O5YV-2026	12.5208	11.8577	12.0126	7.7468	6.7989	5.5651	12.1304	6.7036	Muscle - Skeletal
GTEX-O5YV-2026	12.6506	12.1488	12.0899	7.6374	7.2248	8.2886	12.2964	7.71693	Muscle - Skeletal
GTEX-O5YV-2026	12.8114	12.3358	12.2537	7.9934	7.0735	8.4285	12.467	7.8318	Muscle - Skeletal
GTEX-OHPJ-1626	12.8059	12.4222	11.8313	7.8567	7.4015	9.4551	12.3531	8.23777	Muscle - Skeletal
GTEX-OHPK-1626	13.4050	12.7630	12.5846	7.9062	6.2479	9.6680	12.9175	7.9407	Muscle - Skeletal
GTEX-OHPL-1626	12.9172	12.5828	12.3352	9.0213	7.1426	9.5292	12.6117	8.56437	Muscle - Skeletal
GTEX-OIZG-1326	13.7650	13.3014	12.6090	8.3852	7.0634	9.6205	13.2251	8.35637	Muscle - Skeletal
GTEX-OIZH-1626	13.0614	12.6227	11.9246	7.4523	5.7431	8.9648	12.5362	7.38673	Muscle - Skeletal
GTEX-OIZI-0626	12.3577	11.9587	11.6265	7.9115	6.2672	8.0925	11.981	7.42373	Muscle - Skeletal
GTEX-OOBJ-1626	13.1838	12.6840	11.8475	7.0854	6.2374	8.7424	12.5718	7.35507	Muscle - Skeletal
GTEX-OOBK-1626	13.0767	12.6860	12.3684	8.0516	7.2728	9.6387	12.7104	8.32103	Muscle - Skeletal
GTEX-OXRK-1826	13.5341	12.9813	12.6313	7.4623	5.9127	8.3582	13.0489	7.2444	Muscle - Skeletal
GTEX-OXRL-1626	12.7360	12.2680	11.5629	7.0938	5.9725	9.1698	12.189	7.41203	Muscle - Skeletal
GTEX-OXRN-1326	13.4576	13.0538	12.9341	8.1443	7.2835	9.0434	13.1485	8.15707	Muscle - Skeletal
GTEX-OXRO-1726	11.8025	11.4603	12.0328	9.8851	7.8670	9.4281	11.7652	9.06007	Muscle - Skeletal
GTEX-OXRP-2326	12.0574	11.5670	11.5023	7.6155	6.2552	9.3058	11.7089	7.7255	Muscle - Skeletal
GTEX-P44G-0526	12.1925	11.7592	11.8347	8.5799	7.6084	8.6720	11.9288	8.28677	Muscle - Skeletal
GTEX-P4PP-1626	12.2581	12.2395	12.2193	9.1041	7.7023	8.8926	12.239	8.56633	Muscle - Skeletal
GTEX-P4PQ-1626	13.2710	12.6453	12.8968	8.5193	7.4787	9.0583	12.9377	8.3521	Muscle - Skeletal
GTEX-P4QS-1626	12.7296	12.4385	12.0223	7.6298	5.5867	8.2152	12.3968	7.1439	Muscle - Skeletal
GTEX-P4QT-1626	12.3979	11.9491	11.7338	7.7383	7.0982	7.9458	12.0269	7.5941	Muscle - Skeletal
GTEX-P4QT-1626	13.0139	12.5411	12.3796	8.2437	7.3029	8.7497	12.6449	8.09877	Muscle - Skeletal
GTEX-P78B-1626	12.7234	12.0912	11.7805	7.3257	6.5359	8.2648	12.1984	7.37547	Muscle - Skeletal
GTEX-P78B-1626	13.4638	13.0345	12.6173	7.3391	6.6516	8.7617	13.0385	7.58413	Muscle - Skeletal
GTEX-PLZ6-1526	12.3137	11.8001	11.4288	7.4930	5.3152	8.2320	11.8475	7.0134	Muscle - Skeletal
GTEX-POMQ-1926	13.2896	13.1487	11.9571	8.6490	7.8409	9.2354	12.7985	8.5751	Muscle - Skeletal
GTEX-POYW-0526	11.5319	10.9653	11.6504	8.4986	6.8923	8.1652	11.3825	7.85203	Muscle - Skeletal
GTEX-POYW-0526	12.1386	11.6187	12.1019	9.1000	7.3396	9.2135	11.9531	8.55103	Muscle - Skeletal
GTEX-PSDG-0426	12.2757	11.9240	11.1699	7.7355	6.3181	8.0786	11.7899	7.3774	Muscle - Skeletal
GTEX-PSDG-0426	12.9853	12.7174	12.0028	8.5444	6.8953	8.8612	12.5685	8.1003	Muscle - Skeletal
GTEX-PW2O-1726	12.0732	11.5127	11.2266	7.2775	7.1225	8.3740	11.6042	7.59133	Muscle - Skeletal
GTEX-PWCY-2026	12.8799	12.1878	12.2534	7.1378	6.0615	9.1347	12.4404	7.44467	Muscle - Skeletal
GTEX-PWCY-2026	12.9117	12.2801	12.2902	7.6566	6.3728	8.9623	12.494	7.6639	Muscle - Skeletal
GTEX-PWCY-2026	13.0841	12.4291	12.4658	7.6806	6.3897	9.2368	12.6597	7.76903	Muscle - Skeletal
GTEX-PWCY-2026	11.9843	11.3279	11.2773	6.0065	3.7717	7.7468	11.5298	5.84167	Muscle - Skeletal
GTEX-PWN1-1626	12.3014	11.6065	11.3077	7.5406	5.5637	8.3660	11.7385	7.15677	Muscle - Skeletal
GTEX-PWOO-2326	12.4440	11.4324	12.0754	7.6653	6.6357	8.2496	11.9839	7.51687	Muscle - Skeletal
GTEX-PX3G-1626	12.9847	12.3661	11.9135	8.2182	6.8450	8.6233	12.4214	7.8955	Muscle - Skeletal
GTEX-Q2AG-0426	12.0802	11.4410	11.1754	7.6133	7.1244	8.8996	11.5655	7.8791	Muscle - Skeletal
GTEX-Q2AH-1826	12.7267	11.9920	12.0228	8.7183	7.1056	8.8663	12.2472	8.23007	Muscle - Skeletal
GTEX-Q2AI-1526	11.9991	10.9366	11.1503	6.9551	4.5896	7.1211	11.362	6.22193	Muscle - Skeletal
GTEX-Q734-2026	12.3998	11.9376	11.3852	8.0464	7.1274	8.8888	11.9075	8.02087	Muscle - Skeletal
GTEX-QCQG-2126	12.8444	12.3181	11.9529	7.6320	6.3571	8.8834	12.3718	7.62417	Muscle - Skeletal
GTEX-QDT8-0526	11.8649	11.4167	11.6398	8.1598	7.7904	8.1992	11.6405	8.0498	Muscle - Skeletal
GTEX-QDT8-0526	12.7492	12.2011	12.5223	9.2775	8.2412	9.4253	12.4909	8.98133	Muscle - Skeletal
GTEX-QDT8-0526	12.7446	12.1230	12.5038	9.4431	8.3600	9.5298	12.4571	9.11097	Muscle - Skeletal
GTEX-QDVJ-1926	12.8284	12.3885	12.0023	8.3068	6.8262	9.0054	12.4064	8.04613	Muscle - Skeletal
GTEX-QDVN-2426	12.1335	11.6380	11.6634	8.7910	7.6323	8.7797	11.8116	8.401	Muscle - Skeletal
GTEX-QEG4-0626	12.2360	12.0238	11.6074	7.9556	6.5551	9.2339	11.9557	7.91487	Muscle - Skeletal
GTEX-QEL4-0626	11.9312	11.4436	11.1901	8.4674	7.0413	8.0135	11.5216	7.84073	Muscle - Skeletal
GTEX-QESD-1626	12.6158	12.0941	11.9061	7.8972	7.0067	9.4484	12.2053	8.11743	Muscle - Skeletal
GTEX-QLQ7-1726	12.7692	12.2829	12.2454	7.9524	6.9062	9.2466	12.4325	8.03507	Muscle - Skeletal
GTEX-QLQW-1326	12.6960	12.0646	11.8069	8.2056	6.9897	8.7331	12.1892	7.97613	Muscle - Skeletal
GTEX-QV31-1426	12.5318	11.9698	11.9310	7.2366	6.4895	9.0116	12.1442	7.57923	Muscle - Skeletal
GTEX-QV44-2026	12.6480	12.2960	11.8771	7.7970	7.4049	8.8122	12.2737	8.0047	Muscle - Skeletal
GTEX-QVJO-0126	12.4893	11.7928	12.1658	8.3952	7.3063	8.0188	12.1493	7.90677	Muscle - Skeletal
GTEX-QXCU-1726	12.8239	12.3850	12.0312	8.6000	7.3857	9.9901	12.4134	8.6586	Muscle - Skeletal
GTEX-R3RS-0526	12.0291	11.7641	11.6535	10.4756	8.3478	9.4833	11.8156	9.43557	Muscle - Skeletal
GTEX-R53T-1826	12.8081	12.2936	12.2562	7.5733	6.1583	7.8672	12.4526	7.1996	Muscle - Skeletal
GTEX-R55C-1726	12.4955	12.0881	11.7471	6.9908	5.9347	9.1745	12.1102	7.36667	Muscle - Skeletal
GTEX-R55D-0626	12.9442	12.4720	12.1023	7.2455	5.9269	8.1457	12.5062	7.10603	Muscle - Skeletal
GTEX-R55E-0526	12.7408	12.3481	12.0701	8.4021	7.7761	9.9578	12.3863	8.712	Muscle - Skeletal
GTEX-R55F-1526	12.0995	11.7884	11.4298	8.3460	7.2268	9.4496	11.7726	8.3408	Muscle - Skeletal
GTEX-R55G-2326	12.9634	12.1522	12.8833	8.1700	6.2792	9.1137	12.6663	7.8543	Muscle - Skeletal
GTEX-REY6-0826	11.9167	11.2677	11.3246	7.3376	5.7120	8.3176	11.503	7.1224	Muscle - Skeletal
GTEX-RM2N-1626	12.9583	12.0185	11.9027	7.0037	6.0832	7.7746	12.2932	6.95383	Muscle - Skeletal
GTEX-RN64-0326	12.4631	12.0864	11.8005	7.6833	7.1255	9.8012	12.1167	8.20333	Muscle - Skeletal
GTEX-RNOR-0526	12.0099	11.8972	11.3473	7.5797	6.9779	9.0056	11.7515	7.8544	Muscle - Skeletal
GTEX-RTLS-0526	12.6233	12.0848	12.2771	8.0100	6.8588	8.3473	12.3284	7.7387	Muscle - Skeletal
GTEX-RU1J-1726	13.1379	12.2508	12.0166	8.1282	6.9686	9.0512	12.4684	8.04933	Muscle - Skeletal
GTEX-RU72-1326	12.8080	12.0444	11.9607	8.6866	7.8396	9.3911	12.271	8.6391	Muscle - Skeletal
GTEX-RUSQ-1726	12.2592	11.6805	11.7032	8.2682	7.1459	8.4215	11.881	7.9452	Muscle - Skeletal
GTEX-RVPU-2426	12.7145	12.1030	11.8537	8.4477	6.6844	8.7493	12.2237	7.96047	Muscle - Skeletal
GTEX-RVPV-0926	12.2400	11.7168	11.4212	8.6761	8.1860	11.2381	11.7927	9.36673	Muscle - Skeletal
GTEX-RWS6-2126	12.5455	12.0049	11.5512	8.0684	5.9026	8.8262	12.0339	7.59907	Muscle - Skeletal
GTEX-S32W-2326	12.0801	11.4937	11.9349	7.9713	7.1618	8.8670	11.8362	8.00003	Muscle - Skeletal
GTEX-S33H-2226	12.7882	12.5764	12.0179	8.9381	7.9297	9.8455	12.4608	8.90443	Muscle - Skeletal
GTEX-S3XE-2026	12.6819	12.1618	11.6010	8.1432	6.8803	8.9518	12.1482	7.99177	Muscle - Skeletal
GTEX-S4P3-1626	12.6529	12.2652	12.0700	7.5705	6.3578	8.7224	12.3294	7.55023	Muscle - Skeletal
GTEX-S4Z8-1826	12.5892	11.9296	11.8125	7.9765	6.6582	8.7163	12.1104	7.78367	Muscle - Skeletal
GTEX-S7PM-0526	12.6599	12.2367	11.9545	8.4464	7.3723	9.4914	12.2837	8.4367	Muscle - Skeletal
GTEX-S7SF-2026	12.6385	11.7802	11.9170	8.0935	6.8514	8.4545	12.1119	7.7998	Muscle - Skeletal
GTEX-S95S-1426	12.5891	11.8488	11.9837	7.9825	6.9360	8.8952	12.1405	7.9379	Muscle - Skeletal
GTEX-SIU7-1826	12.7243	12.0804	12.3044	9.6754	7.9755	9.2721	12.3697	8.97433	Muscle - Skeletal
GTEX-SJXC-0526	11.8910	11.5914	11.5624	7.6871	6.8358	8.8733	11.6816	7.79873	Muscle - Skeletal
GTEX-SNMC-1426	12.7656	12.1220	12.0041	7.1593	5.9965	8.3773	12.2972	7.1777	Muscle - Skeletal
GTEX-SSA3-0326	11.7156	11.4719	11.5191	9.2414	8.0071	8.5756	11.5689	8.60803	Muscle - Skeletal
GTEX-SSA3-0326	11.9849	12.0188	11.9361	9.8519	8.7341	9.6974	11.9799	9.4278	Muscle - Skeletal
GTEX-SUCS-1626	12.9910	12.4003	11.9682	8.5058	6.9938	9.0783	12.4532	8.19263	Muscle - Skeletal
GTEX-T2YK-0226	11.6557	11.6390	11.6402	10.0207	9.0982	9.9742	11.645	9.6977	Muscle - Skeletal
GTEX-T5JC-0626	12.9507	12.5966	12.3031	8.6747	7.5536	10.3982	12.6168	8.8755	Muscle - Skeletal
GTEX-T5JW-1826	13.0262	12.3510	12.2386	9.1239	7.0898	9.6553	12.5386	8.623	Muscle - Skeletal
GTEX-TKQ2-0826	12.5123	12.1099	11.6874	8.8380	7.7974	8.9018	12.1032	8.5124	Muscle - Skeletal
GTEX-TMZS-0326	12.0907	12.2913	11.7560	7.8460	6.7641	9.6040	12.046	8.07137	Muscle - Skeletal
GTEX-U3ZH-1926	12.8079	12.3149	12.5628	8.1600	6.8133	8.5002	12.5619	7.8245	Muscle - Skeletal
GTEX-U3ZM-1226	13.2928	12.7230	12.5241	7.7508	5.8941	8.4436	12.8466	7.36283	Muscle - Skeletal
GTEX-U412-0326	12.4303	11.9502	12.0079	8.9154	7.6807	9.7515	12.1295	8.78253	Muscle - Skeletal
GTEX-U412-0326	12.5763	12.0921	12.1181	8.8466	7.5864	9.9803	12.2622	8.80443	Muscle - Skeletal
GTEX-U4B1-1626	12.8047	12.2275	11.9992	8.0223	6.9702	8.5574	12.3438	7.84997	Muscle - Skeletal
GTEX-U8XE-0726	13.1458	12.7312	12.1390	8.2482	7.9976	9.5648	12.672	8.60353	Muscle - Skeletal
GTEX-UJMC-1826	12.9317	12.2135	11.8873	7.7223	6.5387	8.7052	12.3442	7.6554	Muscle - Skeletal
GTEX-UPJH-0526	13.4851	12.9224	12.6340	7.6778	6.8591	9.1969	13.0138	7.91127	Muscle - Skeletal
GTEX-VJYA-1926	11.9008	11.8593	11.3570	7.7501	5.0763	7.7152	11.7057	6.8472	Muscle - Skeletal
GTEX-VUSG-2626	12.8113	12.2356	12.0077	9.2784	7.8079	9.2170	12.3515	8.76777	Muscle - Skeletal
GTEX-VUSH-0326	11.8233	11.6266	11.5193	9.1006	7.7284	10.5164	11.6564	9.11513	Muscle - Skeletal
GTEX-WEY5-2026	12.8266	12.0796	11.9059	7.5998	5.5784	8.2456	12.2707	7.14127	Muscle - Skeletal
GTEX-WEY5-2026	13.2486	12.7057	12.4876	7.6601	6.3339	8.8345	12.814	7.6095	Muscle - Skeletal
GTEX-WFG8-2426	12.8479	12.3228	12.4414	7.5854	5.2832	7.4280	12.5374	6.76553	Muscle - Skeletal
GTEX-WFON-2326	13.3723	12.8593	12.2165	8.4104	7.0483	9.0404	12.816	8.16637	Muscle - Skeletal
GTEX-WHPG-2226	12.8995	12.4241	12.2365	8.5729	7.9308	9.4169	12.52	8.6402	Muscle - Skeletal
GTEX-WHSE-0526	12.4986	12.0382	11.8116	9.1663	8.0095	9.9453	12.1161	9.04037	Muscle - Skeletal
GTEX-WHSE-0526	12.4400	11.9177	11.8268	9.1460	7.7547	9.9350	12.0615	8.94523	Muscle - Skeletal
GTEX-WHSE-0526	12.5110	12.0490	11.9709	9.1263	8.2131	10.0250	12.177	9.12147	Muscle - Skeletal
GTEX-WK11-2526	13.0805	12.6104	12.1074	7.9750	7.1103	9.9188	12.5994	8.3347	Muscle - Skeletal
GTEX-WL46-0626	12.6122	12.3162	11.8942	8.5879	8.1191	10.1831	12.2742	8.96337	Muscle - Skeletal
GTEX-WOFL-0626	11.4184	11.3943	11.7421	10.1414	8.9075	9.0518	11.5183	9.3669	Muscle - Skeletal
GTEX-WOFM-1326	12.9794	12.3369	12.3237	8.0052	7.0305	9.3229	12.5467	8.11953	Muscle - Skeletal
GTEX-WRHK-1626	13.1483	12.4042	12.4359	8.0377	6.6114	8.7634	12.6628	7.80417	Muscle - Skeletal
GTEX-WRHU-0826	12.4713	12.2117	12.0053	9.0274	8.0976	9.8049	12.2294	8.97663	Muscle - Skeletal
GTEX-WWTW-0626	12.4892	12.1265	12.0773	9.2962	8.1957	9.3115	12.231	8.93447	Muscle - Skeletal
GTEX-WWYW-0526	12.3607	12.4825	11.6159	8.5910	8.0380	9.7063	12.153	8.77843	Muscle - Skeletal
GTEX-WXYG-2526	13.3611	13.1286	12.5375	7.7203	6.4618	9.6472	13.0091	7.9431	Muscle - Skeletal
GTEX-WY7C-2526	13.0802	12.5267	12.3880	7.9096	6.4109	8.7181	12.665	7.67953	Muscle - Skeletal
GTEX-WYJK-1726	13.3320	12.8621	12.2689	7.5023	6.0647	8.9964	12.821	7.52113	Muscle - Skeletal
GTEX-WYVS-2326	13.3074	12.7017	12.1922	8.2543	7.4389	9.2602	12.7338	8.3178	Muscle - Skeletal
GTEX-WZTO-0826	12.5703	12.3052	11.9339	8.5339	8.1109	9.7829	12.2698	8.80923	Muscle - Skeletal
GTEX-X261-0326	12.6838	11.9206	11.8591	7.4545	6.5532	8.3142	12.1545	7.44063	Muscle - Skeletal
GTEX-X4EO-0526	13.0251	12.6064	12.2726	9.2821	7.8931	10.0064	12.6347	9.06053	Muscle - Skeletal
GTEX-X4XX-0626	12.1500	12.2671	11.4042	8.7821	7.7755	8.9756	11.9404	8.51107	Muscle - Skeletal
GTEX-X4XY-0626	12.5276	12.2937	11.9228	8.5197	7.6558	10.0467	12.248	8.74073	Muscle - Skeletal
GTEX-X5EB-2326	12.4507	11.8345	11.7667	7.8565	6.3340	9.0980	12.0173	7.76283	Muscle - Skeletal
GTEX-X88G-0326	12.9574	12.6330	12.5061	9.5221	8.3021	9.8782	12.6988	9.23413	Muscle - Skeletal
GTEX-XAJ8-1026	13.2842	12.7573	12.4173	8.0763	6.6217	9.4079	12.8196	8.0353	Muscle - Skeletal
GTEX-XBEC-0626	13.0682	12.4461	11.9358	8.2741	7.0118	9.5426	12.4834	8.27617	Muscle - Skeletal
GTEX-XBED-2626	12.4657	12.1191	11.6361	8.5752	6.9055	9.2323	12.0736	8.23767	Muscle - Skeletal
GTEX-XBEW-1026	13.7016	13.2909	12.8746	7.3667	5.8655	9.1955	13.289	7.4759	Muscle - Skeletal
GTEX-XGQ4-2326	13.5137	12.8729	12.8071	8.5080	7.5882	9.5426	13.0646	8.54627	Muscle - Skeletal
GTEX-XOT4-0526	12.5137	12.3004	12.0911	8.7208	7.8367	9.8566	12.3017	8.8047	Muscle - Skeletal
GTEX-XOTO-0526	12.9558	12.6954	12.2547	8.5266	7.8630	10.4471	12.6353	8.94557	Muscle - Skeletal
GTEX-XPT6-2026	13.8195	13.3661	13.0878	7.6172	7.0901	9.4745	13.4245	8.0606	Muscle - Skeletal
GTEX-XPVG-2526	13.5887	13.0178	12.9021	8.2627	6.8604	9.2521	13.1695	8.12507	Muscle - Skeletal
GTEX-XQ3S-0426	12.9159	12.6997	12.1736	7.6341	7.0269	10.5533	12.5964	8.40477	Muscle - Skeletal
GTEX-XQ8I-0626	12.4134	12.2871	12.0790	8.3537	6.9378	8.6408	12.2598	7.97743	Muscle - Skeletal
GTEX-XUJ4-2626	13.8372	13.8287	13.3352	8.1536	6.9451	10.0675	13.667	8.38873	Muscle - Skeletal
GTEX-XUW1-0826	12.5266	11.9474	11.7616	8.4295	6.5914	8.9557	12.0785	7.9922	Muscle - Skeletal
GTEX-XUYS-0326	12.6414	12.3598	12.1957	8.1411	6.7518	10.0060	12.399	8.29963	Muscle - Skeletal
GTEX-XUZC-2126	14.2221	13.6873	13.6724	7.6398	6.3413	9.0187	13.8606	7.6666	Muscle - Skeletal
GTEX-XV7Q-2926	11.8422	12.3736	11.9237	8.7650	8.0547	9.1569	12.0465	8.65887	Muscle - Skeletal
GTEX-XYKS-2426	12.4063	12.5221	12.0857	8.9725	8.1711	9.2222	12.338	8.7886	Muscle - Skeletal
GTEX-Y111-0326	12.3534	12.1861	11.6965	8.1571	7.9146	9.7765	12.0787	8.61607	Muscle - Skeletal
GTEX-Y114-2526	13.3887	12.9885	12.4540	8.9453	8.1704	9.6886	12.9437	8.93477	Muscle - Skeletal
GTEX-Y3IK-2626	13.2962	12.8133	12.5254	8.9574	7.3830	9.0057	12.8783	8.4487	Muscle - Skeletal
GTEX-Y5LM-2126	13.4917	12.7452	12.6880	8.8733	7.5514	9.3667	12.975	8.59713	Muscle - Skeletal
GTEX-Y5V5-2526	13.2153	12.4843	12.7828	8.7458	7.6581	8.7922	12.8275	8.3987	Muscle - Skeletal
GTEX-Y5V6-2626	13.5489	12.7574	12.8976	7.4582	6.5427	9.2605	13.068	7.7538	Muscle - Skeletal
GTEX-Y8DK-0326	12.9116	12.6386	12.1685	8.8582	8.1983	10.2343	12.5729	9.09693	Muscle - Skeletal
GTEX-Y8E5-0326	12.3732	12.7120	12.8597	10.1437	8.9469	10.2890	12.6483	9.7932	Muscle - Skeletal
GTEX-Y8LW-2026	12.5848	12.1001	12.0371	8.7857	8.1545	9.6306	12.2407	8.85693	Muscle - Skeletal
GTEX-Y9LG-1926	12.8873	12.6826	12.2855	8.3493	6.7501	8.7759	12.6185	7.95843	Muscle - Skeletal
GTEX-YB5E-2226	13.3141	12.7403	12.5506	8.4856	7.0153	9.0417	12.8683	8.18087	Muscle - Skeletal
GTEX-YB5K-2326	12.5303	12.2232	11.8206	8.4696	6.9966	9.7688	12.1914	8.41167	Muscle - Skeletal
GTEX-YBZK-0326	12.4353	12.4202	12.5139	9.2756	8.1395	9.3721	12.4565	8.92907	Muscle - Skeletal
GTEX-YEC3-2126	13.7036	12.9574	12.4918	7.8304	6.8053	9.1566	13.0509	7.93077	Muscle - Skeletal
GTEX-YEC4-2226	12.5015	11.9735	11.7679	8.9372	7.4735	9.2908	12.081	8.56717	Muscle - Skeletal
GTEX-YECK-0626	13.1707	12.8825	12.7472	9.0297	8.5531	10.5922	12.9335	9.39167	Muscle - Skeletal
GTEX-YFC4-1026	12.7288	12.4395	12.2799	8.2061	7.5255	10.0749	12.4827	8.60217	Muscle - Skeletal
GTEX-YFCO-1926	13.8902	13.4700	12.8316	8.2182	7.2732	9.6297	13.3973	8.3737	Muscle - Skeletal
GTEX-YJ8O-2826	12.9959	12.5660	12.3697	8.6853	7.8247	10.4283	12.6439	8.97943	Muscle - Skeletal
GTEX-Z93S-1326	13.0597	12.5075	12.2810	8.8800	7.9859	10.0941	12.6161	8.98667	Muscle - Skeletal
GTEX-Z9EW-1726	13.1888	12.4101	12.4124	7.9763	7.2107	8.8479	12.6704	8.01163	Muscle - Skeletal
GTEX-ZA64-2026	13.4199	12.8576	12.5901	7.9473	6.5573	9.5301	12.9559	8.01157	Muscle - Skeletal
GTEX-ZAB4-0426	13.3377	12.7416	12.9839	9.4544	7.5210	9.2682	13.0211	8.74787	Muscle - Skeletal
GTEX-ZAB5-2126	13.3119	12.8909	12.3793	8.3355	7.3895	8.8441	12.8607	8.1897	Muscle - Skeletal
GTEX-ZAJG-0526	12.7708	12.1153	12.0215	8.5309	8.2244	9.1078	12.3025	8.62103	Muscle - Skeletal
GTEX-ZAK1-0526	12.4011	12.0318	11.7650	8.2431	7.9040	9.7457	12.066	8.63093	Muscle - Skeletal
GTEX-ZAKK-0326	12.5227	12.2089	11.9263	9.4436	8.6618	9.7569	12.2193	9.28743	Muscle - Skeletal
GTEX-ZC5H-0326	13.2601	12.7094	12.6997	8.5888	7.7339	8.7978	12.8897	8.3735	Muscle - Skeletal
GTEX-ZDTS-0526	12.8087	12.4841	12.2863	8.0895	7.5649	10.0646	12.5264	8.573	Muscle - Skeletal
GTEX-ZDXO-0326	13.1473	12.3213	12.6701	8.2863	7.3359	9.5902	12.7129	8.40413	Muscle - Skeletal
GTEX-ZDYS-1726	12.9423	12.2960	12.1063	8.5617	6.8482	9.4027	12.4482	8.27087	Muscle - Skeletal
GTEX-ZE7O-0326	12.6777	12.4509	12.5612	8.7434	7.5620	10.2483	12.5633	8.85123	Muscle - Skeletal
GTEX-ZF28-0526	12.8169	12.4712	12.4393	9.0800	7.1721	8.7631	12.5758	8.3384	Muscle - Skeletal
GTEX-ZF2S-2126	12.6781	12.1822	11.9951	8.5818	7.7242	9.4368	12.2851	8.58093	Muscle - Skeletal
GTEX-ZF3C-0326	13.6318	13.0328	13.0145	8.6885	8.1390	8.7877	13.2264	8.5384	Muscle - Skeletal
GTEX-ZLV1-2126	13.4975	12.8117	12.6931	8.0782	7.1326	8.8820	13.0008	8.03093	Muscle - Skeletal
GTEX-ZP4G-2026	13.2437	12.3879	12.5034	8.5371	7.0217	9.5591	12.7117	8.37263	Muscle - Skeletal
GTEX-ZPCL-2026	12.9618	12.4595	12.1285	7.7508	6.1260	9.2521	12.5166	7.70963	Muscle - Skeletal
GTEX-ZQUD-1726	13.9383	13.2425	12.9349	8.0889	6.5363	9.3443	13.3719	7.98983	Muscle - Skeletal
GTEX-ZT9X-1826	12.8852	12.6035	12.2647	8.2255	7.5443	9.1058	12.5845	8.29187	Muscle - Skeletal
GTEX-ZTTD-0326	11.1654	11.0675	11.4727	11.0053	9.4051	10.7967	11.2352	10.4024	Muscle - Skeletal
GTEX-ZTX8-1626	13.5477	13.0828	12.6361	8.1053	7.6165	9.9185	13.0889	8.54677	Muscle - Skeletal
GTEX-ZUA1-0326	12.7992	12.3959	12.1055	8.9547	8.2336	10.0904	12.4335	9.0929	Muscle - Skeletal
GTEX-ZV68-0526	13.1097	12.6402	12.4680	7.6007	7.5406	9.9198	12.7393	8.3537	Muscle - Skeletal
GTEX-ZV6S-2126	13.7270	13.0983	12.8537	8.1849	7.0480	8.7920	13.2263	8.0083	Muscle - Skeletal
GTEX-ZV7C-2426	13.1847	12.6026	12.4448	7.8012	7.0254	9.2843	12.744	8.03697	Muscle - Skeletal
GTEX-ZVE1-0526	12.8046	12.4165	12.5356	9.3613	7.4499	9.0800	12.5856	8.6304	Muscle - Skeletal
GTEX-ZVP2-2126	13.2364	12.5750	12.3856	7.3032	6.2754	8.5506	12.7323	7.3764	Muscle - Skeletal
GTEX-ZVT2-2426	13.6813	13.2838	12.9874	7.7490	6.1209	8.3821	13.3175	7.41733	Muscle - Skeletal
GTEX-ZVT4-0326	12.7165	12.2916	12.0945	8.4177	7.4219	9.9121	12.3675	8.5839	Muscle - Skeletal
GTEX-ZVTK-0626	12.7800	12.2795	12.0043	8.0282	6.7581	9.9862	12.3546	8.2575	Muscle - Skeletal
GTEX-ZVZO-0326	12.8677	12.7046	12.6510	8.7377	7.5208	9.1455	12.7411	8.468	Muscle - Skeletal
GTEX-ZVZP-2526	13.6827	13.3279	12.9408	8.1832	6.5520	8.5075	13.3171	7.74757	Muscle - Skeletal
GTEX-ZWKS-0326	12.7259	12.5229	12.2837	9.0315	7.4611	9.2093	12.5108	8.5673	Muscle - Skeletal
GTEX-ZXG5-0326	13.1399	12.5433	12.5990	8.1428	7.1912	9.0512	12.7607	8.1284	Muscle - Skeletal
GTEX-ZYFC-0526	12.6688	12.3038	12.1138	8.7375	7.9396	9.9204	12.3621	8.86583	Muscle - Skeletal
GTEX-ZYFD-0326	12.5717	12.4304	12.3192	9.3044	9.0728	10.1974	12.4404	9.52487	Muscle - Skeletal
GTEX-ZYT6-1626	12.8158	12.6109	12.2535	8.3751	7.7097	9.8846	12.5601	8.65647	Muscle - Skeletal
GTEX-ZYVF-0626	11.9519	11.8750	11.9791	9.6867	8.2550	9.8601	11.9353	9.26727	Muscle - Skeletal
GTEX-ZYW4-0526	12.3481	11.4757	12.0712	9.1675	7.6280	9.1346	11.965	8.64337	Muscle - Skeletal
GTEX-ZYWO-2626	13.1205	12.4375	12.4953	8.6677	7.6171	9.1418	12.6844	8.47553	Muscle - Skeletal
GTEX-ZYY3-0526	12.8640	12.4920	13.0558	8.6279	7.6299	8.4845	12.8039	8.24743	Muscle - Skeletal
GTEX-ZZ64-1526	13.0627	12.4128	12.0603	8.5618	7.4638	9.3979	12.5119	8.4745	Muscle - Skeletal
GTEX-ZZPT-0626	12.3627	12.3077	12.4466	9.4436	7.9738	8.7286	12.3723	8.71533	Muscle - Skeletal
GTEX-ZZPU-2626	13.4534	12.7170	12.7815	7.9738	6.5714	8.7887	12.984	7.77797	Muscle - Skeletal
GTEX-1117F-0526	10.5010	10.4182	11.6165	10.8168	8.9762	8.8305	10.8452	9.54117	Artery - Tibial
GTEX-111FC-0426	11.1439	11.4191	11.2808	9.3788	8.0105	9.1387	11.2813	8.84267	Artery - Tibial
GTEX-111YS-2226	11.1582	11.2067	11.4618	9.6565	7.8997	8.9353	11.2756	8.8305	Artery - Tibial
GTEX-1128S-2526	11.1199	11.4065	11.2618	10.1283	8.6305	9.2533	11.2627	9.33737	Artery - Tibial
GTEX-113IC-0426	11.1793	11.1335	11.1419	10.8682	9.9962	10.2522	11.1516	10.3722	Artery - Tibial
GTEX-117YW-2726	11.1704	11.4040	11.7837	10.3036	8.2941	9.0299	11.4527	9.2092	Artery - Tibial
GTEX-117YX-2626	10.9990	11.4445	11.2241	9.6219	7.6369	8.5837	11.2225	8.61417	Artery - Tibial
GTEX-11DXX-2626	11.2042	11.4837	11.3345	9.6312	7.3821	8.9299	11.3408	8.64773	Artery - Tibial
GTEX-11DXZ-2626	11.2521	11.1242	11.3389	9.8937	8.1804	8.9306	11.2384	9.00157	Artery - Tibial
GTEX-11EI6-0526	11.6591	11.8741	11.7121	9.6441	8.4884	9.4643	11.7484	9.19893	Artery - Tibial
GTEX-11EM3-2226	11.1308	11.2361	11.5298	8.3994	6.1856	8.2445	11.2989	7.60983	Artery - Tibial
GTEX-11EMC-3026	10.5313	10.5688	10.8055	9.6107	7.9306	8.3608	10.6352	8.63403	Artery - Tibial
GTEX-11EQ9-2226	11.1800	11.4597	11.3108	8.9862	6.7540	8.9558	11.3168	8.232	Artery - Tibial
GTEX-11GS4-2926	11.0822	11.2323	11.4310	10.4702	9.0657	10.0342	11.2485	9.8567	Artery - Tibial
GTEX-11I78-2326	11.2779	11.5724	11.4530	9.8057	7.7465	8.8049	11.4344	8.7857	Artery - Tibial
GTEX-11ILO-0526	11.2235	11.5595	11.4538	9.7341	8.5065	9.6878	11.4123	9.30947	Artery - Tibial
GTEX-11LCK-1426	11.0212	11.0839	11.2385	8.9064	6.8954	8.6757	11.1145	8.15917	Artery - Tibial
GTEX-11NV4-0526	11.3968	11.4656	11.1740	9.1548	7.3851	9.0191	11.3455	8.51967	Artery - Tibial
GTEX-11OC5-0426	11.5162	11.7597	11.3872	9.4900	7.1416	9.2761	11.5544	8.6359	Artery - Tibial
GTEX-11ONC-2726	10.9415	11.0806	11.2921	10.8519	10.1889	9.9906	11.1047	10.3438	Artery - Tibial
GTEX-11P7K-2326	11.3775	11.9274	11.6771	10.2409	8.6328	9.5672	11.6607	9.4803	Artery - Tibial
GTEX-11P81-2726	11.0238	11.2126	11.1999	9.5869	8.5152	9.0389	11.1454	9.047	Artery - Tibial
GTEX-11TT1-2726	11.4773	11.5606	11.4076	9.0668	6.4773	8.9757	11.4818	8.17327	Artery - Tibial
GTEX-11VI4-2026	11.2642	11.2988	11.4213	9.4766	7.5793	8.4708	11.3281	8.5089	Artery - Tibial
GTEX-11WQC-2726	11.0693	11.0941	11.1723	9.2310	7.8014	8.1138	11.1119	8.38207	Artery - Tibial
GTEX-11XUK-2426	11.0608	11.3511	11.2333	8.7991	6.0865	8.5844	11.2151	7.82333	Artery - Tibial
GTEX-11ZTS-0326	10.9784	11.1536	11.3003	10.2472	9.1395	9.3124	11.1441	9.56637	Artery - Tibial
GTEX-11ZUS-1326	11.0538	11.5961	11.5044	9.2988	8.0030	9.0218	11.3848	8.77453	Artery - Tibial
GTEX-11ZVC-2926	10.9869	11.2491	11.3899	9.7838	8.6552	9.0168	11.2086	9.15193	Artery - Tibial
GTEX-1211K-2426	10.8629	11.0680	11.2961	8.9927	5.8947	8.1218	11.0757	7.66973	Artery - Tibial
GTEX-12126-0726	11.5607	11.9374	11.4706	8.6708	7.7748	9.2516	11.6562	8.56573	Artery - Tibial
GTEX-1212Z-2826	11.0757	11.1392	11.2677	9.5000	7.9489	8.4791	11.1609	8.64267	Artery - Tibial
GTEX-12584-0426	11.0574	10.8482	11.4594	9.7013	7.9122	8.8099	11.1217	8.8078	Artery - Tibial
GTEX-12696-2726	11.3928	11.7106	11.7244	10.1731	8.2584	9.2286	11.6093	9.22003	Artery - Tibial
GTEX-1269C-2826	10.9928	11.2179	11.4632	10.0419	9.0433	8.9171	11.2246	9.3341	Artery - Tibial
GTEX-12C56-2026	11.6744	11.6660	11.7903	9.0288	6.3682	8.7191	11.7102	8.0387	Artery - Tibial
GTEX-12WSC-0526	10.7751	11.1444	11.1120	8.6517	6.8585	8.4911	11.0105	8.00043	Artery - Tibial
GTEX-12WSH-2826	11.0264	11.3414	11.2886	9.8360	8.9051	8.9890	11.2188	9.24337	Artery - Tibial
GTEX-12WSK-2726	11.1482	11.3666	11.3681	9.3971	7.2201	8.3239	11.2943	8.3137	Artery - Tibial
GTEX-12WSL-2626	11.2087	11.2350	11.2455	9.4865	7.8118	8.8086	11.2297	8.7023	Artery - Tibial
GTEX-12WSM-0526	10.8834	11.3689	11.3291	8.6350	6.6250	8.2687	11.1938	7.8429	Artery - Tibial
GTEX-12WSN-2726	11.1992	11.4525	11.3404	8.6630	6.4926	8.6531	11.3307	7.93623	Artery - Tibial
GTEX-12ZZX-0526	11.0839	11.2494	11.2547	9.1227	7.6850	8.8208	11.196	8.54283	Artery - Tibial
GTEX-12ZZY-0526	10.8409	10.9450	11.0746	9.5540	8.4168	8.9820	10.9535	8.98427	Artery - Tibial
GTEX-13111-2126	11.3278	11.6861	11.5130	9.4355	7.9696	9.2405	11.509	8.88187	Artery - Tibial
GTEX-13113-2126	11.0699	11.2782	11.2688	9.2500	7.0144	8.9915	11.2056	8.41863	Artery - Tibial
GTEX-131XE-2626	11.1922	11.2055	11.3479	10.5254	9.1262	9.8900	11.2485	9.8472	Artery - Tibial
GTEX-131XF-2526	11.1054	11.2809	11.2817	9.6321	7.4950	9.2188	11.2227	8.78197	Artery - Tibial
GTEX-131XG-2226	11.4856	11.5598	11.5200	10.1423	8.1505	9.4763	11.5218	9.25637	Artery - Tibial
GTEX-131YS-0426	10.8198	10.9005	11.0454	10.0177	8.8088	9.2283	10.9219	9.3516	Artery - Tibial
GTEX-132NY-0626	11.0854	11.3245	11.2794	8.9253	7.3555	8.7955	11.2298	8.35877	Artery - Tibial
GTEX-132Q8-0526	10.8871	10.5198	10.8769	9.7018	7.5162	8.1156	10.7613	8.44453	Artery - Tibial
GTEX-1339X-2626	11.4897	11.6440	11.4486	9.3624	7.3323	9.2403	11.5274	8.645	Artery - Tibial
GTEX-133LE-2226	11.3645	11.7236	11.5393	8.9687	7.2835	8.7889	11.5425	8.34703	Artery - Tibial
GTEX-1399R-2326	11.9452	12.3144	11.7051	9.6281	9.0017	10.0258	11.9882	9.55187	Artery - Tibial
GTEX-1399T-2626	10.8900	10.8792	11.0862	9.6992	8.6492	8.9300	10.9518	9.0928	Artery - Tibial
GTEX-139T6-1826	11.1143	11.3184	11.2443	9.8012	7.9698	9.2372	11.2257	9.00273	Artery - Tibial
GTEX-139T8-0426	11.0624	11.4090	11.1850	9.3867	8.0540	8.9062	11.2188	8.7823	Artery - Tibial
GTEX-139YR-2726	11.4940	11.6781	11.4822	10.1338	8.6583	9.1661	11.5514	9.3194	Artery - Tibial
GTEX-13CF3-2226	11.6406	11.5001	11.4789	9.7818	7.9658	9.1148	11.5399	8.95413	Artery - Tibial
GTEX-13FH7-2326	11.0597	11.1114	11.1845	10.3552	8.4756	9.2333	11.1185	9.3547	Artery - Tibial
GTEX-13FHP-0426	11.2911	11.3426	11.1458	10.0761	8.9825	8.8690	11.2598	9.3092	Artery - Tibial
GTEX-13FTW-2226	11.3902	11.5562	11.3958	9.6735	7.7316	8.8796	11.4474	8.76157	Artery - Tibial
GTEX-13FTX-2226	11.1701	11.3609	11.0284	8.3700	5.6588	8.4328	11.1865	7.4872	Artery - Tibial
GTEX-13FTY-0426	11.0350	11.3054	11.3920	9.8692	8.9977	9.0798	11.2441	9.31557	Artery - Tibial
GTEX-13G51-2926	10.8818	11.0141	11.2372	10.8094	9.8756	9.8007	11.0444	10.1619	Artery - Tibial
GTEX-13JUV-2426	10.8923	10.7464	11.0089	9.7717	8.3002	9.0050	10.8825	9.02563	Artery - Tibial
GTEX-13JVG-0426	10.8745	11.4647	11.4720	10.6267	10.0582	9.5694	11.2704	10.0848	Artery - Tibial
GTEX-13N11-2926	10.5986	10.5009	10.7984	9.9065	8.1640	8.8944	10.6326	8.9883	Artery - Tibial
GTEX-13N1W-0326	10.8859	10.9899	11.1831	9.8812	7.6511	8.7717	11.0196	8.768	Artery - Tibial
GTEX-13NYB-2926	11.5170	11.8065	11.3346	9.8256	9.0265	9.4763	11.5527	9.4428	Artery - Tibial
GTEX-13NYC-0826	10.9991	11.0817	11.1243	9.5893	7.8460	8.7193	11.0684	8.7182	Artery - Tibial
GTEX-13NZ8-1626	10.8235	10.7636	10.9312	9.4478	8.2656	8.5351	10.8394	8.7495	Artery - Tibial
GTEX-13NZ9-0826	10.6605	10.8426	10.9665	10.9788	9.7905	9.6748	10.8232	10.148	Artery - Tibial
GTEX-13NZB-2226	11.3132	11.6253	11.4112	8.6564	7.1076	9.0443	11.4499	8.26943	Artery - Tibial
GTEX-13O21-2526	11.4160	11.3410	11.0915	9.6325	8.0608	9.1654	11.2828	8.9529	Artery - Tibial
GTEX-13O3O-0426	10.8107	11.0304	10.9776	9.2910	7.1702	8.6265	10.9396	8.36257	Artery - Tibial
GTEX-13O3P-0526	11.2346	11.2195	11.0396	9.5931	8.0924	8.6710	11.1646	8.7855	Artery - Tibial
GTEX-13O61-2526	10.8729	10.9422	11.0767	9.8191	8.1226	8.8057	10.9639	8.9158	Artery - Tibial
GTEX-13OVH-0426	11.0555	11.3332	11.5219	10.2550	8.6552	9.7366	11.3035	9.54893	Artery - Tibial
GTEX-13OVL-1326	10.9605	11.1423	11.0940	9.4347	8.1344	9.0992	11.0656	8.88943	Artery - Tibial
GTEX-13OW6-0326	10.8751	11.1574	11.0221	10.6961	9.6842	9.6522	11.0182	10.0108	Artery - Tibial
GTEX-13OW7-0626	10.9085	11.0973	11.0560	9.4820	7.9238	9.1704	11.0206	8.85873	Artery - Tibial
GTEX-13OW8-1626	10.9617	10.9384	11.1297	10.1324	8.6974	9.1165	11.0099	9.31543	Artery - Tibial
GTEX-13PL6-0526	11.4650	11.1309	11.0108	9.6380	8.3926	9.5893	11.2022	9.20663	Artery - Tibial
GTEX-13PL7-2126	10.6941	10.6538	10.9854	10.1798	8.4371	8.8556	10.7778	9.1575	Artery - Tibial
GTEX-13PVQ-0526	10.7905	10.9274	10.7374	9.9482	7.7687	9.0046	10.8184	8.90717	Artery - Tibial
GTEX-13QBU-2226	11.0962	11.2458	11.4153	9.4133	7.1862	8.4785	11.2524	8.35933	Artery - Tibial
GTEX-13QIC-1626	11.1489	11.2640	11.3308	10.6742	9.8272	9.7350	11.2479	10.0788	Artery - Tibial
GTEX-13RTK-1826	11.0406	11.3763	10.9750	8.9018	6.4580	8.8179	11.1306	8.05923	Artery - Tibial
GTEX-13U4I-0426	11.2928	11.3053	11.2292	9.6088	7.9522	9.6295	11.2758	9.0635	Artery - Tibial
GTEX-13VXT-0526	11.3843	11.3017	11.2316	10.2636	8.4261	9.2595	11.3059	9.3164	Artery - Tibial
GTEX-13VXU-0526	11.3865	11.4155	11.4025	10.1371	8.4819	9.4787	11.4015	9.3659	Artery - Tibial
GTEX-13W46-0626	10.9394	10.9599	10.9895	9.2450	6.9534	8.5606	10.9629	8.253	Artery - Tibial
GTEX-13X6H-2526	11.7084	12.2284	12.1576	9.4638	6.6132	9.4239	12.0315	8.5003	Artery - Tibial
GTEX-13X6K-0526	10.8010	10.7130	11.3481	9.4827	7.1479	8.6141	10.954	8.4149	Artery - Tibial
GTEX-144GL-0526	11.0251	11.2077	11.2687	10.0542	8.6895	9.4337	11.1672	9.39247	Artery - Tibial
GTEX-144GM-2226	11.5626	11.8379	11.5450	9.8826	7.7406	9.8169	11.6485	9.1467	Artery - Tibial
GTEX-145LS-0426	10.8791	11.1032	11.1237	9.2912	7.9717	9.1286	11.0353	8.79717	Artery - Tibial
GTEX-145ME-2226	11.2871	11.3635	11.4740	9.7912	7.5689	8.8429	11.3749	8.73433	Artery - Tibial
GTEX-145MF-0426	10.8610	11.1092	11.0035	9.3295	7.9222	8.8675	10.9912	8.7064	Artery - Tibial
GTEX-145MH-1526	10.8731	10.7563	10.9806	9.8586	8.7241	9.1110	10.87	9.23123	Artery - Tibial
GTEX-146FH-0426	11.2474	11.4045	11.3014	9.4704	6.7017	8.9813	11.3178	8.38447	Artery - Tibial
GTEX-146FQ-0526	10.5483	10.3315	10.9869	10.7770	9.7732	9.6204	10.6222	10.0569	Artery - Tibial
GTEX-146FR-1626	11.0658	10.9374	11.3886	10.8525	8.9199	9.2098	11.1306	9.66073	Artery - Tibial
GTEX-14753-0226	11.2252	11.5778	11.5213	9.6845	7.8253	9.0381	11.4414	8.8493	Artery - Tibial
GTEX-147F3-0426	10.9619	10.9545	11.2520	9.8399	7.9295	8.7471	11.0561	8.83883	Artery - Tibial
GTEX-147F4-0126	10.7125	10.9325	11.0909	9.4339	7.6308	8.9582	10.912	8.6743	Artery - Tibial
GTEX-147JS-0726	10.9350	11.2435	11.2090	9.8928	8.5892	9.1468	11.1292	9.2096	Artery - Tibial
GTEX-148VJ-0426	10.7845	11.0249	11.4629	10.5179	8.5725	8.7871	11.0908	9.2925	Artery - Tibial
GTEX-14A5H-0226	11.1595	11.1317	11.5892	10.6849	9.0659	9.9010	11.2935	9.88393	Artery - Tibial
GTEX-14A6H-2726	11.2977	11.6221	11.4710	9.6929	8.4737	9.5188	11.4636	9.22847	Artery - Tibial
GTEX-14AS3-2326	11.2614	11.7198	11.4058	9.7702	8.4780	9.6236	11.4623	9.2906	Artery - Tibial
GTEX-14BIN-0926	10.7696	10.9770	10.9665	8.9515	7.2620	8.3043	10.9044	8.1726	Artery - Tibial
GTEX-14BMU-2426	11.2170	11.2914	11.2150	8.9797	7.0619	8.4803	11.2411	8.17397	Artery - Tibial
GTEX-14BMV-0526	10.7767	11.3334	11.0587	9.6973	7.8565	9.2502	11.0563	8.93467	Artery - Tibial
GTEX-14C39-2626	10.8966	11.2158	11.3755	9.2359	7.4304	8.6996	11.1626	8.4553	Artery - Tibial
GTEX-14DAR-2126	10.9320	11.2982	11.0852	8.8571	6.2063	8.6183	11.1051	7.8939	Artery - Tibial
GTEX-14E7W-0526	11.0470	11.2157	11.3453	9.7932	8.5351	8.9461	11.2027	9.09147	Artery - Tibial
GTEX-14ICL-1826	11.1865	11.3106	11.4842	9.7740	7.6205	8.8162	11.3271	8.7369	Artery - Tibial
GTEX-N7MS-0626	10.7007	10.6550	10.9078	9.5878	8.2880	8.9639	10.7545	8.94657	Artery - Tibial
GTEX-NFK9-0526	11.2015	11.0842	11.1328	9.9089	7.9596	8.8153	11.1395	8.8946	Artery - Tibial
GTEX-NPJ8-1826	11.0501	11.3171	11.2871	9.8626	8.4921	8.8286	11.2181	9.0611	Artery - Tibial
GTEX-O5YT-1826	10.8628	10.8216	10.7159	9.0854	7.3248	8.1085	10.8001	8.1729	Artery - Tibial
GTEX-OHPJ-0626	10.8118	11.1409	11.0938	8.8564	7.2654	8.6023	11.0155	8.24137	Artery - Tibial
GTEX-OHPK-1826	11.1328	11.0397	11.3015	9.9881	7.7102	8.3601	11.158	8.68613	Artery - Tibial
GTEX-OHPL-1826	11.0919	10.9378	11.4035	10.4291	8.7258	9.5410	11.1444	9.5653	Artery - Tibial
GTEX-OHPM-1826	10.7822	10.7157	10.8757	10.7208	8.7558	8.6998	10.7912	9.39213	Artery - Tibial
GTEX-OHPN-2826	11.1269	10.9298	11.0502	10.8556	10.0878	9.9665	11.0356	10.3033	Artery - Tibial
GTEX-OIZG-1526	10.7881	10.9627	10.7751	9.0501	7.6203	9.3894	10.842	8.6866	Artery - Tibial
GTEX-OIZH-1826	10.8869	11.3216	11.2068	9.2153	6.7450	8.4622	11.1384	8.14083	Artery - Tibial
GTEX-OOBJ-1826	11.2037	10.9854	11.0797	9.5912	7.7316	8.3574	11.0896	8.56007	Artery - Tibial
GTEX-OXRK-0526	10.8172	11.1904	10.9441	8.0406	6.1158	8.2428	10.9839	7.4664	Artery - Tibial
GTEX-OXRK-0526	10.6141	11.0695	10.9068	8.0160	5.3905	7.6652	10.8635	7.0239	Artery - Tibial
GTEX-OXRO-1926	10.3618	10.6735	10.8588	9.7275	8.0779	8.0569	10.6314	8.62077	Artery - Tibial
GTEX-OXRP-2426	10.4114	10.3127	10.6846	9.7709	8.3043	8.4837	10.4696	8.85297	Artery - Tibial
GTEX-P4QS-1826	10.5535	10.3401	10.4354	9.9426	8.1924	8.3256	10.443	8.8202	Artery - Tibial
GTEX-P78B-0726	10.6376	10.7294	10.7915	9.1603	6.7700	8.4920	10.7195	8.14077	Artery - Tibial
GTEX-PLZ4-1326	10.5897	10.9478	10.7862	9.7357	8.0334	8.6576	10.7746	8.8089	Artery - Tibial
GTEX-POMQ-2126	10.8361	11.3066	11.0558	8.9191	7.1872	8.9375	11.0662	8.34793	Artery - Tibial
GTEX-PSDG-0526	10.8459	10.9106	10.9988	9.2958	6.6865	8.2695	10.9184	8.08393	Artery - Tibial
GTEX-PVOW-0726	10.4570	10.8540	10.8243	8.3484	6.3087	7.6826	10.7118	7.44657	Artery - Tibial
GTEX-PW2O-1926	10.6459	11.0070	10.8247	8.0251	6.5648	8.1858	10.8259	7.5919	Artery - Tibial
GTEX-PWCY-2226	10.9703	10.9789	10.9249	8.3367	5.6762	8.1382	10.958	7.3837	Artery - Tibial
GTEX-PWN1-1826	11.1007	11.0205	11.1051	9.7045	7.6971	8.9985	11.0754	8.80003	Artery - Tibial
GTEX-PWOO-2426	11.2523	11.0421	11.0326	9.3958	7.4972	8.8163	11.109	8.56977	Artery - Tibial
GTEX-PX3G-1826	12.5366	12.0475	11.6923	9.7725	8.7638	9.3088	12.0921	9.2817	Artery - Tibial
GTEX-Q2AG-0526	11.4123	11.4578	11.2684	8.7999	7.3499	9.1409	11.3795	8.43023	Artery - Tibial
GTEX-Q2AH-2026	11.1801	11.1517	10.9425	9.3661	7.5059	8.9590	11.0914	8.61033	Artery - Tibial
GTEX-Q2AI-1726	10.9962	10.8636	10.7740	9.4374	7.8959	8.8411	10.8779	8.7248	Artery - Tibial
GTEX-Q734-2226	10.9146	10.7330	10.8089	10.9753	9.2430	9.2668	10.8188	9.82837	Artery - Tibial
GTEX-QCQG-1926	10.7023	10.7933	10.5831	9.2793	7.3343	8.6449	10.6929	8.4195	Artery - Tibial
GTEX-QCQG-1926	11.1821	11.1312	11.2787	9.8864	8.0388	8.8390	11.1973	8.9214	Artery - Tibial
GTEX-QDT8-0426	10.3751	10.4779	10.7638	9.6483	7.7008	8.2950	10.5389	8.54803	Artery - Tibial
GTEX-QDVJ-2126	11.3939	11.7021	11.4813	9.8394	8.0332	9.6665	11.5258	9.1797	Artery - Tibial
GTEX-QDVN-2326	11.0154	11.0219	11.2275	9.6947	7.3244	8.7374	11.0883	8.5855	Artery - Tibial
GTEX-QEG4-1226	10.6491	10.8758	10.8641	9.2962	7.2124	8.6569	10.7963	8.3885	Artery - Tibial
GTEX-QEG5-0626	11.1911	11.2330	11.2244	10.0123	8.1352	9.1293	11.2162	9.09227	Artery - Tibial
GTEX-QEL4-0526	10.6227	10.6071	10.3982	8.8133	7.0200	7.3709	10.5427	7.73473	Artery - Tibial
GTEX-QLQ7-1926	10.7406	10.7506	11.0458	10.1693	8.6853	8.8194	10.8457	9.22467	Artery - Tibial
GTEX-QLQW-1526	10.2133	10.1663	10.7531	9.6907	8.7108	8.5175	10.3776	8.973	Artery - Tibial
GTEX-QV31-1626	10.8313	11.0249	10.9669	9.0583	7.6483	8.3469	10.941	8.35117	Artery - Tibial
GTEX-QV44-2226	10.8005	10.8922	11.0249	9.3108	8.0169	8.7277	10.9059	8.68513	Artery - Tibial
GTEX-QVJO-1726	10.4204	10.4795	10.6607	9.3599	7.3803	8.0784	10.5202	8.27287	Artery - Tibial
GTEX-QXCU-0226	11.0472	11.4681	11.1420	9.6537	8.4104	9.3519	11.2191	9.13867	Artery - Tibial
GTEX-R53T-2026	10.5736	10.3747	10.5891	8.7901	7.3911	7.4527	10.5125	7.87797	Artery - Tibial
GTEX-R55C-1826	10.5005	10.7030	10.6738	8.9064	6.6130	8.1722	10.6258	7.8972	Artery - Tibial
GTEX-R55E-0326	10.5723	10.6089	10.9313	10.5283	9.4769	9.2130	10.7042	9.7394	Artery - Tibial
GTEX-REY6-0726	10.5938	10.6765	10.8405	8.8175	6.3712	7.4898	10.7036	7.5595	Artery - Tibial
GTEX-RM2N-1826	10.3056	10.5841	10.3683	7.8663	5.2925	7.3636	10.4193	6.8408	Artery - Tibial
GTEX-RN64-0526	10.6939	10.7202	10.8523	9.5300	8.3215	8.5675	10.7555	8.80633	Artery - Tibial
GTEX-RNOR-0426	10.5029	10.9111	10.6858	9.7105	8.3376	8.5230	10.6999	8.85703	Artery - Tibial
GTEX-RTLS-0426	10.6816	10.5726	11.0386	9.4937	7.5792	8.2149	10.7643	8.42927	Artery - Tibial
GTEX-RU1J-1926	10.9966	10.8602	10.8684	10.8443	9.2261	8.5950	10.9084	9.55513	Artery - Tibial
GTEX-RU72-1226	10.7765	10.8382	10.9665	9.5786	7.9352	8.6139	10.8604	8.70923	Artery - Tibial
GTEX-RVPU-1526	10.5588	10.4887	11.0886	10.7850	8.9149	9.0932	10.712	9.5977	Artery - Tibial
GTEX-RVPV-0226	11.0785	11.1729	11.0588	9.4220	8.3876	9.0907	11.1034	8.96677	Artery - Tibial
GTEX-S33H-2426	10.5911	10.7921	10.6263	9.5930	7.8738	8.8334	10.6698	8.76673	Artery - Tibial
GTEX-S4Q7-1326	11.2874	11.3692	11.3124	10.3166	8.4652	9.3245	11.323	9.36877	Artery - Tibial
GTEX-S4UY-0426	10.9249	11.5128	11.1939	9.0841	7.4806	8.5310	11.2105	8.36523	Artery - Tibial
GTEX-S4Z8-2026	11.1606	11.2045	10.9938	9.1986	6.9332	8.7104	11.1196	8.28073	Artery - Tibial
GTEX-S7PM-0426	11.0544	11.0850	11.0129	9.8376	7.9458	9.0294	11.0508	8.9376	Artery - Tibial
GTEX-S7SE-0526	10.7775	11.0849	10.6422	9.2245	7.9915	8.9954	10.8349	8.73713	Artery - Tibial
GTEX-S95S-1626	10.5823	10.7048	10.8265	9.8656	7.6662	8.4839	10.7045	8.6719	Artery - Tibial
GTEX-SIU8-0426	10.5154	10.9963	10.9953	10.0927	9.0295	9.4251	10.8357	9.51577	Artery - Tibial
GTEX-SNMC-1526	10.2945	10.6717	10.5055	7.7550	5.7171	7.3062	10.4906	6.9261	Artery - Tibial
GTEX-SNOS-1726	11.0633	11.2157	10.8581	8.8665	6.5097	8.2940	11.0457	7.89007	Artery - Tibial
GTEX-T2IS-1026	10.6967	11.1051	10.8836	9.2475	7.9486	8.5174	10.8951	8.57117	Artery - Tibial
GTEX-T5JC-0226	11.0599	11.1518	10.9136	8.2631	6.2681	7.9662	11.0418	7.49913	Artery - Tibial
GTEX-T8EM-1626	10.8383	10.8839	11.1146	9.0095	6.8288	8.1354	10.9456	7.99123	Artery - Tibial
GTEX-U412-0226	11.4050	11.4405	11.5228	10.4922	8.5901	9.6170	11.4561	9.56643	Artery - Tibial
GTEX-U8T8-0326	10.9244	10.8951	10.8236	9.5657	7.0229	8.9157	10.881	8.50143	Artery - Tibial
GTEX-UPJH-0726	10.8255	11.0944	11.1845	10.1912	8.4444	9.0053	11.0348	9.21363	Artery - Tibial
GTEX-V1D1-2626	10.9274	11.3146	11.0566	9.5047	7.7934	9.1844	11.0995	8.8275	Artery - Tibial
GTEX-V955-2626	10.6374	10.9598	10.7612	8.8155	6.4685	7.9087	10.7861	7.7309	Artery - Tibial
GTEX-VJWN-0626	10.9284	11.3402	11.4954	11.0056	9.3502	9.7650	11.2547	10.0403	Artery - Tibial
GTEX-VJYA-1826	11.3131	11.7549	11.5233	11.2219	10.2596	10.4408	11.5304	10.6408	Artery - Tibial
GTEX-VUSG-2826	11.1265	11.2887	11.2565	10.0281	8.4348	9.3193	11.2239	9.26073	Artery - Tibial
GTEX-VUSH-0526	11.2339	11.2640	11.1184	9.8324	7.0064	8.0871	11.2054	8.30863	Artery - Tibial
GTEX-W5WG-2226	11.0119	11.2533	11.2955	8.4707	6.2479	8.2691	11.1869	7.66257	Artery - Tibial
GTEX-WEY5-2126	10.5905	10.8871	10.9488	7.8516	5.0085	7.5274	10.8088	6.79583	Artery - Tibial
GTEX-WHPG-2326	10.8913	10.9717	11.0058	9.5587	8.6282	9.1639	10.9563	9.11693	Artery - Tibial
GTEX-WHSE-1126	11.0977	11.1654	10.9585	9.0844	6.8101	7.9430	11.0739	7.94583	Artery - Tibial
GTEX-WL46-0526	11.1215	11.3656	11.1431	9.7582	8.4127	9.1839	11.2101	9.11827	Artery - Tibial
GTEX-WRHU-0726	11.0449	10.8767	11.0071	10.5629	9.3745	9.6193	10.9762	9.85223	Artery - Tibial
GTEX-WWYW-0426	10.8487	11.0393	11.1306	9.9206	8.3815	8.1890	11.0062	8.83037	Artery - Tibial
GTEX-WY7C-2826	11.1937	11.3915	11.1321	9.0741	7.6644	8.4813	11.2391	8.4066	Artery - Tibial
GTEX-WYBS-0426	10.9455	11.2673	11.2668	9.4685	7.2515	8.9976	11.1599	8.57253	Artery - Tibial
GTEX-WYJK-0426	10.8841	11.1697	11.0794	8.4177	5.8498	8.0039	11.0444	7.4238	Artery - Tibial
GTEX-WYVS-2526	10.8878	11.0496	10.7999	9.0781	6.8196	8.7331	10.9124	8.21027	Artery - Tibial
GTEX-WZTO-1126	11.0416	11.2093	10.9855	8.9884	7.8808	8.8267	11.0788	8.5653	Artery - Tibial
GTEX-X261-0526	10.7671	10.4665	10.9436	10.7348	9.0291	9.0373	10.7257	9.6004	Artery - Tibial
GTEX-X4EP-0826	11.1859	11.3306	11.1936	10.2186	8.7230	9.1441	11.2367	9.3619	Artery - Tibial
GTEX-X4XY-0526	11.1794	11.5746	11.3998	9.5140	6.8424	9.0716	11.3846	8.476	Artery - Tibial
GTEX-X62O-1626	10.7853	10.7166	10.9446	8.9439	6.9260	8.4647	10.8155	8.11153	Artery - Tibial
GTEX-X88G-0426	11.1503	10.7703	10.9800	10.2097	8.9466	9.6045	10.9669	9.58693	Artery - Tibial
GTEX-XAJ8-1226	11.2004	11.3669	11.0953	9.5776	7.4845	8.6047	11.2209	8.5556	Artery - Tibial
GTEX-XBEC-0526	10.8804	10.9599	10.9237	9.5183	7.4514	8.7691	10.9213	8.5796	Artery - Tibial
GTEX-XBED-2426	10.9722	11.0751	11.2264	9.8281	7.6096	8.8410	11.0912	8.75957	Artery - Tibial
GTEX-XBEW-0826	10.6361	10.7207	10.6584	7.8333	5.2266	7.8728	10.6717	6.97757	Artery - Tibial
GTEX-XGQ4-2426	11.0359	11.3364	11.2826	9.3826	7.5011	9.0531	11.2183	8.6456	Artery - Tibial
GTEX-XLM4-0426	11.0401	11.3294	11.4683	10.0600	8.8456	10.0053	11.2793	9.63697	Artery - Tibial
GTEX-XOT4-0426	11.0273	11.3665	11.4088	9.6854	8.3498	9.0672	11.2675	9.03413	Artery - Tibial
GTEX-XOTO-0426	11.0132	11.4018	11.2988	10.0041	9.0230	9.3621	11.2379	9.46307	Artery - Tibial
GTEX-XPVG-2926	11.1318	11.1633	11.4829	9.8597	7.6986	8.8621	11.2593	8.8068	Artery - Tibial
GTEX-XQ8I-0826	10.7870	11.1646	10.9421	8.0907	6.7627	8.5436	10.9646	7.799	Artery - Tibial
GTEX-XUJ4-2826	11.3649	11.2813	11.4253	10.2686	8.3462	9.1738	11.3572	9.26287	Artery - Tibial
GTEX-XUYS-0426	10.9120	10.9875	11.1542	9.9637	8.3214	9.0053	11.0179	9.0968	Artery - Tibial
GTEX-XUZC-2026	11.1871	11.6353	11.0784	8.7495	6.6291	8.5791	11.3003	7.9859	Artery - Tibial
GTEX-XYKS-2626	10.9628	11.2215	11.0635	9.6877	8.4870	9.1119	11.0826	9.09553	Artery - Tibial
GTEX-Y111-0426	10.9107	11.1419	11.1735	10.4696	9.7525	9.4057	11.0754	9.87593	Artery - Tibial
GTEX-Y114-2726	11.4377	11.1895	11.4472	10.4236	8.7657	9.3330	11.3581	9.50743	Artery - Tibial
GTEX-Y3IK-2826	11.1674	11.2052	11.3999	10.2284	9.0746	9.4660	11.2575	9.58967	Artery - Tibial
GTEX-Y5LM-2326	10.7435	10.7137	10.9244	9.4338	7.3659	8.2503	10.7939	8.35	Artery - Tibial
GTEX-Y5V5-2726	11.7010	11.3949	11.7187	10.2482	9.5488	9.6970	11.6049	9.83133	Artery - Tibial
GTEX-Y5V6-2826	11.5727	11.7187	11.6435	9.6319	7.8792	9.1909	11.645	8.90067	Artery - Tibial
GTEX-Y8DK-0526	11.1703	11.4126	11.3192	9.1434	7.5835	8.9963	11.3007	8.5744	Artery - Tibial
GTEX-Y9LG-2326	11.4586	11.3666	11.6008	10.2890	8.8041	9.5245	11.4753	9.5392	Artery - Tibial
GTEX-YB5E-2426	10.9908	10.7797	11.1351	10.2203	8.7486	9.0459	10.9685	9.33827	Artery - Tibial
GTEX-YBZK-0226	11.1361	11.0692	11.2523	10.8286	9.8735	9.9299	11.1525	10.2107	Artery - Tibial
GTEX-YEC3-1126	11.0099	10.9258	11.0709	9.9054	8.1974	9.0311	11.0022	9.04463	Artery - Tibial
GTEX-YEC4-2326	11.0427	10.9337	11.2623	9.6618	7.8491	8.7431	11.0796	8.75133	Artery - Tibial
GTEX-YECK-0526	11.1861	11.4175	11.2848	10.0022	9.0584	9.4081	11.2961	9.48957	Artery - Tibial
GTEX-YFC4-0926	10.8327	11.0452	11.1509	9.3220	8.0704	8.9572	11.0096	8.7832	Artery - Tibial
GTEX-YJ8A-0826	11.3498	11.4298	11.0861	9.3568	7.5885	8.9238	11.2886	8.62303	Artery - Tibial
GTEX-YJ8O-2726	10.9037	11.0887	11.1666	10.2712	9.1226	9.7295	11.053	9.70777	Artery - Tibial
GTEX-Z93S-0926	11.1757	11.3412	11.2859	9.5364	8.1533	9.0148	11.2676	8.9015	Artery - Tibial
GTEX-Z93T-0426	11.0350	11.0198	11.2316	10.3550	8.5384	9.2739	11.0955	9.3891	Artery - Tibial
GTEX-Z9EW-1926	11.0391	11.3918	11.2465	9.2015	7.5626	8.3569	11.2258	8.37367	Artery - Tibial
GTEX-ZA64-2226	11.0322	10.9364	11.5299	9.5043	7.2043	8.3629	11.1662	8.35717	Artery - Tibial
GTEX-ZAB4-1926	10.9505	11.3313	11.2594	9.6330	6.7373	8.4260	11.1804	8.26543	Artery - Tibial
GTEX-ZAK1-0426	11.0146	11.2918	11.2503	9.9000	8.8186	9.5448	11.1856	9.42113	Artery - Tibial
GTEX-ZAKK-0426	11.2246	11.0332	11.0399	11.2826	10.1428	10.5008	11.0992	10.6421	Artery - Tibial
GTEX-ZDTS-0426	10.8201	10.9931	11.1162	9.2906	7.9980	8.8113	10.9765	8.69997	Artery - Tibial
GTEX-ZDYS-1626	11.3309	11.6496	11.5366	9.4107	7.3238	9.1805	11.5057	8.63833	Artery - Tibial
GTEX-ZF2S-2426	11.3695	11.3557	11.5305	10.8478	9.9652	9.8812	11.4186	10.2314	Artery - Tibial
GTEX-ZF3C-0526	11.0516	11.4106	11.1827	9.7446	8.3760	9.2245	11.215	9.11503	Artery - Tibial
GTEX-ZGAY-0926	11.4381	11.8844	11.3787	9.1098	7.0201	8.7864	11.5671	8.30543	Artery - Tibial
GTEX-ZLV1-1926	10.8817	10.9179	10.9741	9.3659	7.7124	8.3724	10.9246	8.48357	Artery - Tibial
GTEX-ZLWG-2426	10.9722	11.1455	11.1974	9.9023	8.0861	8.9729	11.105	8.9871	Artery - Tibial
GTEX-ZP4G-2126	12.0090	12.3842	12.0643	9.1847	7.2552	9.5245	12.1525	8.6548	Artery - Tibial
GTEX-ZPIC-2426	11.2355	11.6345	11.6560	9.1889	6.7963	8.7781	11.5087	8.25443	Artery - Tibial
GTEX-ZPU1-2726	11.5106	11.6044	11.5972	10.6545	8.9043	10.0547	11.5707	9.87117	Artery - Tibial
GTEX-ZT9W-2726	11.2679	11.3909	11.4075	9.9719	8.1283	8.8581	11.3554	8.9861	Artery - Tibial
GTEX-ZT9X-2026	11.2503	11.2999	11.4446	10.5403	9.6621	9.7321	11.3316	9.97817	Artery - Tibial
GTEX-ZTPG-0426	11.0842	11.4537	11.3653	8.9209	6.8375	8.3417	11.3011	8.03337	Artery - Tibial
GTEX-ZTX8-1826	11.5401	11.3772	11.5853	10.0788	7.8295	8.7162	11.5009	8.87483	Artery - Tibial
GTEX-ZUA1-0626	10.9573	11.1390	11.1666	9.3963	8.0276	8.7960	11.0876	8.73997	Artery - Tibial
GTEX-ZV6S-2026	11.1642	11.1407	11.2291	9.1313	7.2590	8.3686	11.178	8.25297	Artery - Tibial
GTEX-ZVE2-0526	10.7575	10.9611	10.9970	9.3729	7.9137	8.7249	10.9052	8.6705	Artery - Tibial
GTEX-ZVP2-2226	11.1019	10.9815	11.0420	9.8730	8.2416	8.8610	11.0418	8.99187	Artery - Tibial
GTEX-ZVT3-0426	11.0534	11.2952	11.4180	10.0306	8.6424	9.3729	11.2555	9.34863	Artery - Tibial
GTEX-ZVZO-0426	10.8416	10.3676	10.9185	10.7723	9.2000	9.4135	10.7092	9.79527	Artery - Tibial
GTEX-ZVZP-2726	11.5611	11.7853	11.5512	10.0198	8.4271	9.3015	11.6325	9.24947	Artery - Tibial
GTEX-ZY6K-1926	11.4417	11.5331	11.3437	9.7021	8.2717	9.1352	11.4395	9.03633	Artery - Tibial
GTEX-ZYFC-0726	11.2112	11.2533	11.1744	9.7350	8.4103	9.2242	11.213	9.12317	Artery - Tibial
GTEX-ZYFD-0526	11.7120	12.1152	11.8717	9.8759	8.1581	9.2334	11.8996	9.08913	Artery - Tibial
GTEX-ZYVF-0826	11.6251	11.9356	11.8100	10.0688	7.9239	9.5372	11.7902	9.17663	Artery - Tibial
GTEX-ZYW4-0426	10.5607	10.6658	11.1960	10.0443	8.2143	8.5594	10.8075	8.93933	Artery - Tibial
GTEX-ZYWO-2826	10.9788	11.0470	11.1575	9.3146	7.7556	9.0321	11.0611	8.70077	Artery - Tibial
GTEX-ZZ64-1326	11.7555	11.7744	11.6381	9.6252	7.9939	9.0565	11.7227	8.89187	Artery - Tibial
GTEX-1117F-0626	10.8847	10.7359	10.9444	10.4190	9.2858	9.5156	10.855	9.74013	Artery - Coronary
GTEX-1122O-0426	11.2184	11.2932	11.3377	9.5869	8.0751	8.9639	11.2831	8.8753	Artery - Coronary
GTEX-11DXX-0826	11.4431	11.4485	11.3209	10.1484	8.3094	9.6565	11.4042	9.37143	Artery - Coronary
GTEX-11DXY-1126	11.1531	11.1406	11.5223	10.7235	9.5026	10.0335	11.272	10.0865	Artery - Coronary
GTEX-11DXZ-0526	11.0607	10.7862	10.7978	10.2342	9.1042	10.0153	10.8816	9.78457	Artery - Coronary
GTEX-11DYG-0926	10.3026	10.0349	10.7328	10.0423	8.8452	9.1691	10.3568	9.3522	Artery - Coronary
GTEX-11EM3-0526	11.2073	11.4987	11.4959	9.3006	7.5410	8.8123	11.4006	8.5513	Artery - Coronary
GTEX-11GS4-0626	11.1358	10.9100	11.2319	10.8454	9.6722	10.3744	11.0926	10.2973	Artery - Coronary
GTEX-11ONC-1126	10.8708	10.8969	11.1146	10.3530	9.4847	9.9037	10.9608	9.9138	Artery - Coronary
GTEX-11TT1-1526	11.7715	11.4328	11.5147	9.5220	7.3025	9.0759	11.573	8.63347	Artery - Coronary
GTEX-11UD2-1126	11.1811	11.1349	11.2814	10.2733	8.8921	9.3444	11.1991	9.50327	Artery - Coronary
GTEX-11ZTS-1026	11.0009	11.1126	11.1315	9.8052	8.9090	9.4033	11.0817	9.3725	Artery - Coronary
GTEX-11ZTT-0426	11.1248	10.9753	11.1342	10.4557	8.8686	9.7790	11.0781	9.7011	Artery - Coronary
GTEX-11ZUS-0526	10.6344	10.7019	11.3778	10.6437	9.9095	9.7359	10.9047	10.0964	Artery - Coronary
GTEX-12696-0526	11.0266	11.1395	11.4002	9.7539	8.3579	9.1723	11.1888	9.0947	Artery - Coronary
GTEX-12WSC-0926	11.3700	11.2533	11.1430	9.9164	8.5821	9.5014	11.2554	9.3333	Artery - Coronary
GTEX-12WSD-1026	10.9896	11.0222	11.1531	9.9834	8.5991	9.2726	11.055	9.28503	Artery - Coronary
GTEX-12WSK-0726	11.3278	11.3771	11.2112	9.7832	7.6883	9.0852	11.3054	8.85223	Artery - Coronary
GTEX-12WSL-0926	11.5385	11.5642	11.4289	10.5141	9.1643	9.7076	11.5105	9.79533	Artery - Coronary
GTEX-12ZZX-0626	10.7582	10.6375	10.7727	10.1315	9.4681	8.7824	10.7228	9.46067	Artery - Coronary
GTEX-131XG-0826	10.9885	10.9718	11.0898	10.3062	8.6126	10.2968	11.0167	9.73853	Artery - Coronary
GTEX-131YS-1226	11.2545	11.3637	11.4174	10.2540	9.2563	9.9314	11.3452	9.8139	Artery - Coronary
GTEX-132AR-1326	11.3989	11.1307	11.1254	10.1264	9.0691	9.0615	11.2183	9.419	Artery - Coronary
GTEX-1399S-0926	11.4817	11.6379	11.4527	10.7045	9.8071	10.7746	11.5241	10.4287	Artery - Coronary
GTEX-1399U-0626	11.2476	11.2116	11.3480	10.6347	8.9668	9.6226	11.2691	9.74137	Artery - Coronary
GTEX-13CF3-0626	11.4407	11.4257	11.3485	9.3626	6.9549	8.9758	11.405	8.4311	Artery - Coronary
GTEX-13FH7-0426	11.2010	11.2322	11.3696	10.6302	8.9962	9.7631	11.2676	9.7965	Artery - Coronary
GTEX-13FTW-0926	11.5102	11.6721	11.3417	9.9331	8.5499	9.8407	11.508	9.44123	Artery - Coronary
GTEX-13FXS-1126	10.6567	10.3834	10.8014	9.6591	8.6053	9.0024	10.6138	9.08893	Artery - Coronary
GTEX-13N11-0626	11.3695	11.6603	11.1006	9.0871	7.5143	9.2048	11.3768	8.60207	Artery - Coronary
GTEX-13O21-2926	11.3157	11.1724	11.1844	10.6990	9.3969	10.1206	11.2242	10.0722	Artery - Coronary
GTEX-13O61-0626	11.1400	10.9797	10.9718	10.2312	8.5064	9.3251	11.0305	9.35423	Artery - Coronary
GTEX-13OVG-0726	10.5488	10.5294	10.8744	10.3212	8.5211	9.6531	10.6509	9.49847	Artery - Coronary
GTEX-13PVR-1126	11.0811	11.3247	11.1302	9.6602	7.3468	9.4930	11.1787	8.83333	Artery - Coronary
GTEX-13QBU-0126	11.1090	10.7182	11.2256	10.4238	8.8173	9.6048	11.0176	9.6153	Artery - Coronary
GTEX-13QJC-0626	10.6893	10.3002	10.8322	9.8039	8.1174	9.0305	10.6072	8.98393	Artery - Coronary
GTEX-13RTJ-0626	11.1737	11.3400	11.5230	9.8350	8.5026	9.3660	11.3456	9.23453	Artery - Coronary
GTEX-13S7M-2226	11.2830	11.0804	11.3034	10.3438	8.8675	8.9279	11.2223	9.37973	Artery - Coronary
GTEX-13U4I-0926	10.9820	11.2454	11.2096	9.6949	8.5023	9.6049	11.1457	9.26737	Artery - Coronary
GTEX-13VXT-1026	11.4774	11.1275	11.3619	10.3865	8.7953	9.8754	11.3223	9.68573	Artery - Coronary
GTEX-13VXU-1926	10.9915	10.6940	10.9567	10.2482	8.7764	9.3923	10.8807	9.4723	Artery - Coronary
GTEX-13W3W-0626	11.3575	10.9193	11.2842	10.0403	8.4974	9.6558	11.187	9.39783	Artery - Coronary
GTEX-13X6J-1326	10.8754	10.9204	11.1896	10.5277	9.6137	9.5394	10.9951	9.8936	Artery - Coronary
GTEX-1445S-1126	10.6615	10.4052	10.8585	10.4837	9.1857	9.2378	10.6417	9.63573	Artery - Coronary
GTEX-146FH-0926	11.4237	11.3452	11.4085	10.3264	9.1340	10.0918	11.3925	9.85073	Artery - Coronary
GTEX-147F4-1326	11.3557	11.3373	11.5636	10.4257	8.8156	9.5238	11.4189	9.58837	Artery - Coronary
GTEX-14C38-1226	11.8072	11.6370	11.5485	10.0272	8.3491	9.8758	11.6642	9.41737	Artery - Coronary
GTEX-14C5O-1426	10.8552	10.5372	10.8920	9.8276	7.4597	8.4072	10.7615	8.56483	Artery - Coronary
GTEX-14E1K-0926	10.9530	10.6262	11.0427	10.3252	8.9233	9.2477	10.874	9.49873	Artery - Coronary
GTEX-NPJ7-1326	10.9671	10.7297	11.1976	9.6815	8.3086	8.6130	10.9648	8.8677	Artery - Coronary
GTEX-NPJ8-1326	11.0227	10.9434	10.9012	10.1867	9.4740	9.5199	10.9558	9.72687	Artery - Coronary
GTEX-O5YV-0426	11.2886	11.1151	11.0935	10.0672	8.6793	9.2833	11.1657	9.34327	Artery - Coronary
GTEX-O5YW-3026	11.1130	11.2136	11.3123	10.5717	9.1948	9.8827	11.213	9.88307	Artery - Coronary
GTEX-OHPL-3026	11.2828	11.1991	11.2654	9.5819	7.5653	8.9191	11.2491	8.68877	Artery - Coronary
GTEX-OIZH-3026	11.3759	11.4083	11.2558	9.5774	7.6029	8.8371	11.3467	8.67247	Artery - Coronary
GTEX-OOBJ-3026	11.3054	11.0746	10.9067	10.2182	8.5217	9.4874	11.0956	9.4091	Artery - Coronary
GTEX-P4PP-3026	10.8443	10.6347	10.9506	10.5787	9.4292	9.3879	10.8099	9.7986	Artery - Coronary
GTEX-PSDG-0826	10.9596	11.3520	11.2683	9.8395	7.9782	9.1213	11.1933	8.97967	Artery - Coronary
GTEX-PWCY-0426	11.0485	11.2248	11.1230	9.0684	7.2747	8.7779	11.1321	8.37367	Artery - Coronary
GTEX-PX3G-3026	10.7895	10.7027	10.9055	11.2746	9.9300	10.4619	10.7992	10.5555	Artery - Coronary
GTEX-Q2AH-0626	11.3232	11.1327	11.1944	10.9813	9.2242	10.3741	11.2168	10.1932	Artery - Coronary
GTEX-QEG5-1026	11.3701	11.3203	11.4561	9.9982	8.5399	9.5351	11.3822	9.35773	Artery - Coronary
GTEX-QEL4-1026	11.4668	11.6779	11.3589	9.5635	8.4184	9.1288	11.5012	9.0369	Artery - Coronary
GTEX-QESD-0326	11.1998	10.8802	11.0916	9.7842	8.1472	8.9736	11.0572	8.96833	Artery - Coronary
GTEX-QLQ7-0326	10.9449	10.9826	11.0913	10.7150	9.5835	10.1715	11.0063	10.1567	Artery - Coronary
GTEX-R53T-0726	11.1264	10.8261	10.8077	9.8604	8.5855	9.3434	10.9201	9.2631	Artery - Coronary
GTEX-REY6-0926	10.8005	10.8169	11.1906	10.1426	9.2416	9.2791	10.936	9.55443	Artery - Coronary
GTEX-RN64-0726	10.6279	10.5161	11.0446	9.7534	8.1883	8.9502	10.7295	8.96397	Artery - Coronary
GTEX-RTLS-0726	10.9526	10.8861	11.0511	10.0015	8.7147	9.0213	10.9633	9.24583	Artery - Coronary
GTEX-RU72-0226	11.2208	11.4968	11.4791	10.1666	8.9892	9.8778	11.3989	9.67787	Artery - Coronary
GTEX-RUSQ-0426	11.0423	11.2424	11.1744	9.7102	8.0670	9.1391	11.153	8.9721	Artery - Coronary
GTEX-RWS6-0426	11.0780	11.7277	11.4808	8.9225	5.8993	9.3464	11.4288	8.05607	Artery - Coronary
GTEX-S3XE-0226	11.2124	11.5797	11.4797	9.8994	8.1313	9.4250	11.4239	9.1519	Artery - Coronary
GTEX-SE5C-0426	11.4740	11.4717	11.5062	9.8129	7.6231	9.2685	11.484	8.9015	Artery - Coronary
GTEX-SIU7-0226	11.0190	11.2042	11.2823	11.6915	10.6304	11.0099	11.1685	11.1106	Artery - Coronary
GTEX-SNMC-0226	11.1217	11.2554	11.1105	9.8766	8.1373	9.3872	11.1625	9.1337	Artery - Coronary
GTEX-U3ZH-0426	10.9620	11.1398	11.0044	9.8904	8.4266	9.3847	11.0354	9.2339	Artery - Coronary
GTEX-U3ZN-0426	10.7843	10.8135	10.8146	10.1773	8.7888	9.3515	10.8041	9.4392	Artery - Coronary
GTEX-UJHI-0326	10.9516	10.6484	10.7137	9.4628	8.0390	8.6956	10.7712	8.73247	Artery - Coronary
GTEX-UJMC-0426	11.0145	10.8516	11.0410	10.6167	9.0869	10.1068	10.969	9.9368	Artery - Coronary
GTEX-UPIC-0326	10.9536	11.6029	11.2314	9.3502	7.5838	8.7203	11.2626	8.55143	Artery - Coronary
GTEX-VUSG-0626	11.1641	11.3380	11.0059	9.7766	7.8861	9.0760	11.1693	8.9129	Artery - Coronary
GTEX-WEY5-0326	11.4285	10.9471	11.4252	10.4633	8.8624	9.8795	11.2669	9.73507	Artery - Coronary
GTEX-WHPG-0726	10.7931	10.9919	10.8539	9.9259	8.7853	9.2135	10.8796	9.30823	Artery - Coronary
GTEX-WHSE-0726	10.7990	10.8498	11.1530	10.3434	8.2882	8.4151	10.9339	9.01557	Artery - Coronary
GTEX-WHWD-0226	11.1916	11.2969	11.0490	9.2406	7.3457	8.9995	11.1792	8.5286	Artery - Coronary
GTEX-WY7C-1526	11.2011	11.2780	11.0771	9.2500	7.3822	8.9982	11.1854	8.54347	Artery - Coronary
GTEX-WYJK-0926	10.7778	10.7023	10.9010	9.3050	7.2062	8.5743	10.7937	8.36183	Artery - Coronary
GTEX-X5EB-0326	10.7927	10.5803	10.9289	10.4017	8.6163	9.7497	10.7673	9.58923	Artery - Coronary
GTEX-XGQ4-0626	11.0572	11.3305	11.2256	10.0114	8.3389	9.1696	11.2044	9.1733	Artery - Coronary
GTEX-XPVG-0926	11.2906	11.3685	11.5338	9.5216	7.0325	8.6517	11.3976	8.40193	Artery - Coronary
GTEX-XQ8I-0326	11.0632	11.5378	11.2503	9.4161	8.1146	9.1988	11.2838	8.90983	Artery - Coronary
GTEX-XV7Q-0626	11.0045	10.9616	10.7727	8.8445	8.1191	8.4108	10.9129	8.45813	Artery - Coronary
GTEX-Y114-0326	11.4584	11.3755	11.3181	10.0931	8.5516	9.5413	11.384	9.39533	Artery - Coronary
GTEX-Y3IK-0926	11.5841	11.3664	11.4636	10.4484	9.5310	10.1362	11.4714	10.0385	Artery - Coronary
GTEX-Y5V6-0326	11.3661	11.2289	11.2638	9.8993	8.1354	9.3721	11.2863	9.1356	Artery - Coronary
GTEX-Y8E4-0226	11.4106	11.0945	11.1992	10.5856	9.3007	9.8545	11.2348	9.9136	Artery - Coronary
GTEX-YB5K-0426	11.8125	11.4518	11.8148	11.3586	9.4649	10.4570	11.693	10.4268	Artery - Coronary
GTEX-YEC3-0326	11.1628	10.7407	10.8453	10.2676	9.2144	9.3342	10.9163	9.6054	Artery - Coronary
GTEX-YEC4-0426	11.4244	11.4100	11.5994	10.1569	8.2209	9.5384	11.4779	9.3054	Artery - Coronary
GTEX-YF7O-0226	11.1804	10.7852	11.1238	10.5888	9.2385	9.7203	11.0298	9.8492	Artery - Coronary
GTEX-YJ8O-0126	11.0252	11.1420	11.3284	10.0949	8.9648	9.4888	11.1652	9.51617	Artery - Coronary
GTEX-ZAB4-0726	11.1398	11.2025	11.3985	10.0360	8.7253	9.3078	11.2469	9.35637	Artery - Coronary
GTEX-ZDYS-0126	11.3792	11.0927	11.5982	10.5359	9.1021	10.1362	11.3567	9.92473	Artery - Coronary
GTEX-ZF29-0126	10.6944	10.6555	10.7290	10.5406	9.3587	9.9526	10.693	9.95063	Artery - Coronary
GTEX-ZF3C-1326	10.8151	10.3220	10.9277	10.8207	9.6064	9.5999	10.6883	10.009	Artery - Coronary
GTEX-ZGAY-0426	11.3474	11.3943	11.2708	10.2200	8.9255	9.5791	11.3375	9.57487	Artery - Coronary
GTEX-ZLFU-0126	12.1941	12.1247	11.8687	10.9547	9.8858	10.8187	12.0625	10.5531	Artery - Coronary
GTEX-ZPCL-0326	11.2417	11.3784	11.3624	10.4839	8.9362	9.7944	11.3275	9.73817	Artery - Coronary
GTEX-ZPU1-0526	11.0982	11.1060	11.0777	10.4387	9.0797	10.3942	11.094	9.97087	Artery - Coronary
GTEX-ZQG8-0626	11.0417	10.6218	11.2004	10.3951	9.3327	9.7669	10.9546	9.83157	Artery - Coronary
GTEX-ZT9W-0426	11.0937	11.0446	11.1618	10.0061	8.2825	9.2756	11.1	9.18807	Artery - Coronary
GTEX-ZUA1-0426	10.8182	10.7585	11.1328	10.8727	9.8265	9.4798	10.9032	10.0597	Artery - Coronary
GTEX-ZV7C-0426	11.6113	11.3518	11.4615	10.5252	9.0749	9.8683	11.4749	9.8228	Artery - Coronary
GTEX-ZVT2-0526	11.2532	11.0620	11.0851	9.7391	7.8053	9.1670	11.1334	8.9038	Artery - Coronary
GTEX-ZYFG-0126	10.9531	10.9910	11.2442	10.0183	8.4503	9.0769	11.0628	9.18183	Artery - Coronary
GTEX-ZYT6-0826	11.0901	11.0140	11.1198	10.3970	9.4133	9.3467	11.0746	9.719	Artery - Coronary
GTEX-ZYWO-0426	11.2807	11.1773	11.1040	9.7889	8.3244	9.5725	11.1873	9.2286	Artery - Coronary
GTEX-1117F-0726	11.0017	10.8038	11.4278	9.8800	8.9466	9.8246	11.0778	9.5504	Heart - Atrial Appendage
GTEX-111FC-0626	11.4487	11.4954	11.8420	9.0528	8.3021	10.2520	11.5954	9.2023	Heart - Atrial Appendage
GTEX-111VG-0326	11.1414	11.0162	11.4951	9.7504	9.3149	10.2071	11.2176	9.75747	Heart - Atrial Appendage
GTEX-1122O-0626	11.7540	11.7216	11.8885	9.0734	8.2221	9.9407	11.788	9.07873	Heart - Atrial Appendage
GTEX-117XS-0726	11.1194	11.2680	11.6387	9.5343	8.9147	10.1440	11.342	9.531	Heart - Atrial Appendage
GTEX-117YW-0426	10.8081	10.5691	11.2237	10.5238	9.5701	10.1606	10.867	10.0848	Heart - Atrial Appendage
GTEX-117YX-0626	11.9026	11.4407	11.7293	9.2928	8.0583	9.5975	11.6909	8.98287	Heart - Atrial Appendage
GTEX-1192W-0226	11.2918	10.8852	11.4852	9.6876	8.8525	10.2440	11.2207	9.5947	Heart - Atrial Appendage
GTEX-1192X-0726	11.4249	11.5458	11.7023	9.3979	8.5399	9.8033	11.5577	9.24703	Heart - Atrial Appendage
GTEX-11DXX-0526	11.4565	11.3871	11.7632	9.2189	7.9177	9.6710	11.5356	8.93587	Heart - Atrial Appendage
GTEX-11DXY-1026	11.3081	11.3160	11.5237	9.6174	8.9237	10.1979	11.3826	9.57967	Heart - Atrial Appendage
GTEX-11DXZ-0326	11.6534	11.1213	11.5512	8.9678	8.1950	9.9788	11.442	9.0472	Heart - Atrial Appendage
GTEX-11DYG-1026	11.8449	11.6925	12.0817	8.4887	7.6764	10.0878	11.873	8.75097	Heart - Atrial Appendage
GTEX-11EM3-0426	11.6938	11.5867	11.8572	9.4935	8.0580	10.0612	11.7126	9.20423	Heart - Atrial Appendage
GTEX-11EMC-0826	11.3392	11.3432	11.7852	9.9037	8.8430	10.3947	11.4892	9.7138	Heart - Atrial Appendage
GTEX-11EQ8-1326	11.0925	11.1247	11.2402	8.5798	7.3940	9.2271	11.1525	8.4003	Heart - Atrial Appendage
GTEX-11GS4-0426	11.0431	10.9809	11.4176	9.9391	9.2095	10.1313	11.1472	9.75997	Heart - Atrial Appendage
GTEX-11GSP-1226	11.6311	11.3998	11.6512	9.7578	8.5426	10.0332	11.5607	9.44453	Heart - Atrial Appendage
GTEX-11LCK-0826	11.6127	11.5126	11.7638	9.3875	7.9926	10.0920	11.6297	9.15737	Heart - Atrial Appendage
GTEX-11NUK-0926	11.3183	11.3842	11.8727	9.7124	8.9172	10.1729	11.5251	9.60083	Heart - Atrial Appendage
GTEX-11NV4-0826	11.5116	11.3514	11.8101	9.2348	8.4934	9.9427	11.5577	9.22363	Heart - Atrial Appendage
GTEX-11O72-1026	11.2486	11.5014	11.8249	9.9881	9.1745	10.3897	11.525	9.85077	Heart - Atrial Appendage
GTEX-11ONC-1026	11.1247	10.7473	11.1770	9.9754	9.3056	10.1767	11.0163	9.81923	Heart - Atrial Appendage
GTEX-11TT1-1426	11.6629	11.3005	11.6362	9.6177	8.2177	9.4693	11.5332	9.10157	Heart - Atrial Appendage
GTEX-11TUW-1126	11.4648	11.2605	11.7477	10.1696	8.7288	10.2958	11.491	9.7314	Heart - Atrial Appendage
GTEX-11UD2-0926	11.7501	11.6407	12.1625	9.9270	9.0901	10.5575	11.8511	9.8582	Heart - Atrial Appendage
GTEX-11WQK-0226	11.1149	11.1455	11.5273	9.7885	8.4777	9.6384	11.2626	9.30153	Heart - Atrial Appendage
GTEX-11ZTT-0526	11.3527	11.1542	11.4513	9.5139	7.9140	9.9059	11.3194	9.11127	Heart - Atrial Appendage
GTEX-11ZUS-0326	11.0688	11.1445	11.7142	9.6544	8.8511	10.0676	11.3092	9.52437	Heart - Atrial Appendage
GTEX-11ZVC-0526	10.5086	10.2281	10.8436	10.9429	10.1589	10.2524	10.5268	10.4514	Heart - Atrial Appendage
GTEX-1211K-0226	11.5454	11.2385	11.5825	9.1364	7.9765	9.7199	11.4555	8.94427	Heart - Atrial Appendage
GTEX-1212Z-0726	11.7616	11.6398	11.8812	10.1630	9.0488	10.6064	11.7609	9.9394	Heart - Atrial Appendage
GTEX-12584-1026	10.4527	10.4091	11.0745	10.2461	9.7291	9.9763	10.6454	9.98383	Heart - Atrial Appendage
GTEX-12696-1226	11.8264	11.8351	12.1564	9.5885	8.5013	10.1598	11.9393	9.41653	Heart - Atrial Appendage
GTEX-12BJ1-0326	12.0634	11.7526	12.1070	10.1862	8.7114	10.0662	11.9743	9.6546	Heart - Atrial Appendage
GTEX-12WS9-0826	11.4982	11.2043	11.5594	10.6182	9.3789	9.8432	11.4206	9.94677	Heart - Atrial Appendage
GTEX-12WSA-1126	11.2920	11.4777	11.6624	9.3233	8.4170	9.8799	11.4774	9.20673	Heart - Atrial Appendage
GTEX-12WSE-0926	11.4362	11.4980	11.7932	9.1414	8.1279	10.0745	11.5758	9.1146	Heart - Atrial Appendage
GTEX-12WSI-0426	11.6055	11.7277	11.7715	9.9836	9.4360	10.7305	11.7016	10.05	Heart - Atrial Appendage
GTEX-12WSK-0526	11.6735	11.2508	11.6690	8.9620	7.1417	9.8852	11.5311	8.66297	Heart - Atrial Appendage
GTEX-12WSN-0226	11.3297	11.2046	11.4149	9.2147	7.9930	9.8265	11.3164	9.0114	Heart - Atrial Appendage
GTEX-13112-0526	11.1039	10.9628	11.4018	9.4102	8.7343	10.0002	11.1562	9.38157	Heart - Atrial Appendage
GTEX-1313W-1126	11.3949	11.6153	11.7931	9.8794	9.5220	10.3245	11.6011	9.90863	Heart - Atrial Appendage
GTEX-131XE-0526	11.3488	11.2902	11.4665	9.5599	8.4664	9.5505	11.3685	9.19227	Heart - Atrial Appendage
GTEX-131XF-0426	11.5799	11.6270	11.8716	9.2599	7.8919	9.9428	11.6928	9.03153	Heart - Atrial Appendage
GTEX-131XG-0526	11.8798	11.8260	11.6725	8.8644	7.4470	9.9225	11.7928	8.74463	Heart - Atrial Appendage
GTEX-131YS-0826	11.5041	11.1752	11.6314	8.7614	8.2445	9.8043	11.4369	8.93673	Heart - Atrial Appendage
GTEX-132AR-1926	11.8591	11.4263	11.4661	8.9499	7.9410	9.6492	11.5838	8.8467	Heart - Atrial Appendage
GTEX-132NY-1426	11.5783	11.6828	11.9564	9.7343	9.0136	10.4545	11.7392	9.73413	Heart - Atrial Appendage
GTEX-132Q8-1126	11.5846	11.1729	11.3988	9.2055	8.0423	9.5500	11.3854	8.9326	Heart - Atrial Appendage
GTEX-132QS-0526	11.7874	11.7102	11.9480	9.2385	7.6872	9.9754	11.8152	8.96703	Heart - Atrial Appendage
GTEX-1339X-0326	11.4860	11.2695	11.7097	9.0911	7.8079	9.9674	11.4884	8.95547	Heart - Atrial Appendage
GTEX-1399R-1726	11.3469	11.1087	11.3978	9.2171	8.3315	9.6444	11.2845	9.06433	Heart - Atrial Appendage
GTEX-1399S-0826	11.7637	11.6130	11.6331	9.2226	7.9300	9.7776	11.6699	8.97673	Heart - Atrial Appendage
GTEX-139TU-1926	11.4327	11.3967	11.7807	10.3634	9.5781	9.8152	11.5367	9.9189	Heart - Atrial Appendage
GTEX-139YR-0526	11.3980	11.3757	11.5158	9.5697	8.8829	9.7879	11.4298	9.4135	Heart - Atrial Appendage
GTEX-13CF3-0826	11.4836	11.0910	11.3028	10.4902	9.0644	9.6328	11.2925	9.72913	Heart - Atrial Appendage
GTEX-13D11-1526	12.0835	12.1970	12.0806	9.9955	8.8542	10.4409	12.1204	9.76353	Heart - Atrial Appendage
GTEX-13FH7-0826	11.7456	11.5348	11.7186	9.4698	8.3721	10.1064	11.6663	9.3161	Heart - Atrial Appendage
GTEX-13FHO-1226	11.4204	11.2377	11.7051	9.2940	8.4565	9.7241	11.4544	9.1582	Heart - Atrial Appendage
GTEX-13FHP-0826	11.4590	11.4887	11.6725	9.7533	9.0613	10.0520	11.5401	9.6222	Heart - Atrial Appendage
GTEX-13FTW-0826	11.4655	11.5550	11.6777	9.1831	8.3421	9.7483	11.5661	9.09117	Heart - Atrial Appendage
GTEX-13JUV-0226	11.5765	11.4151	11.7769	9.6319	8.4438	10.1581	11.5895	9.41127	Heart - Atrial Appendage
GTEX-13JVG-1126	11.4418	11.7042	11.8690	8.5172	7.8973	10.4754	11.6717	8.9633	Heart - Atrial Appendage
GTEX-13N11-0726	11.4949	11.3572	11.2991	9.0033	8.0518	9.8512	11.3837	8.96877	Heart - Atrial Appendage
GTEX-13N1W-0926	11.6289	11.5716	11.8737	9.3977	7.7568	9.8652	11.6914	9.00657	Heart - Atrial Appendage
GTEX-13NYB-0326	11.3298	11.3213	11.4821	9.5515	9.6841	9.9105	11.3777	9.71537	Heart - Atrial Appendage
GTEX-13NYS-1926	11.4475	11.3722	11.6561	9.8932	8.4433	9.6828	11.4919	9.33977	Heart - Atrial Appendage
GTEX-13NZ9-0126	11.4507	11.0376	11.2485	9.5122	8.9367	9.5056	11.2456	9.31817	Heart - Atrial Appendage
GTEX-13NZA-0826	11.0357	10.7825	11.2273	9.9937	9.2960	9.8204	11.0152	9.70337	Heart - Atrial Appendage
GTEX-13O21-0326	11.6594	11.2176	11.2766	9.4544	8.7735	9.9196	11.3845	9.3825	Heart - Atrial Appendage
GTEX-13O3O-1426	11.2616	11.3141	11.8525	9.7688	8.5695	10.3285	11.4761	9.5556	Heart - Atrial Appendage
GTEX-13O3P-1426	11.4905	11.4252	11.6496	9.4318	8.4186	9.9530	11.5218	9.2678	Heart - Atrial Appendage
GTEX-13O3Q-0326	10.7778	10.8279	11.4176	10.2789	9.1316	9.6813	11.0078	9.69727	Heart - Atrial Appendage
GTEX-13OVG-0426	11.5450	11.3979	11.6847	9.2764	7.8608	9.9190	11.5425	9.01873	Heart - Atrial Appendage
GTEX-13OVI-0326	11.5313	11.2616	11.6790	9.2181	8.0010	9.5505	11.4906	8.9232	Heart - Atrial Appendage
GTEX-13OW5-0926	11.3480	11.7663	11.9855	10.0662	8.7139	10.0645	11.6999	9.61487	Heart - Atrial Appendage
GTEX-13PL6-0826	10.8004	11.0584	11.2896	9.9665	9.0215	9.5167	11.0495	9.50157	Heart - Atrial Appendage
GTEX-13PL7-0726	11.6839	11.4952	11.7808	8.8806	7.9349	9.8947	11.6533	8.9034	Heart - Atrial Appendage
GTEX-13PVQ-1326	11.5017	11.5346	11.8350	8.7471	7.4357	10.0927	11.6238	8.7585	Heart - Atrial Appendage
GTEX-13PVR-0926	11.4702	11.3944	11.7889	9.4447	8.2176	9.9832	11.5512	9.21517	Heart - Atrial Appendage
GTEX-13QBU-0226	11.7318	11.8847	12.1761	9.6123	8.4628	10.1274	11.9309	9.40083	Heart - Atrial Appendage
GTEX-13S86-0326	11.6447	11.6004	11.4745	9.6964	8.6398	9.5832	11.5732	9.30647	Heart - Atrial Appendage
GTEX-13SLX-0926	11.2707	11.3817	11.5622	9.1726	8.6650	10.1489	11.4049	9.32883	Heart - Atrial Appendage
GTEX-13U4I-0626	11.0775	11.1781	11.5744	9.4200	8.8099	9.8477	11.2767	9.3592	Heart - Atrial Appendage
GTEX-13VXT-0726	11.6774	11.4632	11.9226	9.6088	8.2786	10.5781	11.6877	9.4885	Heart - Atrial Appendage
GTEX-13W3W-0526	11.8965	11.7587	12.1768	9.8126	8.5264	10.0295	11.944	9.45617	Heart - Atrial Appendage
GTEX-1445S-1226	11.3775	11.5380	11.8580	9.5369	8.6969	9.8629	11.5912	9.36557	Heart - Atrial Appendage
GTEX-144GL-1026	11.7154	11.5206	11.9509	8.9272	8.3340	10.3559	11.729	9.2057	Heart - Atrial Appendage
GTEX-145LS-1326	11.9593	11.6771	12.1218	9.7829	8.4852	10.2292	11.9194	9.4991	Heart - Atrial Appendage
GTEX-145LV-0226	11.6034	11.3495	11.6468	9.3775	7.7521	10.1671	11.5332	9.0989	Heart - Atrial Appendage
GTEX-145MN-0726	12.2276	12.1238	12.3169	9.6394	8.7205	10.0289	12.2228	9.46293	Heart - Atrial Appendage
GTEX-146FH-1126	11.5914	11.6131	11.9129	10.0675	9.0384	10.3422	11.7058	9.81603	Heart - Atrial Appendage
GTEX-146FR-0926	11.6605	11.3519	11.7105	9.3294	8.0066	10.0728	11.5743	9.13627	Heart - Atrial Appendage
GTEX-1477Z-1126	10.9597	10.4609	11.1942	9.6183	8.0762	10.1213	10.8716	9.27193	Heart - Atrial Appendage
GTEX-147JS-1326	11.6768	11.7862	12.0509	9.3954	8.5372	10.2963	11.838	9.40963	Heart - Atrial Appendage
GTEX-14A5I-1026	11.1410	11.2101	11.7048	9.7258	8.7515	9.8529	11.352	9.4434	Heart - Atrial Appendage
GTEX-14A6H-0326	11.7200	11.4109	11.5797	9.9300	9.1331	10.1477	11.5702	9.73693	Heart - Atrial Appendage
GTEX-14ASI-0826	11.6694	11.5649	12.0320	8.6564	7.8589	9.9702	11.7554	8.8285	Heart - Atrial Appendage
GTEX-14BIM-2726	11.7130	11.9039	12.2322	9.2943	8.0528	10.3954	11.9497	9.2475	Heart - Atrial Appendage
GTEX-14BMV-1026	11.6652	11.6313	12.0418	8.8234	7.6953	10.0790	11.7794	8.8659	Heart - Atrial Appendage
GTEX-14E6C-0326	11.4257	10.9844	11.7165	10.1226	8.3566	10.1811	11.3755	9.55343	Heart - Atrial Appendage
GTEX-U8XE-0926	11.7633	11.8052	11.7413	10.0876	8.7799	10.2410	11.7699	9.70283	Heart - Atrial Appendage
GTEX-UTHO-1226	10.5112	10.4659	10.7716	9.2025	7.9864	8.3071	10.5829	8.49867	Heart - Atrial Appendage
GTEX-V955-0826	11.4034	11.4182	11.5522	8.8951	7.5075	9.8680	11.4579	8.75687	Heart - Atrial Appendage
GTEX-VJWN-1026	11.0008	11.1895	11.4612	9.3228	8.8117	9.7098	11.2172	9.28143	Heart - Atrial Appendage
GTEX-W5X1-0826	11.9886	11.7866	12.1249	9.6718	8.3057	9.8742	11.9667	9.2839	Heart - Atrial Appendage
GTEX-WEY5-0226	11.4972	11.1675	11.4090	8.8476	7.3832	9.2071	11.3579	8.4793	Heart - Atrial Appendage
GTEX-WFON-0226	11.1751	10.9524	11.2712	8.8036	7.3236	8.6614	11.1329	8.26287	Heart - Atrial Appendage
GTEX-WHPG-1026	11.2196	11.2456	11.4155	10.1196	9.3867	10.2635	11.2936	9.92327	Heart - Atrial Appendage
GTEX-WHSE-0826	11.4705	11.3392	11.8167	9.5684	8.0551	9.8357	11.5421	9.15307	Heart - Atrial Appendage
GTEX-WHWD-0326	11.3203	11.2642	11.2045	9.2883	7.9831	10.0973	11.263	9.1229	Heart - Atrial Appendage
GTEX-WI4N-0726	11.8093	11.6772	11.8026	10.5254	9.5036	10.3470	11.763	10.1253	Heart - Atrial Appendage
GTEX-WK11-0626	11.5666	11.5025	11.7952	8.8377	8.1587	9.8733	11.6214	8.95657	Heart - Atrial Appendage
GTEX-WL46-0726	11.3476	11.3141	11.2484	9.3244	8.8275	10.0899	11.3034	9.41393	Heart - Atrial Appendage
GTEX-WQUQ-1326	11.5246	11.5457	11.7285	9.8451	8.7134	10.0077	11.5996	9.52207	Heart - Atrial Appendage
GTEX-WRHU-1026	10.7121	10.9222	11.5090	9.4214	8.6147	10.1941	11.0478	9.41007	Heart - Atrial Appendage
GTEX-WWYW-1126	10.9942	11.1184	11.2811	9.7192	8.2355	9.6697	11.1312	9.20813	Heart - Atrial Appendage
GTEX-WY7C-1126	11.5693	11.3431	11.3937	8.9679	7.5174	9.1508	11.4354	8.54537	Heart - Atrial Appendage
GTEX-WYBS-1226	10.8750	11.0005	11.4271	10.0313	8.8524	10.5638	11.1009	9.81583	Heart - Atrial Appendage
GTEX-WYJK-1126	11.3303	11.2632	11.5261	9.6533	8.1863	9.7977	11.3732	9.21243	Heart - Atrial Appendage
GTEX-X261-0926	10.9122	10.9802	11.1448	9.6788	8.6922	9.6038	11.0124	9.32493	Heart - Atrial Appendage
GTEX-X3Y1-0226	11.9420	11.8127	11.8790	9.4840	8.4849	10.1227	11.8779	9.36387	Heart - Atrial Appendage
GTEX-X4EP-0326	11.7185	11.7479	11.6724	9.1748	8.3533	9.7993	11.7129	9.10913	Heart - Atrial Appendage
GTEX-X4XX-1126	11.3837	11.1913	11.1406	10.1004	9.1781	9.4468	11.2385	9.5751	Heart - Atrial Appendage
GTEX-X5EB-0626	11.1862	11.1578	11.4187	8.5931	7.1019	9.3257	11.2542	8.34023	Heart - Atrial Appendage
GTEX-X62O-0826	11.4103	11.0939	11.2027	8.9108	7.7790	9.6629	11.2356	8.78423	Heart - Atrial Appendage
GTEX-X8HC-1026	10.8395	11.3340	11.4901	9.4278	8.3769	9.6328	11.2212	9.14583	Heart - Atrial Appendage
GTEX-XBEC-1226	11.7447	11.7659	11.9692	9.2203	7.8827	10.0925	11.8266	9.06517	Heart - Atrial Appendage
GTEX-XGQ4-0526	11.8981	11.8320	12.0056	9.0056	7.6183	10.1839	11.9119	8.93593	Heart - Atrial Appendage
GTEX-XLM4-2026	11.5387	11.4860	11.7339	8.9994	8.1528	10.1640	11.5862	9.1054	Heart - Atrial Appendage
GTEX-XOT4-1126	11.8345	12.0130	12.3526	9.3554	8.7954	10.6149	12.0667	9.58857	Heart - Atrial Appendage
GTEX-XPT6-0226	11.5296	11.5472	11.6971	9.3243	8.5990	9.9317	11.5913	9.285	Heart - Atrial Appendage
GTEX-XPVG-0726	11.8981	11.6403	11.7711	9.0660	7.9023	9.7086	11.7698	8.8923	Heart - Atrial Appendage
GTEX-XQ3S-0526	11.5234	11.6810	11.8478	8.9386	7.9415	10.2687	11.6841	9.0496	Heart - Atrial Appendage
GTEX-XQ8I-0226	11.6059	11.5934	11.6652	8.7353	7.9000	9.6379	11.6215	8.75773	Heart - Atrial Appendage
GTEX-XUJ4-0626	11.7990	11.4805	11.7673	8.9662	7.7122	10.2319	11.6823	8.9701	Heart - Atrial Appendage
GTEX-XXEK-2026	11.4711	11.4100	11.4895	9.8148	7.9190	9.4956	11.4569	9.07647	Heart - Atrial Appendage
GTEX-XYKS-0226	11.8044	11.6115	11.5858	9.4617	8.4900	9.8697	11.6672	9.2738	Heart - Atrial Appendage
GTEX-Y114-0126	12.1648	11.8453	12.0504	9.5399	8.3632	10.1179	12.0202	9.34033	Heart - Atrial Appendage
GTEX-Y3I4-0526	11.8487	11.7525	11.9794	9.7207	8.7675	10.0163	11.8602	9.5015	Heart - Atrial Appendage
GTEX-Y5V5-0726	11.1457	11.2411	11.4838	9.6061	9.2294	9.8151	11.2902	9.5502	Heart - Atrial Appendage
GTEX-YEC3-0426	11.8687	11.5785	11.6731	9.0951	8.1471	9.7811	11.7068	9.00777	Heart - Atrial Appendage
GTEX-YEC3-0426	11.5977	11.3154	11.3952	9.1563	8.1230	9.7259	11.4361	9.00173	Heart - Atrial Appendage
GTEX-YEC4-0226	12.0921	12.1035	12.1430	9.1874	8.0939	10.1237	12.1129	9.135	Heart - Atrial Appendage
GTEX-YECK-1226	11.3312	11.2732	11.5240	9.8778	8.8997	10.5009	11.3761	9.75947	Heart - Atrial Appendage
GTEX-YJ8O-0826	11.2336	11.0699	11.6756	9.3418	8.7823	9.9992	11.3264	9.37443	Heart - Atrial Appendage
GTEX-ZAB4-0926	11.6431	11.3583	11.6376	9.2613	8.4127	9.8053	11.5463	9.15977	Heart - Atrial Appendage
GTEX-ZAB5-0126	11.3600	11.1058	11.2896	9.1843	8.3874	9.5273	11.2518	9.033	Heart - Atrial Appendage
GTEX-ZAK1-1126	11.7369	11.8417	12.1695	8.9442	8.3866	10.3377	11.916	9.22283	Heart - Atrial Appendage
GTEX-ZDTS-1226	11.8850	11.8447	12.0093	8.2016	7.6360	10.0422	11.913	8.6266	Heart - Atrial Appendage
GTEX-ZDTT-0326	11.6513	11.3745	11.6689	9.7318	8.2980	9.7162	11.5649	9.24867	Heart - Atrial Appendage
GTEX-ZDXO-0426	11.4977	11.4297	11.8004	9.0770	8.3278	10.1910	11.5759	9.1986	Heart - Atrial Appendage
GTEX-ZEX8-0326	11.5145	11.2033	11.4297	9.5595	8.8465	10.0975	11.3825	9.50117	Heart - Atrial Appendage
GTEX-ZF29-0426	11.6216	11.5254	11.6395	9.1172	7.8267	9.6294	11.5955	8.85777	Heart - Atrial Appendage
GTEX-ZF3C-1126	11.2569	11.4838	11.8435	9.6428	9.1784	10.3437	11.5281	9.72163	Heart - Atrial Appendage
GTEX-ZG7Y-1426	11.7057	11.4674	11.4794	9.4491	8.4258	9.8294	11.5508	9.23477	Heart - Atrial Appendage
GTEX-ZGAY-0226	11.7333	11.7793	11.7399	9.4439	8.6627	9.9002	11.7508	9.3356	Heart - Atrial Appendage
GTEX-ZPU1-0726	11.6757	11.4816	11.7242	9.6331	8.3779	10.2616	11.6272	9.4242	Heart - Atrial Appendage
GTEX-ZT9W-0526	11.5224	11.3245	11.6946	9.2971	7.6833	9.6606	11.5138	8.88033	Heart - Atrial Appendage
GTEX-ZTPG-1326	11.7920	11.8696	12.0732	10.5988	9.7188	10.2369	11.9116	10.1848	Heart - Atrial Appendage
GTEX-ZTTD-0626	11.2613	11.2801	11.5160	9.8484	8.5182	9.8425	11.3525	9.40303	Heart - Atrial Appendage
GTEX-ZUA1-0726	10.9436	10.7793	11.2118	9.8890	9.0785	9.9516	10.9782	9.6397	Heart - Atrial Appendage
GTEX-ZV7C-0526	12.0658	11.5494	11.8482	9.6672	8.4189	9.8762	11.8211	9.32077	Heart - Atrial Appendage
GTEX-ZVT2-0926	11.6002	11.2619	11.6229	9.4519	7.9936	9.7054	11.495	9.0503	Heart - Atrial Appendage
GTEX-ZVT3-0826	11.3889	11.5435	11.9313	9.1752	8.4054	10.2256	11.6212	9.26873	Heart - Atrial Appendage
GTEX-ZVT4-1326	11.1261	10.7766	11.3845	10.4116	8.5092	9.4586	11.0957	9.4598	Heart - Atrial Appendage
GTEX-ZYFC-1026	12.1568	12.2134	12.3957	9.2531	8.9755	10.4560	12.2553	9.56153	Heart - Atrial Appendage
GTEX-ZYFD-2026	11.7778	11.6815	12.1108	11.0326	9.6587	10.3114	11.8567	10.3342	Heart - Atrial Appendage
GTEX-ZYFG-0526	11.4689	11.2836	11.6864	8.8132	7.4479	9.5049	11.4796	8.58867	Heart - Atrial Appendage
GTEX-ZYT6-0926	11.8163	11.6648	12.0631	9.6401	8.6430	10.0955	11.8481	9.45953	Heart - Atrial Appendage
GTEX-ZYW4-1026	10.7028	10.3278	11.0999	10.8083	9.5379	9.5300	10.7102	9.95873	Heart - Atrial Appendage
GTEX-ZYWO-0526	11.6776	11.5073	11.5410	9.4942	7.8800	9.9185	11.5753	9.09757	Heart - Atrial Appendage
GTEX-ZZPT-0926	11.4672	11.6558	11.8143	9.4738	8.2581	9.4454	11.6458	9.0591	Heart - Atrial Appendage
GTEX-1117F-1326	11.0070	10.5635	11.1974	10.9013	9.8205	9.5313	10.9226	10.0844	Adipose - Visceral (Omentum)
GTEX-111CU-1026	11.7617	11.1534	11.6610	10.7235	9.7035	9.9354	11.5254	10.1208	Adipose - Visceral (Omentum)
GTEX-111YS-1326	11.7022	11.2409	11.6849	10.2105	9.0439	9.9364	11.5427	9.73027	Adipose - Visceral (Omentum)
GTEX-1122O-0926	11.8796	11.5668	11.9544	10.4587	9.0958	10.3987	11.8003	9.9844	Adipose - Visceral (Omentum)
GTEX-113JC-0726	10.6782	10.4756	11.0834	10.8778	10.2682	9.4606	10.7457	10.2022	Adipose - Visceral (Omentum)
GTEX-117YW-0826	10.6424	10.4436	10.9456	10.8413	9.9597	10.2748	10.6772	10.3586	Adipose - Visceral (Omentum)
GTEX-117YX-0726	11.5045	10.7667	11.4131	10.5200	9.1580	9.9889	11.2281	9.88897	Adipose - Visceral (Omentum)
GTEX-1192X-1526	11.0019	10.7303	11.0416	11.3491	10.3993	9.8826	10.9246	10.5437	Adipose - Visceral (Omentum)
GTEX-11DXX-2026	11.5720	11.2886	11.5916	10.1985	8.6188	10.0004	11.4841	9.6059	Adipose - Visceral (Omentum)
GTEX-11DXY-0326	10.6144	10.3878	11.0978	11.1984	10.3623	10.1477	10.7	10.5695	Adipose - Visceral (Omentum)
GTEX-11DXZ-1426	11.0160	10.6067	10.9965	11.0461	10.1315	10.3258	10.8731	10.5011	Adipose - Visceral (Omentum)
GTEX-11DYG-2026	11.1614	10.5759	11.0650	11.1173	9.9719	10.0424	10.9341	10.3772	Adipose - Visceral (Omentum)
GTEX-11EM3-1126	11.0463	10.8988	11.5214	10.7596	9.4817	10.0958	11.1555	10.1124	Adipose - Visceral (Omentum)
GTEX-11EQ9-1126	11.6563	11.4063	11.6656	10.9483	9.3664	10.5139	11.5761	10.2762	Adipose - Visceral (Omentum)
GTEX-11GS4-1026	10.9727	10.7204	11.2503	11.2026	10.3093	10.5939	10.9811	10.7019	Adipose - Visceral (Omentum)
GTEX-11GSO-0226	11.2020	10.8455	11.3489	10.9344	9.5358	10.0663	11.1321	10.1788	Adipose - Visceral (Omentum)
GTEX-11I78-0226	11.7673	11.2529	11.6667	9.7476	8.2533	9.7893	11.5623	9.2634	Adipose - Visceral (Omentum)
GTEX-11LCK-0326	11.1783	10.8907	11.2713	10.3892	9.1654	9.9324	11.1134	9.829	Adipose - Visceral (Omentum)
GTEX-11NUK-2026	10.5345	10.2689	11.0925	11.1751	10.2040	10.0726	10.632	10.4839	Adipose - Visceral (Omentum)
GTEX-11NV4-1426	10.5100	10.1556	10.7791	11.0061	9.9615	9.5996	10.4816	10.1891	Adipose - Visceral (Omentum)
GTEX-11OF3-0826	10.6296	10.3132	10.8236	10.7817	10.1075	10.0100	10.5888	10.2997	Adipose - Visceral (Omentum)
GTEX-11P7K-0826	11.0636	10.7084	11.1577	10.3877	9.1469	9.5648	10.9766	9.6998	Adipose - Visceral (Omentum)
GTEX-11P81-0726	11.0791	10.7451	11.0914	11.1769	9.7228	10.3737	10.9719	10.4245	Adipose - Visceral (Omentum)
GTEX-11P82-0326	11.1503	10.9538	11.6344	9.6472	8.2585	9.4689	11.2462	9.12487	Adipose - Visceral (Omentum)
GTEX-11TT1-1926	12.4121	11.3867	12.2339	9.7772	8.0216	9.8068	12.0109	9.20187	Adipose - Visceral (Omentum)
GTEX-11VI4-1226	10.9046	10.8432	11.1052	10.9636	9.9216	9.6830	10.951	10.1894	Adipose - Visceral (Omentum)
GTEX-11WQK-1526	11.1666	10.7123	11.3545	10.5447	9.5883	9.5214	11.0778	9.8848	Adipose - Visceral (Omentum)
GTEX-11XUK-1726	11.3968	10.6505	11.4526	9.9242	8.1669	9.0662	11.1666	9.05243	Adipose - Visceral (Omentum)
GTEX-11ZTS-1326	10.8023	10.4756	11.1401	10.7635	9.8912	10.0701	10.806	10.2416	Adipose - Visceral (Omentum)
GTEX-11ZUS-1826	10.7152	10.8127	11.1689	10.7773	9.9939	9.8331	10.8989	10.2014	Adipose - Visceral (Omentum)
GTEX-1211K-1226	11.4997	10.9828	11.6897	10.1686	8.6491	9.6498	11.3907	9.48917	Adipose - Visceral (Omentum)
GTEX-1212Z-0526	11.7470	11.5561	11.9022	11.5903	10.4563	10.7851	11.7351	10.9439	Adipose - Visceral (Omentum)
GTEX-12584-2126	11.2146	10.8530	11.5461	11.1327	10.0700	10.5459	11.2046	10.5829	Adipose - Visceral (Omentum)
GTEX-12696-1826	11.5446	11.0960	11.8555	10.6551	9.6188	9.9218	11.4987	10.0652	Adipose - Visceral (Omentum)
GTEX-12BJ1-0826	11.4865	11.0257	11.5074	10.6481	9.3020	9.8039	11.3399	9.918	Adipose - Visceral (Omentum)
GTEX-12KS4-1526	11.1051	10.6232	11.1132	10.5608	9.3936	9.6733	10.9472	9.8759	Adipose - Visceral (Omentum)
GTEX-12WSA-1626	11.0409	10.9896	11.2715	10.8860	9.5888	9.5923	11.1007	10.0224	Adipose - Visceral (Omentum)
GTEX-12WSC-1726	11.0698	10.7545	11.1821	10.9757	9.8266	10.0579	11.0021	10.2867	Adipose - Visceral (Omentum)
GTEX-12WSG-0426	10.9106	10.6513	10.9895	10.8378	9.7556	10.1926	10.8505	10.262	Adipose - Visceral (Omentum)
GTEX-12WSI-1526	11.0407	10.9160	11.2132	11.2433	10.4345	10.2582	11.0566	10.6453	Adipose - Visceral (Omentum)
GTEX-12WSK-1026	11.2948	10.8186	11.4158	10.5815	8.9403	9.8076	11.1764	9.77647	Adipose - Visceral (Omentum)
GTEX-12WSL-1126	11.4918	10.9766	11.3308	10.1745	8.8050	9.4528	11.2664	9.47743	Adipose - Visceral (Omentum)
GTEX-12WSM-0626	11.0805	10.7121	11.1881	10.3934	9.0021	9.4816	10.9936	9.6257	Adipose - Visceral (Omentum)
GTEX-12ZZW-2326	10.9404	10.3548	11.0816	10.8802	9.7629	9.7415	10.7923	10.1282	Adipose - Visceral (Omentum)
GTEX-12ZZX-1726	10.9182	10.4935	10.7596	10.7625	10.0164	9.2804	10.7238	10.0198	Adipose - Visceral (Omentum)
GTEX-13111-0626	11.4197	11.1192	11.4552	10.4026	9.5972	10.2666	11.3314	10.0888	Adipose - Visceral (Omentum)
GTEX-13112-1126	10.9016	10.7343	11.3029	10.8983	10.1127	10.1826	10.9796	10.3979	Adipose - Visceral (Omentum)
GTEX-1313W-1626	11.1458	10.8697	11.1258	11.2195	10.3584	10.3397	11.0471	10.6392	Adipose - Visceral (Omentum)
GTEX-131XE-2026	11.4142	11.0112	11.1642	10.6917	9.6096	9.9767	11.1965	10.0927	Adipose - Visceral (Omentum)
GTEX-131XF-0726	11.1355	10.9042	11.2055	10.4371	8.8742	10.0737	11.0817	9.795	Adipose - Visceral (Omentum)
GTEX-131XG-0126	11.9826	11.4252	11.5817	10.2658	8.5723	10.3315	11.6632	9.7232	Adipose - Visceral (Omentum)
GTEX-132AR-0526	11.4375	10.8972	11.0823	10.4451	9.2615	9.8035	11.139	9.8367	Adipose - Visceral (Omentum)
GTEX-132Q8-1726	11.1724	10.4295	10.9485	11.1354	9.7195	9.8683	10.8501	10.2411	Adipose - Visceral (Omentum)
GTEX-132QS-0826	11.9693	11.5310	12.0524	10.4098	8.4960	10.1476	11.8509	9.68447	Adipose - Visceral (Omentum)
GTEX-1339X-0726	11.8582	11.1038	11.9362	10.5564	8.6767	9.9403	11.6327	9.72447	Adipose - Visceral (Omentum)
GTEX-1399S-1426	12.2873	11.7370	12.2911	11.1220	9.4430	10.7692	12.1051	10.4447	Adipose - Visceral (Omentum)
GTEX-1399T-1326	10.9660	10.4286	11.1915	10.9443	10.3230	10.1820	10.862	10.4831	Adipose - Visceral (Omentum)
GTEX-139D8-1626	11.3529	10.8412	11.4651	10.7346	9.1916	9.9395	11.2197	9.95523	Adipose - Visceral (Omentum)
GTEX-139T6-0526	11.1126	10.9021	11.3143	11.0682	9.8215	10.3489	11.1097	10.4129	Adipose - Visceral (Omentum)
GTEX-139YR-0326	11.3094	11.0639	11.2437	10.9199	9.5581	9.8171	11.2057	10.0984	Adipose - Visceral (Omentum)
GTEX-13CF3-1126	11.4545	10.9426	11.7195	10.6552	9.1803	9.3330	11.3722	9.72283	Adipose - Visceral (Omentum)
GTEX-13D11-0526	10.9394	10.6309	10.9866	10.3203	8.9329	9.4370	10.8523	9.5634	Adipose - Visceral (Omentum)
GTEX-13FH7-1926	11.7189	11.2785	11.8288	10.4756	8.9521	9.6168	11.6087	9.6815	Adipose - Visceral (Omentum)
GTEX-13FHO-2026	11.0143	10.2974	11.1074	11.2834	10.2569	10.3818	10.8064	10.6407	Adipose - Visceral (Omentum)
GTEX-13FTW-0426	11.3075	10.9698	11.3446	10.8240	10.1492	10.9791	11.2073	10.6508	Adipose - Visceral (Omentum)
GTEX-13G51-0526	10.9732	10.4991	11.1216	10.7994	10.0217	9.9311	10.8646	10.2507	Adipose - Visceral (Omentum)
GTEX-13IVO-2426	11.0847	11.0448	10.8830	10.4088	9.5419	9.6401	11.0042	9.8636	Adipose - Visceral (Omentum)
GTEX-13JUV-0626	11.0924	10.5053	10.9811	11.5419	10.3942	9.7098	10.8596	10.5486	Adipose - Visceral (Omentum)
GTEX-13N11-1826	11.1708	10.5910	11.0465	11.2367	9.9724	10.5509	10.9361	10.5867	Adipose - Visceral (Omentum)
GTEX-13NYS-0726	11.2304	10.5576	10.8392	11.4111	10.1865	9.4477	10.8757	10.3484	Adipose - Visceral (Omentum)
GTEX-13NZ9-2026	11.0310	10.6875	11.0066	11.2433	10.3475	10.2563	10.9084	10.6157	Adipose - Visceral (Omentum)
GTEX-13NZB-0826	10.8959	10.4358	11.0773	11.0202	9.7103	9.6007	10.803	10.1104	Adipose - Visceral (Omentum)
GTEX-13O3P-0926	10.7836	10.0377	10.8954	11.4179	10.1436	9.8961	10.5722	10.4859	Adipose - Visceral (Omentum)
GTEX-13OVG-1326	10.9153	10.8565	11.2874	10.4791	9.2085	9.7783	11.0197	9.82197	Adipose - Visceral (Omentum)
GTEX-13OVH-1126	11.3256	10.7860	11.6342	11.0231	9.9414	10.1712	11.2486	10.3786	Adipose - Visceral (Omentum)
GTEX-13OVJ-0926	11.3407	11.0018	11.4932	10.8649	9.3534	9.9061	11.2786	10.0415	Adipose - Visceral (Omentum)
GTEX-13OVL-0826	10.9050	10.6778	10.8548	10.8506	10.4573	10.2748	10.8125	10.5276	Adipose - Visceral (Omentum)
GTEX-13OW6-2426	10.9949	10.7944	11.4145	11.2758	10.4258	10.1674	11.0679	10.623	Adipose - Visceral (Omentum)
GTEX-13OW8-0326	11.1129	10.7346	11.2480	11.2201	10.1012	10.2243	11.0318	10.5152	Adipose - Visceral (Omentum)
GTEX-13PDP-1226	11.1530	10.5403	10.7789	10.3618	9.3743	9.0092	10.8241	9.58177	Adipose - Visceral (Omentum)
GTEX-13PL6-0926	10.7439	10.3331	10.8886	11.0702	10.1597	9.7075	10.6552	10.3125	Adipose - Visceral (Omentum)
GTEX-13PL7-1226	10.9792	10.7180	11.2501	10.4151	9.2374	10.0080	10.9824	9.88683	Adipose - Visceral (Omentum)
GTEX-13PVQ-2226	11.2578	10.9560	11.5105	10.5259	8.6747	9.6691	11.2414	9.62323	Adipose - Visceral (Omentum)
GTEX-13PVR-0526	10.7884	10.7236	11.2239	10.1553	8.8141	9.4611	10.912	9.47683	Adipose - Visceral (Omentum)
GTEX-13QBU-1326	11.3534	10.8435	11.6093	10.2080	8.8971	9.6183	11.2687	9.57447	Adipose - Visceral (Omentum)
GTEX-13RTK-0726	11.5084	11.1369	11.7902	10.9537	9.7442	10.1407	11.4785	10.2795	Adipose - Visceral (Omentum)
GTEX-13S86-0926	11.4049	11.0186	10.9731	10.6638	9.4131	9.6205	11.1322	9.89913	Adipose - Visceral (Omentum)
GTEX-13VXT-0926	11.4551	11.0745	11.3377	10.5090	8.9834	9.8906	11.2891	9.79433	Adipose - Visceral (Omentum)
GTEX-13VXU-1026	10.8863	10.6453	11.2019	11.1050	10.2957	10.1018	10.9112	10.5008	Adipose - Visceral (Omentum)
GTEX-13W3W-1126	11.0111	10.8011	11.2323	10.5965	9.2065	9.9114	11.0148	9.9048	Adipose - Visceral (Omentum)
GTEX-13W46-1226	11.0168	10.5878	10.9813	10.6397	9.4839	9.1583	10.862	9.76063	Adipose - Visceral (Omentum)
GTEX-13X6H-1726	12.7817	12.5239	12.6949	12.1074	10.2886	11.4271	12.6668	11.2744	Adipose - Visceral (Omentum)
GTEX-13X6I-1526	11.0632	10.5181	11.0678	11.2028	9.9486	10.2264	10.883	10.4593	Adipose - Visceral (Omentum)
GTEX-13X6K-0726	10.5132	10.4155	11.1523	10.8818	9.7933	9.8758	10.6937	10.1836	Adipose - Visceral (Omentum)
GTEX-145LU-1226	10.8269	10.6650	10.9965	10.6547	9.9160	9.9559	10.8295	10.1755	Adipose - Visceral (Omentum)
GTEX-145LV-1026	11.1478	10.7203	11.4273	10.2398	8.2344	9.4540	11.0985	9.3094	Adipose - Visceral (Omentum)
GTEX-145ME-0726	10.9415	10.4018	10.9026	10.5013	8.8463	9.5356	10.7486	9.62773	Adipose - Visceral (Omentum)
GTEX-145MF-1026	11.1448	10.8662	11.4965	11.1061	10.2263	10.1904	11.1692	10.5076	Adipose - Visceral (Omentum)
GTEX-145MI-0826	10.7909	10.5866	11.2272	11.0747	10.4044	9.9349	10.8682	10.4713	Adipose - Visceral (Omentum)
GTEX-146FH-2026	11.8864	11.3845	11.6496	10.4461	9.3723	10.6109	11.6402	10.1431	Adipose - Visceral (Omentum)
GTEX-146FR-0226	10.9934	10.6706	11.1814	10.8578	9.6420	9.8628	10.9485	10.1209	Adipose - Visceral (Omentum)
GTEX-14753-2526	10.9051	10.2943	11.0492	10.9423	9.4340	9.3430	10.7495	9.90643	Adipose - Visceral (Omentum)
GTEX-147JS-1026	10.7946	10.6410	11.0666	10.5789	9.6496	9.7111	10.8341	9.97987	Adipose - Visceral (Omentum)
GTEX-14A6H-1026	10.6243	10.1335	10.9013	11.4731	10.7535	10.5526	10.553	10.9264	Adipose - Visceral (Omentum)
GTEX-14AS3-0426	10.6984	10.6494	10.8760	10.9245	9.9211	9.9653	10.7413	10.2703	Adipose - Visceral (Omentum)
GTEX-14B4R-0526	11.0658	10.6646	11.2721	10.1557	8.9440	9.4853	11.0008	9.52833	Adipose - Visceral (Omentum)
GTEX-14BIL-2426	10.8139	10.6307	11.2056	10.7347	9.7676	9.9430	10.8834	10.1484	Adipose - Visceral (Omentum)
GTEX-14BIN-1226	10.5170	10.1594	10.9304	10.8950	9.9007	9.7444	10.5356	10.18	Adipose - Visceral (Omentum)
GTEX-14DAQ-2526	10.7040	10.2835	11.1297	10.9521	10.0900	9.8585	10.7057	10.3002	Adipose - Visceral (Omentum)
GTEX-14E1K-0426	11.2192	10.9225	11.3163	10.5716	9.0113	9.9898	11.1527	9.85757	Adipose - Visceral (Omentum)
GTEX-14ICL-0926	10.8963	10.7453	11.1592	10.6348	9.4694	9.5922	10.9336	9.8988	Adipose - Visceral (Omentum)
GTEX-VUSG-1426	10.6072	10.5471	10.6406	9.9938	7.5210	8.3543	10.5983	8.62303	Adipose - Visceral (Omentum)
GTEX-W5X1-1426	11.0068	10.4703	11.2432	11.0507	9.4312	9.8551	10.9068	10.1123	Adipose - Visceral (Omentum)
GTEX-WFON-1226	11.3313	10.7890	11.1541	10.9687	9.8769	9.9467	11.0915	10.2641	Adipose - Visceral (Omentum)
GTEX-WHPG-0626	11.1443	10.6785	11.1512	11.0393	10.3300	10.2923	10.9913	10.5539	Adipose - Visceral (Omentum)
GTEX-WHWD-0826	11.0079	10.5542	10.8173	10.4064	8.7470	9.7068	10.7931	9.62007	Adipose - Visceral (Omentum)
GTEX-WK11-2426	11.0996	10.6800	11.0822	11.1607	10.1153	10.0986	10.9539	10.4582	Adipose - Visceral (Omentum)
GTEX-WL46-2026	10.7527	10.3762	10.7649	11.1117	10.3263	9.9958	10.6313	10.4779	Adipose - Visceral (Omentum)
GTEX-WOFM-0726	10.7786	10.5379	11.1912	10.4109	8.8329	8.9821	10.8359	9.40863	Adipose - Visceral (Omentum)
GTEX-WRHK-0826	11.4671	11.0070	11.6025	10.6285	8.6720	9.7462	11.3589	9.68223	Adipose - Visceral (Omentum)
GTEX-WWTW-1326	11.4441	10.4462	10.9179	10.7556	9.6904	9.8600	10.9361	10.102	Adipose - Visceral (Omentum)
GTEX-WXYG-0926	11.1630	10.4436	10.7247	10.2041	8.8767	9.4890	10.7771	9.52327	Adipose - Visceral (Omentum)
GTEX-WY7C-0926	11.3992	10.6821	11.2935	10.9307	9.3607	9.9564	11.1249	10.0826	Adipose - Visceral (Omentum)
GTEX-WYBS-1026	10.5134	10.2081	10.8716	11.5133	10.6480	10.3018	10.531	10.821	Adipose - Visceral (Omentum)
GTEX-WYJK-1426	11.1788	10.8538	11.2569	10.0544	8.4237	9.5160	11.0965	9.33137	Adipose - Visceral (Omentum)
GTEX-WYVS-0626	10.6919	10.1424	10.7319	10.7995	9.6326	9.7775	10.5221	10.0699	Adipose - Visceral (Omentum)
GTEX-X3Y1-0926	11.2341	10.5919	10.9939	10.8295	9.8617	9.6425	10.94	10.1112	Adipose - Visceral (Omentum)
GTEX-X585-2526	10.9878	10.8003	10.8703	10.9073	9.9327	9.4863	10.8861	10.1088	Adipose - Visceral (Omentum)
GTEX-X8HC-2326	11.3343	11.0677	11.4946	11.1669	9.7902	10.0600	11.2989	10.339	Adipose - Visceral (Omentum)
GTEX-XBEC-1826	10.8518	10.4873	10.8901	10.8477	9.5825	9.7691	10.7431	10.0664	Adipose - Visceral (Omentum)
GTEX-XBED-1326	11.1849	10.7998	11.3326	10.5226	9.2773	9.8276	11.1058	9.87583	Adipose - Visceral (Omentum)
GTEX-XGQ4-1026	11.1765	10.7728	11.3708	10.6487	8.9323	9.9072	11.1067	9.8294	Adipose - Visceral (Omentum)
GTEX-XMK1-0926	11.0870	10.8008	11.3479	11.0930	10.3060	10.5409	11.0786	10.6466	Adipose - Visceral (Omentum)
GTEX-XOT4-0826	11.0456	10.8256	11.2670	11.1274	10.2566	10.1818	11.0461	10.5219	Adipose - Visceral (Omentum)
GTEX-XQ3S-2426	10.7983	10.5605	11.0584	11.1326	9.9437	9.8523	10.8057	10.3095	Adipose - Visceral (Omentum)
GTEX-XQ8I-1426	10.8257	10.6716	11.0458	10.7312	9.6067	9.3840	10.8477	9.9073	Adipose - Visceral (Omentum)
GTEX-XUJ4-1726	11.1083	10.8709	11.3053	10.5031	9.0304	9.9979	11.0948	9.8438	Adipose - Visceral (Omentum)
GTEX-XUZC-1126	11.2426	10.8163	11.4446	10.9819	9.0172	10.1370	11.1678	10.0454	Adipose - Visceral (Omentum)
GTEX-XV7Q-1726	11.3020	10.9241	11.1773	10.4328	9.6138	9.7871	11.1345	9.94457	Adipose - Visceral (Omentum)
GTEX-XXEK-1426	11.1811	10.9867	11.3674	10.3902	8.6027	9.3643	11.1784	9.4524	Adipose - Visceral (Omentum)
GTEX-XYKS-1826	11.3046	10.5872	11.1326	10.7457	9.5323	10.0258	11.0081	10.1013	Adipose - Visceral (Omentum)
GTEX-Y111-0926	10.8795	10.7361	11.0522	10.8563	10.1229	9.9185	10.8893	10.2992	Adipose - Visceral (Omentum)
GTEX-Y114-1326	11.7663	11.1760	11.8264	10.9632	9.6762	10.0707	11.5896	10.2367	Adipose - Visceral (Omentum)
GTEX-Y3I4-0726	11.3685	10.8395	11.5207	11.0040	9.6662	10.3510	11.2429	10.3404	Adipose - Visceral (Omentum)
GTEX-Y5LM-0826	12.5949	11.8280	12.3206	10.1891	8.4646	10.4661	12.2478	9.7066	Adipose - Visceral (Omentum)
GTEX-Y5V5-0226	10.8670	10.6662	10.8732	10.6867	10.0089	9.9655	10.8021	10.2204	Adipose - Visceral (Omentum)
GTEX-Y8E4-1226	10.8616	10.2322	10.9877	11.0407	10.0812	9.9730	10.6938	10.365	Adipose - Visceral (Omentum)
GTEX-Y8LW-0926	11.1368	10.8021	11.5141	10.4668	9.3206	9.6190	11.151	9.80213	Adipose - Visceral (Omentum)
GTEX-YEC3-0926	11.2899	11.0193	11.2353	10.4615	9.3485	9.9912	11.1815	9.93373	Adipose - Visceral (Omentum)
GTEX-YEC4-0926	11.1679	10.9673	11.4289	10.8344	9.6522	10.1743	11.188	10.2203	Adipose - Visceral (Omentum)
GTEX-YECK-1426	10.7772	10.4665	11.0443	10.8139	10.1787	10.1440	10.7627	10.3789	Adipose - Visceral (Omentum)
GTEX-YJ89-1926	11.1513	10.9172	11.5756	11.2575	10.2157	10.4671	11.2147	10.6468	Adipose - Visceral (Omentum)
GTEX-Z9EW-0826	11.3567	11.2755	11.5988	10.4999	9.4844	9.9333	11.4103	9.97253	Adipose - Visceral (Omentum)
GTEX-ZA64-0926	11.4345	11.0264	11.7251	10.4220	8.5244	9.7089	11.3953	9.55177	Adipose - Visceral (Omentum)
GTEX-ZAB4-1426	10.8974	10.2473	11.3804	11.6090	10.3300	10.1817	10.8417	10.7069	Adipose - Visceral (Omentum)
GTEX-ZAB5-1126	10.8705	10.3322	10.7991	10.9456	9.7926	9.9277	10.6673	10.222	Adipose - Visceral (Omentum)
GTEX-ZAJG-1626	11.1040	10.6944	10.8829	11.1620	10.6794	10.3501	10.8938	10.7305	Adipose - Visceral (Omentum)
GTEX-ZC5H-1626	11.0337	10.3686	11.1065	11.1413	9.8541	9.9471	10.8363	10.3142	Adipose - Visceral (Omentum)
GTEX-ZDTS-1826	10.7332	10.4036	11.0171	10.5515	9.5125	9.8005	10.718	9.95483	Adipose - Visceral (Omentum)
GTEX-ZDTT-0526	11.4362	11.0938	11.4499	10.2149	8.9479	10.0364	11.3266	9.73307	Adipose - Visceral (Omentum)
GTEX-ZDXO-2326	10.6679	10.2492	11.0182	10.8165	9.7220	10.0141	10.6451	10.1842	Adipose - Visceral (Omentum)
GTEX-ZDYS-2226	10.6778	10.4572	11.2353	10.7210	9.5984	10.0478	10.7901	10.1224	Adipose - Visceral (Omentum)
GTEX-ZE7O-1526	10.8561	10.4595	11.0633	11.5208	11.0876	10.2794	10.793	10.9626	Adipose - Visceral (Omentum)
GTEX-ZE9C-1326	10.8968	10.6161	10.8815	11.2360	10.6628	10.5155	10.7981	10.8048	Adipose - Visceral (Omentum)
GTEX-ZF28-1426	10.9530	10.1874	10.8051	10.3754	8.7212	8.9001	10.6485	9.33223	Adipose - Visceral (Omentum)
GTEX-ZF29-0826	11.1041	10.7545	11.0765	10.1231	8.9123	9.5444	10.9784	9.5266	Adipose - Visceral (Omentum)
GTEX-ZF2S-1526	11.2557	11.0786	11.2323	9.9155	8.9329	9.7913	11.1889	9.54657	Adipose - Visceral (Omentum)
GTEX-ZF3C-1026	10.8897	10.5853	10.8496	10.6515	9.6639	9.7895	10.7749	10.035	Adipose - Visceral (Omentum)
GTEX-ZG7Y-1626	10.9676	10.5387	10.9314	10.1528	8.6453	8.9215	10.8126	9.23987	Adipose - Visceral (Omentum)
GTEX-ZGAY-1326	10.8119	10.7488	11.1457	10.7511	9.7441	9.7545	10.9021	10.0832	Adipose - Visceral (Omentum)
GTEX-ZLV1-0926	11.2069	10.6326	11.1638	10.6333	9.1690	9.7615	11.0011	9.8546	Adipose - Visceral (Omentum)
GTEX-ZLWG-0726	11.2598	11.1389	11.4934	10.1805	8.7399	9.8657	11.2974	9.59537	Adipose - Visceral (Omentum)
GTEX-ZP4G-1326	11.7297	11.1425	11.6412	9.7773	8.7038	9.7810	11.5045	9.4207	Adipose - Visceral (Omentum)
GTEX-ZPU1-1226	11.1880	10.8610	11.1355	10.5074	9.4595	10.0931	11.0615	10.02	Adipose - Visceral (Omentum)
GTEX-ZQG8-1026	11.3989	10.9087	11.6670	10.8544	9.6099	9.8820	11.3249	10.1154	Adipose - Visceral (Omentum)
GTEX-ZQUD-0526	11.1393	10.6435	11.2990	9.3811	8.0101	8.9832	11.0273	8.79147	Adipose - Visceral (Omentum)
GTEX-ZT9W-1026	11.4360	11.1916	11.7221	10.6222	8.8537	9.8042	11.4499	9.76003	Adipose - Visceral (Omentum)
GTEX-ZT9X-0926	10.9612	10.4668	11.0728	11.2653	10.2481	10.1798	10.8336	10.5644	Adipose - Visceral (Omentum)
GTEX-ZTPG-2326	11.0014	10.5813	11.2167	10.8675	9.6654	10.0271	10.9331	10.1867	Adipose - Visceral (Omentum)
GTEX-ZTSS-1026	11.4668	11.0284	11.4011	10.4802	9.1967	9.6806	11.2988	9.78583	Adipose - Visceral (Omentum)
GTEX-ZTX8-0726	10.8831	10.6171	11.2943	10.4368	9.0999	9.2679	10.9315	9.60153	Adipose - Visceral (Omentum)
GTEX-ZUA1-2126	10.9495	10.5391	11.3141	11.0991	10.0459	10.1574	10.9342	10.4341	Adipose - Visceral (Omentum)
GTEX-ZV6S-1626	11.5830	11.1882	11.6772	10.7011	9.3612	10.3157	11.4828	10.126	Adipose - Visceral (Omentum)
GTEX-ZV7C-0826	11.3198	10.9984	11.3609	10.3537	8.9846	9.9282	11.2264	9.7555	Adipose - Visceral (Omentum)
GTEX-ZVE2-1826	11.2174	10.7314	11.2962	11.1395	9.9003	9.4980	11.0817	10.1793	Adipose - Visceral (Omentum)
GTEX-ZVP2-0226	11.3221	10.9341	11.2007	10.5036	8.9813	9.8706	11.1523	9.78517	Adipose - Visceral (Omentum)
GTEX-ZVT2-0226	11.2799	10.9410	11.3675	10.4915	8.8520	10.2740	11.1961	9.8725	Adipose - Visceral (Omentum)
GTEX-ZVZP-1126	11.2253	10.8139	11.2339	11.4024	10.3176	10.3964	11.091	10.7055	Adipose - Visceral (Omentum)
GTEX-ZXES-0926	11.2589	10.8018	11.7596	10.7172	9.3676	9.7327	11.2734	9.93917	Adipose - Visceral (Omentum)
GTEX-ZXG5-1626	10.6800	10.5240	11.1269	11.3240	10.6150	9.9801	10.777	10.6397	Adipose - Visceral (Omentum)
GTEX-ZYFC-1826	11.2075	10.8318	11.1036	11.1391	10.2435	10.3126	11.0476	10.5651	Adipose - Visceral (Omentum)
GTEX-ZYFD-1026	11.4989	11.2478	11.8258	12.2070	11.1140	10.7393	11.5242	11.3534	Adipose - Visceral (Omentum)
GTEX-ZYT6-2126	11.0488	10.7749	11.3951	11.0940	9.9626	9.9986	11.0729	10.3517	Adipose - Visceral (Omentum)
GTEX-ZYW4-2226	10.7479	10.0244	11.1340	11.0647	9.7850	10.0588	10.6354	10.3028	Adipose - Visceral (Omentum)
GTEX-ZYWO-1726	11.1753	10.8902	11.3919	10.6987	9.5787	10.4304	11.1525	10.2359	Adipose - Visceral (Omentum)
GTEX-ZZ64-0626	11.4211	11.0591	11.5114	10.2662	8.6868	9.4480	11.3305	9.467	Adipose - Visceral (Omentum)
GTEX-ZZPU-0326	11.9121	11.2456	11.5879	11.0503	9.5328	10.7799	11.5819	10.4543	Adipose - Visceral (Omentum)
GTEX-1117F-2226	10.3933	9.8081	10.9882	10.2141	8.7302	8.8614	10.3965	9.26857	Ovary
GTEX-11DXX-1426	10.9983	10.8433	11.2891	9.7290	8.2966	9.8967	11.0436	9.30743	Ovary
GTEX-11EMC-1726	10.2670	9.5380	11.0289	9.6428	7.6087	8.8207	10.278	8.69073	Ovary
GTEX-11GSP-0226	10.9194	10.2850	11.1766	9.8380	7.7333	9.6315	10.7937	9.0676	Ovary
GTEX-11I78-1926	10.9854	10.6548	11.4387	9.9452	8.5752	10.0078	11.0263	9.5094	Ovary
GTEX-11VI4-1026	10.6878	10.2225	11.0835	9.8828	8.3023	9.6573	10.6646	9.2808	Ovary
GTEX-11XUK-1626	10.4586	10.0291	11.1036	8.9492	7.1398	8.9517	10.5304	8.3469	Ovary
GTEX-11ZTS-1926	10.8284	10.0030	11.0755	10.5148	9.2593	10.0908	10.6356	9.95497	Ovary
GTEX-11ZTT-1826	10.5967	10.4094	11.2211	9.6462	8.1526	9.4411	10.7424	9.07997	Ovary
GTEX-11ZVC-1426	10.3498	9.6751	11.2596	9.9743	8.6340	9.6359	10.4282	9.41473	Ovary
GTEX-1269C-1826	10.4015	9.7186	11.1508	10.1988	8.5402	9.6579	10.4236	9.46563	Ovary
GTEX-12WSB-2226	10.3406	9.8784	11.2286	10.4499	8.5047	10.0922	10.4825	9.68227	Ovary
GTEX-12WSG-1426	10.7373	10.8938	11.4589	10.0217	8.4177	9.8402	11.03	9.42653	Ovary
GTEX-12WSJ-1226	10.5898	10.6931	11.2707	9.7800	8.5522	10.2407	10.8512	9.5243	Ovary
GTEX-12WSK-1926	10.4143	9.9773	11.2074	9.9214	7.3816	9.3786	10.533	8.89387	Ovary
GTEX-131YS-2226	10.2433	9.9147	11.1725	9.8487	8.4177	9.7478	10.4435	9.33807	Ovary
GTEX-133LE-1226	11.1469	10.5794	11.4539	10.3029	8.0978	9.8939	11.0601	9.43153	Ovary
GTEX-1399S-2126	10.9837	10.6530	11.0222	10.4574	9.0619	9.5696	10.8863	9.6963	Ovary
GTEX-139D8-2426	10.3879	9.6771	10.6536	9.5037	7.8342	9.3575	10.2395	8.89847	Ovary
GTEX-13D11-1126	11.0805	10.8438	11.4046	10.6732	9.0877	10.0584	11.1096	9.93977	Ovary
GTEX-13FTX-0926	10.7762	10.3235	11.1940	9.7370	7.6461	9.4314	10.7646	8.93817	Ovary
GTEX-13N11-0526	10.5330	9.5407	10.7930	10.1219	8.4527	9.2992	10.2889	9.29127	Ovary
GTEX-13O3O-2726	10.4062	10.2783	11.1049	9.7257	7.7247	10.1093	10.5965	9.18657	Ovary
GTEX-13OVI-0726	10.9213	10.4130	11.6247	10.3589	8.4652	9.7677	10.9863	9.5306	Ovary
GTEX-13OVJ-2426	10.6209	10.0453	11.2694	10.2018	8.5578	9.1524	10.6452	9.304	Ovary
GTEX-13PL7-2326	10.5258	9.8220	11.2803	10.1119	8.6787	9.6606	10.5427	9.48373	Ovary
GTEX-13PVR-1226	10.3575	10.2316	10.9630	10.1329	8.9232	9.2471	10.5174	9.4344	Ovary
GTEX-13QBU-1526	10.4761	9.9671	11.1723	10.0716	8.5142	9.2734	10.5385	9.2864	Ovary
GTEX-13QIC-1526	10.3340	9.7078	11.0251	9.7764	8.4331	9.7329	10.3556	9.31413	Ovary
GTEX-13U4I-2126	10.2971	9.9301	10.9470	10.2067	8.5859	9.5586	10.3914	9.4504	Ovary
GTEX-13VXT-1526	10.6319	10.4984	11.1786	9.7583	8.3837	9.8546	10.7696	9.3322	Ovary
GTEX-13W3W-1526	10.7815	10.1924	11.2823	9.7027	8.0669	9.4610	10.7521	9.07687	Ovary
GTEX-145ME-1226	10.9878	10.5913	11.3485	9.5915	7.6933	9.6777	10.9759	8.9875	Ovary
GTEX-146FH-2526	10.6577	10.6667	11.0281	9.8881	8.6181	10.0218	10.7842	9.50933	Ovary
GTEX-14AS3-1326	10.3471	9.8297	10.6326	9.3234	7.5281	8.8637	10.2698	8.57173	Ovary
GTEX-OHPK-2426	10.9614	10.3884	11.2095	9.8132	7.6084	9.6668	10.8531	9.02947	Ovary
GTEX-OHPL-2426	10.9312	10.8808	11.3929	10.1739	8.3671	10.0012	11.0683	9.51407	Ovary
GTEX-P4PP-2426	11.0776	10.6753	11.2846	10.3304	8.7416	9.9905	11.0125	9.6875	Ovary
GTEX-P4QT-2426	10.8722	10.7993	11.3054	9.8881	8.5466	9.8373	10.9923	9.424	Ovary
GTEX-P78B-1926	10.7523	10.2738	10.9157	10.2338	8.6839	9.8049	10.6473	9.5742	Ovary
GTEX-PLZ4-2826	10.7609	10.2693	11.2820	10.5070	8.7792	9.5441	10.7707	9.6101	Ovary
GTEX-POMQ-1426	10.9139	10.5775	11.3076	10.5916	8.9081	10.1560	10.933	9.88523	Ovary
GTEX-PWCY-1326	10.6524	10.4243	11.2543	9.8041	8.0508	9.7155	10.777	9.19013	Ovary
GTEX-PWN1-2426	10.8760	10.4520	11.2622	9.5971	7.8898	10.0967	10.8634	9.19453	Ovary
GTEX-PWOO-1726	11.5089	11.0708	11.2096	10.6903	9.5177	10.1957	11.2631	10.1346	Ovary
GTEX-Q734-0726	10.7701	10.0988	10.9246	10.2399	8.9807	9.5414	10.5978	9.58733	Ovary
GTEX-QCQG-1426	10.9698	10.6102	11.2920	9.7356	8.4691	9.9559	10.9573	9.38687	Ovary
GTEX-QVJO-3126	10.6018	9.7816	10.9643	10.5105	9.1477	10.0703	10.4492	9.9095	Ovary
GTEX-RTLS-2326	10.2200	9.5145	11.0279	9.9623	7.4515	9.7880	10.2541	9.06727	Ovary
GTEX-RU1J-0826	10.8736	10.4709	11.0059	9.6825	8.0069	9.2583	10.7835	8.98257	Ovary
GTEX-RU72-2226	10.6062	10.2900	11.0108	9.9292	7.8723	9.6160	10.6357	9.13917	Ovary
GTEX-RWS6-1026	10.7541	10.4723	11.2102	9.1985	7.7011	9.6942	10.8122	8.8646	Ovary
GTEX-S32W-1226	10.8106	10.2217	11.4674	10.1318	8.3302	9.4371	10.8332	9.2997	Ovary
GTEX-S341-0726	10.8023	10.5652	11.0888	9.7521	7.9469	9.7893	10.8188	9.16277	Ovary
GTEX-S4UY-1026	11.2447	11.0239	11.3907	10.3139	8.4283	8.9932	11.2198	9.24513	Ovary
GTEX-T2IS-2026	10.3588	9.9749	11.3736	9.9927	8.2357	9.5211	10.5691	9.24983	Ovary
GTEX-T5JW-0426	10.6319	10.7107	11.3551	9.9699	8.3776	10.0582	10.8992	9.46857	Ovary
GTEX-T6MO-1126	10.6718	10.5389	11.0184	9.8924	8.0479	9.3347	10.743	9.09167	Ovary
GTEX-TML8-0926	10.5639	10.0686	10.9193	9.9386	8.5329	9.4919	10.5173	9.32113	Ovary
GTEX-TSE9-2226	10.2141	9.8708	11.2867	9.8206	7.4388	9.0108	10.4572	8.75673	Ovary
GTEX-U3ZN-1026	10.4032	9.8581	10.9648	10.4284	8.9386	9.5711	10.4087	9.64603	Ovary
GTEX-UJHI-1226	10.8764	10.5461	11.1438	9.8644	8.1823	9.9215	10.8554	9.32273	Ovary
GTEX-W5WG-0926	10.5313	10.3683	11.2345	9.4818	7.4358	9.5442	10.7114	8.8206	Ovary
GTEX-WEY5-0626	10.9946	11.0637	11.2709	9.9960	8.4740	9.3915	11.1097	9.28717	Ovary
GTEX-WI4N-2526	10.7874	10.3343	11.1780	10.2312	8.6850	9.4057	10.7666	9.44063	Ovary
GTEX-WWYW-2726	10.4062	10.0343	11.6310	10.1509	8.5594	10.0957	10.6905	9.602	Ovary
GTEX-WXYG-1426	11.1929	10.5659	11.2310	10.1485	8.4749	9.7613	10.9966	9.46157	Ovary
GTEX-WYBS-2426	10.1908	9.4825	11.2297	10.2148	8.4322	9.8989	10.301	9.5153	Ovary
GTEX-WYVS-1526	10.4068	9.9414	10.7422	10.2116	8.6282	9.6095	10.3635	9.4831	Ovary
GTEX-X15G-1726	10.9196	10.6145	11.3067	10.1678	9.2886	10.3132	10.9469	9.9232	Ovary
GTEX-X4EO-2426	10.4817	10.4229	11.1914	9.9646	8.3242	9.3932	10.6987	9.22733	Ovary
GTEX-X8HC-2726	10.1544	10.2661	11.4522	10.0392	8.3323	9.7556	10.6242	9.3757	Ovary
GTEX-XMD3-2326	10.2494	10.0296	10.8183	10.0534	8.8276	9.7748	10.3658	9.55193	Ovary
GTEX-XUZC-1026	10.7540	10.9198	11.2177	9.8788	8.6970	9.9686	10.9638	9.5148	Ovary
GTEX-XV7Q-1426	10.9049	10.2753	11.0828	10.1445	9.2694	9.5336	10.7543	9.64917	Ovary
GTEX-XYKS-1726	10.9206	11.1809	11.4313	9.9866	8.7259	10.1198	11.1776	9.61077	Ovary
GTEX-Y114-1726	11.3212	10.9831	11.6534	10.3897	8.4736	9.5750	11.3192	9.47943	Ovary
GTEX-Y3IK-2026	10.6483	10.1380	11.0748	10.1132	8.8459	9.7665	10.6204	9.5752	Ovary
GTEX-YFC4-2726	10.4936	9.8566	11.3484	10.2007	8.3012	9.6540	10.5662	9.3853	Ovary
GTEX-YJ8O-1026	10.5528	9.9298	11.4646	10.0004	7.9342	9.6318	10.6491	9.1888	Ovary
GTEX-ZC5H-2026	10.4202	10.1282	10.9482	10.4588	8.8840	9.4732	10.4989	9.60533	Ovary
GTEX-ZLWG-0926	10.8555	10.7234	10.9894	9.5472	8.2143	9.7216	10.8561	9.16103	Ovary
GTEX-ZP4G-0626	10.8749	10.7496	11.3989	9.9137	8.6747	10.1146	11.0078	9.56767	Ovary
GTEX-ZV6S-1426	11.4297	11.2614	11.5212	9.7699	8.4142	9.4766	11.4041	9.22023	Ovary
GTEX-ZVT3-2626	10.3121	9.7269	10.8972	9.9433	8.0530	9.8423	10.3121	9.27953	Ovary
GTEX-ZYFG-1726	10.5034	10.1001	11.1384	9.7730	8.5144	9.5057	10.5806	9.26437	Ovary
GTEX-ZYWO-1926	10.8210	10.1203	11.1296	9.6934	8.1074	9.5871	10.6903	9.1293	Ovary
GTEX-ZZPU-2126	10.7130	10.0566	11.0421	9.7417	7.9186	9.6519	10.6039	9.10407	Ovary
GTEX-1117F-2426	10.4593	10.2763	10.9462	10.6877	9.4894	8.9786	10.5606	9.71857	Uterus
GTEX-113JC-2226	10.3955	10.2258	10.7297	10.7432	9.4525	8.9482	10.4503	9.71463	Uterus
GTEX-11DXX-1526	11.1292	11.5133	11.4237	10.3912	9.4929	9.7350	11.3554	9.87303	Uterus
GTEX-11EM3-1926	10.9353	10.7428	11.0715	10.3428	8.7261	9.2231	10.9165	9.43067	Uterus
GTEX-11I78-2126	11.1956	11.3557	11.3766	9.8958	8.6539	9.6577	11.3093	9.40247	Uterus
GTEX-11P81-1626	10.6930	10.6346	10.8789	10.2459	8.6095	9.2439	10.7355	9.36643	Uterus
GTEX-11ZTS-2326	10.3397	10.0487	10.7026	10.4059	9.3830	9.0837	10.3637	9.6242	Uterus
GTEX-11ZTT-1726	11.0268	10.6273	11.1775	10.6513	9.4111	9.1660	10.9439	9.7428	Uterus
GTEX-12WSD-2826	10.5238	10.3012	11.1081	10.7482	9.6847	9.4521	10.6444	9.96167	Uterus
GTEX-12WSG-2126	11.0087	10.7861	11.1344	10.5118	9.2841	9.6278	10.9764	9.8079	Uterus
GTEX-12WSK-2026	11.2400	11.0437	11.3217	10.9443	9.1770	9.1398	11.2018	9.7537	Uterus
GTEX-12ZZX-2126	10.3750	10.2734	10.7965	10.4524	9.3974	9.1014	10.4816	9.6504	Uterus
GTEX-1313W-2826	10.3412	10.0046	10.8273	10.9593	10.0423	9.4867	10.391	10.1628	Uterus
GTEX-131XG-2026	11.3021	11.2337	11.3245	9.8753	8.2890	10.0633	11.2868	9.4092	Uterus
GTEX-131YS-2326	10.2900	10.1342	10.9334	10.6199	9.6011	9.1242	10.4525	9.78173	Uterus
GTEX-132AR-1526	11.0259	10.4927	10.7484	10.2882	8.9853	9.4964	10.7557	9.58997	Uterus
GTEX-1399S-2226	10.8721	10.8644	11.0075	10.3555	9.0448	9.0544	10.9147	9.4849	Uterus
GTEX-1399U-1326	10.8809	11.0664	11.3342	10.5414	9.1330	9.0391	11.0938	9.57117	Uterus
GTEX-139D8-2526	10.6669	10.2345	10.9047	10.0932	8.6843	9.1272	10.602	9.30157	Uterus
GTEX-13D11-1226	10.8214	10.7777	11.0470	10.2009	8.6762	8.8418	10.882	9.23963	Uterus
GTEX-13FTX-1026	10.9062	10.8217	10.7850	10.4305	8.8996	9.6262	10.8376	9.6521	Uterus
GTEX-13N11-1126	11.4276	11.0688	11.3004	10.8146	9.6069	9.6821	11.2656	10.0345	Uterus
GTEX-13OVI-1026	10.4843	10.3016	10.8712	10.5192	9.0632	9.0415	10.5524	9.5413	Uterus
GTEX-13OVJ-2326	10.7460	10.6063	11.1476	10.9364	9.8515	8.9740	10.8333	9.92063	Uterus
GTEX-13PL7-2026	10.6832	10.2852	11.0314	10.5517	9.2310	9.0489	10.6666	9.61053	Uterus
GTEX-13QBU-1626	10.7691	10.8011	11.2180	10.1829	8.9273	9.2931	10.9294	9.46777	Uterus
GTEX-13S7M-1726	10.1598	9.8840	10.6166	10.2037	8.8497	8.5137	10.2201	9.18903	Uterus
GTEX-13U4I-1926	10.6634	10.5321	11.0013	10.2121	8.7011	9.2378	10.7323	9.38367	Uterus
GTEX-13VXT-1626	10.8795	10.4427	10.9827	10.3116	8.6535	9.4288	10.7683	9.46463	Uterus
GTEX-145ME-1326	11.3887	11.0233	11.1761	10.1587	8.3325	9.4576	11.196	9.31627	Uterus
GTEX-14BIM-2226	10.4975	10.0960	10.8422	10.3907	9.3604	8.7562	10.4786	9.50243	Uterus
GTEX-14BMU-1826	11.0224	10.8151	10.9022	10.3290	8.7292	9.7453	10.9132	9.60117	Uterus
GTEX-N7MT-0726	10.4606	9.9760	10.9389	11.4154	10.5945	9.3084	10.4585	10.4394	Uterus
GTEX-OHPK-2026	11.0529	10.5026	11.4321	10.1075	7.7408	9.1516	10.9959	8.99997	Uterus
GTEX-OHPL-2026	11.4587	11.7234	11.7961	10.4385	8.6923	9.7304	11.6594	9.6204	Uterus
GTEX-P4PP-2026	10.9276	10.6999	11.0738	10.4975	9.2290	9.5638	10.9004	9.76343	Uterus
GTEX-P4QT-2026	11.0332	10.6965	10.9512	10.6705	8.8834	9.3256	10.8936	9.6265	Uterus
GTEX-P78B-2526	11.0981	10.9416	11.1023	10.5259	8.9701	9.5223	11.0473	9.67277	Uterus
GTEX-POMQ-1226	11.5398	11.4747	11.4992	10.5211	9.3822	10.1962	11.5046	10.0332	Uterus
GTEX-PWCY-1426	10.6879	10.2398	11.0446	10.0483	7.9474	9.5119	10.6574	9.1692	Uterus
GTEX-PWN1-2026	11.0647	11.0804	11.1781	9.8431	8.6646	9.6275	11.1077	9.3784	Uterus
GTEX-PX3G-2026	11.4381	11.1320	11.4693	10.6670	9.1801	9.9307	11.3465	9.92593	Uterus
GTEX-Q734-1626	11.0325	10.5172	10.7996	10.4557	9.1940	9.2359	10.7831	9.62853	Uterus
GTEX-QCQG-1326	11.4903	11.5661	11.7774	10.4678	9.1098	10.0434	11.6113	9.87367	Uterus
GTEX-R55G-1626	11.2793	11.4722	11.4629	10.2723	8.7888	9.9602	11.4048	9.67377	Uterus
GTEX-RU72-2626	10.6100	10.4616	10.9324	10.5572	9.2177	9.3914	10.668	9.7221	Uterus
GTEX-RWS6-1326	10.9775	10.9656	11.2729	10.1306	8.5679	9.6900	11.072	9.46283	Uterus
GTEX-S341-1026	11.0252	11.2563	11.0518	10.3627	8.7747	9.3032	11.1111	9.4802	Uterus
GTEX-S4UY-1226	11.0263	11.0765	11.1825	10.4208	9.0539	9.1777	11.0951	9.5508	Uterus
GTEX-T2IS-2226	11.3365	11.3145	11.4693	10.2020	8.9173	9.5014	11.3734	9.54023	Uterus
GTEX-T5JW-1526	11.1173	10.9987	11.1596	10.4599	9.1452	9.7062	11.0919	9.77043	Uterus
GTEX-T6MO-1526	10.7167	10.7681	10.9792	10.2428	8.8915	9.4371	10.8213	9.5238	Uterus
GTEX-TMMY-2226	11.0268	11.0936	10.9938	9.9203	7.9746	8.9686	11.0381	8.9545	Uterus
GTEX-U3ZN-0726	11.1562	10.8009	11.1142	10.4166	8.7285	9.5955	11.0238	9.5802	Uterus
GTEX-UPIC-1526	10.9089	11.2970	11.1601	10.4826	8.8050	9.2433	11.122	9.5103	Uterus
GTEX-W5WG-1326	10.6843	10.8631	11.2203	10.3207	9.4802	9.2253	10.9226	9.6754	Uterus
GTEX-WEY5-0726	10.9820	10.8344	11.0151	10.3740	8.6567	9.4640	10.9438	9.49823	Uterus
GTEX-WI4N-2426	10.9079	10.7322	11.1845	10.8677	9.5834	9.4182	10.9415	9.95643	Uterus
GTEX-WWYW-2826	10.3136	10.3590	10.8140	11.0383	9.6419	8.8994	10.4955	9.85987	Uterus
GTEX-WXYG-1326	11.1366	10.9105	10.8857	10.6913	9.2734	9.4946	10.9776	9.81977	Uterus
GTEX-WYVS-1226	10.8155	10.6348	10.7768	10.7155	9.2514	9.3916	10.7424	9.78617	Uterus
GTEX-XUJ4-1526	11.1626	11.1112	11.3008	10.0746	8.7197	9.1143	11.1915	9.30287	Uterus
GTEX-XUW1-0226	10.8948	11.1053	11.0543	10.1839	8.9343	9.3401	11.0181	9.4861	Uterus
GTEX-XUZC-0926	11.5297	11.3207	11.2497	10.9235	8.8009	10.1588	11.3667	9.96107	Uterus
GTEX-XV7Q-1526	11.3655	11.6307	11.6379	10.6176	9.7747	9.7923	11.5447	10.0615	Uterus
GTEX-XYKS-1626	11.2252	11.1529	11.3930	10.4748	9.3969	9.5245	11.257	9.79873	Uterus
GTEX-Y3IK-2126	11.0818	10.7127	11.2273	10.9455	10.0384	9.8077	11.0073	10.2639	Uterus
GTEX-YFC4-2826	10.7154	10.2043	11.0687	10.7159	9.2402	9.7784	10.6628	9.9115	Uterus
GTEX-YJ8O-1126	11.0151	10.6448	11.3080	10.8283	9.3573	9.8061	10.9893	9.99723	Uterus
GTEX-ZAJG-2826	11.2100	11.1549	11.3227	11.8469	11.2340	10.7120	11.2292	11.2643	Uterus
GTEX-ZAK1-2526	10.0527	9.5786	10.7533	10.4642	9.1667	9.0795	10.1282	9.57013	Uterus
GTEX-ZLWG-1026	10.8404	10.9246	11.0092	10.3180	9.3783	9.1522	10.9247	9.61617	Uterus
GTEX-ZP4G-0726	11.2886	11.3235	11.4352	10.6750	9.4940	9.9841	11.3491	10.051	Uterus
GTEX-ZTPG-2026	10.7784	10.8457	11.1022	10.5172	9.2219	9.2945	10.9088	9.67787	Uterus
GTEX-ZV6S-1526	11.4733	11.4828	11.8297	11.0145	9.7768	9.7808	11.5953	10.1907	Uterus
GTEX-ZVT2-0426	11.0835	11.0763	11.1757	10.1105	8.9433	9.1027	11.1118	9.3855	Uterus
GTEX-ZXES-0726	10.9185	10.6935	11.2373	10.5518	8.8724	9.2046	10.9498	9.54293	Uterus
GTEX-ZYVF-0526	10.4409	10.1536	11.0834	11.2758	10.0901	8.9736	10.5593	10.1132	Uterus
GTEX-1117F-2826	10.9223	10.8665	11.3940	10.7947	9.4215	9.7247	11.0609	9.9803	Breast - Mammary Tissue
GTEX-111YS-1926	10.6364	10.5024	11.1386	10.4940	8.8339	9.3155	10.7591	9.5478	Breast - Mammary Tissue
GTEX-117XS-1926	10.8466	10.5313	11.2294	11.4188	10.7611	10.2833	10.8691	10.8211	Breast - Mammary Tissue
GTEX-117YX-1426	11.3593	10.8558	11.5752	10.2856	8.5499	9.5850	11.2634	9.4735	Breast - Mammary Tissue
GTEX-1192X-2326	10.8835	10.8003	11.2807	10.8312	9.5586	9.8595	10.9882	10.0831	Breast - Mammary Tissue
GTEX-11DXW-0626	10.8232	10.6307	11.1883	11.0641	10.1368	9.8908	10.8807	10.3639	Breast - Mammary Tissue
GTEX-11DXZ-1926	11.1006	10.6764	11.1867	10.7029	9.4535	9.6607	10.9879	9.93903	Breast - Mammary Tissue
GTEX-11EI6-0626	10.7160	10.4497	10.9207	10.8594	9.9780	9.7059	10.6955	10.1811	Breast - Mammary Tissue
GTEX-11EM3-1326	10.6200	10.1739	11.4297	11.1299	9.1737	10.0503	10.7412	10.118	Breast - Mammary Tissue
GTEX-11EQ9-1826	11.5952	11.2558	11.8272	10.9350	9.4415	9.9666	11.5594	10.1144	Breast - Mammary Tissue
GTEX-11GS4-2126	10.7843	10.7325	11.2712	10.8502	9.4414	9.9382	10.9293	10.0766	Breast - Mammary Tissue
GTEX-11GSO-1926	10.9316	10.7293	11.4473	11.3597	10.3095	10.5322	11.0361	10.7338	Breast - Mammary Tissue
GTEX-11I78-2226	11.2760	11.1006	11.5622	10.0687	8.3955	9.7196	11.3129	9.3946	Breast - Mammary Tissue
GTEX-11ILO-2226	10.7029	10.4421	11.3489	11.5832	10.8218	10.8001	10.8313	11.0684	Breast - Mammary Tissue
GTEX-11NSD-0926	10.9701	10.9653	11.2079	10.7763	9.7548	9.9268	11.0478	10.1526	Breast - Mammary Tissue
GTEX-11NV4-2026	11.0393	10.8639	11.2419	11.5661	10.7242	10.4147	11.0484	10.9017	Breast - Mammary Tissue
GTEX-11OF3-1926	10.9305	10.6478	11.2604	11.2740	10.8106	10.0952	10.9462	10.7266	Breast - Mammary Tissue
GTEX-11ONC-2126	10.9698	10.8298	11.2690	10.8267	9.9968	10.4908	11.0229	10.4381	Breast - Mammary Tissue
GTEX-11P7K-0726	10.9065	10.6436	11.1722	10.3137	8.4796	9.6965	10.9074	9.4966	Breast - Mammary Tissue
GTEX-11P81-1926	10.6824	10.3165	11.1321	10.8328	9.2951	9.9209	10.7103	10.0163	Breast - Mammary Tissue
GTEX-11P82-1326	11.3316	11.2516	11.9538	9.5119	7.6813	9.4152	11.5123	8.86947	Breast - Mammary Tissue
GTEX-11PRG-0826	10.7807	10.4289	11.3041	10.9480	9.4793	10.0042	10.8379	10.1438	Breast - Mammary Tissue
GTEX-11TT1-2126	11.9842	11.7235	11.9910	10.7526	9.0411	10.1761	11.8996	9.98993	Breast - Mammary Tissue
GTEX-11WQC-1726	11.0012	10.7777	11.3000	10.9651	9.8142	9.3427	11.0263	10.0407	Breast - Mammary Tissue
GTEX-11WQK-2426	10.9470	10.7697	11.1784	10.4490	9.4596	9.2080	10.965	9.70553	Breast - Mammary Tissue
GTEX-1211K-1926	11.3304	10.9947	11.7564	10.1993	8.5494	9.5175	11.3605	9.42207	Breast - Mammary Tissue
GTEX-1269C-2426	10.5909	10.2736	11.1630	11.0969	10.0058	10.1194	10.6758	10.4074	Breast - Mammary Tissue
GTEX-12KS4-0126	11.1161	10.8177	11.5560	10.4242	8.9828	9.5852	11.1633	9.66407	Breast - Mammary Tissue
GTEX-12WSB-0626	10.8397	10.5901	11.1638	11.7481	11.0606	10.5115	10.8645	11.1067	Breast - Mammary Tissue
GTEX-12WSK-2226	10.9105	10.6469	11.5512	10.9967	9.1253	9.2434	11.0362	9.78847	Breast - Mammary Tissue
GTEX-12WSM-1726	11.0290	10.7399	11.3404	10.5623	9.0436	9.4305	11.0364	9.6788	Breast - Mammary Tissue
GTEX-12WSN-1326	11.3303	11.0630	11.4912	10.4262	8.7251	9.7733	11.2948	9.64153	Breast - Mammary Tissue
GTEX-12ZZX-1126	10.3745	10.0472	10.9502	10.6145	9.4692	9.5156	10.4573	9.86643	Breast - Mammary Tissue
GTEX-13113-1726	10.9737	10.6655	11.3061	10.5822	8.8994	9.8888	10.9818	9.79013	Breast - Mammary Tissue
GTEX-1313W-0826	10.8300	10.8306	11.2349	10.8805	10.1515	9.8740	10.9652	10.302	Breast - Mammary Tissue
GTEX-131XW-0726	10.7168	10.4237	11.7099	11.3191	9.7302	10.5766	10.9501	10.542	Breast - Mammary Tissue
GTEX-131YS-0626	10.6514	10.3660	11.5406	10.7733	9.2405	10.0848	10.8527	10.0329	Breast - Mammary Tissue
GTEX-132AR-0826	11.5195	11.0197	11.3754	10.8816	9.5258	9.9341	11.3049	10.1138	Breast - Mammary Tissue
GTEX-132Q8-1426	10.4627	9.8807	10.9320	11.0611	9.0158	9.4153	10.4251	9.83073	Breast - Mammary Tissue
GTEX-133LE-1726	11.1323	10.7953	11.5375	10.6062	8.8553	9.8219	11.155	9.76113	Breast - Mammary Tissue
GTEX-1399U-1826	11.2081	11.1353	11.7445	10.7659	8.9858	10.0432	11.3626	9.93163	Breast - Mammary Tissue
GTEX-139T6-1626	11.4854	11.1505	11.7046	10.4860	9.0293	9.9069	11.4468	9.8074	Breast - Mammary Tissue
GTEX-139T8-0826	10.7403	10.2030	11.3263	10.8515	8.7457	9.4333	10.7565	9.67683	Breast - Mammary Tissue
GTEX-139TU-0626	10.8101	10.7036	11.4335	10.8448	9.8732	10.3569	10.9824	10.3583	Breast - Mammary Tissue
GTEX-13CF2-2026	10.9508	10.6368	11.3381	10.8216	9.7364	10.0861	10.9752	10.2147	Breast - Mammary Tissue
GTEX-13CF3-2126	11.8527	11.4592	11.9405	10.5554	9.0122	9.7541	11.7508	9.7739	Breast - Mammary Tissue
GTEX-13D11-1026	11.1292	10.9967	11.5774	11.0288	9.1312	10.1387	11.2344	10.0996	Breast - Mammary Tissue
GTEX-13FHO-0826	10.9447	10.6296	11.5402	10.9891	9.6213	9.8882	11.0382	10.1662	Breast - Mammary Tissue
GTEX-13FTX-1126	11.3099	11.0572	11.3927	10.5633	8.8757	9.7273	11.2533	9.7221	Breast - Mammary Tissue
GTEX-13FTY-2226	10.3994	10.2872	11.0461	11.0687	10.1781	10.2549	10.5776	10.5006	Breast - Mammary Tissue
GTEX-13N11-1726	10.7951	10.4512	10.9845	10.6387	9.0867	9.6408	10.7436	9.78873	Breast - Mammary Tissue
GTEX-13N1W-0626	11.1260	10.8135	11.3290	10.1188	8.3457	9.7912	11.0895	9.41857	Breast - Mammary Tissue
GTEX-13NZ9-1026	11.2644	11.1795	11.3889	11.1803	10.3210	10.6174	11.2776	10.7062	Breast - Mammary Tissue
GTEX-13NZB-2126	11.1340	11.0299	11.4416	11.0199	9.6305	10.1207	11.2018	10.257	Breast - Mammary Tissue
GTEX-13O3O-0826	11.3912	11.3656	11.7844	11.1234	9.3920	10.4529	11.5137	10.3228	Breast - Mammary Tissue
GTEX-13O3P-0826	10.7469	10.1844	11.0302	10.9527	9.2588	9.5121	10.6538	9.90787	Breast - Mammary Tissue
GTEX-13O61-1826	11.1230	11.0020	11.2718	10.5553	8.5374	9.5993	11.1323	9.564	Breast - Mammary Tissue
GTEX-13OW8-0226	10.9192	10.6216	11.0977	11.0985	10.0572	10.0123	10.8795	10.3893	Breast - Mammary Tissue
GTEX-13PL6-2926	10.6192	10.5362	11.3305	10.9599	10.2211	9.9917	10.8286	10.3909	Breast - Mammary Tissue
GTEX-13PVQ-1026	11.2688	11.2122	11.5526	10.0799	8.3171	9.5692	11.3445	9.32207	Breast - Mammary Tissue
GTEX-13QIC-2326	10.6469	10.2489	11.0637	11.0977	10.0956	10.3447	10.6532	10.5127	Breast - Mammary Tissue
GTEX-13S86-1226	11.9679	11.8138	11.6689	11.3379	9.8097	10.4051	11.8169	10.5176	Breast - Mammary Tissue
GTEX-13W3W-1226	11.0030	10.6445	11.3651	10.2761	8.4687	9.6619	11.0042	9.4689	Breast - Mammary Tissue
GTEX-13W46-0826	11.0737	10.7012	11.2265	10.9185	9.8752	9.6624	11.0005	10.152	Breast - Mammary Tissue
GTEX-144GL-2026	10.7992	10.6259	10.9692	10.7644	10.0109	10.0238	10.7981	10.2664	Breast - Mammary Tissue
GTEX-144GM-0926	11.4590	11.2181	11.4857	11.0413	9.4433	10.2134	11.3876	10.2327	Breast - Mammary Tissue
GTEX-145ME-1526	11.0927	10.7056	11.3219	10.4285	8.6982	9.5929	11.0401	9.5732	Breast - Mammary Tissue
GTEX-145MN-1926	11.2522	10.8259	11.4491	10.8934	9.5511	9.6671	11.1757	10.0372	Breast - Mammary Tissue
GTEX-145MO-0826	11.4562	11.1376	11.6687	10.4492	9.0365	9.8912	11.4208	9.7923	Breast - Mammary Tissue
GTEX-146FH-0826	11.1625	10.8881	11.2705	10.6446	9.2342	10.1221	11.107	10.0003	Breast - Mammary Tissue
GTEX-14753-2426	11.0166	10.9534	11.5071	10.9282	10.0412	9.7308	11.159	10.2334	Breast - Mammary Tissue
GTEX-147F4-2826	10.7595	10.6836	11.3069	10.3613	9.2745	9.7209	10.9167	9.78557	Breast - Mammary Tissue
GTEX-14ABY-2126	12.0421	12.0482	12.0793	11.3665	10.4346	10.9220	12.0565	10.9077	Breast - Mammary Tissue
GTEX-14AS3-1626	11.4008	11.5164	11.6673	11.3452	9.9383	10.7379	11.5282	10.6738	Breast - Mammary Tissue
GTEX-14E6E-1326	11.3000	10.7781	11.1407	10.0109	8.5321	9.3143	11.0729	9.28577	Breast - Mammary Tissue
GTEX-Q2AG-0326	10.7336	10.3704	11.2075	10.7692	9.4774	9.7632	10.7705	10.0033	Breast - Mammary Tissue
GTEX-QDT8-0626	10.3343	10.3191	11.2343	10.6239	9.3765	9.6281	10.6292	9.87617	Breast - Mammary Tissue
GTEX-QEG5-0726	10.9420	10.7946	11.2298	10.2275	8.3569	9.5270	10.9888	9.37047	Breast - Mammary Tissue
GTEX-QEL4-2126	10.9236	10.9010	11.1273	10.5982	9.0480	9.3296	10.984	9.6586	Breast - Mammary Tissue
GTEX-QMRM-1626	11.0147	10.7097	11.1935	10.5938	9.5063	9.9440	10.9726	10.0147	Breast - Mammary Tissue
GTEX-QVJO-1826	10.7817	10.6479	10.9931	11.0872	10.4805	9.9922	10.8076	10.52	Breast - Mammary Tissue
GTEX-R53T-1526	10.7431	10.6106	10.9905	10.2551	8.8303	9.3741	10.7814	9.4865	Breast - Mammary Tissue
GTEX-R55D-0826	11.3638	11.0825	11.4709	10.4047	8.8127	9.6512	11.3057	9.62287	Breast - Mammary Tissue
GTEX-R55F-1726	10.5483	10.0204	10.8550	10.1150	8.0380	8.6182	10.4746	8.92373	Breast - Mammary Tissue
GTEX-REY6-2426	11.2275	11.0311	11.7378	10.1159	8.6040	9.4429	11.3321	9.3876	Breast - Mammary Tissue
GTEX-RU1J-0626	11.0682	10.4712	10.8786	11.1594	9.4226	10.1758	10.806	10.2526	Breast - Mammary Tissue
GTEX-RU72-0626	10.2958	10.2518	10.8751	10.6540	9.0930	9.7041	10.4742	9.81703	Breast - Mammary Tissue
GTEX-S32W-2026	11.2848	11.1910	11.8262	10.9755	9.5631	10.0458	11.434	10.1948	Breast - Mammary Tissue
GTEX-S33H-0326	11.7925	11.4052	11.5355	11.5008	10.5739	10.5894	11.5777	10.888	Breast - Mammary Tissue
GTEX-S341-1526	10.6586	10.4869	11.0699	10.2113	8.6087	9.5572	10.7385	9.45907	Breast - Mammary Tissue
GTEX-S4UY-0726	10.6165	10.5622	11.2098	10.4222	9.1220	9.7493	10.7962	9.7645	Breast - Mammary Tissue
GTEX-S7SE-0826	10.8784	10.8505	11.2534	11.1336	10.7647	10.3274	10.9941	10.7419	Breast - Mammary Tissue
GTEX-SE5C-2126	11.1470	11.0028	11.4564	10.4743	8.7949	9.9304	11.2021	9.7332	Breast - Mammary Tissue
GTEX-SIU7-1626	10.6159	10.4111	11.0111	11.4254	9.6926	10.4517	10.6794	10.5232	Breast - Mammary Tissue
GTEX-T2YK-2226	10.4292	10.0299	10.4993	11.0522	9.8553	9.5245	10.3195	10.144	Breast - Mammary Tissue
GTEX-T5JW-2026	11.3729	10.6941	11.2922	10.4903	8.7417	9.7638	11.1197	9.66527	Breast - Mammary Tissue
GTEX-T6MN-0726	10.6914	10.5338	11.0317	10.5837	8.7443	9.6724	10.7523	9.6668	Breast - Mammary Tissue
GTEX-T6MO-0326	10.6113	10.2224	10.9812	10.2648	8.2930	9.0680	10.605	9.2086	Breast - Mammary Tissue
GTEX-TML8-1226	10.1859	10.0502	10.5506	10.5431	9.3771	9.1017	10.2622	9.67397	Breast - Mammary Tissue
GTEX-U3ZH-1426	10.3329	9.9894	10.7944	10.4248	8.9992	9.3008	10.3722	9.57493	Breast - Mammary Tissue
GTEX-U3ZN-1926	10.4271	10.3001	11.0864	10.8971	9.5996	9.9233	10.6045	10.14	Breast - Mammary Tissue
GTEX-U412-1826	10.5104	10.2232	10.7798	10.3451	7.9939	9.0846	10.5045	9.1412	Breast - Mammary Tissue
GTEX-U8XE-0826	11.8842	11.4463	11.7549	10.8117	9.1176	10.2512	11.6951	10.0602	Breast - Mammary Tissue
GTEX-UJHI-1426	10.7268	10.3033	10.7835	10.3046	8.7449	9.1787	10.6045	9.4094	Breast - Mammary Tissue
GTEX-UPK5-2326	10.7496	10.6283	10.8609	10.7976	9.7133	9.7152	10.7463	10.0754	Breast - Mammary Tissue
GTEX-UTHO-1026	10.9190	10.8573	11.2901	10.5094	8.9777	8.4303	11.0221	9.3058	Breast - Mammary Tissue
GTEX-V955-2026	10.6969	10.6498	10.7127	9.7569	7.4134	8.2506	10.6865	8.47363	Breast - Mammary Tissue
GTEX-VJWN-0726	10.3330	10.3527	11.1826	10.3797	8.9245	9.0144	10.6228	9.43953	Breast - Mammary Tissue
GTEX-VUSG-2226	11.3273	11.4467	11.6286	10.9850	9.3467	10.4439	11.4675	10.2585	Breast - Mammary Tissue
GTEX-WI4N-1426	11.0020	10.7216	11.2747	10.7666	9.6398	10.1281	10.9994	10.1782	Breast - Mammary Tissue
GTEX-WOFL-0826	11.2242	10.9427	11.5808	11.2232	9.8936	9.8703	11.2492	10.329	Breast - Mammary Tissue
GTEX-WRHU-0326	10.6558	10.5062	11.1247	10.7099	9.5717	10.0638	10.7622	10.1151	Breast - Mammary Tissue
GTEX-WXYG-2226	10.9971	10.6047	11.0993	10.2292	8.5629	9.4278	10.9004	9.40663	Breast - Mammary Tissue
GTEX-WY7C-2726	11.8989	11.1288	11.8368	10.4735	8.6054	9.5850	11.6215	9.55463	Breast - Mammary Tissue
GTEX-WYBS-0926	10.6631	10.4433	11.1026	10.7163	8.8375	10.1352	10.7363	9.89633	Breast - Mammary Tissue
GTEX-WYJK-1326	10.7682	10.4354	11.2242	10.2946	8.2760	9.0824	10.8093	9.21767	Breast - Mammary Tissue
GTEX-WYVS-1726	10.4237	9.8752	10.8017	10.6594	8.9712	9.6866	10.3669	9.7724	Breast - Mammary Tissue
GTEX-X15G-1626	10.8470	10.6816	11.2841	10.7360	9.4308	10.2862	10.9376	10.151	Breast - Mammary Tissue
GTEX-X261-0626	10.9351	10.9791	11.0607	10.3506	8.6594	9.3598	10.9916	9.4566	Breast - Mammary Tissue
GTEX-X4EP-2926	10.7988	10.5243	11.1898	11.4139	10.0294	10.0426	10.8376	10.4953	Breast - Mammary Tissue
GTEX-X4XY-0926	11.4980	11.2922	11.7427	10.6732	9.1925	9.7077	11.511	9.8578	Breast - Mammary Tissue
GTEX-XBED-1626	10.8087	10.6453	11.2594	10.4757	8.5689	9.5393	10.9045	9.52797	Breast - Mammary Tissue
GTEX-XGQ4-0926	11.1661	11.0528	11.5007	10.1348	8.6447	9.5085	11.2399	9.42933	Breast - Mammary Tissue
GTEX-XMD1-0826	10.7581	10.2524	11.1048	10.9864	9.5379	9.3160	10.7051	9.94677	Breast - Mammary Tissue
GTEX-XMD2-0926	10.9197	10.7462	11.4362	11.2175	10.3032	9.9519	11.034	10.4909	Breast - Mammary Tissue
GTEX-XMK1-1126	11.0936	10.9700	11.3591	10.2878	9.1880	9.8097	11.1409	9.76183	Breast - Mammary Tissue
GTEX-XQ3S-1326	10.9962	10.9972	11.3753	10.8187	9.8624	10.0354	11.1229	10.2388	Breast - Mammary Tissue
GTEX-XQ8I-2426	10.9039	10.8952	11.0742	10.1477	9.0342	9.2611	10.9578	9.481	Breast - Mammary Tissue
GTEX-XUJ4-1926	10.9901	10.6408	11.2340	10.4219	8.9107	9.4834	10.955	9.60533	Breast - Mammary Tissue
GTEX-XUW1-2326	10.7780	10.6335	11.2066	10.9543	9.3928	9.9546	10.8727	10.1006	Breast - Mammary Tissue
GTEX-XUZC-1626	10.7951	10.7626	11.1218	11.1083	8.5864	10.3563	10.8932	10.017	Breast - Mammary Tissue
GTEX-XV7Q-2326	11.2581	11.0304	11.2250	10.8662	10.2490	10.1525	11.1712	10.4226	Breast - Mammary Tissue
GTEX-XYKS-1326	11.4386	11.5068	11.6677	10.6333	9.6331	10.1438	11.5377	10.1367	Breast - Mammary Tissue
GTEX-Y111-2026	10.4589	10.5496	10.8673	10.8705	10.1206	9.5020	10.6253	10.1644	Breast - Mammary Tissue
GTEX-Y114-2026	11.5596	11.1703	11.6636	10.4782	8.8515	10.0615	11.4645	9.79707	Breast - Mammary Tissue
GTEX-Y3I4-1526	11.0415	10.6395	11.2798	10.4737	8.9195	9.6091	10.9869	9.66743	Breast - Mammary Tissue
GTEX-Y3IK-2326	10.7023	10.3980	11.0812	10.7221	9.4907	9.8241	10.7272	10.0123	Breast - Mammary Tissue
GTEX-Y5LM-1726	10.9915	10.6020	11.4209	10.5210	8.5917	9.9852	11.0048	9.6993	Breast - Mammary Tissue
GTEX-Y5V5-2126	10.7373	10.6263	11.2651	10.7533	9.8753	9.9217	10.8762	10.1834	Breast - Mammary Tissue
GTEX-Y5V6-2126	11.6475	11.3990	11.5864	10.5815	8.8595	9.9944	11.5443	9.8118	Breast - Mammary Tissue
GTEX-Y8LW-1626	10.6068	10.2946	11.3506	10.3748	9.2363	9.2301	10.7507	9.61373	Breast - Mammary Tissue
GTEX-Y9LG-1426	11.1145	10.8480	11.3155	9.9342	7.9254	9.3270	11.0927	9.0622	Breast - Mammary Tissue
GTEX-YB5E-1726	11.4737	11.1722	11.5624	10.8347	9.4726	9.9856	11.4028	10.0976	Breast - Mammary Tissue
GTEX-YB5K-1626	11.2708	10.9874	11.8013	9.8887	8.4582	9.4209	11.3532	9.25593	Breast - Mammary Tissue
GTEX-YEC3-1026	11.4734	11.0957	11.2574	9.9226	8.6185	9.4056	11.2755	9.31557	Breast - Mammary Tissue
GTEX-YFC4-1426	10.6559	10.1360	11.2744	10.4470	8.7724	9.6896	10.6888	9.63633	Breast - Mammary Tissue
GTEX-YJ8O-2226	10.8441	10.7266	11.1202	10.6873	9.8327	9.9982	10.897	10.1727	Breast - Mammary Tissue
GTEX-ZA64-1526	10.9680	10.6737	11.5524	10.1389	8.2695	9.3609	11.0647	9.25643	Breast - Mammary Tissue
GTEX-ZAJG-0626	10.6690	10.4707	11.4250	11.6086	10.3956	10.9389	10.8549	10.981	Breast - Mammary Tissue
GTEX-ZC5H-2626	10.7708	10.3529	11.2083	11.1434	9.7314	10.2680	10.7773	10.3809	Breast - Mammary Tissue
GTEX-ZDTT-2126	10.9974	10.7347	11.1858	10.4366	9.1481	9.5844	10.9726	9.72303	Breast - Mammary Tissue
GTEX-ZDXO-0126	11.2482	10.6614	11.5676	10.3220	9.1758	9.6209	11.1591	9.70623	Breast - Mammary Tissue
GTEX-ZDYS-1126	11.6336	11.2796	11.6986	10.3145	8.7866	9.6401	11.5373	9.5804	Breast - Mammary Tissue
GTEX-ZEX8-2226	10.8185	10.5441	11.2521	10.9647	9.7786	9.9695	10.8716	10.2376	Breast - Mammary Tissue
GTEX-ZF29-1926	10.3763	10.1576	10.9463	10.1475	8.5182	9.4292	10.4934	9.36497	Breast - Mammary Tissue
GTEX-ZF2S-2026	10.5800	10.0899	11.0848	10.5636	9.0277	9.8168	10.5849	9.8027	Breast - Mammary Tissue
GTEX-ZF3C-2326	10.6464	10.3349	10.8820	11.1627	10.4474	10.0940	10.6211	10.568	Breast - Mammary Tissue
GTEX-ZLFU-2126	11.5735	11.2589	11.7232	10.2760	8.5891	9.2367	11.5185	9.36727	Breast - Mammary Tissue
GTEX-ZLV1-1426	10.9334	10.6529	11.1997	10.8301	9.0888	9.8965	10.9287	9.93847	Breast - Mammary Tissue
GTEX-ZPIC-1126	11.0581	10.7846	11.7494	10.0768	8.5239	9.3327	11.1974	9.31113	Breast - Mammary Tissue
GTEX-ZQG8-0726	11.5489	11.1550	11.7488	10.0636	8.9499	10.0517	11.4842	9.6884	Breast - Mammary Tissue
GTEX-ZT9W-2026	11.8451	11.4693	11.8746	10.8963	9.1826	10.0074	11.7297	10.0288	Breast - Mammary Tissue
GTEX-ZTX8-1226	11.1669	10.8422	11.4471	10.8638	8.8440	9.4992	11.1521	9.73567	Breast - Mammary Tissue
GTEX-ZU9S-1926	10.9997	10.9460	11.4497	10.3675	9.0303	9.5638	11.1318	9.65387	Breast - Mammary Tissue
GTEX-ZUA1-1526	10.8240	10.5934	11.1868	11.0769	10.3133	10.0276	10.8681	10.4726	Breast - Mammary Tissue
GTEX-ZV6S-1826	11.2768	11.0930	11.5791	10.4838	8.7789	9.7758	11.3163	9.6795	Breast - Mammary Tissue
GTEX-ZV7C-1826	10.8122	10.6575	11.0162	10.2253	8.6176	9.2951	10.8286	9.37933	Breast - Mammary Tissue
GTEX-ZVE2-1226	10.7142	10.3210	11.1117	10.7747	9.1223	9.4863	10.7156	9.79443	Breast - Mammary Tissue
GTEX-ZVT2-1826	11.1332	11.1835	11.5767	10.9155	8.9980	10.1368	11.2978	10.0168	Breast - Mammary Tissue
GTEX-ZVT4-1026	11.0889	10.9252	11.5355	10.8797	9.4070	10.0734	11.1832	10.12	Breast - Mammary Tissue
GTEX-ZVTK-0326	10.7892	10.5666	11.2632	10.4565	9.1948	9.6642	10.873	9.77183	Breast - Mammary Tissue
GTEX-ZVZQ-0826	11.0545	10.8241	11.3954	11.2138	10.4323	10.5221	11.0913	10.7227	Breast - Mammary Tissue
GTEX-ZWKS-2826	10.8706	10.9554	11.0230	10.9608	9.5598	9.7369	10.9497	10.0858	Breast - Mammary Tissue
GTEX-ZXES-0826	10.7807	10.3320	11.4988	10.5838	7.9667	9.6526	10.8705	9.40103	Breast - Mammary Tissue
GTEX-ZY6K-1626	11.1426	10.9362	11.2780	10.3110	8.9827	10.0163	11.1189	9.77	Breast - Mammary Tissue
GTEX-ZYFC-0826	11.1524	10.8893	11.2466	11.3514	10.4974	10.3221	11.0961	10.7236	Breast - Mammary Tissue
GTEX-ZYT6-0126	11.0511	10.8630	11.3640	11.1347	10.2288	10.0998	11.0927	10.4878	Breast - Mammary Tissue
GTEX-ZYW4-0826	10.9969	10.6212	11.6286	10.9968	9.5321	9.8256	11.0822	10.1182	Breast - Mammary Tissue
GTEX-ZYWO-2326	11.1674	11.0041	11.4897	10.5326	8.8040	9.8058	11.2204	9.71413	Breast - Mammary Tissue
GTEX-1117F-3026	10.4587	10.4170	11.2945	11.0281	9.2873	10.3036	10.7234	10.2063	Minor Salivary Gland
GTEX-111FC-2926	10.8285	10.4407	11.0158	9.8483	8.3365	10.0876	10.7617	9.42413	Minor Salivary Gland
GTEX-1192X-2926	11.1994	11.4375	11.3371	10.3587	8.6408	9.6742	11.3247	9.5579	Minor Salivary Gland
GTEX-11EQ9-2026	11.3047	11.0421	11.3857	10.3621	7.9928	10.2376	11.2442	9.53083	Minor Salivary Gland
GTEX-11NV4-1926	11.1637	10.6556	11.1685	10.0016	8.1034	10.3633	10.9959	9.48943	Minor Salivary Gland
GTEX-11P81-2026	11.1422	10.9904	11.4737	11.0206	8.7516	10.9225	11.2021	10.2316	Minor Salivary Gland
GTEX-11P82-0926	10.8061	10.8859	11.3882	10.5116	8.0521	10.5958	11.0267	9.71983	Minor Salivary Gland
GTEX-11WQK-2926	10.8630	10.6373	11.0461	9.7249	7.1843	9.7142	10.8488	8.87447	Minor Salivary Gland
GTEX-11ZTS-3026	11.0564	11.4022	11.6144	10.8769	9.3583	9.9765	11.3577	10.0706	Minor Salivary Gland
GTEX-12BJ1-2226	11.4814	11.4934	11.6558	10.5088	8.3707	8.7189	11.5435	9.19947	Minor Salivary Gland
GTEX-12WSL-2126	11.0088	10.5026	11.1242	10.4995	7.9435	10.3941	10.8785	9.61237	Minor Salivary Gland
GTEX-12WSM-1826	10.8971	10.3754	10.9594	9.8096	7.2879	9.7439	10.744	8.94713	Minor Salivary Gland
GTEX-13111-2326	10.8609	10.5814	11.2143	10.5269	8.9432	10.4004	10.8855	9.95683	Minor Salivary Gland
GTEX-1314G-2026	10.7424	10.7089	11.0719	10.8370	9.0355	10.4737	10.8411	10.1154	Minor Salivary Gland
GTEX-131XF-2826	11.6320	11.2276	11.6261	10.2346	8.5813	9.9405	11.4952	9.58547	Minor Salivary Gland
GTEX-13CF2-2426	11.4820	11.2596	11.5687	9.8785	8.9368	10.1296	11.4368	9.6483	Minor Salivary Gland
GTEX-13G51-2426	10.6048	10.3354	10.8371	10.6143	9.3240	10.4456	10.5924	10.128	Minor Salivary Gland
GTEX-13NYB-2426	11.0297	10.6995	10.9882	10.0971	8.8060	9.8489	10.9058	9.584	Minor Salivary Gland
GTEX-13NYC-2626	11.2599	11.0290	11.5056	10.8842	9.4419	9.7597	11.2648	10.0286	Minor Salivary Gland
GTEX-13O21-1926	10.9575	10.5978	11.1512	10.3288	8.3046	10.3075	10.9022	9.64697	Minor Salivary Gland
GTEX-13O3Q-2826	10.3794	10.3526	10.8538	10.5855	9.9020	9.7688	10.5286	10.0854	Minor Salivary Gland
GTEX-13OVI-2326	11.0348	10.8727	11.4813	10.7891	8.5367	10.5548	11.1296	9.9602	Minor Salivary Gland
GTEX-13OVL-2926	10.7429	10.3311	11.0919	10.2282	7.9259	10.1203	10.722	9.4248	Minor Salivary Gland
GTEX-13VXT-1726	11.0283	10.6686	11.0936	10.1222	7.7167	9.6751	10.9302	9.17133	Minor Salivary Gland
GTEX-145ME-1626	10.7684	10.4914	11.0841	10.4147	8.3668	10.3296	10.7813	9.7037	Minor Salivary Gland
GTEX-14B4R-1426	10.7537	10.3955	10.9899	10.1794	8.0556	10.0501	10.713	9.42837	Minor Salivary Gland
GTEX-WFJO-2026	11.0784	10.9819	11.1790	10.4198	8.1350	10.0404	11.0798	9.53173	Minor Salivary Gland
GTEX-WHSB-2326	10.7346	10.3535	10.7942	10.1707	8.1973	9.8812	10.6274	9.4164	Minor Salivary Gland
GTEX-WOFM-2126	10.2822	10.1715	10.7990	10.2592	8.2016	10.2686	10.4176	9.57647	Minor Salivary Gland
GTEX-WYVS-2026	11.0681	10.8157	11.1475	11.0924	9.9929	10.6870	11.0104	10.5908	Minor Salivary Gland
GTEX-WYVS-2026	11.1287	10.9807	11.0342	11.1282	10.1065	10.8899	11.0479	10.7082	Minor Salivary Gland
GTEX-X15G-2126	10.9368	10.7616	11.1353	10.5346	8.8759	10.5463	10.9446	9.9856	Minor Salivary Gland
GTEX-X261-2426	11.2240	11.0872	11.3358	10.1085	8.2080	10.1915	11.2157	9.50267	Minor Salivary Gland
GTEX-X3Y1-1926	11.0807	10.7478	11.1495	11.5197	9.6995	10.3344	10.9927	10.5179	Minor Salivary Gland
GTEX-X5EB-1726	10.7783	10.6206	11.1836	9.8942	7.7535	10.0616	10.8608	9.23643	Minor Salivary Gland
GTEX-XGQ4-2626	10.6449	10.4203	11.1828	10.1639	8.1711	9.9722	10.7493	9.43573	Minor Salivary Gland
GTEX-XMK1-2626	11.1635	11.0005	11.5522	10.8084	9.0957	10.7804	11.2387	10.2282	Minor Salivary Gland
GTEX-XV7Q-2426	11.2860	11.1899	11.1083	10.6642	9.7018	9.7590	11.1947	10.0417	Minor Salivary Gland
GTEX-XYKS-2926	11.2102	11.1952	11.1349	10.7802	9.8177	9.2284	11.1801	9.9421	Minor Salivary Gland
GTEX-Y111-2626	11.1297	10.7811	10.9935	10.0747	8.5712	10.1662	10.9681	9.60403	Minor Salivary Gland
GTEX-Y3I4-1926	10.7156	10.3057	11.0353	10.6080	8.7643	9.8355	10.6855	9.73593	Minor Salivary Gland
GTEX-Y5LM-1826	11.7054	11.5611	12.0121	10.3099	7.9452	9.8807	11.7595	9.3786	Minor Salivary Gland
GTEX-Y5V6-2226	11.2919	10.7643	11.3622	10.8187	8.7361	10.5385	11.1395	10.0311	Minor Salivary Gland
GTEX-YB5K-1726	10.8106	10.6829	11.1115	10.3442	7.6106	10.3499	10.8683	9.4349	Minor Salivary Gland
GTEX-YF7O-2226	11.2470	10.8004	11.4771	10.7156	8.7221	10.3018	11.1748	9.91317	Minor Salivary Gland
GTEX-ZAB5-2326	11.9354	11.6775	11.7913	11.1258	10.0246	9.9660	11.8014	10.3721	Minor Salivary Gland
GTEX-ZC5H-2726	11.6646	11.1883	11.5979	10.5867	9.3576	9.9093	11.4836	9.9512	Minor Salivary Gland
GTEX-ZE7O-2926	10.9312	10.6352	11.3176	9.7826	8.0090	9.8785	10.9613	9.22337	Minor Salivary Gland
GTEX-ZF29-2126	11.4103	11.5437	11.5140	10.2560	8.2011	8.9724	11.4893	9.14317	Minor Salivary Gland
GTEX-ZP4G-1926	11.4129	11.4028	11.4552	10.4829	8.2015	9.9056	11.4236	9.53	Minor Salivary Gland
GTEX-ZPU1-2326	11.2818	11.2694	11.4798	10.7911	9.1605	10.4664	11.3437	10.1393	Minor Salivary Gland
GTEX-ZQG8-2126	11.5085	11.3090	11.7124	10.8066	9.0511	10.1711	11.51	10.0096	Minor Salivary Gland
GTEX-ZQUD-2126	11.0978	10.6530	11.3346	10.3430	7.8473	10.1339	11.0285	9.4414	Minor Salivary Gland
GTEX-ZT9W-2126	11.4943	11.4194	11.5489	10.5526	8.6065	9.7663	11.4875	9.6418	Minor Salivary Gland
GTEX-ZXG5-2826	10.8667	10.6915	11.3644	10.7484	9.2054	10.5609	10.9742	10.1716	Minor Salivary Gland
GTEX-1117F-3226	11.2215	10.6256	11.3717	8.8894	7.2969	9.6823	11.0729	8.62287	Brain - Cortex
GTEX-111FC-3126	11.0785	10.5929	11.4639	8.1046	7.2411	9.2833	11.0451	8.20967	Brain - Cortex
GTEX-1128S-2726	11.2009	10.7116	11.5506	8.5411	6.3998	9.5661	11.1544	8.169	Brain - Cortex
GTEX-117XS-3026	11.6854	11.3703	12.0966	8.4577	7.7038	10.0214	11.7174	8.72763	Brain - Cortex
GTEX-1192X-3126	11.5171	10.9810	11.6386	8.6873	7.1954	9.8074	11.3789	8.56337	Brain - Cortex
GTEX-11DXW-1126	11.4587	10.8318	11.7848	8.0987	6.4723	9.5125	11.3584	8.02783	Brain - Cortex
GTEX-11DXY-3226	11.6113	10.9375	11.8614	8.5736	7.1998	9.7096	11.4701	8.49433	Brain - Cortex
GTEX-11EI6-3026	11.3621	10.9713	11.5551	9.2728	7.7003	9.9098	11.2962	8.96097	Brain - Cortex
GTEX-11EMC-3226	11.3142	10.8836	11.6165	9.4295	7.7160	10.0299	11.2714	9.05847	Brain - Cortex
GTEX-11GS4-3126	11.4349	10.9193	11.7667	8.6492	7.2711	9.6606	11.3736	8.52697	Brain - Cortex
GTEX-11GSO-2926	11.4865	10.8766	11.8232	8.6406	7.5236	9.6186	11.3954	8.59427	Brain - Cortex
GTEX-11GSP-3226	11.2408	10.7628	11.3416	9.4392	8.3003	9.8787	11.1151	9.20607	Brain - Cortex
GTEX-11NUK-2926	11.4558	11.0445	11.7880	8.2578	6.8746	9.7745	11.4294	8.3023	Brain - Cortex
GTEX-11NV4-2126	11.6770	11.2255	11.7071	9.1339	7.7126	10.5634	11.5365	9.13663	Brain - Cortex
GTEX-11O72-2926	10.4193	9.7721	10.9550	8.8842	6.8593	9.2041	10.3821	8.31587	Brain - Cortex
GTEX-11ONC-2926	11.6859	11.0926	11.9113	9.1632	8.1144	9.9411	11.5633	9.0729	Brain - Cortex
GTEX-11TTK-2926	11.2405	10.6659	11.1424	10.3219	8.8841	9.9873	11.0163	9.7311	Brain - Cortex
GTEX-11TUW-3126	11.0026	10.8204	11.1203	10.3890	9.1418	10.6280	10.9811	10.0529	Brain - Cortex
GTEX-11WQK-3026	11.0672	10.6744	11.3495	9.8129	8.1588	9.3719	11.0304	9.11453	Brain - Cortex
GTEX-11ZUS-2926	11.3965	10.9597	11.9065	7.9071	6.8514	9.6344	11.4209	8.13097	Brain - Cortex
GTEX-12126-1026	11.9113	11.1236	12.0371	8.0141	6.9307	9.9551	11.6907	8.29997	Brain - Cortex
GTEX-12696-2926	11.2535	11.1289	11.6673	10.0882	9.1787	10.1682	11.3499	9.8117	Brain - Cortex
GTEX-12WSA-2926	11.1056	10.8647	11.3339	9.6831	8.2286	10.0809	11.1014	9.33087	Brain - Cortex
GTEX-12WSC-3026	11.5428	11.2009	12.0130	8.0688	6.9526	9.9083	11.5856	8.3099	Brain - Cortex
GTEX-12WSD-3126	11.1179	10.7297	11.3033	9.0575	7.8630	9.9088	11.0503	8.9431	Brain - Cortex
GTEX-12WSH-3026	11.1864	10.7377	11.6860	8.0992	6.7841	9.1925	11.2034	8.02527	Brain - Cortex
GTEX-12ZZW-2926	11.4920	11.0305	11.8136	9.0115	7.2660	10.0066	11.4454	8.76137	Brain - Cortex
GTEX-12ZZX-2926	11.5249	10.9000	11.8084	7.8941	6.7294	9.6530	11.4111	8.09217	Brain - Cortex
GTEX-12ZZY-3026	11.5773	11.0178	11.7943	8.4161	7.3257	9.9295	11.4631	8.5571	Brain - Cortex
GTEX-12ZZZ-3026	10.9865	10.4217	11.4132	8.1013	6.6987	9.5147	10.9405	8.1049	Brain - Cortex
GTEX-1313W-3126	11.6810	11.0879	11.8625	7.9093	6.6822	9.6834	11.5438	8.09163	Brain - Cortex
GTEX-131YS-3126	11.4223	10.9896	11.8108	8.2080	6.6349	9.5520	11.4076	8.13163	Brain - Cortex
GTEX-132Q8-3026	11.7438	10.7655	11.6200	9.6443	7.9611	9.2654	11.3764	8.95693	Brain - Cortex
GTEX-1399T-3026	11.4794	10.9322	11.7476	9.0057	7.7634	10.0468	11.3864	8.93863	Brain - Cortex
GTEX-139UC-3126	11.4721	10.6613	11.5852	8.3125	7.1928	9.6382	11.2395	8.38117	Brain - Cortex
GTEX-13FHO-3026	11.5657	10.7761	11.5739	8.8933	7.6061	9.2134	11.3052	8.57093	Brain - Cortex
GTEX-13FHP-3026	11.5224	10.8498	11.6545	8.4284	7.2898	9.5773	11.3422	8.43183	Brain - Cortex
GTEX-13FLW-1426	11.6758	10.9290	11.5757	7.9245	7.3042	9.7718	11.3935	8.3335	Brain - Cortex
GTEX-13G51-3026	11.2849	10.7265	11.5592	8.7746	8.1293	9.6574	11.1902	8.85377	Brain - Cortex
GTEX-13IVO-2926	10.6170	10.2585	10.7274	8.7105	6.9370	9.0780	10.5343	8.24183	Brain - Cortex
GTEX-13NYB-3026	11.8180	10.9373	11.7748	8.5744	7.1285	9.9203	11.51	8.54107	Brain - Cortex
GTEX-13NYC-2826	11.4764	10.7009	11.5902	8.8140	6.8797	8.8840	11.2558	8.19257	Brain - Cortex
GTEX-13NYS-3126	11.5689	10.9288	11.6558	9.5160	8.0847	9.4266	11.3845	9.0091	Brain - Cortex
GTEX-13O3O-3126	11.3996	10.9473	11.8101	8.2442	6.2230	9.7775	11.3857	8.08157	Brain - Cortex
GTEX-13O3Q-2926	11.4067	11.0195	11.6992	8.4353	6.7518	9.8986	11.3751	8.3619	Brain - Cortex
GTEX-13OVH-3026	11.4868	10.9759	11.7568	8.1216	7.0105	9.7574	11.4065	8.2965	Brain - Cortex
GTEX-13OVJ-2826	11.3058	10.7647	11.2472	9.6627	8.9276	10.0285	11.1059	9.5396	Brain - Cortex
GTEX-13OW6-3026	11.5223	10.9025	11.7188	8.3936	7.1342	9.8776	11.3812	8.46847	Brain - Cortex
GTEX-13OW7-3026	10.9342	10.3194	10.9416	8.5488	7.2931	9.5229	10.7317	8.45493	Brain - Cortex
GTEX-13PL6-3126	10.8995	10.6816	11.5315	8.3255	6.9129	9.5881	11.0375	8.2755	Brain - Cortex
GTEX-13QIC-2926	11.3986	10.7964	11.5993	9.1258	7.9928	9.9209	11.2648	9.01317	Brain - Cortex
GTEX-13S7M-3126	11.0025	10.6521	11.3322	8.7327	6.9416	9.6566	10.9956	8.44363	Brain - Cortex
GTEX-13SLX-3126	11.8090	11.3687	12.0536	8.1542	6.6551	9.9766	11.7438	8.26197	Brain - Cortex
GTEX-13VXU-2926	11.7680	11.1652	11.9174	8.0633	6.6899	9.7408	11.6169	8.16467	Brain - Cortex
GTEX-13X6J-3026	11.4598	10.8934	11.7531	8.5093	7.4778	9.9969	11.3688	8.66133	Brain - Cortex
GTEX-1445S-3026	11.0553	10.5399	11.0777	9.8991	8.4147	10.1296	10.891	9.48113	Brain - Cortex
GTEX-144FL-3026	11.4195	11.0093	11.7969	11.5474	10.3555	10.5678	11.4086	10.8236	Brain - Cortex
GTEX-144GL-3026	11.5899	10.8880	11.8617	8.5762	6.9988	9.6617	11.4465	8.41223	Brain - Cortex
GTEX-145LS-3126	11.5442	10.8680	11.7200	8.7029	7.4434	9.7253	11.3774	8.62387	Brain - Cortex
GTEX-145MF-2726	11.5219	10.8370	11.6775	8.2288	6.8704	9.7440	11.3455	8.28107	Brain - Cortex
GTEX-145MG-3026	11.8020	10.9431	11.8406	8.2565	6.8399	9.8857	11.5286	8.32737	Brain - Cortex
GTEX-145MH-3026	11.5984	10.9912	12.0319	7.9938	6.4516	9.5102	11.5405	7.9852	Brain - Cortex
GTEX-14A5I-2926	11.0847	10.6727	11.6928	8.2694	6.5580	9.4693	11.1501	8.0989	Brain - Cortex
GTEX-14ASI-3026	11.4472	10.8786	11.6703	7.9273	6.3024	9.2160	11.332	7.81523	Brain - Cortex
GTEX-14BMV-3026	11.6045	11.1811	11.8732	8.0444	7.1514	9.6299	11.5529	8.27523	Brain - Cortex
GTEX-N7MS-2425	10.7931	10.6589	11.1245	8.6260	7.6651	9.4344	10.8588	8.57517	Brain - Cortex
GTEX-N7MT-1126	10.9599	10.5947	11.0799	9.5083	8.3588	9.8368	10.8782	9.23463	Brain - Cortex
GTEX-NPJ7-2726	11.3341	10.7463	11.6584	8.8842	7.5105	9.2777	11.2463	8.55747	Brain - Cortex
GTEX-NPJ8-1526	11.2183	10.7323	11.4549	9.2567	7.8470	8.9921	11.1352	8.6986	Brain - Cortex
GTEX-NPJ8-1526	10.9237	10.2765	11.0948	9.0813	8.2488	8.9466	10.765	8.7589	Brain - Cortex
GTEX-NPJ8-1526	10.3922	9.5499	10.9665	8.2199	7.3309	6.5069	10.3029	7.35257	Brain - Cortex
GTEX-PVOW-2526	11.3298	10.5766	11.5154	7.3204	5.4943	8.4672	11.1406	7.09397	Brain - Cortex
GTEX-Q2AG-2926	12.4240	11.8730	12.6530	9.3686	8.0225	10.8904	12.3167	9.42717	Brain - Cortex
GTEX-QDT8-2926	10.8646	10.2960	11.2781	8.8436	7.0934	8.7114	10.8129	8.21613	Brain - Cortex
GTEX-QVUS-2826	11.2147	10.4282	11.2063	8.8599	7.3502	9.4693	10.9497	8.5598	Brain - Cortex
GTEX-R55F-1326	11.4176	10.8213	11.7064	8.7189	6.8992	9.4650	11.3151	8.36103	Brain - Cortex
GTEX-R55F-1326	10.5875	10.0972	10.8085	8.1498	6.7111	8.1665	10.4977	7.6758	Brain - Cortex
GTEX-RNOR-2326	11.2643	10.8590	11.3999	7.7941	6.4263	8.8411	11.1744	7.68717	Brain - Cortex
GTEX-RU72-3026	11.3722	10.9417	11.6551	8.6169	7.4455	9.7093	11.323	8.59057	Brain - Cortex
GTEX-T2IS-3026	11.4206	10.8212	11.6169	7.6816	5.5727	9.1515	11.2862	7.4686	Brain - Cortex
GTEX-T5JC-2426	11.6790	11.0356	11.7531	7.8248	6.4699	9.5364	11.4892	7.9437	Brain - Cortex
GTEX-T6MN-2626	11.4954	11.0993	11.8179	8.2706	6.7473	9.5511	11.4709	8.18967	Brain - Cortex
GTEX-TSE9-3026	11.0418	10.4607	11.6019	7.6429	5.7314	8.4977	11.0348	7.29067	Brain - Cortex
GTEX-WHSE-3026	11.9092	11.2505	11.8321	8.6108	7.1738	9.6165	11.6639	8.46703	Brain - Cortex
GTEX-WL46-2926	11.7809	11.2246	11.9363	8.0368	7.3090	9.8202	11.6473	8.38867	Brain - Cortex
GTEX-WVLH-3026	11.7345	11.2276	11.9521	8.1412	6.5924	9.7168	11.6381	8.15013	Brain - Cortex
GTEX-WWYW-3126	11.4324	11.0283	11.5953	9.0595	7.2667	9.3512	11.352	8.55913	Brain - Cortex
GTEX-WZTO-2926	11.6827	10.9671	11.7573	8.4047	7.2022	9.3735	11.469	8.3268	Brain - Cortex
GTEX-X4XX-3026	11.5662	10.9282	11.5989	8.2186	6.7359	9.2505	11.3644	8.06833	Brain - Cortex
GTEX-X585-3026	11.6804	11.0777	11.7039	9.0425	8.0647	9.5572	11.4873	8.88813	Brain - Cortex
GTEX-XLM4-3026	11.3796	10.8513	11.5465	8.4321	7.1624	9.3963	11.2591	8.33027	Brain - Cortex
GTEX-XMD1-2926	11.0102	10.6169	10.8898	9.9798	8.5291	9.3983	10.839	9.3024	Brain - Cortex
GTEX-XOTO-3026	11.6724	11.2254	11.9807	8.2823	7.0343	9.8194	11.6262	8.37867	Brain - Cortex
GTEX-Y8DK-0826	11.4936	10.9897	11.6858	8.4335	7.5886	9.9686	11.3897	8.66357	Brain - Cortex
GTEX-Z93S-2926	11.6129	10.9496	11.9267	8.1359	6.4691	9.7758	11.4964	8.12693	Brain - Cortex
GTEX-ZAJG-3126	11.2565	10.6712	11.4031	9.4611	8.6411	10.3394	11.1103	9.48053	Brain - Cortex
GTEX-ZAK1-3026	11.3074	10.7701	11.7050	8.2047	6.9529	9.4301	11.2608	8.1959	Brain - Cortex
GTEX-ZE7O-3126	11.5272	11.0760	11.8308	8.9488	7.4345	10.4071	11.478	8.93013	Brain - Cortex
GTEX-ZE9C-3026	11.3620	10.7638	11.6094	8.6621	7.2115	9.8393	11.2451	8.57097	Brain - Cortex
GTEX-ZF28-3026	11.2481	10.7408	11.5264	8.5973	7.0993	9.4431	11.1718	8.3799	Brain - Cortex
GTEX-ZUA1-3026	11.5007	10.9962	11.7809	8.3696	6.9079	9.3912	11.4259	8.2229	Brain - Cortex
GTEX-ZVT3-3026	11.2892	10.8614	11.8018	9.0850	7.9683	10.0330	11.3175	9.02877	Brain - Cortex
GTEX-ZYFD-3026	11.6649	11.1377	12.0292	8.5911	7.2928	9.5965	11.6106	8.49347	Brain - Cortex
GTEX-ZYY3-3126	10.8716	10.5537	11.3402	8.9417	7.8643	9.3843	10.9218	8.7301	Brain - Cortex
GTEX-ZZPT-3026	11.3587	10.9524	11.6372	9.1960	7.8652	9.6624	11.3161	8.90787	Brain - Cortex
GTEX-111CU-0126	11.6482	11.1506	11.6760	11.2480	9.2990	10.1756	11.4916	10.2409	Adrenal Gland
GTEX-111YS-0126	11.5436	11.0734	12.0932	11.1826	8.7845	10.2458	11.5701	10.071	Adrenal Gland
GTEX-1122O-0326	11.6619	10.9486	11.8484	11.3193	9.2342	10.0168	11.4863	10.1901	Adrenal Gland
GTEX-11DXX-0126	11.7862	10.8534	11.8259	11.1734	8.9436	9.9773	11.4885	10.0314	Adrenal Gland
GTEX-11DXY-1626	10.8560	10.3261	11.4205	10.7577	8.8555	9.7574	10.8675	9.7902	Adrenal Gland
GTEX-11DXZ-0226	11.7276	11.0075	11.5610	10.9544	9.0814	9.8928	11.432	9.9762	Adrenal Gland
GTEX-11EMC-0526	11.6261	11.0762	11.9186	11.2269	9.0571	10.2737	11.5403	10.1859	Adrenal Gland
GTEX-11EQ9-0126	11.6426	10.9567	11.6339	11.3172	9.1335	10.0165	11.4111	10.1557	Adrenal Gland
GTEX-11GSP-0326	11.4013	10.8560	11.7815	10.7488	8.6520	10.0880	11.3463	9.8296	Adrenal Gland
GTEX-11I78-1826	11.5310	11.1456	11.7629	10.8510	8.6969	10.1549	11.4798	9.90093	Adrenal Gland
[truncated: 4,126 more rows]

## Sheet: TableS1_C
	Tissue
GTEX-T5JW-0726	CESC
GTEX-S4UY-1426	CESC
GTEX-S341-1126	CESC
GTEX-TSE9-2726	CESC
GTEX-S341-1326	CESC
GTEX-TSE9-2826	CESC
GTEX-U3ZN-1626	CESC
GTEX-S32W-1626	CESC
GTEX-S32W-1526	CESC
GTEX-T6MO-1426	CESC
GTEX-S4UY-0926	BLCA
GTEX-SNMC-0826	BLCA
GTEX-U3ZM-0826	BLCA
GTEX-U4B1-1226	BLCA
GTEX-S32W-1126	BLCA
GTEX-S4Q7-0926	BLCA
GTEX-SNOS-0526	BLCA
GTEX-S3XE-1226	BLCA
GTEX-SE5C-1026	BLCA
GTEX-147F4-2626	KIRC
GTEX-WI4N-2026	KIRC
GTEX-N7MS-1626	KIRC
GTEX-13RTJ-2226	KIRC
GTEX-13112-2126	KIRC
GTEX-ZYFG-1626	KIRC
GTEX-QLQW-1626	KIRC
GTEX-11PRG-2226	KIRC
GTEX-XPVG-0526	KIRC
GTEX-T5JC-1526	KIRC
GTEX-ZDXO-0226	KIRC
GTEX-12696-0926	KIRC
GTEX-12WSG-0826	KIRC
GTEX-ZLFU-0926	KIRC
GTEX-ZC5H-1726	KIRC
GTEX-1497J-0826	KIRC
GTEX-Y5V6-2026	KIRC
GTEX-11OF3-1326	KIRC
GTEX-ZYFD-1526	KIRC
GTEX-13O1R-2526	KIRC
GTEX-13OW6-1826	KIRC
GTEX-ZYT6-2226	KIRC
GTEX-NPJ8-2226	KIRC
GTEX-T6MN-1826	KIRC
GTEX-13NYB-1726	KIRC
GTEX-1399S-0526	KIRC
GTEX-145MN-0326	KIRC
GTEX-ZE9C-1426	KIRC
GTEX-RWSA-1426	LIHC
GTEX-ZYY3-0626	LIHC
GTEX-13FTW-1126	LIHC
GTEX-11DXY-0526	LIHC
GTEX-1192X-1026	LIHC
GTEX-ZTPG-1426	LIHC
GTEX-13SLX-1226	LIHC
GTEX-13VXU-0926	LIHC
GTEX-O5YT-0826	LIHC
GTEX-S32W-1926	LIHC
GTEX-139UC-1426	LIHC
GTEX-S33H-1626	LIHC
GTEX-131XE-0326	LIHC
GTEX-U8XE-1526	LIHC
GTEX-ZEX8-0826	LIHC
GTEX-1399T-0826	LIHC
GTEX-Y5V5-0926	LIHC
GTEX-ZVP2-0626	LIHC
GTEX-13FLV-0326	LIHC
GTEX-ZAB5-0426	LIHC
GTEX-11DXZ-0126	LIHC
GTEX-ZVT3-1626	LIHC
GTEX-13OW6-2626	LIHC
GTEX-XBEC-1526	LIHC
GTEX-147JS-1126	LIHC
GTEX-P44G-1126	LIHC
GTEX-12WSM-0726	LIHC
GTEX-Q2AG-1126	LIHC
GTEX-VUSG-0126	LIHC
GTEX-RTLS-1326	LIHC
GTEX-RNOR-1426	LIHC
GTEX-12ZZZ-1326	LIHC
GTEX-14753-1626	LIHC
GTEX-RN64-1826	LIHC
GTEX-139YR-0226	LIHC
GTEX-14A5I-1726	LIHC
GTEX-WZTO-0626	LIHC
GTEX-1497J-0726	LIHC
GTEX-11EQ9-0526	LIHC
GTEX-RM2N-1926	LIHC
GTEX-13PVR-0126	LIHC
GTEX-139TU-0826	LIHC
GTEX-14C38-1526	LIHC
GTEX-WFON-1726	LIHC
GTEX-RU72-1426	LIHC
GTEX-12WSL-0226	LIHC
GTEX-11OF3-0726	LIHC
GTEX-12WSI-0226	LIHC
GTEX-XXEK-1126	LIHC
GTEX-Z9EW-0426	LIHC
GTEX-ZPU1-0826	LIHC
GTEX-13OVJ-1026	LIHC
GTEX-14E1K-0326	LIHC
GTEX-XOTO-0826	LIHC
GTEX-11NV4-1326	LIHC
GTEX-ZYT6-0626	LIHC
GTEX-UPIC-0926	LIHC
GTEX-11NUK-1226	LIHC
GTEX-13QJC-0726	LIHC
GTEX-13112-1426	LIHC
GTEX-X4XY-1626	LIHC
GTEX-ZVT4-0626	LIHC
GTEX-139TS-1426	LIHC
GTEX-147F4-1426	LIHC
GTEX-UTHO-2426	LIHC
GTEX-13113-1326	LIHC
GTEX-13PVQ-1526	LIHC
GTEX-1269C-0626	LIHC
GTEX-Y5LM-0426	LIHC
GTEX-12KS4-1326	LIHC
GTEX-131XH-0626	LIHC
GTEX-11WQC-0726	LIHC
GTEX-T6MN-1226	LIHC
GTEX-13NYB-1026	LIHC
GTEX-11ZVC-0726	LIHC
GTEX-YFC4-1526	LIHC
GTEX-13NZB-0626	LIHC
GTEX-11ZUS-2526	LIHC
GTEX-ZZPU-0426	LIHC
GTEX-131YS-1626	LIHC
GTEX-13NZ9-1326	LIHC
GTEX-QDVN-0826	LIHC
GTEX-OOBJ-0826	LIHC
GTEX-YB5E-0326	LIHC
GTEX-ZF2S-3026	LIHC
GTEX-QEG4-1826	LIHC
GTEX-145LU-1326	LIHC
GTEX-WYVS-1926	LIHC
GTEX-11ZTS-1426	LIHC
GTEX-ZAB4-0826	LIHC
GTEX-X261-1726	LIHC
GTEX-WY7C-0726	LIHC
GTEX-1212Z-0226	LIHC
GTEX-132AR-0426	LIHC
GTEX-WQUQ-1926	LIHC
GTEX-12696-0826	LIHC
GTEX-1399R-1226	LIHC
GTEX-ZF29-2026	LIHC
GTEX-11TUW-1726	LIHC
GTEX-13O3O-1826	LIHC
GTEX-11UD2-1626	LIHC
GTEX-13N11-0926	LIHC
GTEX-X4EP-1026	LIHC
GTEX-YECK-1926	LIHC
GTEX-SJXC-1226	LIHC
GTEX-13FTZ-0726	LIHC
GTEX-144GM-1326	LIHC
GTEX-11TT1-1726	LIHC
GTEX-P78B-1326	LIHC
GTEX-X4XX-0726	TGCT
GTEX-12ZZY-0126	TGCT
GTEX-ZT9W-2226	TGCT
GTEX-12696-0226	TGCT
GTEX-RN64-2326	TGCT
GTEX-11NSD-1026	TGCT
GTEX-11LCK-2326	TGCT
GTEX-S4Z8-2126	TGCT
GTEX-SUCS-1326	TGCT
GTEX-P4PQ-2126	TGCT
GTEX-P4QR-0226	TGCT
GTEX-SIU7-1526	TGCT
GTEX-RUSQ-2126	TGCT
GTEX-X261-2326	TGCT
GTEX-Y8E4-2226	TGCT
GTEX-11EQ9-1926	TGCT
GTEX-S7SE-0326	TGCT
GTEX-YB5E-1926	TGCT
GTEX-YEC3-1726	TGCT
GTEX-V1D1-2126	TGCT
GTEX-14A6H-2326	TGCT
GTEX-14ABY-0626	TGCT
GTEX-ZTX8-1126	TGCT
GTEX-11GS4-2026	TGCT
GTEX-S95S-1126	TGCT
GTEX-13N2G-0126	TGCT
GTEX-OXRL-2126	TGCT
GTEX-XAJ8-1326	TGCT
GTEX-12WSM-1326	TGCT
GTEX-X5EB-2026	TGCT
GTEX-SNMC-1026	TGCT
GTEX-Y3I4-2026	TGCT
GTEX-12WSL-2326	TGCT
GTEX-Z93S-1726	TGCT
GTEX-V955-1926	TGCT
GTEX-PW2O-1426	TGCT
GTEX-ZAB5-2426	TGCT
GTEX-13NYB-2226	TGCT
GTEX-11ZUS-2726	TGCT
GTEX-SNOS-1126	TGCT
GTEX-1212Z-0326	TGCT
GTEX-XMK1-2026	TGCT
GTEX-S4Q7-1226	TGCT
GTEX-13OVL-0426	TGCT
GTEX-ZT9X-1426	TGCT
GTEX-ZYFC-0126	TGCT
GTEX-11WQC-2326	TGCT
GTEX-PLZ6-1226	TGCT
GTEX-11P7K-1026	TGCT
GTEX-X3Y1-2626	TGCT
GTEX-ZPU1-2126	TGCT
GTEX-13G51-0826	TGCT
GTEX-U3ZM-1626	TGCT
GTEX-13O1R-0726	TGCT
GTEX-13O61-2026	TGCT
GTEX-T6MN-2026	TGCT
GTEX-U3ZH-1526	TGCT
GTEX-PLZ5-1526	TGCT
GTEX-ZAB4-0126	TGCT
GTEX-11UD2-2826	TGCT
GTEX-OHPM-2126	TGCT
GTEX-NPJ8-1226	TGCT
GTEX-T8EM-0126	TGCT
GTEX-13O21-1226	TGCT
GTEX-ZA64-1626	TGCT
GTEX-11TUW-2226	TGCT
GTEX-TKQ2-1526	TGCT
GTEX-S3XE-1526	TGCT
GTEX-11TT1-2226	TGCT
GTEX-O5YT-2126	TGCT
GTEX-13OVH-0726	TGCT
GTEX-NFK9-0126	TGCT
GTEX-ZVZP-2226	TGCT
GTEX-11OF3-1826	TGCT
GTEX-11NUK-2626	TGCT
GTEX-Y9LG-1726	TGCT
GTEX-OOBK-2126	TGCT
GTEX-11NV4-1726	TGCT
GTEX-XQ3S-2726	TGCT
GTEX-13FTW-1326	TGCT
GTEX-T5JC-0726	TGCT
GTEX-12WSI-2126	TGCT
GTEX-ZVTK-0126	TGCT
GTEX-OOBJ-2126	TGCT
GTEX-12C56-1426	TGCT
GTEX-12WSH-0326	TGCT
GTEX-13NZB-2026	TGCT
GTEX-11WQK-2826	TGCT
GTEX-RWSA-2426	TGCT
GTEX-OIZI-0126	TGCT
GTEX-XLM4-1526	TGCT
GTEX-13NZA-2526	TGCT
GTEX-U8XE-0126	TGCT
GTEX-P4QS-2126	TGCT
GTEX-N7MS-0126	TGCT
GTEX-11ONC-2226	TGCT
GTEX-ZY6K-1726	TGCT
GTEX-U8T8-1126	TGCT
GTEX-13FLW-2126	TGCT
GTEX-ZYT6-2726	TGCT
GTEX-111YS-2026	TGCT
GTEX-145MF-1726	TGCT
GTEX-139TS-1726	TGCT
GTEX-ZUA1-2726	TGCT
GTEX-Q2AI-1226	TGCT
GTEX-147JS-0126	TGCT
GTEX-111FC-1926	TGCT
GTEX-R55D-0126	TGCT
GTEX-WY7C-2226	TGCT
GTEX-QEG4-0126	TGCT
GTEX-132QS-1226	TGCT
GTEX-13QJ3-0226	TGCT
GTEX-QDVN-1926	TGCT
GTEX-QLQW-1026	TGCT
GTEX-ZLFU-2026	TGCT
GTEX-145MH-2326	TGCT
GTEX-R55C-1426	TGCT
GTEX-QV31-1126	TGCT
GTEX-1399Q-2826	TGCT
GTEX-145LT-0426	TGCT
GTEX-11EI6-2226	TGCT
GTEX-WZTO-0326	TGCT
GTEX-139TT-2226	TGCT
GTEX-14753-0626	TGCT
GTEX-11DXZ-2126	TGCT
GTEX-Q2AH-1526	TGCT
GTEX-139T8-0726	TGCT
GTEX-R55E-0726	TGCT
GTEX-QEG5-0126	TGCT
GTEX-WVLH-2626	TGCT
GTEX-YEC4-1526	TGCT
GTEX-ZV7C-2026	TGCT
GTEX-WH7G-1926	TGCT
GTEX-QMRM-1526	TGCT
GTEX-WVJS-2726	TGCT
GTEX-111VG-1926	TGCT
GTEX-WHSB-2126	TGCT
GTEX-147F4-0626	TGCT
GTEX-WHSE-0426	TGCT
GTEX-Y5V6-1726	TGCT
GTEX-11DXY-0226	TGCT
GTEX-13112-0226	TGCT
GTEX-131XE-0426	TGCT
GTEX-13111-1526	TGCT
GTEX-144GL-0726	TGCT
GTEX-1399T-1526	TGCT
GTEX-145MO-0126	TGCT
GTEX-11EQ8-1426	TGCT
GTEX-REY6-0126	TGCT
GTEX-WOFM-1126	TGCT
GTEX-QV44-1726	TGCT
GTEX-YFCO-1726	TGCT
GTEX-RM2N-1326	TGCT
GTEX-Y111-2426	TGCT
GTEX-XPT6-1626	TGCT
GTEX-1192W-2326	TGCT
GTEX-YF7O-2026	TGCT
GTEX-117YW-1526	TGCT
GTEX-WFG8-1926	TGCT
GTEX-131XF-2026	TGCT
GTEX-144GN-1626	TGCT
GTEX-XBED-2026	TGCT
GTEX-117XS-2026	TGCT
GTEX-WK11-0326	TGCT
GTEX-111CU-1726	TGCT
GTEX-11TUW-2126	PRAD
GTEX-OIZH-2026	PRAD
GTEX-12C56-1326	PRAD
GTEX-13FXS-2826	PRAD
GTEX-OOBJ-2026	PRAD
GTEX-QMRM-1426	PRAD
GTEX-RWSA-2026	PRAD
GTEX-11O72-2726	PRAD
GTEX-XMK1-1026	PRAD
GTEX-P4QS-2026	PRAD
GTEX-ZLFU-1726	PRAD
GTEX-11DXZ-1826	PRAD
GTEX-11OF3-1726	PRAD
GTEX-T8EM-1826	PRAD
GTEX-U8XE-2526	PRAD
GTEX-XPVG-2026	PRAD
GTEX-S3XE-1326	PRAD
GTEX-139T6-1526	PRAD
GTEX-13FHO-2826	PRAD
GTEX-117YW-1426	PRAD
GTEX-NFK9-2226	PRAD
GTEX-13FTW-1226	PRAD
GTEX-Q2AI-1126	PRAD
GTEX-U3ZM-0926	PRAD
GTEX-S33H-1826	PRAD
GTEX-1399R-0526	PRAD
GTEX-13O61-1726	PRAD
GTEX-U3ZH-0926	PRAD
GTEX-11EQ9-1726	PRAD
GTEX-QV31-1026	PRAD
GTEX-PLZ6-1126	PRAD
GTEX-146FQ-1726	PRAD
GTEX-U412-2026	PRAD
GTEX-ZUA1-2826	PRAD
GTEX-QV44-1526	PRAD
GTEX-11P82-1126	PRAD
GTEX-1399T-1226	PRAD
GTEX-ZYFD-2526	PRAD
GTEX-XOTO-2826	PRAD
GTEX-11P7K-0626	PRAD
GTEX-U4B1-1426	PRAD
GTEX-ZY6K-1526	PRAD
GTEX-NPJ8-2426	PRAD
GTEX-13O21-1126	PRAD
GTEX-YFCO-1626	PRAD
GTEX-WOFM-0326	PRAD
GTEX-131XF-1926	PRAD
GTEX-117YX-1526	PRAD
GTEX-S4Q7-1026	PRAD
GTEX-132NY-2826	PRAD
GTEX-RM2N-1126	PRAD
GTEX-S95S-1026	PRAD
GTEX-WY7C-2026	PRAD
GTEX-SUCS-1126	PRAD
GTEX-WFON-1626	PRAD
GTEX-ZT9W-1626	PRAD
GTEX-SJXC-2026	PRAD
GTEX-145LV-1226	PRAD
GTEX-111FC-2026	PRAD
GTEX-V955-1826	PRAD
GTEX-11ZUS-2126	PRAD
GTEX-14BMV-2326	PRAD
GTEX-12ZZZ-2026	PRAD
GTEX-SNOS-1026	PRAD
GTEX-132QS-1126	PRAD
GTEX-YF7O-1926	PRAD
GTEX-WFG8-1826	PRAD
GTEX-X5EB-1826	PRAD
GTEX-14ABY-0726	PRAD
GTEX-ZTX8-1026	PRAD
GTEX-VJYA-1226	PRAD
GTEX-13OW8-0426	PRAD
GTEX-13N2G-1826	PRAD
GTEX-13111-1326	PRAD
GTEX-XGQ4-1826	PRAD
GTEX-SNMC-0926	PRAD
GTEX-REY6-2126	PRAD
GTEX-ZDYS-1226	PRAD
GTEX-V1D1-1926	PRAD
GTEX-111CU-1526	PRAD
GTEX-11NSD-0826	PRAD
GTEX-OOBK-2025	PRAD
GTEX-QEG4-2226	PRAD
GTEX-13RTJ-2126	PRAD
GTEX-WFG7-1826	PRAD
GTEX-Y9LG-1826	PRAD
GTEX-14C5O-2826	PRAD
GTEX-11DYG-2526	PRAD
GTEX-1477Z-2226	PRAD
GTEX-WH7G-1726	PRAD
GTEX-YB5E-1826	PRAD
GTEX-QLQ7-1326	PRAD
GTEX-144GM-0826	PRAD
GTEX-13G51-2326	PRAD
GTEX-T5JC-1226	PRAD
GTEX-XQ3S-2526	PRAD
GTEX-111YS-1726	PRAD
GTEX-YJ8A-1126	PRAD
GTEX-WYJK-0626	PRAD
GTEX-UTHO-2726	PRAD
GTEX-OHPM-1426	COAD
GTEX-117YW-1826	COAD
GTEX-S4P3-1226	COAD
GTEX-QLQ7-1126	COAD
GTEX-13W3W-2126	COAD
GTEX-1211K-1726	COAD
GTEX-111CU-1426	COAD
GTEX-11TUW-2026	COAD
GTEX-WQUQ-2526	COAD
GTEX-XXEK-1926	COAD
GTEX-SE5C-1526	COAD
GTEX-ZXES-1626	COAD
GTEX-ZAB4-2226	COAD
GTEX-144GM-1226	COAD
GTEX-13O21-2426	COAD
GTEX-ZV7C-1526	COAD
GTEX-QLQW-0426	COAD
GTEX-Y3IK-1826	COAD
GTEX-1399R-2226	COAD
GTEX-YB5E-1626	COAD
GTEX-P4QT-1426	COAD
GTEX-ZY6K-1226	COAD
GTEX-ZPU1-1926	COAD
GTEX-OXRL-1426	COAD
GTEX-111VG-2226	COAD
GTEX-XBED-1526	COAD
GTEX-1122O-1526	COAD
GTEX-OIZH-1426	COAD
GTEX-YF7O-1726	COAD
GTEX-WY7C-1626	COAD
GTEX-ZF2S-1926	COAD
GTEX-12BJ1-2126	COAD
GTEX-T5JW-1126	COAD
GTEX-SUCS-1026	COAD
GTEX-QEL4-1926	COAD
GTEX-XQ8I-2126	COAD
GTEX-XV7Q-2126	COAD
GTEX-12C56-0626	COAD
GTEX-145ME-0826	COAD
GTEX-111YS-1626	COAD
GTEX-QMRM-1226	COAD
GTEX-133LE-1526	COAD
GTEX-SNOS-1226	COAD
GTEX-T6MO-0826	COAD
GTEX-11ZVC-2126	COAD
GTEX-ZZ64-0726	COAD
GTEX-QDVJ-1326	COAD
GTEX-12KS4-2426	COAD
GTEX-Y5LM-1526	COAD
GTEX-ZF29-1726	COAD
GTEX-145LS-2726	COAD
GTEX-XUJ4-2026	COAD
GTEX-TKQ1-0626	COAD
GTEX-OXRK-1726	COAD
GTEX-S4Q7-0826	COAD
GTEX-QDVN-1326	COAD
GTEX-S7SF-1926	COAD
GTEX-145LT-0926	COAD
GTEX-QV31-0826	COAD
GTEX-132AR-2726	COAD
GTEX-1128S-1626	COAD
GTEX-XMK1-1726	COAD
GTEX-ZDYS-2326	COAD
GTEX-Q2AH-1226	COAD
GTEX-ZLV1-1226	COAD
GTEX-11ILO-2026	COAD
GTEX-V955-1626	COAD
GTEX-147JS-2526	COAD
GTEX-WFON-1426	COAD
GTEX-13D11-0826	COAD
GTEX-14C38-2626	COAD
GTEX-Z93S-2426	COAD
GTEX-WH7G-1326	COAD
GTEX-R55G-1226	COAD
GTEX-11NSD-1626	COAD
GTEX-13OW5-2626	COAD
GTEX-ZP4G-1726	COAD
GTEX-147F3-1926	COAD
GTEX-Y8E4-2426	COAD
GTEX-UPIC-1726	COAD
GTEX-13FH7-1526	COAD
GTEX-P78B-1726	COAD
GTEX-ZYWO-1626	COAD
GTEX-12WSJ-1526	COAD
GTEX-14DAR-1526	COAD
GTEX-UJMC-1326	COAD
GTEX-ZTSS-1126	COAD
GTEX-XYKS-2226	COAD
GTEX-UJHI-1126	COAD
GTEX-12WSL-1626	COAD
GTEX-13QBU-1826	COAD
GTEX-11DXZ-1726	COAD
GTEX-PWCY-1026	COAD
GTEX-11EQ9-1426	COAD
GTEX-PX3G-1426	COAD
GTEX-WFG7-1526	COAD
GTEX-PWOO-1326	COAD
GTEX-XUZC-1326	COAD
GTEX-XBEW-1926	COAD
GTEX-WEY5-1426	COAD
GTEX-RM2N-0926	COAD
GTEX-ZYVF-2826	COAD
GTEX-PWN1-1426	COAD
GTEX-WFG8-1526	COAD
GTEX-13PL7-2526	COAD
GTEX-139YR-2126	COAD
GTEX-XGQ4-1226	COAD
GTEX-14AS3-1126	COAD
GTEX-Y114-1526	COAD
GTEX-W5WG-2426	COAD
GTEX-YEC3-2426	COAD
GTEX-11GSP-1626	COAD
GTEX-148VJ-2626	COAD
GTEX-13111-0726	COAD
GTEX-11I78-1226	COAD
GTEX-VJYA-2026	COAD
GTEX-13CF3-1426	COAD
GTEX-RU1J-1326	COAD
GTEX-11O72-2226	COAD
GTEX-Q734-1126	COAD
GTEX-Y8LW-1226	COAD
GTEX-13O3O-2526	COAD
GTEX-WHWD-1226	COAD
GTEX-11P7K-1526	COAD
GTEX-PLZ5-1126	COAD
GTEX-XUW1-1926	COAD
GTEX-13OVG-1426	COAD
GTEX-XAJ8-0426	COAD
GTEX-NFK9-2026	COAD
GTEX-ZVP2-1526	COAD
GTEX-O5YW-1426	COAD
GTEX-Y3I4-1426	COAD
GTEX-13FHP-2426	COAD
GTEX-U3ZM-1126	COAD
GTEX-TML8-1326	COAD
GTEX-11P81-1126	COAD
GTEX-131XE-0826	COAD
GTEX-117YX-0826	COAD
GTEX-13O61-1626	COAD
GTEX-ZEX8-1926	COAD
GTEX-1399S-1926	COAD
GTEX-X3Y1-1726	COAD
GTEX-S341-1426	COAD
GTEX-146FQ-1926	COAD
GTEX-13U4I-2426	COAD
GTEX-145MO-2426	COAD
GTEX-WOFM-2026	COAD
GTEX-ZYFG-1926	COAD
GTEX-14E6E-1526	COAD
GTEX-139T6-1326	COAD
GTEX-11TTK-2426	COAD
GTEX-QCQG-1626	COAD
GTEX-Q2AI-0926	COAD
GTEX-WHSB-0926	COAD
GTEX-TKQ2-1326	COAD
GTEX-13S86-1626	COAD
GTEX-R53T-1326	COAD
GTEX-11P82-1026	COAD
GTEX-11ONC-2026	COAD
GTEX-R55D-1826	COAD
GTEX-ZGAY-2126	COAD
GTEX-YEC4-1926	COAD
GTEX-ZYFC-2626	COAD
GTEX-145MN-1726	COAD
GTEX-11DXX-1826	COAD
GTEX-X15G-1326	COAD
GTEX-12696-1926	READ
GTEX-13CF2-1826	READ
GTEX-ZVZQ-2626	READ
GTEX-13G51-2126	READ
GTEX-YJ8A-1726	READ
GTEX-YEC3-2026	READ
GTEX-12ZZX-2726	READ
GTEX-ZV6S-1126	READ
GTEX-12ZZY-2726	READ
GTEX-ZAB4-2426	READ
GTEX-ZA64-1426	READ
GTEX-132NY-2726	READ
GTEX-X5EB-1126	READ
GTEX-ZVZP-2026	READ
GTEX-ZVT2-1726	READ
GTEX-13FHO-2726	READ
GTEX-ZTSS-1226	READ
GTEX-12WSJ-1426	READ
GTEX-131YS-2926	READ
GTEX-ZVT4-2626	READ
GTEX-12WSG-2426	READ
GTEX-13FH7-1626	READ
GTEX-1339X-1726	READ
GTEX-YF7O-1626	READ
GTEX-Z93S-2626	READ
GTEX-12BJ1-2026	READ
GTEX-X4EO-2726	READ
GTEX-13D11-0626	READ
GTEX-Y3I4-1126	READ
GTEX-13111-1926	READ
GTEX-12WSL-1826	READ
GTEX-131XG-1526	READ
GTEX-13113-1426	READ
GTEX-ZTTD-2626	READ
GTEX-131XE-1026	READ
GTEX-ZVT3-2826	READ
GTEX-ZT9W-1726	READ
GTEX-132AR-2826	READ
GTEX-1399R-2126	READ
GTEX-12WSM-1426	READ
GTEX-13CF3-1326	READ
GTEX-YECK-2826	READ
GTEX-WYVS-1126	READ
GTEX-11TUW-2326	READ
GTEX-ZZ64-0826	READ
GTEX-WOFM-1926	READ
GTEX-14BMU-1326	READ
GTEX-ZDTS-2726	READ
GTEX-147GR-2826	READ
GTEX-WQUQ-2626	READ
GTEX-117XS-2226	READ
GTEX-13W3W-2226	READ
GTEX-Y114-1626	READ
GTEX-ZYFG-1826	READ
GTEX-11EI6-2626	READ
GTEX-WRHK-1126	READ
GTEX-XUW1-1826	READ
GTEX-11I78-1326	READ
GTEX-147JS-2626	READ
GTEX-145MH-2726	READ
GTEX-13O1R-2426	READ
GTEX-Y5LM-1426	READ
GTEX-XGQ4-1726	READ
GTEX-13OVI-2126	READ
GTEX-11DXZ-1626	READ
GTEX-ZPU1-1726	READ
GTEX-ZLV1-1326	READ
GTEX-WH7G-1426	READ
GTEX-WI4N-2226	READ
GTEX-13OW8-2726	READ
GTEX-11P82-1226	READ
GTEX-11P7K-1826	READ
GTEX-13U4I-2626	READ
GTEX-X15G-1526	READ
GTEX-ZE7O-2626	READ
GTEX-11P81-1426	READ
GTEX-WHPG-1626	READ
GTEX-11ONC-1926	READ
GTEX-145MO-2626	READ
GTEX-13O61-1526	READ
GTEX-14C39-1626	READ
GTEX-13OW6-2226	READ
GTEX-117YX-0526	READ
GTEX-ZYFD-2226	READ
GTEX-XAJ8-0726	READ
GTEX-13VXT-2026	READ
GTEX-11PRG-2026	READ
GTEX-146FH-2426	READ
GTEX-ZPIC-2626	READ
GTEX-11TT1-0926	READ
GTEX-Y5V6-1626	READ
GTEX-ZG7Y-1826	READ
GTEX-ZYT6-2826	READ
GTEX-ZLFU-1426	READ
GTEX-ZP4G-1526	READ
GTEX-13X6K-2726	READ
GTEX-W5WG-2026	READ
GTEX-11ZU8-1126	READ
GTEX-ZE9C-2126	READ
GTEX-1212Z-1826	READ
GTEX-WFG8-1726	READ
GTEX-XV7Q-2226	READ
GTEX-ZF2S-1826	READ
GTEX-WY7C-1926	READ
GTEX-ZAB5-1426	READ
GTEX-XXEK-1826	READ
GTEX-XUJ4-2126	READ
GTEX-13OVJ-1826	READ
GTEX-11EQ8-2626	READ
GTEX-13PVR-1726	READ
GTEX-13PVQ-2726	READ
GTEX-1211K-1826	READ
GTEX-11DXX-1926	READ
GTEX-13N2G-2226	READ
GTEX-14A5I-2426	READ
GTEX-11GS4-1826	READ
GTEX-ZQUD-1026	READ
GTEX-111CU-1226	READ
GTEX-WXYG-1726	READ
GTEX-WHWD-1526	READ
GTEX-11EMC-1426	READ
GTEX-148VJ-2426	READ
GTEX-11EQ9-1526	READ
GTEX-ZAJG-2626	READ
GTEX-ZQG8-2426	READ
GTEX-ZY6K-1326	READ
GTEX-1122O-1426	READ
GTEX-11ZTS-1526	READ
GTEX-WYJK-2326	READ
GTEX-13X6I-2726	READ
GTEX-145ME-1126	READ
GTEX-11DXY-2026	READ
GTEX-14A5H-1626	READ
GTEX-11ZTT-1626	READ
GTEX-111YS-1826	READ
GTEX-ZF29-1826	READ
GTEX-13SLW-2826	READ
GTEX-ZF28-2526	READ
GTEX-145LS-2926	READ
GTEX-14753-0426	SKCM
GTEX-ZE7O-2726	SKCM
GTEX-146FR-1326	SKCM
GTEX-139T8-0126	SKCM
GTEX-13SLW-0126	SKCM
GTEX-ZLFU-1826	SKCM
GTEX-13S7M-0126	SKCM
GTEX-YJ8A-0426	SKCM
GTEX-X4XX-0126	SKCM
GTEX-14753-0726	SKCM
GTEX-13N11-2326	SKCM
GTEX-XOTO-0726	SKCM
GTEX-ZE7O-0126	SKCM
GTEX-ZDYS-2426	SKCM
GTEX-13PVR-0426	SKCM
GTEX-1497J-0226	SKCM
GTEX-139TU-0726	SKCM
GTEX-13PVR-2326	SKCM
GTEX-ZTX8-1326	SKCM
GTEX-ZTX8-1426	SKCM
GTEX-ZLV1-1526	SKCM
GTEX-139TU-0126	SKCM
GTEX-148VJ-0626	SKCM
GTEX-139TT-2126	SKCM
GTEX-148VI-1626	SKCM
GTEX-ZU9S-1826	SKCM
GTEX-139TT-0126	SKCM
GTEX-139TS-2826	SKCM
GTEX-139T4-0226	SKCM
GTEX-ZU9S-0226	SKCM
GTEX-139TS-2126	SKCM
GTEX-147GR-0526	SKCM
GTEX-147F4-0226	SKCM
GTEX-147F3-1726	SKCM
GTEX-13RTJ-2426	SKCM
GTEX-147F3-0526	SKCM
GTEX-139T8-0626	SKCM
GTEX-ZUA1-2626	SKCM
GTEX-146FH-0126	SKCM
GTEX-13SLW-0626	SKCM
GTEX-133LE-1826	SKCM
GTEX-13X6I-1826	SKCM
GTEX-145ME-1726	SKCM
GTEX-QEG4-0226	SKCM
GTEX-13X6I-0626	SKCM
GTEX-145ME-1826	SKCM
GTEX-145MF-0626	SKCM
GTEX-QDVN-2026	SKCM
GTEX-145MI-0526	SKCM
GTEX-133LE-2326	SKCM
GTEX-145MG-1526	SKCM
GTEX-ZF28-0126	SKCM
GTEX-1399Q-2326	SKCM
GTEX-ZEX8-2426	SKCM
GTEX-145MH-2826	SKCM
GTEX-13X6J-0126	SKCM
GTEX-13X6J-0626	SKCM
GTEX-ZF2S-2326	SKCM
GTEX-13X6K-0626	SKCM
GTEX-145LV-2126	SKCM
GTEX-13YAN-0326	SKCM
GTEX-ZF29-0926	SKCM
GTEX-XBED-2226	SKCM
GTEX-145LT-1726	SKCM
GTEX-QESD-1426	SKCM
GTEX-YFC4-0126	SKCM
GTEX-144FL-0626	SKCM
GTEX-145LS-0126	SKCM
GTEX-144GO-2026	SKCM
GTEX-144GN-2326	SKCM
GTEX-XBED-1926	SKCM
GTEX-13W46-0226	SKCM
GTEX-145MI-0626	SKCM
GTEX-13SLX-0526	SKCM
GTEX-146FQ-0126	SKCM
GTEX-13VXT-0126	SKCM
GTEX-1399T-2826	SKCM
GTEX-13U4I-2226	SKCM
GTEX-1399U-1126	SKCM
GTEX-ZV68-0126	SKCM
GTEX-XBEW-1126	SKCM
GTEX-139D8-0226	SKCM
GTEX-13W3W-2426	SKCM
GTEX-ZE9C-2726	SKCM
GTEX-ZE9C-2526	SKCM
GTEX-139D8-1126	SKCM
GTEX-Q2AI-1326	SKCM
GTEX-13U4I-0126	SKCM
GTEX-146FQ-2126	SKCM
GTEX-ZGAY-0526	SKCM
GTEX-14A5H-0826	SKCM
GTEX-QCQG-1726	SKCM
GTEX-145MO-2826	SKCM
GTEX-13VXT-1926	SKCM
GTEX-YJ89-0126	SKCM
GTEX-QDT8-0126	SKCM
GTEX-13VXU-0126	SKCM
GTEX-13VXU-0626	SKCM
GTEX-YFCO-1226	SKCM
GTEX-13W3W-0726	SKCM
GTEX-1399S-0126	SKCM
GTEX-1399R-2726	SKCM
GTEX-145MN-2226	SKCM
GTEX-XBEW-0626	SKCM
GTEX-145MN-1526	SKCM
GTEX-1399R-1326	SKCM
GTEX-14A5H-0426	SKCM
GTEX-Z93S-0126	SKCM
GTEX-139UW-0326	SKCM
GTEX-13FXS-0226	SKCM
GTEX-ZTPG-0326	SKCM
GTEX-13FTY-0526	SKCM
GTEX-ZA64-1026	SKCM
GTEX-ZPU1-1126	SKCM
GTEX-13FTY-2126	SKCM
GTEX-Y114-2426	SKCM
GTEX-OHPL-0126	SKCM
GTEX-X638-0126	SKCM
GTEX-X8HC-0626	SKCM
GTEX-OHPM-0126	SKCM
GTEX-ZV7C-0926	SKCM
GTEX-OIZG-0726	SKCM
GTEX-ZT9X-1526	SKCM
GTEX-ZAK1-0626	SKCM
GTEX-OIZH-0126	SKCM
GTEX-13O1R-0126	SKCM
GTEX-X8HC-0126	SKCM
GTEX-13FTX-1526	SKCM
GTEX-P4QT-0126	SKCM
GTEX-13O3Q-2426	SKCM
GTEX-13FLV-0126	SKCM
GTEX-ZDTS-0126	SKCM
GTEX-PLZ5-2026	SKCM
GTEX-NPJ8-0126	SKCM
GTEX-Y114-2126	SKCM
GTEX-13FTW-0326	SKCM
GTEX-O5YT-0126	SKCM
GTEX-ZC5H-1526	SKCM
GTEX-X585-2426	SKCM
GTEX-PLZ4-0126	SKCM
GTEX-13FTW-2626	SKCM
GTEX-13O3P-0126	SKCM
GTEX-O5YW-0126	SKCM
GTEX-13O3O-2326	SKCM
GTEX-ZC5H-0226	SKCM
GTEX-13NZB-2526	SKCM
GTEX-Y111-0126	SKCM
GTEX-13OVG-1626	SKCM
GTEX-OXRN-0126	SKCM
GTEX-13JUV-2026	SKCM
GTEX-P4PQ-0126	SKCM
GTEX-OXRL-0126	SKCM
GTEX-13NYB-0126	SKCM
GTEX-13N2G-2626	SKCM
GTEX-ZAB4-2126	SKCM
GTEX-13JVG-0726	SKCM
GTEX-13N2G-0226	SKCM
GTEX-ZT9W-2426	SKCM
GTEX-ZAB5-1826	SKCM
GTEX-OXRO-0126	SKCM
GTEX-OXRP-0126	SKCM
GTEX-P4PP-0126	SKCM
GTEX-13N1W-0126	SKCM
GTEX-ZT9W-1126	SKCM
GTEX-13NYB-2526	SKCM
GTEX-ZQUD-1426	SKCM
GTEX-X62O-0126	SKCM
GTEX-13NYS-0626	SKCM
GTEX-13NZ9-2626	SKCM
GTEX-ZAK1-0126	SKCM
GTEX-13G51-1826	SKCM
GTEX-ZQG8-1626	SKCM
GTEX-13NZ8-0826	SKCM
GTEX-OOBK-0126	SKCM
GTEX-13G51-2526	SKCM
GTEX-OXRK-0226	SKCM
GTEX-13IVO-0726	SKCM
GTEX-X5EB-2226	SKCM
GTEX-ZAJG-0126	SKCM
GTEX-ZAB5-2626	SKCM
GTEX-13IVO-0126	SKCM
GTEX-P4QR-0326	SKCM
GTEX-13NYC-0326	SKCM
GTEX-ZPIC-1726	SKCM
GTEX-ZDTS-0826	SKCM
GTEX-139UW-2826	SKCM
GTEX-14BMU-1226	SKCM
GTEX-ZDXO-3126	SKCM
GTEX-ZTTD-2826	SKCM
GTEX-ZDXO-3026	SKCM
GTEX-13OW8-1326	SKCM
GTEX-13OW8-1026	SKCM
GTEX-PWCY-1826	SKCM
GTEX-14BIN-1126	SKCM
GTEX-14B4R-1326	SKCM
GTEX-14BMV-0126	SKCM
GTEX-13CF3-2426	SKCM
GTEX-13OW7-0426	SKCM
GTEX-13OW7-0126	SKCM
GTEX-14C38-0726	SKCM
GTEX-13OW6-2726	SKCM
GTEX-13D11-0926	SKCM
GTEX-Z93S-1626	SKCM
GTEX-13PDP-0126	SKCM
GTEX-ZP4G-1426	SKCM
GTEX-ZDYS-2026	SKCM
GTEX-13PVQ-0626	SKCM
GTEX-PWO3-1526	SKCM
GTEX-14A6H-0126	SKCM
GTEX-139YR-1026	SKCM
GTEX-13PVQ-0126	SKCM
GTEX-XBEC-0726	SKCM
GTEX-14A6H-2026	SKCM
GTEX-ZLWG-0826	SKCM
GTEX-13N11-2526	SKCM
GTEX-XOTO-0126	SKCM
GTEX-14AS3-1526	SKCM
GTEX-YJ8O-2526	SKCM
GTEX-PWN1-0126	SKCM
GTEX-XAJ8-1426	SKCM
GTEX-X4XY-0226	SKCM
GTEX-13PDP-0726	SKCM
GTEX-14C39-1726	SKCM
GTEX-13OW6-0426	SKCM
GTEX-NFK9-0226	SKCM
GTEX-13OVI-2726	SKCM
GTEX-13FHO-0426	SKCM
GTEX-ZP4G-2426	SKCM
GTEX-13OVJ-0826	SKCM
GTEX-ZDTT-0426	SKCM
GTEX-ZPCL-1126	SKCM
GTEX-X585-0226	SKCM
GTEX-13OVJ-0126	SKCM
GTEX-13FHP-0126	SKCM
GTEX-14E6C-0126	SKCM
GTEX-14E6E-1826	SKCM
GTEX-13OVI-1426	SKCM
GTEX-Z9EW-1626	SKCM
GTEX-PLZ6-1426	SKCM
GTEX-13OVH-0526	SKCM
GTEX-13OVH-0126	SKCM
GTEX-XAJ8-0826	SKCM
GTEX-13FH7-2026	SKCM
GTEX-PVOW-0126	SKCM
GTEX-13OW5-0126	SKCM
GTEX-XOT4-0626	SKCM
GTEX-XYKS-2126	SKCM
GTEX-ZTSS-1926	SKCM
GTEX-13OW5-2326	SKCM
GTEX-14C5O-0126	SKCM
GTEX-PSDG-0226	SKCM
GTEX-Z93T-0126	SKCM
GTEX-13FH7-1126	SKCM
GTEX-ZTSS-1426	SKCM
GTEX-ZDTT-2726	SKCM
GTEX-14DAQ-0126	SKCM
GTEX-XK95-0226	SKCM
GTEX-13OVL-0226	SKCM
GTEX-13OVL-0126	SKCM
GTEX-Y111-0626	SKCM
GTEX-14DAR-2026	SKCM
GTEX-13O21-1426	SKCM
GTEX-YEC4-2126	SKCM
GTEX-QLQ7-1626	SKCM
GTEX-UPJH-0226	SKCM
GTEX-12WSC-0126	SKCM
GTEX-11NUK-0126	SKCM
GTEX-11NSD-2226	SKCM
GTEX-Y8E4-2026	SKCM
GTEX-ZVZO-0126	SKCM
GTEX-XXEK-2226	SKCM
GTEX-V1D1-2026	SKCM
GTEX-12WSC-2826	SKCM
GTEX-12WSD-0126	SKCM
GTEX-11LCK-2226	SKCM
GTEX-XQ8I-0926	SKCM
GTEX-V1D1-2226	SKCM
GTEX-11LCK-1026	SKCM
GTEX-12WSD-0626	SKCM
GTEX-X3Y1-2026	SKCM
GTEX-ZYT6-2326	SKCM
GTEX-11ILO-0626	SKCM
GTEX-UPK5-0726	SKCM
GTEX-11NUK-2726	SKCM
GTEX-XUZC-1726	SKCM
GTEX-12WSB-2926	SKCM
GTEX-12WS9-0126	SKCM
GTEX-U8XE-0226	SKCM
GTEX-U8XE-0326	SKCM
GTEX-12WS9-0326	SKCM
GTEX-11OF3-2626	SKCM
GTEX-11OF3-0126	SKCM
GTEX-YB5K-2126	SKCM
GTEX-ZYFG-2326	SKCM
GTEX-12WSA-0226	SKCM
GTEX-ZVZP-1226	SKCM
GTEX-11OC5-0126	SKCM
GTEX-11O72-0626	SKCM
GTEX-UJHI-1526	SKCM
GTEX-12WSB-0126	SKCM
GTEX-ZYT6-0226	SKCM
GTEX-11O72-0126	SKCM
GTEX-S3XE-1726	SKCM
GTEX-11ILO-0126	SKCM
GTEX-ZVTK-0426	SKCM
GTEX-XQ8I-0426	SKCM
GTEX-VJYA-1526	SKCM
GTEX-12WSK-2126	SKCM
GTEX-11GS4-2726	SKCM
GTEX-ZYW4-0126	SKCM
GTEX-11EQ9-2426	SKCM
GTEX-12WSK-2326	SKCM
GTEX-Y5V6-2426	SKCM
GTEX-ZYW4-0626	SKCM
GTEX-WEY5-2326	SKCM
GTEX-11EQ9-1626	SKCM
GTEX-RU72-0926	SKCM
GTEX-12WSL-2026	SKCM
GTEX-WFG7-2026	SKCM
GTEX-11EQ8-0926	SKCM
GTEX-12WSL-2526	SKCM
GTEX-11EQ8-0126	SKCM
GTEX-ZVT4-0126	SKCM
GTEX-11EMC-2926	SKCM
GTEX-Y3I4-2126	SKCM
GTEX-Y8DK-0126	SKCM
GTEX-W5X1-2526	SKCM
GTEX-Y8E4-0626	SKCM
GTEX-12WSH-1526	SKCM
GTEX-VUSG-2326	SKCM
GTEX-ZVTK-0226	SKCM
GTEX-ZYVF-0926	SKCM
GTEX-RWSA-0126	SKCM
GTEX-VUSG-2526	SKCM
GTEX-11H98-0126	SKCM
GTEX-X4EO-0326	SKCM
GTEX-11GSO-2426	SKCM
GTEX-W5WG-1826	SKCM
GTEX-Y3I4-1726	SKCM
GTEX-12WSJ-1126	SKCM
GTEX-12WSJ-1826	SKCM
GTEX-YEC3-1326	SKCM
GTEX-RVPU-2226	SKCM
GTEX-12KS4-2126	SKCM
GTEX-ZVZP-2426	SKCM
GTEX-12KS4-0326	SKCM
GTEX-ZYFD-0126	SKCM
GTEX-11ZU8-2526	SKCM
GTEX-11VI4-1126	SKCM
GTEX-132NY-0326	SKCM
GTEX-ZXG5-2126	SKCM
GTEX-11ZUS-2626	SKCM
GTEX-X261-0126	SKCM
GTEX-11ZVC-2526	SKCM
GTEX-T6MO-1626	SKCM
GTEX-T8EM-1026	SKCM
GTEX-11UD1-0126	SKCM
GTEX-ZXG5-0126	SKCM
GTEX-11TUW-2726	SKCM
GTEX-1211K-1526	SKCM
GTEX-1211K-2026	SKCM
GTEX-XUJ4-1826	SKCM
GTEX-12126-0326	SKCM
GTEX-11TUW-0626	SKCM
GTEX-11ZU8-0126	SKCM
GTEX-SUCS-1926	SKCM
GTEX-11ZTT-2426	SKCM
GTEX-XUW1-0426	SKCM
GTEX-11WQK-1026	SKCM
GTEX-T6MN-0126	SKCM
GTEX-XXEK-1626	SKCM
GTEX-ZY6K-1426	SKCM
GTEX-11XUK-2026	SKCM
GTEX-11ZTS-0126	SKCM
GTEX-Y9LG-1126	SKCM
GTEX-ZY6K-1826	SKCM
GTEX-11ZTT-2126	SKCM
GTEX-11WQC-2526	SKCM
GTEX-T5JC-0426	SKCM
GTEX-11WQC-1826	SKCM
GTEX-ZYFC-0426	SKCM
GTEX-11VI4-1726	SKCM
GTEX-T2IS-0126	SKCM
GTEX-XUW1-0926	SKCM
GTEX-12126-0826	SKCM
GTEX-1212Z-0126	SKCM
GTEX-12C56-1726	SKCM
GTEX-SJXC-0126	SKCM
GTEX-S7SF-1626	SKCM
GTEX-Y8LW-1826	SKCM
GTEX-1269C-2526	SKCM
GTEX-11P81-2326	SKCM
GTEX-11P81-2226	SKCM
GTEX-U3ZM-1526	SKCM
GTEX-S7PM-0126	SKCM
GTEX-12BJ1-0926	SKCM
GTEX-Y8LW-1526	SKCM
GTEX-11P7K-2126	SKCM
GTEX-11P7K-1126	SKCM
GTEX-ZYFG-1526	SKCM
GTEX-ZVZQ-0326	SKCM
GTEX-YB5K-2026	SKCM
GTEX-U4B1-1826	SKCM
GTEX-U8T8-0126	SKCM
GTEX-12C56-1526	SKCM
GTEX-11P82-1626	SKCM
GTEX-XUYS-0126	SKCM
GTEX-ZYFD-0626	SKCM
GTEX-12584-0726	SKCM
GTEX-11TTK-0126	SKCM
GTEX-SIU8-0126	SKCM
GTEX-1212Z-2526	SKCM
GTEX-SIU7-1726	SKCM
GTEX-11TT1-2526	SKCM
GTEX-12584-0126	SKCM
GTEX-ZWKS-0626	SKCM
GTEX-TMKS-0126	SKCM
GTEX-12696-2426	SKCM
GTEX-11TT1-1826	SKCM
GTEX-12696-0126	SKCM
GTEX-TML8-1926	SKCM
GTEX-TMMY-0226	SKCM
GTEX-TMZS-0126	SKCM
GTEX-TSE9-0126	SKCM
GTEX-ZWKS-0126	SKCM
GTEX-Y5V6-2326	SKCM
GTEX-RUSQ-1526	SKCM
GTEX-WK11-2726	SKCM
GTEX-WXYG-2326	SKCM
GTEX-13113-1926	SKCM
GTEX-YEC4-1826	SKCM
GTEX-1313W-0126	SKCM
GTEX-WI4N-1026	SKCM
GTEX-131XH-0126	SKCM
GTEX-111VG-2426	SKCM
GTEX-R55E-0126	SKCM
GTEX-13111-1826	SKCM
GTEX-ZVT2-0126	SKCM
GTEX-1313W-0626	SKCM
GTEX-WXYG-2026	SKCM
GTEX-11DXW-0226	SKCM
GTEX-WI4N-2726	SKCM
GTEX-1192X-2726	SKCM
GTEX-13113-1626	SKCM
GTEX-11DXW-0826	SKCM
GTEX-WHWD-1826	SKCM
GTEX-131XH-2226	SKCM
GTEX-XPVG-2626	SKCM
GTEX-R55F-0126	SKCM
GTEX-ZVE2-0226	SKCM
GTEX-Y5V5-2326	SKCM
GTEX-11DXX-2126	SKCM
GTEX-13112-2826	SKCM
GTEX-ZVE1-0726	SKCM
GTEX-11DXX-2426	SKCM
GTEX-131XW-0626	SKCM
GTEX-ZZ64-1726	SKCM
GTEX-11DXY-0126	SKCM
GTEX-13112-0126	SKCM
GTEX-WHSE-0126	SKCM
GTEX-X4EO-2926	SKCM
GTEX-1314G-1326	SKCM
GTEX-ZYY3-2926	SKCM
GTEX-117XS-2726	SKCM
GTEX-131XF-2126	SKCM
GTEX-WRHU-2826	SKCM
GTEX-XV7Q-1826	SKCM
GTEX-1128S-2326	SKCM
GTEX-QVJO-1626	SKCM
GTEX-113IC-0126	SKCM
GTEX-WRHK-1426	SKCM
GTEX-ZZ64-1026	SKCM
GTEX-X4EP-0626	SKCM
GTEX-ZVE2-2826	SKCM
GTEX-131XF-2626	SKCM
GTEX-R3RS-0126	SKCM
GTEX-113JC-2326	SKCM
GTEX-ZVP2-0326	SKCM
GTEX-WQUQ-0426	SKCM
GTEX-X4EP-0126	SKCM
GTEX-QV44-1926	SKCM
GTEX-1122O-2126	SKCM
GTEX-117YW-2626	SKCM
GTEX-Y5LM-1926	SKCM
GTEX-WVJS-0126	SKCM
GTEX-ZZPT-0226	SKCM
GTEX-117YX-1926	SKCM
GTEX-117YX-2326	SKCM
GTEX-YECK-0326	SKCM
GTEX-WYVS-2126	SKCM
GTEX-WOFL-0126	SKCM
GTEX-Y5V5-0126	SKCM
GTEX-111YS-1526	SKCM
GTEX-1192X-0226	SKCM
GTEX-WHSB-1326	SKCM
GTEX-WZTO-0126	SKCM
GTEX-111VG-1626	SKCM
GTEX-12ZZY-0726	SKCM
GTEX-XV7Q-2526	SKCM
GTEX-111FC-0126	SKCM
GTEX-11EM3-1226	SKCM
GTEX-WH7G-2326	SKCM
GTEX-11DZ1-0126	SKCM
GTEX-111CU-1926	SKCM
GTEX-13111-1626	SKCM
GTEX-XQ3S-1426	SKCM
GTEX-WH7G-2026	SKCM
GTEX-ZVT2-2526	SKCM
GTEX-Y3IK-1626	SKCM
GTEX-11DZ1-2426	SKCM
GTEX-12ZZY-0226	SKCM
GTEX-RN64-0126	SKCM
GTEX-QLQW-1126	SKCM
GTEX-12ZZX-2426	SKCM
GTEX-WYJK-0526	SKCM
GTEX-ZVT3-0126	SKCM
GTEX-111CU-1126	SKCM
GTEX-11EI6-0126	SKCM
GTEX-WFON-2126	SKCM
GTEX-WFON-1926	SKCM
GTEX-12ZZX-0126	SKCM
GTEX-WYJK-0126	SKCM
GTEX-RNOR-0126	SKCM
GTEX-11EI6-2826	SKCM
GTEX-WYBS-0626	SKCM
GTEX-11DYG-1526	SKCM
GTEX-11DYG-0126	SKCM
GTEX-11EM3-2426	SKCM
GTEX-131YS-0126	SKCM
GTEX-WY7C-2126	SKCM
GTEX-XPVG-2126	SKCM
GTEX-12WSN-1426	SKCM
GTEX-12WSN-2326	SKCM
GTEX-11DXY-2626	SKCM
GTEX-YF7O-1526	SKCM
GTEX-131YS-2826	SKCM
GTEX-111FC-2526	SKCM
GTEX-WY7C-2326	SKCM
GTEX-R55G-2526	SKCM
GTEX-132AR-0326	SKCM
GTEX-WHPG-2626	SKCM
GTEX-WYVS-1626	SKCM
GTEX-11DXZ-2026	SKCM
GTEX-ZYWO-2226	SKCM
GTEX-Y3IK-2426	SKCM
GTEX-11DXZ-2326	SKCM
GTEX-12ZZZ-0626	SKCM
GTEX-RM2N-1426	SKCM
GTEX-XQ3S-1526	SKCM
GTEX-Y3IK-1426	STAD
GTEX-OIZH-1526	STAD
GTEX-O5YW-1526	STAD
GTEX-WYJK-2526	STAD
GTEX-Y9LG-1026	STAD
GTEX-13X6H-1626	STAD
GTEX-11WQK-2626	STAD
GTEX-ZF29-1526	STAD
GTEX-XBED-1226	STAD
GTEX-111CU-0926	STAD
GTEX-WY7C-1726	STAD
GTEX-13O21-0926	STAD
GTEX-11VI4-0326	STAD
GTEX-T6MO-0726	STAD
GTEX-T8EM-1226	STAD
GTEX-TKQ1-0526	STAD
GTEX-ZF2S-1426	STAD
GTEX-OHPK-1526	STAD
GTEX-ZZPU-1426	STAD
GTEX-111YS-1126	STAD
GTEX-TKQ2-0926	STAD
GTEX-WXYG-1626	STAD
GTEX-145ME-1026	STAD
GTEX-WYVS-1326	STAD
GTEX-1122O-1926	STAD
GTEX-11TT1-0726	STAD
GTEX-13QBU-1126	STAD
GTEX-ZPIC-2026	STAD
GTEX-13O3Q-2126	STAD
GTEX-13OW6-2526	STAD
GTEX-V955-1326	STAD
GTEX-ZE7O-3026	STAD
GTEX-14BMV-2226	STAD
GTEX-13S7M-1826	STAD
GTEX-VJYA-1026	STAD
GTEX-14BMU-1126	STAD
GTEX-XUZC-0726	STAD
GTEX-11I78-1726	STAD
GTEX-Y8E4-1526	STAD
GTEX-13RTK-0226	STAD
GTEX-Y5V6-1326	STAD
GTEX-11GSP-2126	STAD
GTEX-W5WG-1726	STAD
GTEX-WZTO-2126	STAD
GTEX-Y114-1226	STAD
GTEX-ZDYS-1926	STAD
GTEX-WH7G-1526	STAD
GTEX-ZYVF-2726	STAD
GTEX-XXEK-0826	STAD
GTEX-11EI6-2426	STAD
GTEX-11EM3-1026	STAD
GTEX-11EQ9-1226	STAD
GTEX-WFON-1126	STAD
GTEX-13PVQ-2126	STAD
GTEX-WFG7-1326	STAD
GTEX-ZLV1-0826	STAD
GTEX-WFG8-1326	STAD
GTEX-ZP4G-1226	STAD
GTEX-ZLFU-1326	STAD
GTEX-146FR-2026	STAD
GTEX-WFJO-1126	STAD
GTEX-Y5LM-1326	STAD
GTEX-13O61-1126	STAD
GTEX-WRHK-0626	STAD
GTEX-11P82-0726	STAD
GTEX-NFK9-1526	STAD
GTEX-117YW-2226	STAD
GTEX-XAJ8-0326	STAD
GTEX-ZZ64-0426	STAD
GTEX-ZYFG-1326	STAD
GTEX-ZEX8-1626	STAD
GTEX-145MO-2226	STAD
GTEX-Y8LW-0826	STAD
GTEX-U8T8-1226	STAD
GTEX-13OVI-2426	STAD
GTEX-WHSB-1226	STAD
GTEX-U8XE-2126	STAD
GTEX-146FH-2126	STAD
GTEX-ZYY3-1726	STAD
GTEX-UJHI-1026	STAD
GTEX-X15G-1126	STAD
GTEX-UJMC-1226	STAD
GTEX-WHWD-1426	STAD
GTEX-11NUK-2426	STAD
GTEX-11DXX-1326	STAD
GTEX-UPK5-2126	STAD
GTEX-XV7Q-1326	STAD
GTEX-11NSD-1426	STAD
GTEX-V1D1-1726	STAD
GTEX-T5JW-0926	STAD
GTEX-144GN-1226	STAD
GTEX-T5JC-1926	STAD
GTEX-S3XE-1026	STAD
GTEX-R55D-1526	STAD
GTEX-P78B-1826	STAD
GTEX-13FTX-0726	STAD
GTEX-139D8-2326	STAD
GTEX-ZVP2-1626	STAD
GTEX-S4P3-0726	STAD
GTEX-Q734-1026	STAD
GTEX-12WS9-1426	STAD
GTEX-P4QT-1526	STAD
GTEX-QCQG-0526	STAD
GTEX-ZVZP-1726	STAD
GTEX-S4Q7-0726	STAD
GTEX-XQ8I-2026	STAD
GTEX-131XE-2226	STAD
GTEX-12C56-0526	STAD
GTEX-12BJ1-1726	STAD
GTEX-S4UY-1626	STAD
GTEX-S4Z8-1226	STAD
GTEX-QXCU-1926	STAD
GTEX-ZAB4-1526	STAD
GTEX-S7SF-0626	STAD
GTEX-P4PQ-1526	STAD
GTEX-131XF-1226	STAD
GTEX-ZV6S-0926	STAD
GTEX-YFCO-0826	STAD
GTEX-P4PP-1526	STAD
GTEX-QV44-1226	STAD
GTEX-Q2AI-0826	STAD
GTEX-13FTW-1726	STAD
GTEX-1399R-1126	STAD
GTEX-13113-0726	STAD
GTEX-RU1J-0526	STAD
GTEX-ZVT3-2126	STAD
GTEX-YEC3-1426	STAD
GTEX-PW2O-1226	STAD
GTEX-Y3I4-1626	STAD
GTEX-13D11-2126	STAD
GTEX-ZTX8-0426	STAD
GTEX-139YR-1926	STAD
GTEX-13FH7-1026	STAD
GTEX-12WSJ-0926	STAD
GTEX-PWN1-1526	STAD
GTEX-PWOO-1226	STAD
GTEX-RWS6-0926	STAD
GTEX-PX3G-1526	STAD
GTEX-RM2N-0826	STAD
GTEX-POMQ-0826	STAD
GTEX-YJ8A-1526	STAD
GTEX-PLZ6-0826	STAD
GTEX-13111-1226	STAD
GTEX-12WSD-2326	STAD
GTEX-ZVT2-1626	STAD
GTEX-Q2AH-1126	STAD
GTEX-S341-0626	STAD
GTEX-R55G-1126	STAD
GTEX-YEC4-1426	STAD
GTEX-131XG-1226	STAD
GTEX-R53T-1226	STAD
GTEX-13CF3-1926	STAD
GTEX-132QS-1826	STAD
GTEX-ZXES-1426	STAD
GTEX-QDVN-1226	STAD
GTEX-QV31-0626	STAD
GTEX-QLQW-0726	STAD
GTEX-1211K-1426	STAD
GTEX-ZV7C-1626	STAD
GTEX-QMRM-1126	STAD
GTEX-132AR-2426	STAD
GTEX-QLQ7-0826	STAD
GTEX-SIU7-1426	STAD
GTEX-OOBJ-1526	STAD
GTEX-OXRK-1626	STAD
GTEX-SNMC-0626	STAD
GTEX-QDVJ-1426	STAD
GTEX-ZQUD-0826	STAD
GTEX-SUCS-0926	STAD
GTEX-12696-1726	STAD
GTEX-SNOS-0826	STAD
GTEX-1339X-1426	STAD
GTEX-QEL4-1526	ESCA
GTEX-146FR-0426	ESCA
GTEX-R55G-1026	ESCA
GTEX-QESD-0726	ESCA
GTEX-QEG5-1426	ESCA
GTEX-WHPG-1326	ESCA
GTEX-RM2N-0726	ESCA
GTEX-145LS-1826	ESCA
GTEX-RM2N-0626	ESCA
GTEX-REY6-1426	ESCA
GTEX-Y5V6-1126	ESCA
GTEX-Y5V6-1026	ESCA
GTEX-WYBS-1626	ESCA
GTEX-146FR-0526	ESCA
GTEX-YEC4-1126	ESCA
GTEX-14753-1926	ESCA
GTEX-YEC4-1026	ESCA
GTEX-WHSB-0426	ESCA
GTEX-WHSB-0526	ESCA
GTEX-WHSB-0626	ESCA
GTEX-WHPG-1226	ESCA
GTEX-Q2AH-0826	ESCA
GTEX-ZE9C-1126	ESCA
GTEX-Q2AG-1326	ESCA
GTEX-YJ8A-1226	ESCA
GTEX-YJ8A-1426	ESCA
GTEX-PX3G-0726	ESCA
GTEX-147F3-0826	ESCA
GTEX-Y5V6-1226	ESCA
GTEX-WYJK-1926	ESCA
GTEX-WFON-1026	ESCA
GTEX-QLQ7-0926	ESCA
GTEX-WFON-0926	ESCA
GTEX-Y3IK-1326	ESCA
GTEX-Y3I4-1026	ESCA
GTEX-WYVS-0726	ESCA
GTEX-148VI-1226	ESCA
GTEX-RTLS-1226	ESCA
GTEX-WFJO-0826	ESCA
GTEX-X4EO-1226	ESCA
GTEX-WFJO-0726	ESCA
GTEX-148VJ-1026	ESCA
GTEX-148VJ-1126	ESCA
GTEX-RU1J-0426	ESCA
GTEX-WYVS-1026	ESCA
GTEX-QLQ7-1026	ESCA
GTEX-RTLS-1126	ESCA
GTEX-RNOR-1326	ESCA
GTEX-RNOR-1226	ESCA
GTEX-QLQW-0626	ESCA
GTEX-YEC3-2526	ESCA
GTEX-YEC4-1226	ESCA
GTEX-YJ8O-0326	ESCA
GTEX-QESD-0826	ESCA
GTEX-PWOO-1026	ESCA
GTEX-WH7G-1026	ESCA
GTEX-YEC3-2326	ESCA
GTEX-144GO-2726	ESCA
GTEX-Y114-1126	ESCA
GTEX-RN64-1026	ESCA
GTEX-X4EP-1626	ESCA
GTEX-PWN1-0726	ESCA
GTEX-QLQW-0526	ESCA
GTEX-PWN1-0626	ESCA
GTEX-R55G-0926	ESCA
GTEX-Y5LM-1126	ESCA
GTEX-WHSE-1526	ESCA
GTEX-145MN-1026	ESCA
GTEX-145ME-0626	ESCA
GTEX-WRHK-0526	ESCA
GTEX-QDVN-1026	ESCA
GTEX-WRHK-0426	ESCA
GTEX-R45C-1226	ESCA
GTEX-WQUQ-1826	ESCA
GTEX-145ME-0526	ESCA
GTEX-WQUQ-1626	ESCA
GTEX-YF7O-0926	ESCA
GTEX-QDVN-1126	ESCA
GTEX-145ME-0426	ESCA
GTEX-R53T-1026	ESCA
GTEX-WY7C-0826	ESCA
GTEX-R53T-1126	ESCA
GTEX-QCQG-0726	ESCA
GTEX-WY7C-1326	ESCA
GTEX-R3RS-1326	ESCA
GTEX-XBED-1026	ESCA
GTEX-145LV-1426	ESCA
GTEX-YFCO-0526	ESCA
GTEX-WVLH-1426	ESCA
GTEX-WXYG-1026	ESCA
GTEX-QDVJ-0826	ESCA
GTEX-QDVJ-0726	ESCA
GTEX-QDT8-1326	ESCA
GTEX-XBED-1126	ESCA
GTEX-145MF-1526	ESCA
GTEX-Y5LM-1226	ESCA
GTEX-YF7O-0826	ESCA
GTEX-WXYG-1126	ESCA
GTEX-145MH-1226	ESCA
GTEX-WXYG-1226	ESCA
GTEX-QVUS-0626	ESCA
GTEX-QV44-1026	ESCA
GTEX-YECK-1726	ESCA
GTEX-QXCU-1126	ESCA
GTEX-QCQG-0626	ESCA
GTEX-WOFM-0626	ESCA
GTEX-145LT-1226	ESCA
GTEX-Y3I4-1226	ESCA
GTEX-QMRM-0926	ESCA
GTEX-Y3IK-1126	ESCA
GTEX-R55D-1226	ESCA
GTEX-ZF29-1226	ESCA
GTEX-Q2AI-0626	ESCA
GTEX-XBED-0926	ESCA
GTEX-YFC4-1226	ESCA
GTEX-Y5V5-1626	ESCA
GTEX-144GN-0626	ESCA
GTEX-QEG5-1326	ESCA
GTEX-R55E-1326	ESCA
GTEX-146FQ-1226	ESCA
GTEX-QV44-1126	ESCA
GTEX-WHWD-1026	ESCA
GTEX-WHWD-0926	ESCA
GTEX-WHSE-1626	ESCA
GTEX-R55D-1126	ESCA
GTEX-146FH-1926	ESCA
GTEX-WOFM-0526	ESCA
GTEX-Q734-0826	ESCA
GTEX-ZEX8-1426	ESCA
GTEX-145MO-1426	ESCA
GTEX-WOFM-0426	ESCA
GTEX-YJ89-1526	ESCA
GTEX-145MO-1526	ESCA
GTEX-YEC3-1926	ESCA
GTEX-QV31-0526	ESCA
GTEX-R55C-0726	ESCA
GTEX-146FH-1726	ESCA
GTEX-X4LF-0826	ESCA
GTEX-QV31-0426	ESCA
GTEX-R55C-0826	ESCA
GTEX-WL46-1226	ESCA
GTEX-Y3IK-1226	ESCA
GTEX-WK11-1026	ESCA
GTEX-146FH-1626	ESCA
GTEX-ZF29-1326	ESCA
GTEX-RUSQ-0826	ESCA
GTEX-RU72-0726	ESCA
GTEX-NPJ8-2026	ESCA
GTEX-P4PQ-0726	ESCA
GTEX-S7SF-1026	ESCA
GTEX-U3ZH-1126	ESCA
GTEX-U3ZH-1026	ESCA
GTEX-P4PQ-0626	ESCA
GTEX-YB5K-0626	ESCA
GTEX-TSE9-1326	ESCA
GTEX-TSE9-1226	ESCA
GTEX-NPJ8-1926	ESCA
GTEX-X5EB-1026	ESCA
GTEX-U3ZN-1826	ESCA
GTEX-S95S-0326	ESCA
GTEX-S95S-0426	ESCA
GTEX-P4PP-0726	ESCA
GTEX-P4PP-0626	ESCA
GTEX-O5YT-0726	ESCA
GTEX-TMMY-1226	ESCA
GTEX-X8HC-1426	ESCA
GTEX-SE5C-1226	ESCA
GTEX-SE5C-1326	ESCA
GTEX-U3ZM-0526	ESCA
GTEX-NFK9-1226	ESCA
GTEX-P78B-1026	ESCA
GTEX-P4QT-0626	ESCA
GTEX-14E6E-0726	ESCA
GTEX-S4Q7-0526	ESCA
GTEX-U8XE-1826	ESCA
GTEX-U8XE-1726	ESCA
GTEX-Y8LW-0626	ESCA
GTEX-14E7W-1926	ESCA
GTEX-Y8LW-0726	ESCA
GTEX-S4Q7-0626	ESCA
GTEX-14H4A-1626	ESCA
GTEX-N7MS-1126	ESCA
GTEX-NFK9-1126	ESCA
GTEX-N7MS-1225	ESCA
GTEX-N7MT-0226	ESCA
GTEX-N7MT-0326	ESCA
GTEX-P4QS-0726	ESCA
GTEX-P4QS-0626	ESCA
GTEX-U4B1-0926	ESCA
GTEX-U4B1-0826	ESCA
GTEX-ZAB4-1126	ESCA
GTEX-S4Z8-0826	ESCA
GTEX-ZC5H-1326	ESCA
GTEX-O5YV-1026	ESCA
GTEX-TML8-1526	ESCA
GTEX-T2YK-1326	ESCA
GTEX-SNOS-0726	ESCA
GTEX-ZAK1-1826	ESCA
GTEX-T6MO-0626	ESCA
GTEX-OIZG-1026	ESCA
GTEX-T6MO-0526	ESCA
GTEX-OXRK-1326	ESCA
GTEX-T2IS-0826	ESCA
GTEX-T2IS-0926	ESCA
GTEX-T6MN-1526	ESCA
GTEX-OOBK-0726	ESCA
GTEX-X8HC-1326	ESCA
GTEX-X62O-2226	ESCA
GTEX-OIZH-0626	ESCA
GTEX-OOBK-0625	ESCA
GTEX-T5JC-1726	ESCA
GTEX-Y9LG-0926	ESCA
GTEX-T5JC-1826	ESCA
GTEX-OIZI-1426	ESCA
GTEX-T5JW-1426	ESCA
GTEX-T5JW-1326	ESCA
GTEX-YB5E-0826	ESCA
GTEX-OHPM-0726	ESCA
GTEX-YB5E-0926	ESCA
GTEX-Y9LG-0626	ESCA
GTEX-SIU7-1326	ESCA
GTEX-TML8-1426	ESCA
GTEX-ZAB5-0926	ESCA
GTEX-OXRP-0926	ESCA
GTEX-ZAB5-1026	ESCA
GTEX-ZAB5-1226	ESCA
GTEX-OXRN-1726	ESCA
GTEX-TKQ2-1226	ESCA
GTEX-OHPJ-1326	ESCA
GTEX-YB5E-1026	ESCA
GTEX-SNMC-0426	ESCA
GTEX-SNMC-0526	ESCA
GTEX-TKQ1-0426	ESCA
GTEX-TKQ1-0326	ESCA
GTEX-OHPL-0626	ESCA
GTEX-OHPL-0726	ESCA
GTEX-OXRL-0726	ESCA
GTEX-OXRL-0626	ESCA
GTEX-T8EM-0526	ESCA
GTEX-X3Y1-1126	ESCA
GTEX-14E6C-0926	ESCA
GTEX-WFG8-1226	ESCA
GTEX-Z9EW-0526	ESCA
GTEX-W5X1-1026	ESCA
GTEX-W5WG-2726	ESCA
GTEX-RVPV-0526	ESCA
GTEX-RWS6-0726	ESCA
GTEX-Z9EW-0326	ESCA
GTEX-W5WG-1626	ESCA
GTEX-ZDYS-0926	ESCA
GTEX-W5WG-1526	ESCA
GTEX-14B4R-0426	ESCA
GTEX-ZDYS-0826	ESCA
GTEX-14AS3-0626	ESCA
GTEX-Z9EW-0626	ESCA
GTEX-X4XY-1726	ESCA
GTEX-RWSA-1326	ESCA
GTEX-VUSG-1226	ESCA
GTEX-VUSG-1126	ESCA
GTEX-VUSG-1026	ESCA
GTEX-POMQ-0626	ESCA
GTEX-S32W-0926	ESCA
GTEX-Y3I4-0926	ESCA
GTEX-14AS3-0726	ESCA
GTEX-W5X1-1126	ESCA
GTEX-UJHI-0926	ESCA
GTEX-WFG7-1026	ESCA
GTEX-WFG8-1126	ESCA
GTEX-WFG8-1026	ESCA
GTEX-PWCY-0826	ESCA
GTEX-PWCY-0726	ESCA
GTEX-WFG7-1226	ESCA
GTEX-1497J-2126	ESCA
GTEX-RU72-0826	ESCA
GTEX-1497J-2726	ESCA
GTEX-PVOW-1626	ESCA
GTEX-WZTO-1726	ESCA
GTEX-PSDG-1426	ESCA
GTEX-WEY5-1026	ESCA
GTEX-PSDG-1326	ESCA
GTEX-OIZI-1326	ESCA
GTEX-WEY5-0926	ESCA
GTEX-RUSQ-0926	ESCA
GTEX-14A6H-1326	ESCA
GTEX-WZTO-1526	ESCA
GTEX-POYW-1326	ESCA
GTEX-S32W-1026	ESCA
GTEX-14BIN-2726	ESCA
GTEX-14BMU-0926	ESCA
GTEX-UPIC-0626	ESCA
GTEX-ZA64-0526	ESCA
GTEX-S3XE-0926	ESCA
GTEX-UPK5-1226	ESCA
GTEX-14C5O-1726	ESCA
GTEX-X585-1426	ESCA
GTEX-UPIC-1026	ESCA
GTEX-14DAQ-1426	ESCA
GTEX-14DAQ-1626	ESCA
GTEX-14DAR-0726	ESCA
GTEX-X15G-0826	ESCA
GTEX-14BMU-1026	ESCA
GTEX-X15G-0926	ESCA
GTEX-ZDTT-1226	ESCA
GTEX-ZA64-0626	ESCA
GTEX-X3Y1-1326	ESCA
GTEX-X15G-1026	ESCA
GTEX-X3Y1-1226	ESCA
GTEX-P78B-1126	ESCA
GTEX-S4P3-0426	ESCA
GTEX-S4P3-0526	ESCA
GTEX-PLZ4-1626	ESCA
GTEX-S3XE-0826	ESCA
GTEX-Y8E4-1926	ESCA
GTEX-V1D1-1126	ESCA
GTEX-S33H-0826	ESCA
GTEX-VJYA-0726	ESCA
GTEX-VJYA-0626	ESCA
GTEX-14BMV-1426	ESCA
GTEX-PLZ6-0626	ESCA
GTEX-Y8E4-1726	ESCA
GTEX-S341-0426	ESCA
GTEX-S341-0526	ESCA
GTEX-V955-1226	ESCA
GTEX-PLZ6-0526	ESCA
GTEX-PLZ5-0926	ESCA
GTEX-V955-1126	ESCA
GTEX-V955-1026	ESCA
GTEX-14C38-2126	ESCA
GTEX-PLZ5-0826	ESCA
GTEX-X585-1226	ESCA
GTEX-OIZG-0926	ESCA
GTEX-XXEK-0326	ESCA
GTEX-ZY6K-0526	ESCA
GTEX-12BJ1-1426	ESCA
GTEX-12696-1526	ESCA
GTEX-12696-1426	ESCA
GTEX-13O61-0926	ESCA
GTEX-13O61-1226	ESCA
GTEX-12696-1326	ESCA
GTEX-XUJ4-0926	ESCA
GTEX-ZPIC-1626	ESCA
GTEX-1212Z-2126	ESCA
GTEX-1212Z-2026	ESCA
GTEX-13OVG-0626	ESCA
GTEX-13OVG-0926	ESCA
GTEX-ZXES-1226	ESCA
GTEX-1211K-1026	ESCA
GTEX-1211K-0926	ESCA
GTEX-13OVH-1826	ESCA
GTEX-11ZUS-0926	ESCA
GTEX-11ZU8-1526	ESCA
GTEX-11ZTT-0926	ESCA
GTEX-11ZTS-2726	ESCA
GTEX-11ZTS-2626	ESCA
GTEX-ZY6K-0626	ESCA
GTEX-XLM4-2326	ESCA
GTEX-ZY6K-0826	ESCA
GTEX-1269C-1026	ESCA
GTEX-12BJ1-1526	ESCA
GTEX-11NUK-1426	ESCA
GTEX-12C56-0426	ESCA
GTEX-13O21-0626	ESCA
GTEX-13O21-0726	ESCA
GTEX-13O21-0826	ESCA
GTEX-12WSK-1126	ESCA
GTEX-ZPU1-1426	ESCA
GTEX-ZPU1-1326	ESCA
GTEX-12WSJ-0726	ESCA
GTEX-12WSD-2026	ESCA
GTEX-12WSD-1826	ESCA
GTEX-XQ8I-1526	ESCA
GTEX-XQ8I-1626	ESCA
GTEX-XQ8I-1826	ESCA
GTEX-12WSA-1426	ESCA
GTEX-ZVZP-1426	ESCA
GTEX-12WS9-1526	ESCA
GTEX-ZVZP-1626	ESCA
GTEX-13O3P-1226	ESCA
GTEX-13O3P-1326	ESCA
GTEX-12KS4-1026	ESCA
GTEX-12KS4-0926	ESCA
GTEX-12C56-1226	ESCA
GTEX-12C56-1126	ESCA
GTEX-ZPIC-1926	ESCA
GTEX-11XUK-0926	ESCA
GTEX-11WQK-2226	ESCA
GTEX-11WQK-1826	ESCA
GTEX-ZPCL-1426	ESCA
GTEX-13OW7-1926	ESCA
GTEX-11P82-0426	ESCA
GTEX-11P81-1026	ESCA
GTEX-11P81-0926	ESCA
GTEX-11P81-0826	ESCA
GTEX-ZYFG-1226	ESCA
GTEX-11P7K-1426	ESCA
GTEX-13OW8-2226	ESCA
GTEX-11P7K-1326	ESCA
GTEX-11P7K-1226	ESCA
GTEX-13OW8-2326	ESCA
GTEX-13OW8-2426	ESCA
GTEX-11ONC-1426	ESCA
GTEX-XGQ4-1626	ESCA
GTEX-ZLWG-1226	ESCA
GTEX-11OF3-2326	ESCA
GTEX-11OF3-2226	ESCA
GTEX-XGQ4-1526	ESCA
GTEX-13PL7-0326	ESCA
GTEX-11O72-2026	ESCA
GTEX-13PL7-0526	ESCA
GTEX-Y111-1826	ESCA
GTEX-ZYT6-1126	ESCA
GTEX-11P82-0526	ESCA
GTEX-11P82-0626	ESCA
GTEX-ZP4G-0926	ESCA
GTEX-ZYFC-1626	ESCA
GTEX-ZPCL-1226	ESCA
GTEX-11VI4-0826	ESCA
GTEX-11VI4-0626	ESCA
GTEX-13OVJ-1226	ESCA
GTEX-13OVJ-1326	ESCA
GTEX-11VI4-0526	ESCA
GTEX-13OVJ-1426	ESCA
GTEX-11UD2-1526	ESCA
GTEX-11UD2-1226	ESCA
GTEX-XUW1-1526	ESCA
GTEX-ZYFC-1726	ESCA
GTEX-ZP4G-1026	ESCA
GTEX-Y111-1626	ESCA
GTEX-11TUW-1326	ESCA
GTEX-13OVL-2726	ESCA
GTEX-11TUW-1226	ESCA
GTEX-ZYFC-2226	ESCA
GTEX-11TT1-0526	ESCA
GTEX-Y111-1726	ESCA
GTEX-13OW6-1426	ESCA
GTEX-13OW6-1626	ESCA
GTEX-ZP4G-1126	ESCA
GTEX-12WSK-1326	ESCA
GTEX-12WSL-1326	ESCA
GTEX-12WSL-1526	ESCA
GTEX-ZT9X-0526	ESCA
GTEX-139D8-1426	ESCA
GTEX-13FLV-1126	ESCA
GTEX-1399U-1026	ESCA
GTEX-13FLV-1226	ESCA
GTEX-13FLV-1326	ESCA
GTEX-ZTPG-1526	ESCA
GTEX-13FTW-1526	ESCA
GTEX-13FTW-1626	ESCA
GTEX-13FTW-1926	ESCA
GTEX-1399S-1526	ESCA
GTEX-1399S-1326	ESCA
GTEX-13FTX-0526	ESCA
GTEX-1399S-1226	ESCA
GTEX-XMK1-1326	ESCA
GTEX-1399R-0926	ESCA
GTEX-1399R-0826	ESCA
GTEX-1399R-0726	ESCA
GTEX-1399Q-1126	ESCA
GTEX-133LE-0726	ESCA
GTEX-133LE-0626	ESCA
GTEX-13G51-0926	ESCA
GTEX-1339X-1126	ESCA
GTEX-13G51-1026	ESCA
GTEX-XOTO-2126	ESCA
GTEX-139T6-0626	ESCA
GTEX-13FHP-1626	ESCA
GTEX-13FH7-0626	ESCA
GTEX-13CF3-1626	ESCA
GTEX-ZTX8-0226	ESCA
GTEX-ZTX8-0326	ESCA
GTEX-139YR-1826	ESCA
GTEX-139YR-1726	ESCA
GTEX-139YR-1626	ESCA
GTEX-13D11-1926	ESCA
GTEX-13D11-2026	ESCA
GTEX-139UW-1126	ESCA
GTEX-13FH7-0526	ESCA
GTEX-13FH7-0726	ESCA
GTEX-13FHP-1526	ESCA
GTEX-ZTSS-0826	ESCA
GTEX-ZTSS-0726	ESCA
GTEX-139TU-1326	ESCA
GTEX-13FHO-1726	ESCA
GTEX-ZTSS-0626	ESCA
GTEX-139TU-1226	ESCA
GTEX-XYKS-1526	ESCA
GTEX-ZTPG-1626	ESCA
GTEX-139T6-0826	ESCA
GTEX-139T6-0726	ESCA
GTEX-132QS-1626	ESCA
GTEX-132QS-1426	ESCA
GTEX-13O1R-1526	ESCA
GTEX-132Q8-1826	ESCA
GTEX-ZVP2-1426	ESCA
GTEX-1314G-0826	ESCA
GTEX-XQ3S-1026	ESCA
GTEX-ZQUD-0626	ESCA
GTEX-XMD2-1326	ESCA
GTEX-XQ3S-1126	ESCA
GTEX-XQ3S-1226	ESCA
GTEX-ZQUD-0426	ESCA
GTEX-13113-1026	ESCA
GTEX-13113-0626	ESCA
GTEX-ZVT2-1226	ESCA
GTEX-ZVT2-1326	ESCA
GTEX-ZQUD-0326	ESCA
GTEX-ZVT2-1526	ESCA
GTEX-ZQG8-2226	ESCA
GTEX-13111-0926	ESCA
GTEX-12ZZY-1526	ESCA
GTEX-12ZZX-1326	ESCA
GTEX-ZVT3-1426	ESCA
GTEX-12ZZW-1726	ESCA
GTEX-12WSN-1826	ESCA
GTEX-ZPU1-1526	ESCA
GTEX-13O1R-1326	ESCA
GTEX-131XE-1226	ESCA
[truncated: 2,733 more rows]

## Sheet: TableS1_D
	Immunoproteosome status	tumor_type
[truncated: 4,752 more rows]

[truncated: 1 more sheets: TableS1_E]
