# Supplementary material for: Prognostic association of immunoproteasome expression in solid tumours is governed by the immediate immune environment
Source: Mol Oncol. 2023 May 11;17(6):1041–59. doi: 10.1002/1878-0261.13443 (PMC10257426; doi:10.1002/1878-0261.13443)
Supplement: Supplementary file 5 — Table S4. Sample‐level GSVA score of 18 different immune cells across 33 tumour tissue samples from TCGA. [file MOL2-17-1041-s004.xlsx]

## Sheet: README
Sheet_1	Rows:- TCGA sample id
	Columns:- 18 different immune cells , last column is tumor tissue name
	matrix contain the GSVA score

## Sheet: Sheet_1
	Sample id	B cells	Eosinophils	Macrophages	Mast cells	NK CD56bright cells	NK CD56dim cells	Neutrophils	T helper cells	Tcm cells	Tem cells	Tfh cells	aDC	iDC	Activated CD8 T cell	Gamma delta T cell	Regulatory T cell	Cytotoxic cells	Exhaustive T cell	Tissue type
0	TCGA.2W.A8YY	0.328278	-0.0531131	0.356618	-0.150188	0.0227188	-0.0639906	-0.274589	-0.0511574	-0.0151721	0.338638	0.0799769	-0.829832	0.0842482	-0.232652	0.116593	0.171351	-0.259252	0.00506329	CESC
	TCGA.4J.AA1J	-0.38552	0.284324	0.0749531	0.509779	0.582122	-0.151228	0.539995	-0.0802217	0.100205	-0.186586	0.0360395	0.465166	-0.183825	-0.627144	-0.277767	-0.300078	-0.5167	-0.686076	CESC
	TCGA.BI.A0VR	0.343173	-0.0482164	-0.04235	-0.0944268	0.0462725	0.470762	-0.300506	-0.118404	-0.166611	0.00499683	-0.145728	0.753497	-0.379791	0.310865	-0.271025	0.353066	0.650231	0.655696	CESC
	TCGA.BI.A0VS	0.314487	-0.0796775	0.228415	-0.194292	-0.0473399	0.00558185	-0.0512818	-0.00837488	0.316038	0.134635	-0.125508	-0.549224	0.0583364	-0.221698	-0.270821	0.230594	-0.178449	-0.0278481	CESC
	TCGA.BI.A20A	0.408819	0.162398	-0.253341	-0.387509	0.230406	-0.135293	-0.248778	-0.0306281	-0.367419	0.0203286	0.192779	0.598425	0.365625	0.100372	-0.040737	-0.00252582	0.136005	0.334177	CESC
	TCGA.C5.A0TN	-0.193957	0.0518065	0.0230848	-0.519053	0.0315939	0.336102	0.216655	0.0173213	-0.0654093	0.0194452	-0.0842623	0.563911	-0.16471	0.101234	0.350083	0.222995	-0.178541	0.265802	CESC
	TCGA.C5.A1BE	0.0394122	0.0117387	0.0282629	-0.0865757	-0.0033214	-0.156519	-0.359078	0.452018	0.0885217	0.234817	0.0264872	0.898613	0.0181124	-0.114132	-0.0669556	-0.27609	-0.202523	0.23833	CESC
	TCGA.C5.A1BF	0.0264224	0.0439496	0.0989938	0.116758	-0.282331	-0.10171	0.592304	0.0178164	-0.469373	-0.0497372	-0.025913	-0.540609	-0.311193	-0.213549	-0.051127	0.413845	0.181421	-0.55443	CESC
	TCGA.C5.A1BI	0.213836	-0.306785	0.23426	0.105437	-0.617612	0.597316	0.249004	-0.0224036	-0.239064	-0.26723	-0.0663085	0.531948	-0.027992	-0.0102526	-0.118335	0.281249	0.208835	0.376634	CESC
	TCGA.C5.A1BJ	0.0151451	-0.214893	-0.310524	0.374539	-0.696658	-0.247	0.518337	0.0428334	-0.0714024	0.416155	0.0142915	0.670957	0.021596	-0.104374	-0.362337	0.0795115	0.14913	-0.508861	CESC
	TCGA.C5.A1BK	0.481235	-0.198249	-0.325911	-0.392699	-0.263346	0.206411	-0.21252	-0.0426648	-0.233461	-0.0625	0.169367	0.684822	0.0778282	0.418566	-0.265023	0.222654	0.532675	0.807595	CESC
	TCGA.C5.A1BL	0.152715	-0.0976457	0.254262	-0.443661	-0.588041	0.119683	-0.204766	0.341313	-0.00114443	-0.412511	0.058148	0.673708	0.0168302	0.371938	-0.254007	0.238041	0.222443	0.473418	CESC
	TCGA.C5.A1BM	0.10468	-0.266554	0.436769	-0.298012	-0.643032	-0.0689673	0.395947	-0.390671	-0.0919412	-0.232106	-0.181926	0.449478	0.137922	-0.0845163	0.0582681	0.497497	-0.248125	0.55443	CESC
	TCGA.C5.A1BN	-0.0682294	0.196824	-0.224632	0.261472	0.416268	-0.148143	-0.166088	0.176699	0.308884	0.0494792	-0.13969	0.446196	-0.183335	-0.232524	0.201519	-0.231747	-0.290323	-0.964557	CESC
	TCGA.C5.A1BQ	-0.0741897	-0.216427	0.34869	-0.573886	-0.130277	0.36408	-0.443093	0.129326	-0.0803123	-0.0220925	0.0487596	-0.42808	-0.282922	0.484987	0.176274	0.217429	0.528882	0.744304	CESC
	TCGA.C5.A1M5	0.442511	-0.242453	-0.253496	-0.0735858	0.071646	0.0514247	-0.395316	0.351798	0.192386	-0.177408	0.0969392	0.511352	-0.00398532	0.351631	-0.298953	-0.159835	0.251956	-0.0835443	CESC
	TCGA.C5.A1M6	0.261883	0.2635	-0.111796	0.022827	0.189179	-0.171764	0.0648518	-0.202344	0.316077	0.323941	0.229921	-0.320632	0.0486599	-0.383788	-0.0760047	-0.496756	-0.617759	-0.0519346	CESC
	TCGA.C5.A1M7	0.485348	0.0509869	-0.262481	0.52066	-0.429161	-0.393501	0.570158	0.22151	0.0357756	0.0559538	-0.0372941	0.0862944	-0.458516	-0.319426	-0.263805	-0.0420038	-0.441725	-0.443038	CESC
	TCGA.C5.A1M8	0.011295	0.141805	0.221487	-0.115292	-0.213692	0.077932	-0.250451	0.211868	-0.0498948	0.0375224	0.015458	0.0380711	-0.0175041	-0.100133	0.301269	-0.273803	-0.395367	-0.435443	CESC
	TCGA.C5.A1M9	-0.477849	-0.210898	0.14671	-0.105151	0.557134	-0.180548	0.0893926	0.380676	0.0790196	0.300411	-0.113754	-0.577944	-0.1824	0.0676931	0.450389	0.156343	-0.430201	0.316456	CESC
	TCGA.C5.A1ME	0.171661	0.0729538	-0.156677	0.459647	0.704747	0.0683113	-0.102948	-0.410576	-0.495938	-0.0397943	0.151311	-0.57187	0.131215	0.205463	0.111094	-0.261776	0.43747	-0.0151899	CESC
	TCGA.C5.A1MF	0.328868	-0.20918	-0.0137846	0.16232	0.257789	0.0505487	-0.125295	-0.166986	-0.530875	0.156533	0.0325263	-0.607192	-0.0947116	0.46902	0.213773	0.144091	0.456413	0.405063	CESC
	TCGA.C5.A1MH	0.30468	-0.401684	0.512001	-0.288743	-0.581308	-0.38097	0.303238	-0.338424	-0.187638	0.0350872	-0.122535	0.687444	-0.0358952	0.270902	-0.170824	0.650174	-0.212045	0.612658	CESC
	TCGA.C5.A1MI	0.143622	0.100705	-0.308957	0.0643344	-0.0998124	-0.314652	-0.181145	0.478292	0.226982	0.498621	0.190969	0.182902	-0.179337	0.0249139	-0.41756	-0.44843	-0.166326	-0.196534	CESC
	TCGA.C5.A1MJ	-0.206323	0.0455007	0.383894	0.366867	0.0480755	-0.348452	-0.060241	-0.179241	0.0987612	0.129536	-0.0425138	-0.69849	0.233323	-0.491437	0.180887	0.470376	-0.643465	-0.848159	CESC
	TCGA.C5.A1MK	-0.252258	-0.150904	0.490055	0.102928	-0.454652	-0.152837	0.198232	-0.11052	0.0685954	-0.0689173	0.0592952	0.415509	-0.00291908	-0.379319	-0.023807	0.410663	-0.464169	-0.394937	CESC
	TCGA.C5.A1ML	-0.184935	0.0422461	-0.0430515	0.174516	-0.26742	-0.206141	0.0627392	-0.221839	0.0781336	-0.206655	0.339589	0.553651	0.205604	-0.395269	-0.0595057	0.437733	-0.259534	-0.233762	CESC
	TCGA.C5.A1MN	-0.338034	-0.134051	0.397511	-0.309197	-0.00174609	0.0976775	0.434957	0.119202	0.0379375	-0.127922	-0.307654	0.494924	0.145306	-0.130495	0.257949	0.123083	-0.375826	-0.58481	CESC
	TCGA.C5.A1MP	0.280918	-0.214496	0.424126	0.0727587	-0.597675	0.0462258	0.0014705	-0.317394	-0.256468	0.384479	-0.317208	0.0715903	0.22251	-0.0224853	-0.303111	0.357612	0.00749294	0.135186	CESC
	TCGA.C5.A1MQ	0.369681	-0.332234	0.404456	0.206054	-0.0618276	-0.0945696	2.47223e-05	-0.628112	-0.607811	-0.0592117	-0.0346881	0.203809	0.214445	0.291917	0.234804	0.533758	0.154947	0.640506	CESC
	TCGA.C5.A2LS	0.0504193	0.375328	-0.372216	0.247135	0.524961	-0.0877203	0.144297	0.144347	0.194456	0.0732107	0.0679716	-0.150219	0.203603	-0.287967	-0.0309468	-0.587786	-0.487404	-0.805063	CESC
	TCGA.C5.A2LT	-0.189509	-0.232823	0.436352	0.465164	-0.372777	-0.049613	0.24725	-0.556752	-0.116264	-0.177045	-0.160526	-0.07649	-0.175234	0.23927	0.0783483	0.475494	0.307182	0.465823	CESC
	TCGA.C5.A2LV	-0.146378	-0.129565	-0.0644129	0.0932362	-0.536118	0.228843	0.231721	-0.0182178	-0.289106	-0.139597	-0.485603	0.574023	0.179588	0.247311	0.260045	0.448997	-0.263327	0.408576	CESC
	TCGA.C5.A2LX	0.379064	-0.101496	-0.0785474	0.17291	-0.0495622	0.199791	-0.411803	-0.174759	-0.461037	-0.12226	0.119703	0.109952	-0.0163297	0.411926	-0.0648276	0.376758	0.434356	0.541772	CESC
	TCGA.C5.A2LY	0.0973564	-0.145526	-0.159851	-0.405893	-0.324946	0.000817668	-0.309059	-0.127769	-0.447224	-0.284411	-0.187581	0.453712	0.398901	0.658832	0.1904	0.336413	0.720835	0.764557	CESC
	TCGA.C5.A2LZ	-0.105446	0.143287	-0.332885	0.137916	-0.0992059	0.0416339	-0.502999	0.347962	0.336189	0.0859108	-0.149066	0.180203	0.182164	0.307481	-0.164111	-0.316984	0.380879	0.172152	CESC
	TCGA.C5.A2M1	0.169222	-0.173848	-0.00856114	-0.166919	0.449422	-0.0269245	-0.223459	0.13827	-0.165834	0.208182	0.193512	-0.455619	0.0968596	0.13925	0.0203474	-0.00341053	-0.0639059	0.665823	CESC
	TCGA.C5.A2M2	0.0096702	0.362659	-0.510483	0.1024	0.652929	-0.101949	-0.211016	0.418775	0.402805	-0.0563815	0.368933	-0.406423	-0.27126	-0.105477	-0.211312	-0.568298	-0.133354	-0.382473	CESC
	TCGA.C5.A3HD	-0.461809	0.241718	-0.229709	0.272645	0.553584	0.269511	-0.492457	0.53245	0.470099	0.0310332	-0.158564	0.150337	-0.331648	-0.133992	0.227816	-0.381346	-0.0652847	-0.602532	CESC
	TCGA.C5.A3HE	-0.205331	-0.184372	-0.127238	0.50888	0.0282776	0.188177	0.430332	-0.100895	-0.289522	0.0595928	-0.289365	-0.248065	-0.333375	0.298429	-0.111456	-0.00914921	0.384733	0.516456	CESC
	TCGA.C5.A3HF	-0.123345	0.0117148	-0.45138	0.547088	0.422628	-0.0251332	0.0928253	-0.027897	0.110417	-0.340839	0.00655068	-0.543726	0.237698	-0.0752791	-0.113019	-0.406997	0.1538	-0.639056	CESC
	TCGA.C5.A3HL	-0.0858859	-0.0155418	-0.0278172	0.242238	-0.419081	0.161965	-0.206583	0.333524	0.328697	-0.293108	0.281638	0.0115837	-0.00919034	-0.310782	0.0416722	-0.305135	-0.102837	-0.63038	CESC
	TCGA.C5.A7CG	0.467073	-0.27414	-0.212493	-0.110459	0.0308483	-0.21999	-0.490068	0.0346513	0.197039	-0.0573427	0.281323	0.610886	-0.509783	0.522208	-0.142299	0.209328	0.489386	0.724051	CESC
	TCGA.C5.A7CH	-0.322339	0.0207202	0.170062	0.0337998	-0.10545	0.275486	0.50622	0.059127	-0.00411489	0.132549	-0.302073	0.274112	0.135251	-0.468353	0.239246	0.0645204	-0.660655	-0.501266	CESC
	TCGA.C5.A7CJ	0.182066	-0.155864	0.0856416	0.441732	-0.446007	-0.0777202	0.437591	-0.035509	0.18503	-0.103794	-0.285078	0.0736041	-0.0747505	-0.42901	-0.422855	0.117187	0.0322808	-0.277094	CESC
	TCGA.C5.A7CK	-0.0565525	0.39468	0.204045	0.0867209	-0.288271	-0.292481	-0.185562	0.381159	0.430576	0.439705	-0.0720122	-0.3032	0.0376093	-0.671499	-0.272453	0.0136143	-0.494954	-0.724051	CESC
	TCGA.C5.A7CL	-0.428287	-0.0941657	0.189503	0.566043	-0.47262	-0.0522511	0.528981	-0.0299572	0.0820618	0.103011	-0.229634	0.308419	-0.183881	-0.44723	-0.102288	0.381193	-0.332754	-0.38481	CESC
	TCGA.C5.A7CM	0.199454	0.15162	-0.190243	0.334266	-0.0293479	0.106218	0.353379	-0.354499	0.276606	0.431495	0.106283	-0.628602	-0.32293	-0.125483	-0.0317213	-0.366152	-0.246152	-0.751899	CESC
	TCGA.C5.A7CO	0.183784	0.225825	-0.268086	-0.219897	-0.393385	0.0706304	-0.381001	-0.0860249	0.392829	-0.127529	0.0704786	-0.0862944	0.365421	0.264368	-0.0873439	-0.413608	0.393113	0.234336	CESC
	TCGA.C5.A7UC	-0.213467	0.0740514	-0.153368	0.258616	0.534946	-0.00823893	-0.170467	0.238819	0.435809	0.129909	0.154917	-0.441939	-0.164954	-0.211853	0.0688643	-0.0956072	-0.508573	-0.665823	CESC
	TCGA.C5.A7UE	0.320843	0.085242	-0.331374	0.281441	0.125703	0.310881	-0.146866	-0.0428396	-0.274424	-0.0195981	-0.0784203	0.648751	0.134388	-0.0670153	0.112673	-0.458082	-0.0438055	-0.141772	CESC
	TCGA.C5.A7UH	-0.138168	-0.283968	0.113083	-0.458358	0.0182213	0.166678	0.373924	0.23246	-0.098374	0.0334731	-0.0632596	-0.536447	-0.183637	0.293598	0.248524	0.31589	-0.329949	-0.00759494	CESC
	TCGA.C5.A7UI	0.391954	-0.0239335	0.0387527	-0.253306	0.0553146	0.481283	-0.190596	-0.269041	-0.51272	-0.347491	0.00313153	0.648957	-0.295794	0.561328	0.12702	0.167196	0.466398	0.655696	CESC
	TCGA.C5.A7X3	0.348428	-0.156827	0.237792	-0.122062	0.149625	0.0736512	0.0799062	-0.440003	-0.401751	-0.137108	-0.184597	0.205688	0.120891	0.02882	0.213814	0.36356	0.364161	0.0810127	CESC
	TCGA.C5.A7X5	-0.25346	0.158451	0.328556	-0.1867	-0.00514139	-0.127223	-0.0767737	0.351738	0.0598647	-0.23656	-0.0436871	0.257616	0.0209381	-0.491499	0.33006	0.299561	-0.516768	-0.536709	CESC
	TCGA.C5.A7X8	0.296534	0.101408	-0.353121	0.473474	0.417061	-0.00622107	0.117251	-0.526403	-0.343957	0.171447	0.237326	-0.711344	0.31754	-0.376203	-0.126174	0.0282049	-0.220751	-0.149367	CESC
	TCGA.C5.A7XC	0.187513	-0.129687	-0.058485	0.583026	0.196973	0.577101	0.287764	-0.322892	-0.102545	-0.400385	-0.0919098	0.266353	-0.136005	-0.212952	-0.32633	-0.051721	0.406417	-0.556218	CESC
	TCGA.C5.A8XH	-0.313753	-0.0671173	0.320226	-0.304492	-0.0462725	0.348257	-0.487899	0.253811	0.115273	-0.284755	-0.0791074	0.417563	0.13659	-0.0432268	0.232563	0.359738	0.00312586	0.171666	CESC
	TCGA.C5.A8XI	0.335123	0.360466	-0.272714	-0.345507	0.0564256	-0.0885908	0.0418952	-0.0247757	0.190784	0.261995	0.186733	0.69831	-0.435394	0.37285	-0.404708	-0.458818	0.274187	-0.130164	CESC
	TCGA.C5.A8XJ	-0.0327348	-0.145465	0.0813583	0.161744	-0.187288	-0.410248	-0.316819	0.043471	0.260395	0.00259931	0.509535	-0.416244	0.0306066	-0.191018	-0.317372	0.1064	-0.0031013	0.0835443	CESC
	TCGA.C5.A8XK	-0.119857	0.0164591	-0.135757	-0.303931	-0.119022	0.025247	0.526627	0.0141816	-0.00987531	0.111549	-0.176138	0.320816	-0.225497	-0.31169	0.423676	0.259546	-0.17621	-0.143869	CESC
	TCGA.C5.A8YQ	0.0419845	0.121932	0.394719	-0.333211	0.267221	-0.0882158	0.103912	-0.182536	0.16057	0.237819	-0.176346	0.0456853	-0.11151	0.0179306	-0.173989	-0.125064	0.0426206	-0.167725	CESC
	TCGA.C5.A8YR	-0.499809	-0.0207012	0.159984	-0.145092	0.460243	0.649917	0.410028	-0.406802	-0.206464	-0.339003	-0.0352635	-0.00253807	-0.329313	0.163952	0.171672	0.329599	0.155337	0.627848	CESC
	TCGA.C5.A8YT	-0.312118	-0.162561	-0.271958	0.229574	0.138028	0.459426	0.0383654	-0.0568164	0.263228	0.232437	0.0325519	-0.777034	-0.0459455	0.0404316	0.0985447	-0.366191	0.226763	-0.678481	CESC
	TCGA.C5.A8ZZ	-0.0959438	0.182213	0.277328	0.540064	-0.264403	-0.260857	-0.148787	0.0762372	0.418389	0.280871	-0.169819	0.0823218	-0.413321	-0.592012	0.0206952	0.0555556	-0.635141	-0.605063	CESC
	TCGA.C5.A901	0.0332972	0.0195194	0.40378	0.369731	-0.546841	-0.355224	0.230043	0.0250015	0.0901814	-0.0774113	-0.151248	-0.14467	-0.0281278	-0.466062	-0.0681199	0.251452	-0.517525	-0.649602	CESC
	TCGA.C5.A902	-0.283511	0.132379	-0.527141	-0.027859	0.089731	0.617719	-0.294479	0.458913	-0.156781	0.0884574	0.0444732	0.380466	-0.337235	0.602699	-0.0842475	-0.298581	0.719865	0.397468	CESC
	TCGA.C5.A905	-0.182214	0.397382	-0.119537	-0.0127929	0.254188	0.168778	-0.19033	0.340457	0.399958	0.127619	-0.0157069	-0.505636	-0.148292	-0.151431	-0.259501	-0.375366	-0.380646	-0.247422	CESC
	TCGA.C5.A907	-0.357666	-0.11533	-0.161903	0.049458	0.602129	0.416066	0.346968	0.208235	-0.251664	0.276388	-0.317168	-0.215061	-0.216459	-0.0942793	0.359668	-0.13753	0.384794	0.295409	CESC
	TCGA.DG.A2KJ	0.374994	-0.290202	-0.166329	0.364934	0.558121	0.54225	-0.184128	-0.579118	-0.463606	-0.110904	0.049497	0.122139	0.292765	0.34706	0.139289	-0.182821	0.338951	0.653165	CESC
	TCGA.DG.A2KK	-0.283093	-0.0448884	-0.030931	-0.391316	0.455318	0.398061	0.358445	0.12062	-0.243202	0.481582	-0.143891	-0.604514	0.285124	-0.170361	0.260933	0.122217	-0.298089	-0.0658228	CESC
	TCGA.DG.A2KL	-0.427079	0.0124795	0.441862	0.217852	-0.522826	-0.245983	0.455621	-0.443696	0.244544	-0.33881	-0.0569481	-0.0776849	0.193325	-0.438957	-0.059804	0.418502	-0.361518	-0.469869	CESC
	TCGA.DG.A2KM	0.246155	-0.41586	0.485399	-0.470911	-0.253643	0.130406	-0.146345	-0.142414	-0.169889	-0.0876633	-0.0188173	0.235081	-0.266338	0.18996	-0.233719	0.391465	0.559116	0.746835	CESC
	TCGA.DR.A0ZL	0.41522	0.210729	-0.310742	0.224562	0.0562407	-0.0100599	0.0337745	0.291776	0.120003	0.131165	0.142974	0.168884	-0.364971	-0.0926798	-0.302946	-0.406009	-0.385748	-0.724051	CESC
	TCGA.DR.A0ZM	0.237911	-0.0780923	0.0507481	-0.356885	-0.196878	0.36186	-0.236544	-0.134312	-0.0308534	0.209279	-0.117807	0.593909	-0.201321	0.476605	0.0957372	-0.202373	0.51585	0.643038	CESC
	TCGA.DS.A0VK	0.093221	0.31794	0.254599	0.0837595	-0.257056	0.0890797	0.0291814	-0.159437	0.0425755	0.0149748	0.0199461	-0.339393	0.404973	-0.408724	-0.198741	-0.227088	-0.477765	-0.521519	CESC
	TCGA.DS.A0VL	-0.200257	0.0405375	-0.332977	-0.0963319	0.454822	0.169316	0.0801932	0.188628	0.373517	-0.0765605	-0.0473402	0.593467	-0.0963273	0.437355	-0.454331	-0.420161	0.354639	0.167089	CESC
	TCGA.DS.A0VM	-0.396527	-0.0760877	0.30918	-0.0439378	0.224029	0.256272	0.170595	0.258017	-0.321194	-0.120213	-0.248844	0.320553	0.145793	-0.0119397	0.293723	0.273748	-0.373494	0.0506329	CESC
	TCGA.DS.A0VN	-0.467284	-0.336432	0.216576	-0.304947	-0.528522	0.157	0.372873	0.00975177	-0.283826	-0.325837	-0.194317	0.586294	-0.0707896	0.570277	0.250213	0.623629	0.518034	0.848101	CESC
	TCGA.DS.A1O9	-0.353898	-0.197805	0.528279	-0.406397	-0.644556	0.507517	0.137062	0.0428285	-0.29216	-0.466757	-0.0739701	0.629442	0.160172	0.145073	0.0825339	0.614091	-0.0747498	0.640506	CESC
	TCGA.DS.A1OA	0.224497	-0.118718	0.251145	-0.49785	-0.0997923	-0.253266	-0.371695	-0.111264	0.158193	0.155079	-0.0991615	0.103948	0.361942	0.102847	0.136336	0.284566	0.156223	0.0556962	CESC
	TCGA.DS.A1OB	0.130376	-0.0714844	0.629194	-0.335125	-0.622401	-0.549422	0.152233	-0.0332799	-0.12734	0.240351	-0.116662	0.16145	0.0256389	-0.232835	0.291097	0.379803	-0.604486	0.138369	CESC
	TCGA.DS.A1OC	0.0917036	-0.0253499	0.602023	0.187927	-0.557941	0.359375	-0.0201718	-0.275552	-0.111438	-0.573207	0.131027	-0.406091	-0.245379	0.152762	-0.287888	0.239362	0.288077	0.481653	CESC
	TCGA.DS.A1OD	0.395558	-0.12966	-0.00650373	-0.0919224	-0.290402	-0.131148	-0.423082	0.154865	0.139951	-0.0349394	0.151373	0.375343	-0.484442	0.476944	-0.438824	0.150764	0.55259	0.822785	CESC
	TCGA.DS.A3LQ	0.0592512	-0.0752721	0.505092	-0.0384269	-0.444934	-0.109949	0.182367	-0.382851	-0.215057	-0.0137955	-0.0870539	0.295626	0.336932	0.0204715	0.0305949	0.131412	-0.455699	0.141772	CESC
	TCGA.DS.A5RQ	-0.235143	-0.17467	0.443256	-0.1318	-0.147907	-0.218685	-0.175519	-0.0276806	-0.341752	-0.173764	0.0368312	0.421778	0.35771	-0.173066	0.166493	0.229599	0.200387	0.0405063	CESC
	TCGA.DS.A7WF	0.0273273	0.0962805	0.0717416	0.262402	0.337036	-0.0207305	-0.226898	0.170488	0.0194872	0.395585	0.353874	-0.311811	-0.010808	-0.442836	-0.148102	-0.430532	-0.27443	0.313776	CESC
	TCGA.DS.A7WH	-0.273474	0.319322	0.0966885	0.333384	0.570426	-0.0460508	0.474867	-0.126433	0.163364	0.421088	-0.0897121	-0.761946	-0.270716	-0.581461	-0.184449	-0.234601	-0.36239	-0.378683	CESC
	TCGA.DS.A7WI	-0.191796	-0.0669488	-0.122897	0.332792	0.108897	0.0691234	0.349507	-0.365053	-0.191663	-0.110996	-0.448795	0.42107	0.0741407	0.391488	0.312844	-0.0252507	0.312649	0.152248	CESC
	TCGA.EA.A1QS	-0.313052	0.0371944	0.332287	0.531108	-0.196327	-0.187051	-0.0321616	-0.23146	0.12102	-0.204388	0.0819367	-0.501563	0.175598	-0.513057	-0.141869	0.425276	-0.517502	-0.311814	CESC
	TCGA.EA.A1QT	-0.0120583	0.114847	-0.182525	-0.348649	0.243217	-0.162976	-0.316562	0.31756	0.00140238	-0.0813651	-0.0981354	0.446701	0.0829452	0.34531	0.126678	-0.149579	0.186005	0.0227848	CESC
	TCGA.EA.A3HQ	-0.289947	-0.297435	0.380912	-0.196111	-0.120974	0.202116	-0.162444	0.0417302	0.116956	-0.163586	-0.186164	0.0862944	0.267749	-0.393033	0.067068	0.536614	-0.0723255	0.298163	CESC
	TCGA.EA.A3HR	-0.129222	-0.11835	0.267006	0.268021	-0.131375	-0.214981	-0.0622968	0.180077	0.2099	-0.274085	-0.0215669	-0.202244	0.223616	-0.349076	-0.00736634	-0.200896	-0.275046	-0.724051	CESC
	TCGA.EA.A3HS	-0.0275676	0.106095	0.269498	-0.248056	0.331494	0.18895	-0.500865	0.0522757	0.414561	-0.442265	-0.0709055	0.515826	-0.168294	-0.10713	0.0568296	0.118608	0.269813	-0.106107	CESC
	TCGA.EA.A3HT	-0.497906	0.0697501	0.517722	0.41461	-0.533132	-0.566132	0.413096	-0.282896	0.0407284	-0.424944	-0.124894	-0.299492	0.16685	-0.525815	-0.215504	0.446407	-0.237077	-0.443929	CESC
	TCGA.EA.A3HU	0.166602	-0.318984	0.0781997	-0.587721	-0.313153	0.41822	-0.415177	0.1862	0.0329978	-0.121666	0.102201	0.237659	-0.286809	0.543397	0.0378525	0.167895	0.644606	0.820253	CESC
	TCGA.EA.A3QD	0.402375	-0.401923	0.218876	-0.166618	-0.681563	-0.439493	-0.298436	0.00841663	-0.10985	-0.279213	-0.264267	0.274347	-0.00708131	0.47433	-0.0269303	0.420394	0.398989	0.640506	CESC
	TCGA.EA.A3QE	0.320818	-0.3613	-0.132459	-0.364017	-0.0176402	0.491405	0.102373	0.109296	0.091759	-0.405155	0.0503042	0.38808	-0.346833	0.397768	-0.259862	0.209361	0.617504	0.513924	CESC
	TCGA.EA.A3Y4	-0.232357	-0.261094	-0.00851469	-0.25049	0.242273	0.544908	-0.286187	-0.122325	-0.0120461	0.245162	-0.0596993	-0.216415	-0.361794	0.53369	0.256797	0.0954852	0.624538	0.881013	CESC
	TCGA.EA.A410	-0.147043	0.253816	-0.143169	-0.0688154	0.185367	0.27342	-0.231803	0.0840326	-0.200835	0.352673	0.116335	-0.79483	0.00269998	0.203208	0.200632	0.103402	-0.122244	0.412961	CESC
	TCGA.EA.A411	-0.0719804	0.160202	0.0340401	0.429039	0.379115	-0.269338	0.309218	-0.0292453	-0.13371	0.333931	-0.23866	-0.525381	0.162427	-0.473491	-0.0505586	-0.278917	-0.316317	-0.668747	CESC
	TCGA.EA.A439	0.159789	0.0406931	0.0819671	-0.0362267	-0.231303	-0.089616	-0.139623	0.154787	0.329478	0.0846863	0.297701	-0.515362	-0.44855	-0.158359	-0.20978	-0.120465	-0.140068	0.113924	CESC
	TCGA.EA.A43B	0.0721957	-0.161914	-0.144694	0.27018	0.0109873	0.145953	0.381445	-0.199178	-0.422909	-0.068646	-0.0551761	0.639219	-0.133057	0.316579	0.173225	0.295899	0.347393	0.706329	CESC
	TCGA.EA.A44S	-0.0504202	-0.232061	0.22042	0.109647	-0.588648	0.308153	-0.49242	0.17473	0.0600666	-0.0628011	-0.0635299	0.335515	0.148244	0.416406	0.130313	0.0828432	0.251082	0.253165	CESC
	TCGA.EA.A4BA	0.0223303	0.174267	-0.22379	0.190402	0.540221	-0.26314	-0.275169	-0.145838	0.214267	0.127512	0.320311	-0.905042	0.0757102	-0.286368	0.391221	-0.427574	-0.5285	-0.518987	CESC
	TCGA.EA.A50E	-0.453006	-0.0636049	0.584376	0.278473	-0.098713	-0.276019	0.121611	0.0599345	-0.361553	-0.0814838	-0.371569	-0.707066	0.279421	-0.445762	0.322346	0.503867	-0.218974	-0.452547	CESC
	TCGA.EA.A556	-0.15891	0.188836	0.293231	0.436552	0.355709	-0.405232	-0.0901502	-0.172872	0.0127437	0.214845	0.0532475	-0.0380711	-0.0255038	-0.402876	-0.0476714	-0.0891118	-0.365915	-0.665955	CESC
	TCGA.EA.A5FO	0.0825268	0.37021	-0.323513	-0.0564191	0.220397	-0.264249	-0.419827	0.511662	0.421698	0.324764	0.233653	-0.405404	-0.183099	-0.145189	-0.0612225	-0.536825	-0.473518	-0.691139	CESC
	TCGA.EA.A5O9	-0.271115	-0.103978	-0.13977	-0.23493	-0.147085	0.000696765	-0.236896	-0.236891	0.0238488	-0.453536	0.111511	0.470543	0.106799	0.446833	0.389065	0.222701	0.301604	0.511392	CESC
	TCGA.EA.A5ZD	-0.207143	-0.123155	0.106049	-0.0274655	-0.499328	-0.114884	0.356615	0.334021	0.0271464	-0.145917	-0.0592838	0.514559	0.354164	-0.412633	-0.276447	0.531539	-0.460878	0.411926	CESC
	TCGA.EA.A5ZE	0.364003	0.127743	-0.44293	0.376703	-0.24193	0.185297	-0.298277	-0.0451134	-0.144311	0.0137565	-0.0674978	-0.0327341	0.261164	-0.0662249	-0.130522	0.266634	-0.234112	0.517176	CESC
	TCGA.EA.A5ZF	-0.0791801	0.104178	0.24361	0.3554	0.245803	-0.251882	0.309671	-0.018245	0.143071	0.373203	0.00969617	-0.432818	0.0275791	-0.515842	-0.109381	-0.253501	-0.62927	-0.580937	CESC
	TCGA.EA.A6QX	0.385137	-0.187319	0.110409	-0.0678078	0.286073	0.259067	-0.0443056	0.186723	-0.235505	-0.177547	-0.318655	0.733422	-0.215603	0.2829	-0.110455	-0.100231	0.224659	0.605063	CESC
	TCGA.EA.A78R	0.0285291	-0.34925	0.28755	-0.228036	-0.238581	0.294997	0.109243	-0.320981	-0.264572	-0.00541435	-0.0567087	0.428209	0.271638	0.34845	0.217027	0.339898	-0.243349	0.26177	CESC
	TCGA.EA.A97N	-0.107912	0.288427	-0.0270599	0.347599	0.105128	0.136872	0.228206	0.146303	0.544308	-0.144683	0.00488194	-0.213187	-0.0161471	-0.59028	-0.298022	-0.202913	-0.528461	-0.648101	CESC
	TCGA.EK.A2GZ	-0.217114	0.0593616	0.227995	-0.149454	-0.697467	0.430538	0.0324054	0.0819624	-0.0188886	-0.465402	0.221939	0.10752	0.0321946	0.0619676	0.00455358	0.00453169	-0.0428852	-0.339241	CESC
	TCGA.EK.A2H0	-0.191741	-0.0170261	-0.18862	-0.0342694	0.0796915	-0.12504	0.0331049	0.398744	0.243133	-0.0191411	-0.402461	0.150387	0.0674863	0.257153	0.260159	-0.247791	-0.0245105	-0.332336	CESC
	TCGA.EK.A2H1	-0.211309	-0.452375	0.366382	0.0867558	-0.18159	0.243205	0.337088	-0.43413	-0.348406	-0.00473471	-0.336233	0.483284	0.072415	0.435547	0.176729	0.623957	0.144562	0.526655	CESC
	TCGA.EK.A2IP	-0.308927	0.306783	-0.177742	-0.00706569	0.297578	0.052673	0.221404	0.104904	0.20441	-0.044249	0.0648471	-0.0634518	-0.202991	0.130122	0.01351	-0.608758	0.0292334	0.0278481	CESC
	TCGA.EK.A2IR	-0.0425134	0.21396	0.138559	0.0255696	-0.118599	-0.49209	-0.00911102	0.21325	0.205875	0.361361	0.157626	-0.365009	0.146438	-0.558438	0.167472	-0.373501	-0.584242	-0.640426	CESC
	TCGA.EK.A2PG	0.130219	-0.00693035	-0.211428	-0.297066	-0.292916	-0.125887	-0.48241	0.301249	0.147066	-0.165943	0.0942585	-0.293293	0.208377	0.460838	0.251545	-0.102254	-0.122856	-0.136709	CESC
	TCGA.EK.A2PI	-0.239755	0.188972	0.0284972	0.0508072	0.0103703	-0.182642	-0.299713	0.11766	0.144445	0.226753	0.30775	-0.243655	0.343394	-0.516265	0.315174	-0.46587	-0.257501	-0.650633	CESC
	TCGA.EK.A2PK	-0.166447	-0.214216	-0.209565	0.243586	0.124341	0.440673	0.16099	-0.336617	-0.185268	-0.42454	0.0329953	0.189278	-0.260855	0.382032	0.213902	0.0603553	0.49477	0.759494	CESC
	TCGA.EK.A2PL	-0.403652	-0.0480123	-0.0988251	-0.229883	0.0726091	0.419173	-0.233332	0.367182	0.351002	-0.0120238	0.0498097	-0.07374	0.00545595	0.0331625	0.328503	-0.337653	0.0500823	-0.103797	CESC
	TCGA.EK.A2PM	0.00314125	0.237555	0.0312432	-0.284165	0.122733	-0.102137	-0.17431	0.174054	0.39472	-0.0734972	-0.0532119	-0.606409	0.022698	-0.245762	0.303024	-0.262389	-0.54617	-0.751899	CESC
	TCGA.EK.A2R7	0.373911	0.0512785	-0.442046	0.14338	0.357556	-0.029253	-0.0611367	-0.0553321	0.0589169	0.223311	0.199435	-0.418977	-0.269721	0.182434	-0.15776	-0.399609	0.356614	0.0911392	CESC
	TCGA.EK.A2R8	-0.65239	0.0130435	-0.150531	0.442333	0.0203441	0.126706	0.454801	0.181243	0.139897	0.191156	-0.180546	-0.0774324	-0.38226	0.0566505	0.070336	-0.218935	0.230926	0.328109	CESC
	TCGA.EK.A2R9	0.075769	-0.0123249	-0.0433233	-0.0480736	0.170869	-0.299021	-0.322553	-0.242834	-0.273659	0.14894	0.114994	0.39607	0.305688	0.456215	-0.271852	0.0427195	0.196626	0.448101	CESC
	TCGA.EK.A2RA	0.0789021	0.0452117	-0.335447	-0.465619	-0.515941	0.0910874	-0.34688	0.150382	0.208951	0.00969946	0.222852	0.491631	0.0458728	0.483982	-0.119038	0.16292	0.381746	0.579747	CESC
	TCGA.EK.A2RB	-0.30307	-0.0547898	0.0961003	-0.472085	0.00339249	0.327812	-0.358775	0.26541	0.186977	-0.254194	-0.0427041	0.228426	0.170684	0.502033	0.246057	-0.418245	0.306819	0.00253165	CESC
	TCGA.EK.A2RC	0.1366	-0.139398	0.0687665	0.211666	0.161262	0.215177	-0.0946474	0.0342696	-0.0161249	-0.133217	-0.0741424	-0.0380711	-0.0742973	0.293198	-0.274053	-0.0654323	0.360408	-0.00253165	CESC
	TCGA.EK.A2RE	-0.362141	0.125871	0.216334	0.0168618	0.0385662	-0.00962993	0.416644	0.229424	0.181139	-0.296831	-0.106953	0.0431472	0.0843201	-0.611966	0.423949	-0.0277276	-0.691718	-0.888608	CESC
	TCGA.EK.A2RJ	-0.239304	-0.220769	0.236412	-0.105317	-0.343335	0.353123	0.331587	-0.111556	-0.192403	-0.0347382	0.213658	-0.317961	-0.336828	0.284017	0.0428312	0.417082	0.159949	0.663291	CESC
	TCGA.EK.A2RK	0.165173	0.26795	-0.361578	-0.223695	-0.468538	0.316756	-0.163525	-0.116837	-0.0505641	-0.0595151	0.123555	0.177665	0.176352	0.385172	0.256645	-0.13897	0.140864	0.453165	CESC
	TCGA.EK.A2RL	-0.132564	0.253071	-0.0667772	-0.0150996	0.542721	-0.155478	0.199418	0.388759	0.293449	0.252322	-0.0733472	-0.706954	-0.141886	-0.264812	0.0500194	-0.600316	-0.224963	-0.653165	CESC
	TCGA.EK.A2RM	-0.194842	0.371843	0.389742	-0.173357	0.132851	-0.12653	0.36856	-0.395859	-0.368416	0.289327	-0.0827231	0.119289	0.0467967	-0.298564	0.322683	0.354076	-0.506081	-0.15443	CESC
	TCGA.EK.A2RN	0.00494967	0.0607353	-0.0535105	-0.075779	-0.536293	0.0725389	0.303139	-0.144734	0.26187	-0.54597	0.253463	0.24197	-0.0107672	-0.237123	-0.0974036	0.196308	-0.163006	0.562025	CESC
	TCGA.EK.A2RO	-0.326951	0.273667	0.377654	0.0463749	0.282825	-0.0319589	-0.0930316	-0.0253187	-0.176665	-0.372607	-0.237676	-0.269998	0.204415	0.204446	0.0588658	0.0198692	0.24363	-0.36962	CESC
	TCGA.EK.A3GJ	-0.232092	-0.0635759	0.17647	-0.499443	-0.450251	-0.148178	-0.0797449	0.327289	-0.049344	-0.213379	0.032111	0.676871	-0.138185	0.540005	0.0934509	0.424855	0.424541	0.751899	CESC
	TCGA.EK.A3GK	-0.114997	-0.00791138	0.0893635	-0.144685	0.590715	0.358663	-0.250654	0.181018	0.123977	0.0280005	0.014148	-0.535954	-0.181192	0.288465	-0.0890277	-0.250499	0.227039	0.273418	CESC
	TCGA.EK.A3GM	-0.0398742	0.328526	-0.238189	0.210999	0.372056	0.165174	-0.0927898	-0.0458033	0.240482	-0.0370236	0.22821	0.474619	-0.228697	-0.266162	0.0256619	-0.227222	-0.119567	-0.701266	CESC
	TCGA.EK.A3GN	-0.300652	0.410654	-0.142529	0.354244	0.565406	-0.331109	-0.297135	0.116627	0.264266	0.11347	-0.172195	0.317259	0.0939732	-0.419584	0.275986	-0.264745	-0.256335	-0.708861	CESC
	TCGA.EX.A1H5	0.405109	0.483608	-0.492691	0.40406	-0.0677759	0.123056	-0.518152	0.280642	0.238492	0.117485	0.256167	0.288743	-0.0802694	-0.00268817	-0.372915	-0.555025	-0.127654	-0.546835	CESC
	TCGA.EX.A1H6	0.0582558	0.126743	-0.150147	0.508722	0.680868	-0.0812634	-0.36741	-0.233278	0.00249348	0.204552	0.153956	-0.293689	-0.0338066	-0.109442	0.185409	-0.48328	0.209616	-0.523995	CESC
	TCGA.EX.A3L1	-0.220306	0.042093	0.0255042	0.261467	-0.297631	-0.213016	0.708123	-0.513837	-0.248507	0.124082	-0.226357	0.5578	0.0644444	-0.467714	0.014529	0.552489	-0.352548	-0.579747	CESC
	TCGA.EX.A69L	0.400409	-0.190005	-0.0626057	-0.111987	-0.303349	-0.0796422	0.460069	-0.107569	-0.383427	-0.203299	-0.00471885	0.39297	-0.131592	0.267728	-0.133856	0.421755	0.114565	0.76962	CESC
	TCGA.EX.A69M	0.0422475	-0.0908009	-0.218869	-0.0108431	-0.290884	-0.271981	0.20449	-0.0998164	-0.119074	-0.0395435	0.154488	0.35606	-0.168517	0.547274	-0.330627	0.0922197	0.409728	0.506329	CESC
	TCGA.EX.A8YF	0.444086	-0.0546933	-0.280493	-0.269612	-0.00820261	-0.0795023	0.127346	0.0629726	0.0939656	-0.43512	0.346743	-0.322068	-0.316257	0.183657	-0.0495828	-0.314153	0.492753	0.673418	CESC
	TCGA.FU.A23K	0.367902	-0.248781	-0.171485	0.0928486	0.0890342	0.248627	-0.239339	-0.0248448	-0.436997	0.16255	-0.0774984	-0.120481	0.0219153	0.513865	0.218854	-0.130376	0.223751	0.439644	CESC
	TCGA.FU.A23L	0.297689	0.173858	-0.103141	-0.399585	0.132182	-0.169547	-0.151368	-0.30629	0.16598	-0.0770045	0.215228	0.577698	-0.234958	0.285239	-0.386609	-0.168114	0.467952	0.491139	CESC
	TCGA.FU.A2QG	-0.500921	-0.0199594	-0.414553	0.285971	0.624265	0.38609	0.128432	0.291707	0.220644	0.22957	-0.257613	0.0853215	-0.0799533	0.246857	-0.0687164	-0.454022	0.314026	-0.136709	CESC
	TCGA.FU.A3EO	-0.148425	0.0113376	0.173662	0.335237	0.639728	0.142492	-0.160659	-0.441577	-0.400465	0.525593	-0.116743	-0.511698	0.423624	0.0490327	0.200062	-0.0912494	-0.00130733	-0.0911392	CESC
	TCGA.FU.A3HY	-0.472892	0.177898	0.0826668	0.236187	0.285886	-0.158031	0.378313	0.277385	0.259027	-0.366892	-0.0962624	-0.184776	0.0920413	-0.0477336	-0.107518	-0.401052	-0.21715	-0.78481	CESC
	TCGA.FU.A3HZ	-0.275788	0.00295224	0.13925	0.0260515	-0.000950286	-0.0189999	-0.336469	0.289884	0.0217625	0.0980474	-0.0246907	-0.732679	-0.0766174	0.360753	0.263337	-0.0379108	-0.0941016	0.648101	CESC
	TCGA.FU.A3NI	0.236077	0.0653234	0.168344	0.225039	-0.20484	0.153532	-0.438069	0.203994	0.272289	-0.307865	-0.241558	0.33692	0.145702	-0.0319585	-0.363942	-0.178735	-0.114522	-0.593475	CESC
	TCGA.FU.A3TQ	0.403935	0.103849	-0.200831	0.265134	-0.285905	-0.555903	0.331904	-0.165423	0.107495	-0.174865	-0.0208146	0.175127	0.111712	-0.339381	-0.0823852	-0.334043	-0.243594	-0.643038	CESC
	TCGA.FU.A3TX	-0.00581373	-0.0416844	-0.00329544	-0.0436333	-0.538423	-0.315093	-0.16549	0.178681	-0.241887	0.539376	0.0526097	-0.351579	0.0344523	0.388635	-0.0832321	0.423487	0.140283	-0.0278481	CESC
	TCGA.FU.A3WB	-0.0496871	0.184359	-0.281691	-0.104309	-0.29528	-0.048499	-0.322169	0.524793	0.31803	0.294133	0.285637	-0.069988	0.0112653	-0.201163	0.102489	-0.506155	-0.250204	-0.657402	CESC
	TCGA.FU.A3YQ	0.274484	-0.208525	0.293884	0.131124	-0.496108	-0.344352	0.503025	0.0758766	0.0164029	-0.405138	-0.220006	0.320086	0.0831302	-0.203087	-0.291404	0.222434	-0.236984	-0.0849773	CESC
	TCGA.FU.A40J	-0.230583	0.0494426	-0.323082	0.470186	0.609926	-0.290347	0.405087	-0.158352	0.207782	-0.011923	-0.308546	-0.586294	-0.0607843	-0.0409417	-0.135715	-0.213021	0.208848	-0.0835443	CESC
	TCGA.FU.A57G	-0.137664	0.199614	0.367729	0.356128	-0.103183	-0.215988	0.246192	-0.419984	-0.0370105	0.00073481	0.197357	-0.872899	-0.0547342	-0.597923	0.244643	0.0932788	-0.440732	-0.587342	CESC
	TCGA.FU.A5XV	-0.162885	0.28584	-0.0301328	0.53191	0.218645	0.18787	0.209544	0.165538	-0.0320654	-0.495205	-0.247629	-0.389193	-0.116278	-0.358675	-0.189991	-0.198697	-0.213637	-0.254597	CESC
	TCGA.FU.A770	0.0160713	0.262703	-0.225493	0.307655	0.578131	0.00988848	0.557738	-0.167912	-0.0773326	0.159462	-0.298995	-0.830439	-0.071244	-0.500873	-0.0992617	0.0199933	-0.341472	-0.863291	CESC
	TCGA.GH.A9DA	-0.266171	0.0381826	0.180119	0.244279	-0.0839448	0.0895747	0.303896	-0.153033	-0.198463	0.346068	-0.29103	-0.0152284	-0.0327097	0.0455711	-0.220234	0.551516	0.00615623	0.222785	CESC
	TCGA.HG.A2PA	-0.102349	0.147611	-0.128455	0.591434	-0.283513	0.116719	0.48229	-0.173481	-0.332239	-0.430357	0.190834	-0.122679	-0.0176198	-0.451957	-0.304261	-0.372334	0.335597	0.0405063	CESC
	TCGA.HM.A3JJ	-0.147562	-0.0352267	0.239686	0.473913	-0.569933	-0.115232	-0.276853	-0.334995	-0.0366662	-0.363196	-0.141248	0.22329	0.444944	-0.280516	-0.216847	0.320715	-0.147512	0.0278481	CESC
	TCGA.HM.A3JK	0.101321	0.202352	0.130037	0.466282	-0.272055	-0.224212	-0.337198	-0.60269	-0.109062	-0.125693	0.0018372	-0.648836	0.459674	-0.33706	-0.0412987	0.125306	0.0405054	-0.252647	CESC
	TCGA.HM.A4S6	-0.17391	-0.216666	0.452838	-0.342	-0.267352	0.0444614	0.0665157	-0.0841832	0.0341845	-0.104989	0.203509	0.514741	0.225008	-0.12666	-0.275518	0.504617	0.257304	0.670886	CESC
	TCGA.HM.A6W2	-0.0300887	-0.0161078	0.162347	-0.00129063	0.347568	-0.0325947	-0.0583415	0.129679	-0.0823996	-0.153209	0.0794275	-0.678876	-0.0670393	-0.0391028	0.187625	-0.292596	-0.450391	-0.2818	CESC
	TCGA.IR.A3L7	-0.329335	0.41998	-0.346481	0.0723783	0.435611	-0.220436	-0.286854	0.239806	0.446218	0.166403	-0.0628249	-0.511952	0.0315117	-0.24618	0.00324197	-0.285803	-0.388764	-0.670886	CESC
	TCGA.IR.A3LA	0.181605	0.0596186	0.0818406	-0.243758	0.446918	-0.0332218	-0.25643	0.114608	-0.0193556	0.198446	-0.022641	-0.745997	0.250719	0.112072	-0.00955487	-0.29291	-0.266536	-0.23038	CESC
	TCGA.IR.A3LB	-0.360709	0.287591	0.374533	0.207551	0.126967	-0.238654	-0.0940827	-0.0977581	-0.0890374	-0.00386313	0.281451	0.0279188	-0.0733418	-0.259846	-0.103924	-0.305895	-0.0403588	-0.167089	CESC
	TCGA.IR.A3LC	-0.243381	0.218712	-0.151727	0.457859	-0.164178	-0.0817128	0.0189998	-0.138996	-0.0427778	-0.282952	-0.0108377	0.177665	-0.334814	0.201093	0.192906	-0.245105	0.314416	-0.606951	CESC
	TCGA.IR.A3LF	0.307107	0.268424	-0.463624	0.308678	0.551678	-0.428021	-0.394022	0.037093	0.38789	0.354531	0.268196	-0.546248	0.311569	-0.372579	-0.215162	-0.48267	-0.204818	-0.357393	CESC
	TCGA.IR.A3LH	0.333516	-0.338444	0.322722	-0.426912	-0.581966	0.317214	0.271816	-0.455948	-0.312732	-0.0851836	0.0522449	0.284784	0.16014	0.0472737	-0.168895	0.56814	0.248676	0.868354	CESC
	TCGA.IR.A3LI	0.291951	0.461443	-0.343012	-0.133293	0.619524	-0.247979	-0.101517	-0.0752122	0.124035	0.113732	0.133736	-0.504656	-0.0170429	-0.270837	0.307532	-0.642665	-0.407445	-0.643443	CESC
	TCGA.IR.A3LK	-0.131837	-0.174854	0.294227	-0.412665	0.398662	0.0116019	-0.229334	0.386547	-0.324211	0.362068	-0.20672	0.0634518	0.00904099	0.122429	0.238544	0.379718	0.0621254	0.574684	CESC
	TCGA.IR.A3LL	0.00367282	-0.205882	0.423427	-0.385083	-0.141388	0.2019	-0.379493	-0.266377	-0.326061	-0.30923	-0.100378	0.444726	0.136379	0.559834	0.286763	0.252524	0.695735	0.817722	CESC
	TCGA.JW.A5VG	-0.553819	-0.191924	-0.0475165	0.216952	-0.0304044	0.307782	-0.141693	0.434703	-0.0191616	-0.215895	-0.166445	0.654619	-0.334041	0.470498	0.149873	0.289276	0.542393	0.508742	CESC
	TCGA.JW.A5VH	-0.403663	0.248365	-0.148216	0.0307278	0.181716	0.243279	0.0720511	0.251048	0.0125937	0.350601	0.0951665	-0.718076	-0.0577367	-0.282314	0.206676	-0.22687	-0.353434	-0.713924	CESC
	TCGA.JW.A5VI	0.18523	-0.116188	0.0767605	0.221961	-0.351231	0.213866	-0.220024	0.315132	0.048126	-0.157262	-0.253941	-0.356831	-0.18444	-0.0153063	-0.0686233	0.152536	0.284652	-0.189873	CESC
	TCGA.JW.A5VJ	0.252676	0.110752	0.0328621	-0.124575	0.283104	0.185839	-0.407921	0.12535	0.0812562	0.0364286	0.0487092	-0.565915	-0.012916	-0.243603	0.0464545	-0.00082609	-0.27598	-0.136709	CESC
	TCGA.JW.A5VK	0.238934	0.0259656	-0.226731	-0.0612987	0.101583	0.014185	0.304625	-0.0775402	-0.161397	0.187491	-0.0590951	-0.0203046	0.271749	-0.0975089	0.140236	-0.104747	-0.362996	-0.489487	CESC
	TCGA.JW.A69B	0.0921129	0.229161	0.423213	0.215977	0.058604	-0.258214	0.14542	-0.367126	-0.250467	0.0496115	0.0434998	0.205584	0.291686	-0.431066	-0.127802	0.172093	-0.604314	-0.288725	CESC
	TCGA.JW.A852	0.225368	-0.0691615	-0.226989	0.121823	0.175961	0.129534	-0.00694827	-0.19716	-0.443359	-0.158029	-0.132463	0.479827	0.472621	0.401216	0.240478	-0.2782	0.031148	0.43007	CESC
	TCGA.JW.AAVH	-0.258854	0.261201	-0.493665	0.421724	0.108065	-0.0526993	-0.112829	0.408341	0.347726	0.126841	0.0973635	-0.200508	-0.313031	0.348557	-0.0974127	-0.622656	0.342465	-0.477697	CESC
	TCGA.JX.A3PZ	-0.469692	-0.0413506	0.257651	-0.389805	-0.194463	0.200393	0.396957	-0.263596	-0.359159	-0.0804948	-0.318722	0.440452	0.284947	0.337527	0.366203	0.559421	0.410028	0.275858	CESC
	TCGA.JX.A3Q0	-0.0936352	0.0220158	0.200652	-0.636931	0.393734	0.141565	-0.0678117	-0.321708	0.249018	-0.174616	0.0880401	0.555867	0.0366265	0.394752	-0.26285	0.362211	0.117757	0.8	CESC
	TCGA.JX.A3Q8	-0.0311232	0.0229218	-0.205089	0.22185	0.162991	0.0753545	-0.0143775	-0.139454	-0.216799	0.0643861	-0.0837824	-0.410737	0.218036	0.334824	0.195108	-0.0821422	-0.0834144	0.397468	CESC
	TCGA.JX.A5QV	-0.328426	0.14761	0.226408	0.511139	-0.144155	0.174542	-0.372189	-0.296463	-0.231056	-0.116195	-0.173797	0.0201518	0.0137645	0.00879903	0.242603	0.30875	0.519834	0.435443	CESC
	TCGA.LP.A4AU	-0.175319	0.0490932	-0.419299	0.0433369	-0.185131	0.396691	0.648631	-0.267756	0.0213761	0.181174	-0.0811629	-0.196421	-0.427384	0.369821	0.0634131	-0.397874	0.29901	-0.24557	CESC
	TCGA.LP.A4AV	0.132873	-0.164528	0.233381	-0.206608	0.182807	0.394942	-0.133707	-0.487202	-0.623841	-0.249366	0.0771514	0.189866	0.342612	0.474388	0.272435	0.422454	0.357241	0.744304	CESC
	TCGA.LP.A4AW	0.136986	0.107742	0.056432	0.578413	-0.604741	-0.48753	0.142482	0.0475353	-0.05356	0.208616	-0.250226	-0.628875	0.178291	-0.370126	-0.078327	-0.18323	-0.34111	-0.724532	CESC
	TCGA.LP.A4AX	0.00758434	-0.0872728	-0.211712	-0.541574	-0.361766	0.379361	0.415475	0.134918	-0.165229	0.0706482	-0.0589131	0.590068	-0.100063	0.345432	-0.0912174	0.246742	0.187998	0.749367	CESC
	TCGA.LP.A5U2	0.274735	-0.0448326	-0.0500518	-0.35082	-0.301206	-0.00763484	-0.564568	0.484006	0.260541	0.330773	0.135221	0.0507614	-0.21146	0.510141	-0.0510586	-0.194219	0.0719299	0.41348	CESC
	TCGA.LP.A5U3	-0.213365	-0.197657	0.157609	-0.378415	-0.158606	-0.195291	-0.0807522	0.368945	0.103008	-0.336398	-0.05488	0.709725	0.272876	0.422418	-0.00432707	0.211775	-0.11078	0.473418	CESC
	TCGA.LP.A7HU	0.145326	0.108735	-0.20254	-0.155286	0.203962	0.0440105	-0.555573	0.192884	-0.0328237	0.33143	0.125855	0.0460489	-0.0343481	0.544586	-0.124438	0.0390069	0.285039	0.587342	CESC
	TCGA.MA.AA3W	0.368801	-0.0533986	-0.183271	0.101497	-0.418081	0.0131881	-0.076087	-0.111218	-0.119532	-0.206256	-0.202499	0.494997	-0.0904139	0.353569	-0.285381	0.110899	0.543349	0.673418	CESC
	TCGA.MA.AA3X	-0.361379	-0.0643781	0.588139	-0.354345	-0.334408	-0.00221498	0.423104	-0.420618	0.15541	-0.219602	-0.251572	-0.352074	-0.0220736	-0.290529	0.0736633	0.462791	-0.404312	0.205491	CESC
	TCGA.MA.AA3Y	0.128574	-0.214392	0.289903	-0.395961	-0.645708	-0.0552249	0.366753	0.192095	-0.214362	-0.140486	-0.189355	0.205058	-0.229271	0.352059	0.0494108	0.578512	0.215863	0.513924	CESC
	TCGA.MA.AA3Z	-0.277992	-0.162981	-0.435041	-0.473196	0.313926	0.41323	-0.278528	0.461548	0.19247	0.16428	0.150251	0.744264	0.10838	0.366855	-0.0779172	-0.389467	0.510475	0.526582	CESC
	TCGA.MA.AA41	-0.188666	0.00530715	-0.11048	-0.136942	-0.295073	0.546817	-0.520719	0.568325	-0.0326573	-0.0775188	-0.120558	-0.480649	0.337331	0.170449	-0.0118589	-0.00537602	-0.0199901	-0.185571	CESC
	TCGA.MA.AA42	0.244222	-0.246812	0.165935	-0.3984	-0.472992	0.353244	-0.245321	-0.294476	-0.3705	-0.417019	0.290492	0.699701	0.334376	0.51273	-0.0912952	0.439472	0.557098	0.84557	CESC
	TCGA.MA.AA43	-0.0969905	0.0267203	0.205356	0.21303	-0.184788	0.116622	0.49678	-0.124106	-0.162428	0.275432	-0.248374	-0.389406	0.0850558	-0.480986	0.00859909	0.275779	-0.5407	-0.772152	CESC
	TCGA.MU.A51Y	0.231838	-0.137341	0.22953	-0.214456	4.996e-16	-0.0069394	-0.107431	-0.33788	-0.141121	-0.123414	-0.101774	0.475434	0.18817	0.042213	-0.239202	0.30367	0.455351	0.482703	CESC
	TCGA.MU.A5YI	0.360004	0.248421	0.0545939	-0.104114	-0.167434	-0.183259	-0.271648	-0.0718693	0.166482	-0.2881	0.136274	0.220897	-0.0474081	-0.0640698	-0.184635	-0.0566925	0.164017	-0.414276	CESC
	TCGA.MU.A8JM	0.0452664	-0.108951	0.192047	0.426062	-0.520051	-0.310448	0.360808	0.0346155	0.240558	-0.370602	-0.0620168	0.473831	-0.0591015	-0.182469	-0.337659	-0.0668083	0.127313	0.0981716	CESC
	TCGA.MY.A5BD	0.0346228	0.178916	-0.398691	0.501633	0.328735	-0.0035157	-0.437423	0.233648	0.186725	0.293886	0.257718	-0.41943	0.00125896	-0.0722751	-0.119474	-0.419842	-0.00892633	-0.336709	CESC
	TCGA.MY.A5BE	0.489868	-0.360336	0.0656488	-0.441398	-0.327655	0.18725	-0.462114	-0.111444	-0.153387	0.0234894	0.0804801	0.399378	-0.345739	0.554154	-0.297494	0.402591	0.646402	0.888608	CESC
	TCGA.MY.A5BF	-0.191396	-0.237573	0.277116	-0.605803	-0.151472	-0.160854	0.0877632	0.279118	-0.157436	-0.364456	0.0942709	0.282223	0.0499884	0.434528	0.0982811	0.27538	0.578874	0.726582	CESC
	TCGA.MY.A913	0.193193	-0.30318	-0.0563601	-0.29425	-0.0359302	-0.11658	0.614899	0.0778382	-0.108413	0.0755456	-0.334784	0.629922	-0.279644	-0.0529664	0.169459	0.31996	-0.162545	0.486076	CESC
	TCGA.PN.A8MA	0.221398	0.105417	-0.229463	-0.201199	0.239392	0.0810635	-0.366339	-0.141672	0.364457	0.196187	0.287336	-0.644739	-0.199781	0.0557002	-0.120627	-0.242142	0.0347254	0.341044	CESC
	TCGA.Q1.A5R1	0.433292	0.294045	-0.0426999	0.558512	0.650395	-0.521051	-0.0833418	-0.326752	0.0143524	0.0198408	0.0108613	-0.390985	0.114623	-0.371645	-0.239892	-0.324414	-0.390063	-0.407595	CESC
	TCGA.Q1.A5R2	-0.121332	-0.230203	0.273949	-0.337811	0.407643	0.362224	-0.159148	-0.386725	-0.337844	-0.236204	-0.0912023	0.753894	0.314945	0.493757	0.152753	0.398473	0.206878	0.873418	CESC
	TCGA.Q1.A5R3	0.0999502	-0.249525	-0.101734	0.302034	0.469648	0.540366	0.0784478	-0.349122	-0.421432	0.276629	-0.0447585	-0.00253807	0.113421	0.20378	0.120357	-0.478039	0.418522	0.572152	CESC
	TCGA.Q1.A6DT	-0.266518	0.161122	0.211141	-0.275625	-0.3698	0.0713013	0.588043	0.0120543	0.0920474	-0.239978	-0.205887	-0.397509	0.147709	-0.256669	0.063298	0.365971	-0.468717	-0.278481	CESC
	TCGA.Q1.A6DV	0.108682	0.23603	-0.430677	0.308129	0.54163	-0.186543	0.20246	0.137387	0.317866	0.131012	-0.0414122	-0.309152	-0.252277	-0.368785	-0.0820308	-0.509401	-0.0761766	-0.513924	CESC
	TCGA.Q1.A6DW	-0.291639	-0.209242	-0.0915775	0.0766603	-0.338421	0.0825448	-0.226834	0.454567	0.329729	-0.238421	-0.00733305	0.218725	0.000847167	0.00696685	-0.0433866	-0.110031	0.473886	-0.574086	CESC
	TCGA.Q1.A73O	-0.0907133	0.029228	0.10242	0.261218	-0.26116	0.466434	-0.280874	0.355057	-0.212561	-0.115314	-0.024372	-0.0279188	-0.343939	0.165159	-0.184856	0.286328	0.321541	0.494966	CESC
	TCGA.Q1.A73P	0.288046	0.12361	-0.0804377	0.231556	0.608895	-0.277578	0.0643814	-0.0713688	-0.160663	0.0872653	0.119135	-0.351096	-0.062904	-0.37301	0.0278171	-0.494555	0.0753969	0.252191	CESC
	TCGA.Q1.A73Q	0.294833	0.0026941	-0.44987	0.508726	-0.268747	-0.472262	-0.305636	0.38809	0.239516	0.252098	0.168832	0.637821	-0.180665	-0.209803	0.0416282	-0.448695	-0.431	-0.749367	CESC
	TCGA.Q1.A73R	-0.332804	0.370776	-0.228173	0.0595698	0.214644	0.164528	-0.153697	0.190977	0.282292	0.538632	0.381811	-0.449086	-0.122402	-0.318959	-0.210479	-0.393391	-0.445155	-0.129114	CESC
	TCGA.Q1.A73S	-0.240315	0.115146	0.0741276	0.048641	0.467824	-0.156413	-0.200677	0.128081	0.0124964	0.0177516	0.134319	-0.167513	0.0537021	-0.193104	0.226936	-0.22419	-0.345144	-0.638081	CESC
	TCGA.R2.A69V	0.0889125	-0.397511	0.448015	-0.00542005	-0.468786	-0.0498419	0.0981865	-0.581782	-0.562234	-0.413022	-0.136673	0.563009	0.242764	0.471588	0.296316	0.583733	0.485099	0.739241	CESC
	TCGA.RA.A741	0.198349	-0.063995	-0.107247	0.458463	-0.0308566	0.223486	0.0345961	-0.378317	-0.341808	-0.188093	-0.223376	-0.331239	0.440091	0.235258	-0.219125	0.103892	0.108773	0.407595	CESC
	TCGA.UC.A7PD	0.102946	0.2114	-0.235564	0.00543503	-0.150007	-0.0388571	0.563639	0.114444	-0.0388749	-0.448545	-0.194106	0.626661	-0.0751961	-0.0413174	0.143129	-0.0500985	-0.400098	-0.539241	CESC
	TCGA.UC.A7PF	0.14037	-0.162947	0.0769696	-0.0965752	-0.593014	0.580867	-0.376379	-0.234967	-0.027242	-0.101823	-0.137966	0.457532	0.22747	0.285376	-0.110391	0.0902256	0.514508	0.6	CESC
	TCGA.UC.A7PG	-0.203574	0.0693489	0.0902799	0.288423	0.347875	-0.117325	-0.0744756	-0.20053	0.33206	0.0678925	-0.068956	-0.625575	-0.0694217	-0.382397	-0.108094	0.0557259	-0.0811858	-0.435443	CESC
	TCGA.UC.A7PI	0.188904	0.131935	-0.314078	-0.0233973	0.719645	-0.0155939	-0.188421	-0.214052	0.341192	0.281027	0.103732	-0.249766	0.122956	-0.123928	-0.255007	-0.602592	-0.320693	-0.486076	CESC
	TCGA.VS.A8EB	-0.312492	0.326262	-0.160076	-0.1218	-0.209585	0.344631	-0.303482	0.110309	-0.228337	-0.357695	-0.00563422	-0.532154	0.339882	0.420558	0.198406	-0.0175538	0.715077	0.078481	CESC
	TCGA.VS.A8EC	0.00642788	0.368411	-0.0685634	0.0105708	0.0951825	-0.510064	-0.280915	0.430662	0.338957	0.255368	0.0355632	-0.00761421	-0.119859	-0.288583	0.0818303	-0.497149	-0.376889	-0.820253	CESC
	TCGA.VS.A8EG	0.0708564	0.055655	-0.443134	0.118096	0.0188572	-0.164832	0.129938	0.392377	0.353948	0.111611	0.00578929	0.439086	0.0208377	-0.360619	-0.0888522	-0.434976	-0.0673029	-0.597468	CESC
	TCGA.VS.A8EH	-0.359599	0.349529	-0.164186	0.22169	0.0713944	-0.0147394	-0.0463317	-0.0901854	-0.0050624	-0.215805	0.0909081	0.110718	0.417819	-0.211774	-0.115424	-0.0147753	0.156196	-0.881789	CESC
	TCGA.VS.A8EI	0.0649088	-0.135282	-0.159343	0.325265	-0.226833	-0.0419506	0.0267669	-0.16389	-0.232623	-0.124844	-0.0626312	0.6618	0.0240186	0.298	-0.110099	-0.0662729	0.128059	0.370499	CESC
	TCGA.VS.A8EJ	0.129596	-0.0123043	0.243383	0.165592	0.598948	-0.386416	-0.0017486	-0.378622	-0.405742	0.242188	0.000122607	-0.717846	0.115983	-0.0186796	0.298014	0.0616373	-0.0464614	-0.0810127	CESC
	TCGA.VS.A8EK	0.15313	0.249025	-0.0341504	0.23608	0.102141	-0.0116424	0.221669	-0.0116981	0.195151	-0.280025	-0.230529	-0.144006	-0.0639507	-0.385998	0.119303	-0.0777346	-0.251552	-0.440506	CESC
	TCGA.VS.A8EL	0.0376233	-0.429423	0.39497	-0.554183	-0.451393	0.571792	0.287156	-0.434663	-0.399767	-0.319202	0.204086	0.413057	0.324804	0.305878	-0.0486281	0.415266	0.364614	0.835443	CESC
	TCGA.VS.A8Q8	-0.091226	-0.0195405	-0.030743	0.303757	-0.0953748	-0.0821589	0.342813	-0.154496	-0.334414	-0.448736	-0.289652	0.70888	-0.160199	0.272412	0.127663	0.25766	0.377606	0.670886	CESC
	TCGA.VS.A8Q9	-0.113329	0.307664	-0.466934	-0.142018	0.259093	0.235751	-0.114992	0.55781	0.078695	0.173429	-0.0287506	0.0380711	-0.267046	0.16667	-0.0296256	-0.230005	0.247104	0.0455696	CESC
	TCGA.VS.A8QA	-0.0461206	0.354787	-0.563682	-0.146513	0.223931	-0.13317	-0.310229	0.542601	0.255197	0.128796	0.0654142	0.0111644	0.049031	-0.0642525	-0.0138495	-0.378514	-0.0984252	0.173524	CESC
	TCGA.VS.A8QC	-0.278429	-0.0115445	0.356889	-0.0830112	-0.0956068	0.528272	-0.30656	-0.104572	-0.259452	-0.37	-0.00836622	-3.60822e-16	0.18825	0.287388	0.134829	0.0147894	0.294201	-0.56879	CESC
	TCGA.VS.A8QF	0.36912	-0.164282	0.330619	-0.318436	-0.515051	-0.346034	0.0817519	-0.313584	-0.291603	-0.147011	-0.262817	0.119289	0.149954	0.262441	0.224681	0.584639	-0.335217	0.129114	CESC
	TCGA.VS.A8QH	-0.205333	0.46101	-0.0776867	0.241783	0.567087	0.0311693	-0.378418	-0.0394753	0.118933	-0.200359	0.00414312	-0.619478	0.0333226	0.0984584	0.142519	-0.301034	-0.232049	-0.76962	CESC
	TCGA.VS.A8QM	0.470957	-0.258181	-0.288551	0.469775	-0.251452	0.261103	-0.375178	-0.206911	0.153349	-0.0754471	0.1273	-0.142708	0.0295336	0.072766	-0.417617	0.227016	0.478097	0.197185	CESC
	TCGA.VS.A94W	0.160534	-0.0514168	-0.164087	0.375862	-0.277384	-0.245816	-0.30475	0.0184786	0.0732562	-0.143673	0.195769	0.771535	-0.112777	0.0707941	-0.401815	0.272061	0.199813	0.635443	CESC
	TCGA.VS.A94X	-0.0809352	0.0506207	0.0543527	-0.227494	-0.20297	0.0110803	-0.00548477	0.148017	0.282619	-0.290994	-0.023815	0.758962	-0.172531	0.0517563	0.128295	0.187032	-0.222033	0.141153	CESC
	TCGA.VS.A94Y	-0.345886	-0.141645	0.393067	0.27408	-0.184987	0.564281	0.270724	-0.402263	-0.208994	-0.0933119	-0.281277	-0.195431	-0.121328	-0.307355	0.136405	0.349488	0.209974	-0.673418	CESC
	TCGA.VS.A94Z	-0.174831	-0.308397	-0.000215139	-0.504105	-0.389086	0.441061	-0.263778	0.345103	-0.00504992	-0.0845942	0.215961	0.485985	-0.373424	0.476529	-0.306849	0.319036	0.528453	0.949367	CESC
	TCGA.VS.A950	0.322937	-0.22054	0.0257242	-0.180384	-0.254496	0.459257	0.388596	0.158011	0.0695132	0.0966122	-0.255652	0.0279188	-0.184764	-0.450621	0.246659	0.196574	-0.396402	-0.592405	CESC
	TCGA.VS.A952	0.463555	-0.0229187	-0.401008	0.173143	0.381487	-0.189802	-0.206781	0.298942	0.343955	-0.00431951	0.101155	-0.414931	0.109042	-0.347137	0.00957796	-0.520138	-0.29634	-0.469956	CESC
	TCGA.VS.A953	-0.233047	0.0825212	0.113414	-0.509756	-0.377978	-0.113486	0.1561	0.337211	0.442541	-0.398977	-0.085106	-0.0329949	-0.137988	0.0851726	0.188869	0.32808	-0.107077	0.404179	CESC
	TCGA.VS.A954	0.166248	0.0639432	0.0996849	-0.254883	-0.0413266	0.117032	-0.438736	0.358132	-0.0693528	0.053626	-0.0304996	-0.13198	-0.0541493	0.0540894	0.19125	0.163241	0.37623	0.452565	CESC
	TCGA.VS.A957	-0.0700244	0.0025202	0.123422	-0.157289	-0.018696	-0.276729	-0.153136	0.383697	0.447856	0.149846	0.164551	0.0653821	-0.19376	-0.211805	-0.0678729	-0.520802	-0.0698616	-0.437975	CESC
	TCGA.VS.A958	0.0880497	-0.397692	0.283764	-0.635824	-0.359655	0.128881	0.150676	0.0297611	0.0213955	-0.00809702	0.0165976	0.51888	-0.256244	0.370017	0.106717	0.223532	0.714611	0.726582	CESC
	TCGA.VS.A959	0.436425	-0.0132763	-0.196502	0.239	0.256746	0.0682786	-0.114324	-0.2959	0.0723221	0.0368341	0.340571	-0.428574	-0.031028	-0.119338	-0.286264	-0.157089	-0.0472441	0.265015	CESC
	TCGA.VS.A9U5	0.448873	-0.119125	-0.122307	-0.284931	0.167389	-0.343627	-0.205415	-0.265783	0.200419	-0.0930778	0.259545	0.455743	-0.0151337	0.156668	-0.294395	-0.162742	0.268593	0.255696	CESC
	TCGA.VS.A9U6	-0.000584719	0.0609413	0.0500182	0.0972972	0.0656642	-0.0900465	0.172678	-0.417875	0.111033	0.27228	0.199308	-0.164975	0.119442	-0.432534	-0.325502	0.0847871	0.149797	0.427848	CESC
	TCGA.VS.A9U7	0.190782	-0.191566	-0.0473011	-0.31857	-0.186041	-0.168558	-0.124409	0.0878849	-0.283261	-0.220101	-0.218549	0.410535	0.140388	0.462731	0.2048	0.395121	0.420847	0.734177	CESC
	TCGA.VS.A9UB	-0.258905	-0.0677875	-0.0668829	-0.253717	-0.329412	0.101424	0.38088	-0.137101	-0.00795389	0.0799851	-0.24546	0.535533	-0.0651419	0.124615	0.0431844	0.61139	0.388785	0.577215	CESC
	TCGA.VS.A9UC	-0.139085	-0.251945	0.134058	-0.222992	0.39991	0.384292	-0.0215925	-0.211242	0.0285871	-0.0425547	0.279057	-0.512282	0.0164681	-0.213904	0.129391	-0.10906	0.394219	0.334177	CESC
	TCGA.VS.A9UD	0.205187	-0.102483	0.381914	-0.367831	-0.445678	-0.129002	-0.304916	-0.327261	-0.394447	-0.41254	0.162113	0.761664	-0.0574548	0.45728	0.356489	0.43537	0.52036	0.827848	CESC
	TCGA.VS.A9UH	0.0734946	-0.326028	0.405881	-0.388022	-0.227093	0.196891	0.315979	-0.288651	-0.386654	-0.13332	-0.328154	0.609137	-0.0795343	0.455362	-0.032965	0.656171	0.263077	0.941772	CESC
	TCGA.VS.A9UI	0.256939	-0.0454533	-0.0845152	-0.271006	0.180609	0.173142	-0.106198	-0.0597721	0.0559285	-0.0232053	0.301597	0.0634518	-0.144767	0.371749	-0.262158	-0.155624	0.160457	0.501266	CESC
	TCGA.VS.A9UJ	0.0479436	0.0642225	0.131745	0.146451	0.22495	0.0687433	0.241855	-0.0154309	0.253987	0.257731	-0.131012	-0.319046	-0.00254838	-0.533104	0.031019	-0.249154	-0.448469	-0.772152	CESC
	TCGA.VS.A9UL	0.16181	0.308763	-0.165834	-0.176993	-0.23946	-0.213731	-0.172948	0.232829	0.43584	0.275792	0.534819	-0.466807	-0.109637	-0.635272	-0.0922388	-0.476778	-0.555694	-0.560841	CESC
	TCGA.VS.A9UM	0.436074	-0.0830668	0.187182	0.270692	-0.230567	0.233595	-0.183716	-0.19502	0.0946638	-0.000761791	0.251517	0.107802	-0.217493	-0.369781	-0.533867	0.288731	0.335761	0.232911	CESC
	TCGA.VS.A9UO	0.053125	0.070411	-0.496599	0.0347233	0.5843	0.361425	-0.363173	0.268523	0.376756	0.270833	0.291901	-0.104713	-5.3544e-05	0.0735594	-0.222802	-0.505945	0.240939	-0.305307	CESC
	TCGA.VS.A9UP	0.3035	0.328209	-0.362999	0.457425	0.380141	-0.173288	-0.115644	0.0637119	0.256599	0.394866	0.329145	-0.203592	-0.111858	-0.557931	-0.301631	-0.634908	-0.329981	-0.706709	CESC
	TCGA.VS.A9UQ	-0.100005	0.271287	-0.268994	0.374457	0.608779	-0.0526394	-0.266598	0.119198	0.366993	0.125359	0.0695277	-0.335349	0.408089	-0.46551	-0.360903	-0.414676	-0.532311	-0.597468	CESC
	TCGA.VS.A9UR	0.165815	-0.0317054	-0.319883	0.0811992	0.280091	0.260583	-0.0171862	-0.02127	0.254844	0.361827	0.324953	-0.195431	-0.0562518	-0.337797	-0.0873821	-0.443761	-0.292392	-0.453165	CESC
	TCGA.VS.A9UT	0.403974	-0.255863	0.36076	-0.383746	-0.155043	-0.236574	0.155495	-0.348528	-0.00701399	0.0848934	0.248632	0.173133	0.0697789	-0.306026	-0.118493	0.422526	-0.15748	0.625316	CESC
	TCGA.VS.A9UU	-0.047332	0.0620745	-0.496154	0.205008	0.0474362	-0.114989	0.457247	-0.176469	0.225641	0.207639	0.064041	0.436753	-0.192861	0.149726	0.0158805	-0.329911	-0.0363664	-0.519246	CESC
	TCGA.VS.A9UV	0.420161	0.0712337	-0.219947	0.211853	-0.57665	-0.322737	-0.307399	0.537	0.149895	-0.501402	0.0775496	0.176913	0.132383	-0.0620809	0.0649262	-0.386413	-0.274721	-0.64557	CESC
	TCGA.VS.A9UY	-0.167342	-0.318043	0.209274	-0.404397	-0.184264	0.213903	0.366596	0.473472	-0.0288655	-0.308042	0.33589	0.923499	-0.151385	-0.104839	-0.196634	0.329602	-0.0498688	0.188866	CESC
	TCGA.VS.A9UZ	0.523073	0.144619	-0.490821	-0.0319716	0.425924	-0.238686	-0.0047028	-0.0222753	0.14268	0.195983	0.330511	-0.0431472	0.134401	-0.328098	-0.281008	-0.279363	-0.201887	-0.370793	CESC
	TCGA.VS.A9V0	0.0235651	0.13608	-0.154668	-0.147145	-0.356286	-0.126664	0.161267	-0.0697352	0.321893	0.248932	0.353322	-0.690112	0.089804	-0.440755	-0.0320651	-0.141792	-0.579964	-0.822785	CESC
	TCGA.VS.A9V1	0.111448	0.0930731	-0.509424	-0.119525	0.635852	0.148355	0.605483	-0.133798	0.0963676	0.309081	0.155989	-0.488356	-0.0186939	-0.151433	-0.192421	-0.395918	0.0774941	-0.589873	CESC
	TCGA.VS.A9V2	0.0447197	-0.0391492	-0.151188	0.50586	-0.00258496	-0.102339	-0.334178	-0.226859	0.0220539	-0.284386	-0.206953	0.664975	0.190006	0.182353	-0.121503	-0.0658988	0.147485	0.2	CESC
	TCGA.VS.A9V3	0.0613924	-0.156471	0.171113	-0.0953278	0.244186	-0.024592	-0.15649	0.0383576	0.272149	0.337414	0.237807	0.636847	-0.271909	-0.148768	-0.207279	-0.0932848	0.111053	0.275949	CESC
	TCGA.VS.A9V4	-0.233613	0.346927	-0.429729	-0.0353879	0.396188	0.0261021	0.337554	-0.248018	-0.0208716	0.152176	0.281588	-0.367816	0.0117277	-0.141609	0.275272	0.0560921	-0.601733	-0.907773	CESC
	TCGA.VS.A9V5	0.259089	0.362544	-0.252797	0.341169	0.587792	-0.186924	0.271198	-0.000412817	0.235607	0.521474	-0.0406563	-0.603125	-0.0198191	-0.564487	-0.220292	-0.441632	-0.429061	-0.843038	CESC
	TCGA.VS.AA62	0.262644	-0.296146	0.469263	-0.151193	-0.315091	-0.229837	0.103855	0.12241	0.000795901	-0.103956	-0.147121	0.273306	-0.358373	0.00588766	-0.26579	0.509507	0.0530834	0.58481	CESC
	TCGA.WL.A834	-0.148226	0.304527	0.16122	0.29116	0.385529	0.0978634	-0.389685	-0.183453	0.182398	-0.188262	0.0618204	-0.474972	0.305728	-0.389924	-0.134016	-0.32107	-0.372536	-0.478481	CESC
	TCGA.XS.A8TJ	-0.0877099	0.172796	-0.0892849	0.426075	-0.0330401	0.254235	-0.0348782	-0.231356	0.264582	-0.156634	0.178996	0.0507614	0.0701464	-0.348132	-0.327774	-0.235209	-0.00702985	0.00759494	CESC
	TCGA.ZJ.A8QO	0.203913	-0.345161	0.0560296	-0.395784	-0.0415318	-0.0659113	-0.158094	0.207087	-0.100874	0.289068	0.271997	0.289819	-0.0592627	0.106628	-0.218163	0.471503	0.0104987	0.301266	CESC
	TCGA.ZJ.A8QQ	-0.0697635	-0.139288	-0.113827	-0.12248	0.342772	0.0779672	0.109616	0.362901	0.145903	0.0489583	-0.386242	0.0519452	0.233111	0.0108047	0.131193	-0.0406306	-0.370844	-0.463291	CESC
	TCGA.ZJ.A8QR	-0.32587	-0.0837973	-0.203263	0.165541	0.422323	-0.22364	0.584597	0.0498588	-0.0214287	-0.167029	-0.315197	0.455946	0.251648	-0.0935848	0.234888	-0.247938	-0.114057	-0.744304	CESC
	TCGA.ZJ.AAX4	0.0699877	-0.311803	0.320575	-0.289525	-0.49303	-0.446575	0.273257	-0.0604316	0.169388	-0.209899	-0.309684	-0.149845	0.387279	0.0875239	-0.0773483	0.397307	-0.306278	0.524051	CESC
	TCGA.ZJ.AAX8	-0.110386	-0.173002	0.179171	0.586282	-0.587409	-0.139284	-0.178781	-0.0587208	-0.0347237	-0.264311	0.00259532	0.697135	0.132648	-0.225188	-0.222217	0.306973	0.0892388	0.210127	CESC
	TCGA.ZJ.AAXA	-0.268273	0.312681	0.275997	0.0260309	-0.0523066	0.133593	-0.302195	0.340869	0.397698	-0.0828654	-0.260343	-0.425037	0.0573985	-0.317381	0.0202128	0.0279544	-0.61747	-0.823467	CESC
	TCGA.ZJ.AAXB	-0.345165	-0.0369921	0.144717	0.128616	0.207189	-0.218392	-0.0492292	0.173024	-0.0735938	0.261062	0.312252	-0.496833	0.0574268	-0.0121963	0.174574	-0.423999	-0.264332	-0.567089	CESC
	TCGA.ZJ.AAXD	-0.0438001	0.364409	-0.192904	0.356488	-0.499621	-0.116078	0.149364	0.00878612	0.45518	-0.308286	0.0287796	-0.619088	-0.269717	-0.303469	-0.247323	-0.0665663	-0.12527	-0.713924	CESC
	TCGA.ZJ.AAXF	0.104752	-0.111388	-0.262174	0.329086	0.0827024	0.245057	-0.325922	-0.282498	0.0865085	-0.174297	0.22313	-0.135248	0.212596	0.130818	-0.23079	0.0767866	0.241942	-0.00506329	CESC
	TCGA.ZJ.AAXI	-0.109145	0.168718	-0.32771	0.00691235	-0.0823973	0.155791	-0.343292	0.0302475	0.452011	-0.331764	0.0515203	-0.0482234	0.206801	0.0466517	0.0296772	-0.348064	0.25286	-0.265823	CESC
	TCGA.ZJ.AAXJ	0.289647	0.132221	-0.06049	-0.156745	-0.189646	-0.425138	-0.227181	0.0851861	0.437608	-0.140183	0.133316	-0.0181523	-0.254244	0.0913484	0.0937596	-0.483991	0.00462606	-0.187342	CESC
	TCGA.ZJ.AAXN	-0.412311	-0.154606	-0.262549	0.504194	0.0305767	0.443485	0.240159	0.356203	0.0407524	-0.233383	-0.217033	0.273226	-0.450596	0.125679	0.147319	0.029548	0.46764	-0.301266	CESC
	TCGA.ZJ.AAXT	-0.287945	-0.0741628	-0.255473	-0.158374	-0.00653831	0.0451115	0.300648	0.0153197	0.0150122	-0.0754799	0.302939	0.659898	-0.320147	0.0214894	0.19866	0.226811	-0.227517	0.411083	CESC
	TCGA.ZJ.AAXU	0.522957	-0.0396074	-0.399659	0.0797569	-0.205855	-0.0329086	-0.3832	0.272747	-0.26364	-0.566661	0.143805	-0.101523	-0.0978945	0.552894	0.0626768	-0.195015	0.365412	0.561946	CESC
	TCGA.ZJ.AB0H	0.328803	-0.0912541	0.448781	-0.401582	-0.522177	-0.203187	0.302523	-0.276918	-0.443588	-0.156877	0.14643	0.640868	0.120143	-0.0917462	-0.0897995	0.47656	-0.0154521	0.470886	CESC
	TCGA.ZJ.AB0I	-0.379131	0.0991874	0.206923	-0.322101	0.211519	0.510448	-0.172327	-0.229624	-0.194025	-0.218026	-0.0798702	-0.0935807	0.228259	0.136178	0.317049	0.0985646	0.10604	0.327293	CESC
	TCGA.ZX.AA5X	0.378177	-0.0508825	0.0474915	0.632753	-0.452346	-0.255681	0.395976	-0.595366	-0.313394	0.149028	-0.267014	0.115171	0.027946	-0.466346	0.0751562	0.503726	-0.174359	-0.395116	CESC
1	TCGA.3L.AA1B	0.507218	0.123797	-0.352002	0.487131	-0.304648	-0.0592776	-0.380893	-0.329987	0.34672	-0.0426196	0.403593	-0.33171	0.146666	-0.308654	-0.38927	-0.243403	-0.505323	-0.539241	COAD
	TCGA.4N.A93T	0.434582	0.510459	-0.484942	-0.140826	0.136071	-0.315059	-0.561109	-0.176601	0.335317	0.171291	0.253185	-0.173745	0.0669929	0.077957	-0.0659904	-0.581052	-0.222488	-0.693397	COAD
	TCGA.4T.AA8H	0.188195	0.446569	-0.343861	-0.00909425	0.377221	0.139786	-0.261502	0.310716	0.351198	-0.0168789	-0.0475193	-0.094413	0.0349006	-0.236716	0.211954	-0.64658	-0.229519	-0.600065	COAD
	TCGA.5M.AAT4	-0.130227	0.202685	-0.179198	-0.198698	0.0913072	0.129137	0.196855	0.214071	0.296235	0.0282398	-0.142965	0.0329949	-0.223951	-0.0672209	0.0968726	-0.128452	-0.360574	-0.516456	COAD
	TCGA.5M.AAT5	0.186597	0.0816327	-0.419527	0.145607	0.360866	0.222932	-0.232807	0.121398	0.48835	0.00395612	0.181066	-0.00253807	-0.314577	0.227493	-0.154222	-0.517004	-0.23186	-0.574684	COAD
	TCGA.5M.AAT6	0.132238	-0.549474	0.342297	0.0217327	0.480603	0.1835	0.0587548	-0.254317	-0.313707	0.0784583	-0.0139191	0.510888	-0.206318	0.309426	0.02127	0.40066	0.508212	0.805063	COAD
	TCGA.5M.AATA	-0.205644	-0.0572451	-0.404124	-0.124679	0.0215119	0.183617	-0.0427776	-0.339106	-0.082384	0.178736	0.135631	0.474619	0.0758066	0.446032	0.0444788	0.0995663	0.390701	-0.215542	COAD
	TCGA.5M.AATE	0.310931	0.144391	-0.289816	0.131443	-0.110043	0.363551	-0.10305	0.130537	0.396041	0.239636	0.161144	-0.532197	-0.139392	-0.161392	-0.300673	-0.406163	-0.43178	-0.741772	COAD
	TCGA.A6.2675	-0.0660696	-0.00780211	0.352649	0.412153	-0.300997	-0.386578	0.30948	-0.610016	-0.188559	0.00641413	-0.0767904	0.0431003	0.216018	-0.441596	-0.0845715	0.495605	-0.21447	0.547911	COAD
	TCGA.A6.2679	0.34236	0.245784	-0.222169	0.545183	0.266872	-0.134067	-0.17083	-0.580538	-0.430207	-0.337609	-0.0919544	0.462261	-0.00582671	0.0350805	0.0189473	0.0591892	0.557821	0.365702	COAD
	TCGA.A6.2682	-0.320545	0.0711069	0.223023	0.417861	-0.543722	-0.243533	0.675201	-0.494968	-0.222609	-0.116866	-0.351331	-0.628404	-0.164679	-0.315263	0.342513	0.454291	-0.303763	-0.553864	COAD
	TCGA.A6.2684	-0.23975	0.367985	0.408297	0.263033	-0.608748	0.0610562	-0.311135	-0.0712713	-0.339298	-0.26596	-0.418782	0.0609137	0.259787	-0.35173	0.19615	0.613505	0.0209974	0.269986	COAD
	TCGA.A6.2685	-0.0652086	0.37074	0.398744	0.391668	-0.432672	-0.278737	0.232489	-0.699458	-0.467575	0.0781406	-0.114035	-0.55478	0.199314	-0.352803	0.0922265	0.472157	-0.268527	0.129794	COAD
	TCGA.A6.2686	-0.229441	0.0576857	0.209952	-0.343457	0.0407242	-0.224525	0.0778087	-0.0228667	-0.409809	-0.39241	-0.489091	-0.195924	0.343374	0.522292	0.168791	0.473332	0.64848	0.739241	COAD
	TCGA.A6.4105	-0.158695	-0.031577	0.197036	-0.301431	-0.608525	0.0350373	0.396576	-0.106391	-0.43237	-0.217872	0.0353775	0.55054	-0.250884	0.402883	-0.0910365	0.639737	0.38374	0.931646	COAD
	TCGA.A6.5656	-0.0664705	0.0501683	0.0723087	-0.207545	0.0505088	0.204085	-0.343184	-0.16803	0.0676763	0.0948313	0.385959	-0.290091	0.171609	0.0564199	-0.0457671	-0.251323	-0.393435	-0.468354	COAD
	TCGA.A6.5657	0.580299	-0.189975	-0.257585	0.134276	-0.182967	-0.106916	-0.35541	-0.231582	-0.12984	-0.000869361	0.22445	0.828428	-0.21437	0.188765	-0.0372518	-0.0112928	0.103998	0.18342	COAD
	TCGA.A6.5659	0.185493	0.17982	-0.125382	0.0455042	-0.535554	0.318817	-0.325846	0.219418	0.14575	-0.102881	0.0439241	-0.530589	-0.0420355	0.0491904	0.0281035	0.0221412	-0.559569	-0.675949	COAD
	TCGA.A6.5660	-0.200276	0.0030488	0.249401	-0.042842	-0.180705	-0.0267668	0.0838789	0.308648	0.0513195	0.371012	-0.307362	-0.808454	0.222635	-0.154818	0.245238	0.0820106	-0.607939	-0.77756	COAD
	TCGA.A6.5661	0.00614251	0.062609	0.353012	0.183694	-0.0800117	-0.37195	0.086673	0.452614	-0.0395342	-0.156124	-0.139726	0.291747	-0.0140821	-0.208642	-0.279726	-0.142608	-0.308012	-0.146835	COAD
	TCGA.A6.5662	-0.244577	0.238058	-0.07091	0.168045	0.442003	0.291446	-0.355242	0.151453	0.441794	-0.209077	-0.0384076	-0.691529	0.170399	-0.458825	0.0724704	-0.0313606	-0.472284	-0.161243	COAD
	TCGA.A6.5664	0.181784	-0.0538427	-0.000451484	0.434813	-0.438679	-0.39466	0.34876	-0.388679	-0.183686	0.131749	0.140144	0.361158	0.265333	-0.310499	-0.191215	0.267071	0.102733	-0.0658228	COAD
	TCGA.A6.5665	0.106646	-0.091568	-0.0552471	-0.395983	0.20486	-0.200121	-0.224064	0.52041	-0.191072	0.0127856	0.0629103	0.0964467	-0.101966	0.504711	-0.0457427	-0.169629	0.345897	0.536709	COAD
	TCGA.A6.5666	-0.148762	0.175967	0.0175946	-0.213537	-0.100407	0.067734	0.294252	0.393355	0.127558	0.157652	-0.224642	-0.548745	-0.386949	0.0503736	0.406429	-0.0743502	-0.442603	-0.768015	COAD
	TCGA.A6.5667	-0.241416	-0.17519	0.190971	0.228454	-0.251622	0.30849	0.205973	-0.265564	0.275482	0.0989121	0.0780681	-0.491222	-0.182089	-0.0526769	-0.075222	0.0947777	-0.289704	-0.222785	COAD
	TCGA.A6.6137	0.291569	0.424899	-0.371785	-0.0545004	0.470853	-0.395697	-0.105978	-0.073907	0.0868884	0.14316	-0.0561282	0.602452	0.225334	-0.246415	-0.118339	-0.199469	-0.444984	-0.470691	COAD
	TCGA.A6.6138	-0.138085	-0.360693	0.217297	-0.344745	-0.464512	0.204386	0.264471	-0.023778	-0.289686	-0.600849	0.26578	0.795716	0.0123694	0.146963	-0.0460486	0.534917	0.487351	0.891139	COAD
	TCGA.A6.6140	0.0632799	0.0904894	-0.604034	-0.25328	0.391085	0.399589	0.147569	-0.00557592	0.163886	0.327737	0.375531	0.180203	-0.351514	0.379585	-0.212272	-0.382372	0.263598	-0.453165	COAD
	TCGA.A6.6141	0.59913	-0.196041	-0.452384	-0.328542	0.202044	0.351397	-0.592364	-0.168138	0.123336	0.288666	0.375016	0.474443	0.242588	0.246604	-0.242549	-0.254235	0.397148	0.799232	COAD
	TCGA.A6.6142	-0.340247	-0.180106	0.371978	-0.00616584	0.325612	0.378944	0.576876	-0.52136	-0.33243	-0.184439	-0.0763724	0.0228426	0.205063	-0.47402	0.178252	0.47958	-0.354573	-0.440231	COAD
	TCGA.A6.6648	0.352894	0.272411	-0.248528	0.292554	-0.321361	-0.0741203	-0.266249	0.256954	0.485029	0.321868	-0.0250243	-0.162437	-0.335628	-0.312216	-0.442496	-0.336764	-0.466844	-0.602532	COAD
	TCGA.A6.6649	0.172838	0.411572	-0.323887	0.549932	0.21873	0.0523564	0.192669	-0.128343	0.108455	0.134375	-0.0235745	-0.0507614	-0.136815	-0.527867	-0.380956	-0.169585	-0.275297	-0.400347	COAD
	TCGA.A6.6650	0.236363	0.127864	-0.292957	0.0318738	0.321483	-0.0323312	0.00696226	0.227969	0.13458	0.175951	0.0431366	0.458844	-0.217943	-0.205407	-0.110446	0.0584416	-0.524892	-0.450633	COAD
	TCGA.A6.6651	0.291829	-0.166754	0.307391	0.517815	-0.507496	-0.346494	0.235507	-0.416027	-0.399817	-0.276249	-0.0488702	0.0405727	-0.112101	-0.464687	0.0678948	0.483797	0.267748	0.124051	COAD
	TCGA.A6.6652	-0.165264	0.0571645	-0.366609	-0.330855	0.171921	0.320377	0.116525	-0.00176424	0.438445	0.513051	0.237214	-0.210685	-0.296053	-0.405466	0.0772217	-0.0371273	-0.261467	-0.749367	COAD
	TCGA.A6.6653	-0.440369	0.365588	0.283235	-0.436795	0.12864	0.400711	0.436623	-0.103991	-0.41444	0.0747905	0.0782662	0.0888325	0.221004	-0.189515	0.181789	0.209612	-0.0228586	0.0886076	COAD
	TCGA.A6.6654	-0.285912	-0.188513	0.395947	0.33957	-0.424444	0.202487	0.434344	-0.439471	-0.351729	-0.199528	-0.15445	0.338224	0.133163	-0.372067	0.0866216	0.451887	-0.0109434	0.454553	COAD
	TCGA.A6.6780	-0.128368	-0.276726	0.531866	-0.57384	-0.260901	0.33195	0.140588	0.0387241	-0.398091	-0.118364	-0.27435	0.144089	-0.0719203	0.53651	0.0967518	0.36375	0.519959	0.855696	COAD
	TCGA.A6.6781	-0.260867	-0.30732	0.499379	-0.102365	-0.226221	0.574022	0.563634	-0.573438	-0.503096	-0.145336	-0.338067	-0.226576	0.0525907	-0.250642	0.160683	0.665715	0.509245	0.486076	COAD
	TCGA.A6.6782	-0.0236929	-0.168855	0.304105	0.206781	-0.0220741	0.381613	0.1054	-0.571262	-0.232782	0.198541	-0.117541	0.0242559	-0.0732518	0.0758231	-0.0620113	0.342857	0.269552	-0.0202532	COAD
	TCGA.A6.A565	0.542424	-0.0106695	-0.193441	0.308406	-0.522999	-0.206522	0.0947027	-0.336164	0.0403837	-0.116319	0.166018	-0.171828	-0.275159	-0.0653433	-0.205228	0.0322465	0.437764	0.0303797	COAD
	TCGA.A6.A566	-0.369963	-0.555359	0.574728	0.291944	-0.536041	0.152218	0.401692	-0.316292	-0.433162	-0.0263091	-0.1047	0.109137	0.183479	-0.483785	0.146384	0.662251	0.0325171	0.70816	COAD
	TCGA.A6.A567	0.191079	0.0531879	-0.134652	0.414657	0.409079	-0.254841	-0.0658663	0.0126934	0.414371	-0.111685	0.135573	-0.551936	-0.139041	-0.600943	-0.0714678	-0.128938	-0.241537	-0.713924	COAD
	TCGA.A6.A56B	-0.145818	0.2376	-0.0344489	0.184834	0.0459178	0.279793	-0.247136	0.0125557	0.399393	0.169399	-0.150092	-0.232349	0.104054	-0.467032	-0.149387	0.218074	-0.450844	-0.700829	COAD
	TCGA.A6.A5ZU	0.409531	-0.0667165	0.24682	-0.1832	-0.30879	0.426892	0.0424717	-0.330919	0.0863207	-0.03327	0.0799025	-0.274851	-0.231157	-0.244778	-0.0767016	0.180908	0.0185878	-0.0234599	COAD
	TCGA.AA.3489	0.537571	-0.217496	0.124537	0.365656	-0.636449	-0.276024	0.49526	-0.389892	-0.257136	0.120156	-0.0944816	-0.518505	-0.389673	-0.210001	-0.326588	0.43767	-0.120182	0.206705	COAD
	TCGA.AA.3492	-0.342004	0.136192	0.356785	-0.291125	0.148436	-0.123937	0.194069	0.0130561	-0.467963	-0.0446044	-0.118456	0.259028	0.199933	0.319553	0.0138476	0.358776	0.455975	0.653165	COAD
	TCGA.AA.3495	0.396463	-0.191637	-0.332936	0.140162	0.0580251	-0.0784177	0.192664	-0.248233	-0.360539	0.0339226	-0.18724	-0.0886989	-0.106263	0.480155	0.20646	0.208998	0.187445	0.101266	COAD
	TCGA.AA.3496	0.164899	-0.123007	0.112574	-0.204069	-0.390993	-0.175063	0.495169	0.0384224	-0.116813	0.0394402	-0.106541	0.152582	-0.1066	-0.207852	-0.306191	0.39708	0.220367	0.577215	COAD
	TCGA.AA.3502	0.324262	0.25095	-0.374219	0.0386148	0.416111	-0.630106	-0.528	0.245777	0.240124	0.0995384	0.0990157	0.0952414	0.2445	-0.0636424	0.240835	-0.408759	0.0223626	0.349753	COAD
	TCGA.AA.3506	0.39777	0.106856	-0.240447	0.219357	0.1906	-0.0207053	0.440858	-0.553863	-0.556515	-0.232019	-0.153878	0.760019	0.22717	-0.0875306	0.206372	0.384254	-0.0137608	0.439241	COAD
	TCGA.AA.3509	0.0493965	0.174482	-0.177967	0.266992	-0.435274	-0.0431549	0.291344	0.0874667	-0.137781	-0.0534131	-0.216472	0.0583756	-0.0341785	0.100742	-0.140489	0.141708	-0.504852	0.0531646	COAD
	TCGA.AA.3511	-0.153222	0.0818254	0.158494	0.453078	-0.36062	0.040835	0.394621	-0.274321	-0.0722119	0.0426905	0.0329303	0.166387	-0.143171	-0.441378	-0.0287482	0.208176	-0.271793	-0.592405	COAD
	TCGA.AA.3526	-0.00870993	-0.0969299	0.0776248	-0.372618	-0.201531	0.188409	0.215834	0.117166	-0.305873	-0.469813	-0.344204	0.350761	0.123061	0.434654	0.383152	0.339841	0.193695	0.427848	COAD
	TCGA.AA.3655	-0.449322	-0.0998177	0.343258	0.452682	-0.250509	-0.34688	-0.118144	-0.0342722	0.0559418	0.239993	-0.125327	0.773057	0.0746067	-0.23914	-0.140648	0.212091	-0.415096	0.121519	COAD
	TCGA.AA.3660	0.0632426	0.121663	-0.0984647	0.545724	-0.141281	-0.277763	0.134659	-0.222199	-0.451991	-0.112065	0.0290643	0.134939	0.0777711	-0.140851	0.193252	0.107694	-0.399116	-0.196906	COAD
	TCGA.AA.3663	-0.412383	-0.0288491	0.149442	0.217431	0.0789415	-0.125312	0.220377	-0.287698	-0.448375	-0.327708	-0.257381	0.766497	0.373125	0.218427	0.395502	0.328453	-0.283158	0.124051	COAD
	TCGA.AA.3675	-0.0667313	0.284672	-0.220731	-0.0570375	0.0261045	-0.0300176	0.347972	-0.032988	-0.0407022	0.0563244	-0.105067	-0.0469118	0.138514	-0.135624	0.174068	-0.106915	-0.39957	-0.610948	COAD
	TCGA.AA.3685	0.208834	-0.0666006	0.070082	0.098062	-0.560691	0.0593608	-0.0285949	-0.309695	-0.519306	-0.518353	-0.146331	0.46381	0.212259	0.564737	0.347992	0.423032	0.326573	0.470886	COAD
	TCGA.AA.3712	-0.452219	-0.0317709	0.0690367	-0.193962	-0.127295	0.579121	0.303573	0.0349076	0.104055	0.221211	0.180447	-0.539205	-0.443366	0.126293	0.165476	0.251854	-0.0910196	0.275949	COAD
	TCGA.AA.3713	0.255623	0.331197	-0.16463	-0.104079	0.587821	-0.446648	0.230529	-0.0836995	0.127684	0.0150452	-0.0503569	0.159417	-0.127808	-0.208955	-0.318448	-0.0683761	0.288609	0.243038	COAD
	TCGA.AA.A01P	0.0873399	-0.409323	-0.293731	-0.30621	-0.0666401	-0.0431099	0.32561	-0.0538914	-0.243395	0.306825	0.00801667	0.788051	-0.0999701	0.286727	-0.130785	0.359681	0.605919	0.848101	COAD
	TCGA.AA.A01X	0.395497	-0.040063	-0.392832	0.0826918	-0.208967	-0.029087	-0.175311	-0.191561	0.293318	-0.177482	0.445553	0.121827	0.185545	-0.288315	-0.121783	-0.168644	-0.308138	-0.249533	COAD
	TCGA.AA.A01Z	-0.0846514	0.303779	-0.129441	0.115148	0.441501	0.0409561	-0.142702	0.259074	0.254631	0.23351	-0.185505	-0.701596	-0.152491	-0.0371973	0.030967	-0.444849	-0.441023	-0.61255	COAD
	TCGA.AA.A02K	-0.197052	0.151609	-0.309297	-0.172826	0.0744118	0.313674	0.242602	-0.0780128	0.140165	0.291177	-0.134587	0.459789	0.183645	-0.183004	-0.0047864	-0.0638533	-0.235721	0.103674	COAD
	TCGA.AA.A02Y	-0.180919	0.247636	-0.216199	-0.031385	0.283068	0.0980601	-0.248688	-0.205792	-0.264262	-0.13683	0.0630209	0.510749	0.090592	0.546385	0.131104	-0.532493	0.276045	0.834502	COAD
	TCGA.AD.5900	0.162242	-0.370776	0.189841	0.108619	0.0639965	0.237005	-0.435249	-0.247449	-0.214286	-0.114583	-0.0951341	0.920591	0.0666731	0.509532	-0.29128	0.306178	0.724311	0.552743	COAD
	TCGA.AD.6548	-0.300694	-0.355848	0.266384	-0.00967867	-0.288448	-0.23361	0.406841	-0.137839	-0.294175	-0.270018	-0.143352	0.549833	-0.0448472	0.447525	0.159349	0.448222	0.204984	0.60133	COAD
	TCGA.AD.6888	-0.0744855	0.221637	-0.263572	0.0760032	0.430155	0.458935	-0.280605	-0.0365781	0.0690842	0.0133916	0.0484477	0.297701	0.0921729	0.176402	0.225444	-0.321675	-0.449895	-0.581872	COAD
	TCGA.AD.6889	-0.383139	0.11124	0.215833	-0.327726	0.134146	0.0665348	0.292188	0.260309	-0.145874	-0.0511292	-0.113507	0.318338	0.107329	0.0171248	0.125668	0.149708	-0.0724309	0.0151899	COAD
	TCGA.AD.6890	0.242643	-0.0727734	-0.274236	0.0992214	0.378303	0.457395	-0.25169	-0.0619868	-0.303035	0.232292	0.0209901	-0.170528	0.146631	0.28645	0.126476	-0.156831	0.142311	0.386438	COAD
	TCGA.AD.6895	-0.416548	-0.383186	-0.0533199	0.444968	0.17622	0.320939	-0.143	-0.184368	0.0696017	0.376627	-0.0473533	0.496835	0.0404857	0.301535	-0.254898	0.0191256	0.65301	0.61519	COAD
	TCGA.AD.6899	0.0533646	0.010709	0.527581	0.181895	-0.391624	-0.188464	0.0481548	-0.245501	-0.223904	-0.441519	-0.302529	-0.0532995	0.262002	-0.0271025	-0.0946906	0.469488	0.0489372	0.663291	COAD
	TCGA.AD.6901	-0.233788	0.222376	0.11591	0.261431	0.230134	-0.0257583	-0.2661	-0.549062	-0.163741	-0.105688	0.0366716	-0.054413	0.315568	-0.187078	0.0456248	0.100927	0.395914	0.386264	COAD
	TCGA.AD.6963	-0.319343	-0.373453	-0.47089	-0.126423	0.19325	0.170718	0.564203	0.184397	-0.132837	0.413488	0.0142401	0.203046	-0.277157	0.39775	-0.0499862	-0.0586715	0.465645	0.446633	COAD
	TCGA.AD.6964	-0.0615407	-0.336031	0.297118	-0.198489	0.302907	0.0438537	0.175626	-0.33613	-0.411544	-0.217768	-0.0570673	0.286879	0.218757	0.425728	-0.116063	0.403897	0.379384	0.901266	COAD
	TCGA.AD.6965	0.0413265	0.0442459	-0.116751	-0.00379282	0.401383	0.351689	-0.597358	0.226831	0.371332	0.293893	0.111831	-0.607378	0.139232	0.218766	-0.218833	-0.312524	-0.445463	-0.335762	COAD
	TCGA.AD.A5EJ	-0.519675	-0.0525695	0.180055	-0.0144562	-0.219879	0.290856	0.383338	0.311433	-0.00121334	0.236821	-0.141395	-0.51721	-0.139775	0.283754	-0.108651	-0.152836	0.28317	0.16962	COAD
	TCGA.AD.A5EK	-0.166013	0.0314508	-0.173441	-0.160062	-0.333877	-0.0751295	0.0152908	0.178549	0.405533	-0.000685307	0.252762	0.348197	-0.336932	0.121772	-0.0432362	-0.233157	-0.119987	-0.425316	COAD
	TCGA.AM.5820	-0.296569	0.0311873	0.403636	0.178197	-0.160208	-0.12429	0.127117	0.0454078	-0.0755068	-0.144527	-0.26123	-0.157917	0.0276105	-0.103855	0.236863	0.251743	-0.450417	-0.492054	COAD
	TCGA.AM.5821	-0.138415	-0.401416	0.269599	-0.13832	-0.318457	0.332705	0.385311	0.20198	-0.259267	0.217984	-0.371328	0.528235	-0.313326	0.430889	0.332456	0.30266	0.481331	0.632911	COAD
	TCGA.AU.3779	0.16915	-0.0525231	0.121945	-0.314327	-0.512227	-0.118801	0.304586	-0.303719	-0.307587	-0.342161	0.0305354	0.775004	0.19273	0.29078	-0.165571	0.375544	0.0635347	0.18481	COAD
	TCGA.AU.6004	0.0385436	0.0130967	0.521945	-0.323401	-0.371402	-0.240076	0.421109	-0.247457	-0.113103	-0.208941	-0.10082	0.533504	0.193696	-0.394849	-0.318341	0.461438	-0.00694151	0.693671	COAD
	TCGA.AY.5543	0.394455	-0.211859	-0.125002	-0.174343	-0.3751	0.054894	-0.46744	0.419599	0.0841068	-0.533497	0.0200883	0.314721	0.125477	0.552814	0.103593	-0.130958	0.139219	0.209283	COAD
	TCGA.AY.6196	0.318656	-0.156671	0.186685	-0.134233	-0.435892	-0.221788	0.278615	-0.516928	-0.179633	0.0250213	0.273373	0.502339	-0.00570208	-0.10438	-0.173512	0.48254	0.464872	0.699628	COAD
	TCGA.AY.6197	-0.429973	0.36204	-0.341385	0.352976	0.476661	0.15791	0.429357	0.185018	-0.0107932	0.421666	-0.213629	-0.0203046	-0.250742	-0.337723	-0.401119	-0.15505	0.45122	0.0683544	COAD
	TCGA.AY.6386	0.151327	-0.101128	-0.0733202	-0.306377	-0.101253	0.210818	0.189	-0.114451	-0.419835	-0.208145	0.112896	0.441624	0.473488	0.0614784	0.172053	0.392779	-0.344707	0.078481	COAD
	TCGA.AY.A54L	0.16113	0.239755	-0.282664	-0.141312	0.291044	-0.251743	-0.211365	0.511536	0.376393	-0.0512588	0.0101889	-0.315792	-0.16791	0.289693	-0.0262297	-0.544627	-0.299773	-0.678107	COAD
	TCGA.AY.A69D	0.56468	0.0620756	-0.307663	-0.116893	-0.41827	-0.127022	-0.328711	0.536876	0.345373	-0.270865	0.173791	0.128283	-0.216948	-0.266267	-0.168626	-0.198555	-0.41683	-0.513924	COAD
	TCGA.AY.A71X	0.177115	0.43167	-0.392994	0.216689	0.52869	-0.204864	-0.407524	0.168524	0.38569	0.0638663	0.11655	-0.24724	0.206243	-0.178317	-0.0611004	-0.623494	-0.305183	-0.460248	COAD
	TCGA.AY.A8YK	0.402972	0.132092	-0.352876	-0.0511187	-0.226391	0.391011	0.120215	-0.139987	0.0931936	0.165842	0.355353	0.0964467	-0.0199573	-0.0864989	0.079713	-0.46799	-0.399896	-0.529114	COAD
	TCGA.AZ.4313	-0.365091	0.117298	-0.106512	-0.0306508	0.553946	0.147998	-0.1402	0.440114	-0.419646	-0.320427	-0.0193597	-0.237373	0.0858997	0.27674	0.355251	-0.232966	0.250171	-0.116456	COAD
	TCGA.AZ.4315	0.0711047	-0.00892041	0.343914	-0.267346	-0.44648	0.302755	-0.397858	0.313283	-0.290741	-0.302803	-0.417416	0.187159	0.354926	0.308996	0.257336	0.34238	0.382722	0.566717	COAD
	TCGA.AZ.4323	0.597968	-0.429054	-0.382707	0.13524	0.289096	-0.392916	-0.36625	-0.128175	0.0717226	0.0760554	0.464201	0.0984109	-0.41356	0.118627	-0.387903	-0.264716	0.29034	0.616144	COAD
	TCGA.AZ.4614	-0.136014	0.342776	-0.259514	-0.221262	0.66468	0.00259067	-0.0546725	0.295841	0.0430539	-0.154712	0.057773	-0.0408318	-0.0763912	0.245793	-0.0866987	-0.483968	0.345156	0.324493	COAD
	TCGA.AZ.4615	-0.265007	0.0558359	0.412476	-0.315281	-0.195813	-0.0114655	-0.308623	-0.219609	-0.34409	-0.290448	-0.0383611	0.742572	-0.174444	0.515457	-0.170105	0.333029	0.752792	0.888608	COAD
	TCGA.AZ.4616	0.0395964	-0.317018	0.0131424	0.148686	-0.098517	0.309894	0.21971	-0.147404	-0.227857	-0.201408	0.0100782	-0.172589	-0.412293	0.475134	0.166009	-0.193331	0.547817	0.652693	COAD
	TCGA.AZ.4682	-0.0487266	0.0820264	-0.125634	0.175957	0.197487	0.14233	0.0755461	-0.0300204	-0.26524	-0.0659494	-0.373738	-0.717883	0.073806	0.363467	0.463431	-0.201339	-0.0865009	-0.529114	COAD
	TCGA.AZ.4684	0.305094	-0.307344	0.0947652	0.252144	0.086839	-0.213476	0.520411	-0.255417	-0.53968	0.0393352	-0.277001	0.607337	0.12709	0.138338	0.157798	0.262907	0.300838	0.291905	COAD
	TCGA.AZ.5403	-0.401702	-0.199991	0.302707	0.477977	-0.324845	-0.102453	0.139423	-0.00242579	-0.382274	-0.116521	-0.216519	-0.45391	0.457893	-0.0143987	0.41755	0.0358893	-0.599993	-0.72451	COAD
	TCGA.AZ.5407	0.343179	0.140424	-0.367095	0.143964	-0.212021	-0.118693	-0.446199	-0.100362	-0.0470394	-0.37392	0.0611341	-0.357022	-0.0185799	0.472075	0.170071	-0.381221	0.297382	-0.0151899	COAD
	TCGA.AZ.6598	-0.372574	-0.0486893	0.263071	-0.0953302	-0.198849	0.493268	0.132436	-0.148751	-0.165821	-0.0467135	-0.227249	0.0761421	0.0569424	0.309913	0.113912	0.103045	0.469041	0.670886	COAD
	TCGA.AZ.6599	0.175756	0.268687	-0.476456	0.203186	0.615014	-0.397588	-0.422215	0.327747	0.385891	0.391026	0.190557	0.102984	-0.0452951	0.0829149	-0.109586	-0.701194	-0.00761416	-0.562025	COAD
	TCGA.AZ.6600	0.326059	-0.113894	0.514715	0.294322	-0.39902	-0.291107	0.107948	-0.426501	-0.2695	-0.143391	0.136174	-0.267969	-0.102562	-0.37253	-0.0859412	0.265623	-0.194534	0.235692	COAD
	TCGA.AZ.6603	-0.253821	-0.034496	-0.227368	0.0103006	-0.00435513	0.317048	0.0124109	-0.236514	0.176465	-0.154542	0.148301	0.665011	-0.116093	0.154639	-0.0487957	0.266307	-0.0229515	-0.0607595	COAD
	TCGA.AZ.6605	0.309957	-0.408613	0.36509	0.369591	-0.544866	0.0116088	0.141991	-0.391861	-0.294883	-0.29737	0.0819615	0.192357	-0.129961	0.215757	-0.075498	0.290527	0.031623	0.121519	COAD
	TCGA.AZ.6606	0.313034	0.290003	-0.271358	-0.231313	0.287875	0.0647668	-0.308842	0.372012	0.319951	-0.0234375	-0.112817	0.561859	-0.081673	-0.0811613	0.125712	-0.413188	-0.387503	-0.549367	COAD
	TCGA.AZ.6607	-0.298174	-0.248591	0.384003	0.204138	0.164171	0.171397	0.372736	-0.536842	0.0320153	-0.194491	-0.155445	-0.0126904	-0.0752768	-0.234479	-0.064434	0.465688	0.414038	0.383953	COAD
	TCGA.CA.5254	-0.133534	0.265806	-0.0253187	0.351405	0.255942	0.141656	-0.204363	-0.0384895	0.214556	0.0327243	-0.119978	0.00761421	-0.20085	-0.00170246	-0.216743	-0.330231	0.250518	-0.379747	COAD
	TCGA.CA.5255	-0.140616	0.243124	-0.0852056	0.441368	0.510896	-0.133985	-0.146097	-0.333856	-0.0483302	-0.204769	-0.156706	0.721814	0.230738	0.143539	0.138684	-0.511333	-0.156675	-0.592405	COAD
	TCGA.CA.5256	0.162096	0.0339314	-0.266267	-0.213329	-0.412214	-0.00371193	-0.245314	0.119224	-0.348377	-0.501596	-0.0218214	-0.0981425	0.163127	0.661291	0.228214	0.0175717	0.0801004	0.0843354	COAD
	TCGA.CA.5796	0.26868	0.0668817	0.0196384	-0.179657	0.0290377	-0.231296	-0.302545	-0.121562	-0.0778872	-0.348398	0.10932	0.248786	0.355587	0.249826	-0.225768	-0.320651	0.18572	-0.284996	COAD
	TCGA.CA.5797	-0.21324	-0.0850479	0.126228	0.329047	0.117549	0.0111771	-0.194619	-0.200398	-0.177174	-0.161413	-0.180458	0.181638	0.195183	0.158472	0.21949	0.00289666	-0.183594	0.0303797	COAD
	TCGA.CA.6715	0.043482	0.180352	-0.306334	-0.350355	0.213221	0.255251	0.111886	0.11209	0.316836	0.235346	0.193991	0.405328	-0.247666	-0.155047	0.0968727	-0.165072	-0.654218	-0.870886	COAD
	TCGA.CA.6716	-0.148824	0.378408	-0.265228	-0.0699491	-0.170779	0.358624	-0.200272	0.277799	0.554325	0.144096	0.330499	-0.726772	-0.129791	-0.391511	-0.163791	-0.28554	-0.524251	-0.772152	COAD
	TCGA.CA.6717	0.410883	-0.348798	0.279157	0.457554	-0.432052	0.247211	-0.183056	-0.0224935	-0.145272	-0.27206	-0.195605	0.230669	0.0999858	-0.274088	-0.240217	0.444375	0.0531362	0.410127	COAD
	TCGA.CA.6718	0.342935	-0.4881	-0.23139	-0.400526	0.00950266	0.413513	0.033923	0.320124	0.168466	0.29347	0.0237733	0.755431	-0.350519	0.233104	-0.307921	0.261772	0.642705	0.779747	COAD
	TCGA.CA.6719	-0.16228	-0.22068	0.287045	-0.105785	-0.149074	-0.0461312	0.156097	-0.148333	0.0504712	0.0108992	-0.163777	0.171457	0.101046	-0.0272612	0.00541433	0.383996	0.0574976	0.043038	COAD
	TCGA.CK.4947	0.199001	-0.0625583	-0.0189092	0.322911	-0.30133	-0.477948	-0.312109	0.168822	-0.147887	-0.287673	0.0134912	0.170051	0.287495	0.0556067	-0.221998	-0.00873703	0.0335483	0.293379	COAD
	TCGA.CK.4948	-0.335466	-0.329767	0.281062	0.201428	0.379374	0.270705	0.57173	-0.309765	-0.29355	0.159958	-0.227271	0.519146	0.258687	-0.209039	0.147999	0.324968	-0.425008	-0.417903	COAD
	TCGA.CK.4950	0.354144	0.163342	-0.0789408	0.515309	-0.372108	-0.208921	0.274955	-0.605533	-0.572159	-0.345335	-0.0572575	0.486085	0.26006	0.260423	0.0927468	-0.0740741	0.131984	0.439611	COAD
	TCGA.CK.4951	-0.535551	-0.265903	0.482127	-0.0672573	-0.577211	0.200045	0.544362	-0.263222	-0.453736	-0.265271	-0.252158	0.914391	0.355123	0.119044	0.0161434	0.408044	0.432428	0.610127	COAD
	TCGA.CK.4952	-0.351076	0.177033	-0.129302	-0.296639	0.369555	-0.309202	0.562313	0.117175	0.207263	0.523754	-0.245499	0.454315	-0.21021	-0.32998	0.0291082	-0.147405	-0.359849	0.113924	COAD
	TCGA.CK.5912	-0.00706328	0.238186	-0.366266	0.0636505	-0.109821	0.256156	-0.100157	0.485841	0.386858	-0.105463	-0.0939917	-0.0786802	0.250465	-0.298695	-0.161323	-0.130366	-0.506748	-0.640506	COAD
	TCGA.CK.5913	-0.64768	-0.053911	0.39785	0.235964	-0.0145624	0.209482	0.451153	-0.105727	-0.12353	-0.163281	-0.125421	0.405932	0.249099	0.159393	-0.300864	0.23774	0.119808	0.275949	COAD
	TCGA.CK.5914	-0.277338	-0.0757847	-0.0660816	-0.542683	-0.337398	0.181347	-0.179784	0.626254	0.477767	0.27419	0.23788	-0.170051	-0.448315	0.461095	0.0416897	-0.047619	0.0213426	0.458228	COAD
	TCGA.CK.5915	-0.240367	0.504203	-0.210176	-0.26529	0.0536617	0.279862	-0.39363	0.417636	0.38892	0.251756	0.132698	0.277453	0.0884108	-0.463076	0.0100239	-0.231089	-0.547348	-0.642142	COAD
	TCGA.CK.5916	-0.240397	-0.24535	0.370263	-0.161325	-0.234205	0.240893	-0.0838793	0.234311	0.0176127	-0.140454	-0.154166	0.392313	-0.191299	0.220851	-0.268335	0.42232	0.509483	0.855696	COAD
	TCGA.CK.6746	-0.3691	-0.139969	0.106052	-0.558924	0.430988	-0.15363	-0.254468	0.408061	0.271472	0.0799459	-0.240071	0.843938	-0.173257	0.336367	0.142096	0.370037	0.359646	0.805063	COAD
	TCGA.CK.6747	-0.14767	0.281648	-0.222765	-0.232902	0.253316	0.207637	-0.338147	0.230087	-0.316382	-0.208774	0.225834	0.315879	0.38393	0.248826	0.0683157	-0.238019	0.0512172	-0.193427	COAD
	TCGA.CK.6748	-0.470949	0.0427393	0.474825	-1.2646e-06	-0.0693962	0.317973	0.220017	-0.0786783	-0.206245	-0.341315	-0.192074	-0.406737	0.262708	-0.311296	-0.0108397	0.516676	-0.317033	-0.482428	COAD
	TCGA.CK.6751	-0.454314	-0.0508025	0.0563711	0.539302	-0.418736	0.306709	-0.257813	0.242074	-0.560132	-0.192243	-0.0693201	-0.175127	0.407844	0.168229	0.259429	-0.0540964	0.32595	0.284532	COAD
	TCGA.CM.4743	-0.228789	-0.0418571	-0.161168	-0.260258	-0.0984999	0.491529	0.306563	0.0216785	-0.33162	0.0866477	-0.230339	0.414047	0.0969876	0.284584	0.385093	-0.167957	0.501085	0.246081	COAD
	TCGA.CM.4744	-0.0823507	-0.0164528	-0.23292	-0.471763	0.529287	0.140842	-0.42929	0.173229	-0.244787	-0.164388	-0.13394	-0.0568782	-0.0267333	0.603572	0.191376	0.0130664	0.651096	0.643038	COAD
	TCGA.CM.4747	0.0874025	0.0895582	0.0265497	0.0348899	0.0363786	0.0860782	-0.360708	-0.165344	0.300086	-0.0605784	0.240668	-0.704115	0.10919	-0.294132	0.238408	-0.277769	-0.434502	-0.229208	COAD
	TCGA.CM.4751	0.285423	-0.318493	-0.0732697	0.360257	0.22782	0.254675	-0.375341	-0.403934	-0.341929	-0.0932035	0.350781	0.546135	-0.0216238	-0.0135727	0.0519332	-0.0428617	0.415486	0.816492	COAD
	TCGA.CM.5344	-0.24672	-0.0258176	0.279599	0.196046	-0.108912	0.218646	-0.30501	0.00856279	-0.118777	0.272078	-0.1336	-0.320903	0.253927	-0.0881744	0.226714	-0.165473	-0.288227	-0.684592	COAD
	TCGA.CM.5348	-0.404514	-0.112631	0.623244	0.136552	0.179099	-0.254705	0.187075	-0.488334	0.0371701	-0.143229	0.0659686	-0.321785	0.231292	-0.519297	0.101984	0.488276	-0.226627	0.225015	COAD
	TCGA.CM.5349	0.403715	-0.024877	0.400123	-0.208313	-0.373305	0.187926	-0.227567	-0.167319	-0.279913	-0.326047	-0.0491318	-0.500427	0.29878	-0.360213	0.127007	0.45464	-0.311109	-0.562723	COAD
	TCGA.CM.5860	-0.499907	-0.201043	0.589892	0.200006	-0.534217	-0.0482066	-0.138834	0.0500289	-0.328557	-0.336335	-0.0728784	-0.368667	0.0675144	-0.0807009	0.400517	0.435748	-0.155833	0.229641	COAD
	TCGA.CM.5861	-0.447962	0.00417049	0.210687	0.0394902	0.418708	0.0307543	0.157705	0.0812507	-0.192376	0.0582212	0.0322374	-0.0569162	-0.0815564	0.283667	0.182703	-0.211298	0.0788342	0.690697	COAD
	TCGA.CM.5862	-0.156941	-0.167507	0.190145	-0.0971934	-0.195415	-0.0329055	0.124614	0.300149	0.0659437	-0.443527	0.0195029	-0.566808	-0.0929752	0.0670514	0.249599	-0.124276	-0.217058	-0.618253	COAD
	TCGA.CM.5863	-0.143864	0.104885	0.489313	0.212026	0.134585	-0.391573	0.381177	-0.503181	-0.296826	-0.163278	0.0710808	-0.557081	0.168256	-0.493565	0.194857	0.189363	0.0571569	-0.518936	COAD
	TCGA.CM.5864	0.3921	-0.199535	-0.424276	0.116652	-0.227438	-0.00886139	0.289119	0.453386	0.198794	-0.0578257	-0.0711953	0.035533	-0.229752	0.122347	0.0966257	-0.425625	-0.156631	0.0900968	COAD
	TCGA.CM.5868	-0.0307588	0.156678	0.323173	0.0833115	-0.0422847	-0.0214752	-0.288835	0.00293516	-0.294819	0.245082	-0.0587186	-0.306734	0.102369	-0.0711797	0.445434	-0.155004	-0.209634	-0.809733	COAD
	TCGA.CM.6161	-0.126609	-0.0188226	0.128264	-0.262894	-0.452768	-0.241198	-0.423402	0.282125	0.440982	-0.414183	0.0979397	-0.154726	0.142194	0.0596157	-0.108173	0.247559	0.179727	-0.0126582	COAD
	TCGA.CM.6162	-0.16429	-0.131742	0.591181	0.354041	-0.462887	-0.369882	0.607296	-0.364171	-0.361653	-0.201487	-0.25211	-0.222134	-0.103953	-0.545361	-0.113431	0.43435	0.113046	0.486487	COAD
	TCGA.CM.6163	0.405919	-0.29962	-0.0684098	-0.0786222	-0.561329	-0.399099	0.194297	0.336338	0.179777	-0.160308	0.118641	-0.231654	-0.21842	-0.0491971	-0.191408	0.0637659	0.00221843	-0.0987342	COAD
	TCGA.CM.6164	0.0496251	-0.0184465	-0.330377	0.258729	0.00886173	0.11961	0.180847	-0.134612	0.0727854	0.217421	0.137982	-0.433399	-0.490987	0.182856	-0.0431793	-0.23981	0.359896	0.422813	COAD
	TCGA.CM.6165	-0.0701971	-0.282569	0.492353	0.460564	-0.628604	-0.291288	-0.183332	0.367714	0.291143	-0.130281	-0.234399	-0.53624	0.285439	-0.503089	-0.22575	0.322914	-0.524779	-0.416434	COAD
	TCGA.CM.6166	-0.250147	0.00177163	-0.0625495	-0.367158	-0.113061	0.271539	-0.411425	0.341414	0.295482	0.0984996	0.178947	0.431969	0.0939149	0.0350656	0.166004	-0.173571	-0.308503	-0.739241	COAD
	TCGA.CM.6167	0.275434	-0.0783618	6.15175e-05	0.655764	-0.346595	-0.204621	-0.219678	-0.242125	0.015363	-0.077903	-0.0120448	-0.184883	-0.184687	-0.309621	-0.0765239	0.0461124	0.00690675	-0.500967	COAD
	TCGA.CM.6168	-0.143243	0.058872	0.289702	0.525211	-0.587174	-0.356896	0.467394	-0.147793	-0.339416	-0.105981	-0.368283	-0.116751	-0.058815	-0.490756	-0.0284102	0.492853	-0.157068	-0.0278481	COAD
	TCGA.CM.6169	-0.270252	-0.2633	0.276298	-0.00248021	-0.467751	0.0220836	0.422338	-0.104077	0.261147	-0.175595	-0.112119	0.0304569	-0.189441	-0.303666	-0.178635	0.494636	0.0538106	0.359494	COAD
	TCGA.CM.6170	0.169615	-0.0547521	-0.0455919	0.169492	-0.271418	-0.169347	0.328118	0.156983	0.177087	0.0059723	-0.0192079	-0.460839	-0.396973	-0.132687	-0.0671152	0.144029	-0.372398	-0.361911	COAD
	TCGA.CM.6171	-0.427684	0.256659	-0.09332	-0.37494	0.0157362	-0.024833	0.573618	0.222444	0.226057	0.0414464	0.150636	0.176252	-0.214318	-0.348723	-0.398884	0.217531	-0.249476	0.162025	COAD
	TCGA.CM.6172	-0.0429496	0.283	-0.0838241	0.488451	-0.255328	0.113014	0.152559	0.166398	0.247648	-0.304546	-0.221541	-0.585399	0.244634	-0.418287	-0.231862	-0.297314	-0.627768	-0.55443	COAD
	TCGA.CM.6674	-0.168388	-0.355152	0.450881	-0.0993664	0.0189354	0.414441	-0.0222375	-0.423676	-0.421346	0.2029	0.0157036	0.643222	0.294802	0.156683	0.200423	0.0578294	0.485715	0.469091	COAD
	TCGA.CM.6675	-0.50268	0.206261	0.317199	0.193275	0.206075	0.0125287	-0.307264	-0.286378	0.205246	-0.221644	-0.0180061	0.179498	0.217804	-0.121664	-0.0738347	-0.0920116	-0.311084	-0.0506329	COAD
	TCGA.CM.6676	-0.184095	-0.20921	-0.103669	0.321231	0.300453	0.314186	-0.153849	-0.43913	-0.00119274	0.314669	0.169042	-0.399775	0.277096	0.0548598	-0.0643542	-0.180281	-0.142707	-0.481013	COAD
	TCGA.CM.6677	0.0709356	-0.25769	-0.267714	0.324956	-0.553585	0.306613	0.167926	-0.077408	-0.101962	0.0944424	-0.019892	-0.54513	-0.134947	0.255129	0.114064	0.0708061	-0.0498688	0.384224	COAD
	TCGA.CM.6678	-0.256395	0.0948697	0.0205728	0.316434	-0.141388	-0.170559	-0.180461	0.138679	0.0969507	-0.0566303	-0.0779143	0.39957	0.17203	-0.251472	0.330783	-0.343848	-0.455364	-0.860759	COAD
	TCGA.CM.6679	0.492461	0.0116733	-0.0264901	-0.0786612	-0.323001	0.208481	-0.20296	-0.40753	0.366101	0.0475346	0.359898	-0.400181	0.0881916	-0.290874	-0.372018	0.0343915	-0.117157	-0.265823	COAD
	TCGA.CM.6680	0.369251	0.0211967	0.0521228	0.187361	-0.148134	-0.225316	-0.345631	0.0505138	0.125575	-0.157761	0.124534	0.0749707	0.246346	-0.188899	-0.22542	0.155829	-0.135111	0.318987	COAD
	TCGA.D5.5537	0.239038	0.371437	-0.171524	-0.153504	0.33124	0.486141	-0.260596	-0.263658	0.147553	-0.229526	-0.116495	-0.449984	0.0128578	0.0747043	0.0543994	-0.144621	-0.289171	-0.58481	COAD
	TCGA.D5.5538	-0.0092239	-0.110406	0.575907	-0.290222	-0.611411	-0.382737	0.307209	-0.389081	-0.367004	-0.215076	-0.305353	0.281604	0.228671	-0.0318586	0.25399	0.549341	-0.27592	0.764845	COAD
	TCGA.D5.5539	0.143704	0.135674	0.454831	0.36201	-0.324838	-0.368544	0.224869	-0.088007	-0.0544471	-0.137344	-0.248143	-0.550761	0.364378	-0.459183	-0.142953	0.23313	-0.453282	-0.768768	COAD
	TCGA.D5.5540	-0.259044	-0.0423127	0.102098	-0.424077	-0.517814	-0.0888274	-0.363323	0.427677	0.322123	-0.530212	-0.0163385	-0.175884	-0.219808	0.520421	0.207715	0.202518	0.187874	0.0683544	COAD
	TCGA.D5.5541	-0.250747	-0.450207	0.514595	-0.3126	-0.273259	-0.27313	-0.120114	-0.108616	0.085261	-0.0925164	-0.0945428	0.0101523	0.0598841	0.373435	-0.0179556	0.482995	0.0140291	0.529702	COAD
	TCGA.D5.6529	0.187827	-0.302667	0.291562	0.233338	-0.619661	-0.0700935	0.409638	-0.495486	-0.0955025	0.00322551	-0.149735	0.355694	-0.0784017	-0.0349139	-0.0837879	0.431551	0.248944	0.544304	COAD
	TCGA.D5.6530	-0.0891259	0.0440836	-0.17452	-0.530385	0.594884	0.141299	0.227443	0.208214	0.0198475	0.00566912	0.000151291	0.815479	0.0815405	0.0472897	-0.208721	0.0338056	0.573348	0.663291	COAD
	TCGA.D5.6531	-0.246905	0.111698	0.27001	-0.0419395	-0.225688	0.402404	-0.27698	0.0145469	-0.267427	-0.323039	0.11729	0.940762	-0.27909	0.0695595	-0.161972	0.380216	0.41427	0.832911	COAD
	TCGA.D5.6532	0.110395	0.179132	-0.283053	0.123496	0.0899525	0.183197	-0.00362599	0.240739	0.409143	0.203706	0.196139	0.0928188	-0.372085	0.0787395	-0.249807	-0.496541	-0.488527	-0.63038	COAD
	TCGA.D5.6533	0.000674162	-0.0482241	-0.174995	-0.433331	-0.0172237	0.246114	0.0826629	0.269315	-0.0990324	-0.309777	0.3134	0.675238	-0.234164	0.0755041	0.0264103	0.415857	-0.194868	-0.250786	COAD
	TCGA.D5.6534	-0.140314	-0.264211	0.443525	0.346618	-0.343628	-0.0802888	-0.00815217	-0.413237	-0.271734	-0.336049	-0.181707	0.465748	0.263606	-0.405544	-0.0126809	0.627452	-0.154856	0.576582	COAD
	TCGA.D5.6535	-0.267746	0.13132	0.175283	-0.110089	-0.0582521	-0.05356	0.176077	-0.0195132	0.0398428	-0.416434	0.0120233	0.727623	0.025058	0.149647	-0.304989	0.191403	-0.00536403	0.476017	COAD
	TCGA.D5.6536	-0.267205	0.0816952	0.162479	0.190687	-0.186898	-0.114518	0.652076	-0.210946	0.0784601	0.308469	-0.297842	-0.606206	0.00498957	-0.613672	-0.0412843	0.335668	-0.349964	-0.762198	COAD
	TCGA.D5.6537	-0.430788	-0.148356	-0.136051	-0.074252	-0.266072	0.182299	0.436861	0.245261	-0.00274272	0.15746	-0.237728	0.590732	-0.288097	0.31845	0.2076	0.00904762	-0.0853131	-0.124051	COAD
	TCGA.D5.6538	-0.00972814	0.328335	-0.0583024	0.0204082	0.0319415	0.0273149	-0.121258	0.326317	0.460335	0.27063	-0.0278191	0.326491	0.0782133	-0.599022	-0.0777857	-0.471033	-0.684934	-0.718987	COAD
	TCGA.D5.6539	0.346478	0.413342	-0.402233	0.0911383	-0.186182	0.0212533	0.0732478	-0.0367811	-0.206059	-0.175766	0.115185	0.315014	0.204318	-0.382723	0.0939926	-0.313579	-0.047796	-0.408169	COAD
	TCGA.D5.6540	-0.563326	-0.200393	0.0867709	0.0628318	0.339409	0.00777202	0.577826	0.156528	-0.219398	0.525464	-0.22345	-0.351119	-0.0299571	-0.0994136	0.0635847	0.395947	0.197059	0.541038	COAD
	TCGA.D5.6541	-0.00773547	-0.301428	0.616766	-0.039427	-0.563447	-0.0916422	0.138283	-0.261925	-0.211317	0.153182	-0.332596	-0.570177	-0.0053276	0.00774696	0.0524332	0.5071	0.187147	0.729929	COAD
	TCGA.D5.6898	-0.188159	-0.378058	0.225064	0.234069	-0.111779	-0.284695	0.397346	-0.248486	-0.00629241	-0.277466	-0.0887436	-0.455936	0.245747	-0.398558	0.07762	0.550873	-0.346029	-0.0227848	COAD
	TCGA.D5.6920	0.232089	0.425199	-0.468339	0.341097	-0.131067	0.208361	0.493358	-0.292876	-0.417089	0.0743945	-0.0411259	0.31788	-0.217535	-0.179689	-0.205816	0.0893802	-0.175123	0.24171	COAD
	TCGA.D5.6922	-0.161036	-0.0773719	-0.0301309	0.464499	0.391163	-0.0964993	-0.122089	-0.341472	0.169129	0.216165	0.282052	-0.561114	0.119661	-0.34673	-0.370051	0.232087	-0.239638	0.0405063	COAD
	TCGA.D5.6923	-0.386004	-0.328239	0.117499	0.398479	-0.390817	0.180282	0.569141	-0.0793936	0.0304223	0.277485	-0.378635	-0.114213	-0.0490829	-0.369731	0.141621	0.467826	-0.299805	-0.410127	COAD
	TCGA.D5.6924	0.272712	-0.199209	0.0897413	0.290897	-0.579406	-0.410024	0.548123	-0.343263	-0.124687	0.119563	0.169335	0.138467	-0.367707	-0.207843	-0.291083	0.416866	-0.069336	-0.0101266	COAD
	TCGA.D5.6926	-0.00632114	-0.289293	0.226344	-0.369223	-0.0787812	0.278586	0.625	-0.484962	-0.136441	0.437137	-0.0336734	-0.365482	-0.100997	-0.207981	-0.249694	0.441019	0.0150919	0.0582278	COAD
	TCGA.D5.6927	-0.323221	-0.0335641	0.374913	-0.281832	0.270841	0.22649	0.515692	-0.364098	-0.344989	0.225178	-0.208976	-0.219282	-0.0394343	-0.0848119	-0.275134	0.548427	0.337268	0.681013	COAD
	TCGA.D5.6928	0.261611	-0.398785	-0.0971081	-0.359351	-0.29154	0.10149	0.48427	-0.195946	0.135202	0.248128	0.117452	0.280867	-0.362536	0.0886543	-0.454324	0.380473	0.613906	0.898734	COAD
	TCGA.D5.6929	0.325044	-0.131194	0.178401	-0.374444	-0.335199	0.377663	-0.167496	-0.341246	-0.230223	0.201681	0.219683	-0.710035	-0.101484	0.270461	0.193367	0.115103	0.131234	-0.124051	COAD
	TCGA.D5.6930	0.512834	-0.383322	-0.055234	0.169509	-0.214013	0.211489	-0.156311	-0.0982021	-0.504079	-0.221897	0.135104	0.333046	0.199102	0.431817	-0.0867293	-0.16257	0.560823	0.691139	COAD
	TCGA.D5.6931	0.130786	-0.12428	0.0528951	0.500352	-0.0288071	-0.436564	-0.189298	-0.290125	-0.0681054	-0.0587519	-0.199304	0.310684	0.103028	-0.262847	-0.028661	0.257095	0.184362	0.341772	COAD
	TCGA.D5.6932	-0.424575	0.15066	0.0440765	-0.178042	0.338916	-0.0830292	0.00780544	0.116301	0.272511	-0.109068	-0.356136	-0.624442	0.204481	0.0370679	0.090951	0.385435	0.169542	0.0455696	COAD
	TCGA.D5.7000	-0.526545	0.105818	0.23766	0.493339	0.221208	-0.323743	0.492791	-0.0839237	-0.211146	-0.0748299	-0.259756	0.370519	0.0427922	-0.218254	-0.239244	0.0887138	-0.232811	-0.00506329	COAD
	TCGA.DM.A0X9	-0.190723	0.0338058	-0.138884	-0.431542	0.158094	0.131324	-0.373015	0.303734	0.124451	-0.145004	0.223795	-0.196651	-0.0778026	0.58368	-0.0774199	-0.386555	0.366998	0.842602	COAD
	TCGA.DM.A0XD	-0.335507	-0.398872	0.198054	0.56424	0.533643	0.205743	-0.195823	0.0389927	0.0717495	0.149271	-0.488243	0.0993576	-0.100547	0.0878963	0.331776	-0.256032	-0.0395863	-0.460394	COAD
	TCGA.DM.A0XF	-0.267588	-0.219333	0.130312	-0.318954	0.138761	0.432522	-0.254061	0.0127512	0.0902731	-0.170711	-0.00174655	0.0542459	0.155979	0.433796	0.169544	-0.161024	0.317441	0.043038	COAD
	TCGA.DM.A1D0	0.102616	0.114356	0.0884027	-0.0924822	0.273867	-0.160221	-0.162931	0.36048	0.345242	-0.30565	0.0728369	-0.558064	0.203038	-0.324449	0.216449	-0.445626	-0.568942	-0.706709	COAD
	TCGA.DM.A1D4	0.0211286	0.115509	-0.437784	-0.209221	0.157085	0.0441243	-0.278428	0.469811	0.395515	0.3189	0.157086	-0.11604	-0.0444452	0.518543	-0.197585	-0.599879	0.0210194	-0.152342	COAD
	TCGA.DM.A1D6	0.0595367	0.235108	-0.254366	-0.152945	0.359156	-0.0747245	-0.307186	0.369179	0.315493	0.259531	-0.0610655	-0.363559	-0.06468	-0.198685	0.236029	-0.653259	-0.276342	-0.681043	COAD
	TCGA.DM.A1D7	0.257668	0.230695	-0.109874	-0.0764929	0.448239	0.357447	-0.537397	0.220399	-0.0998455	0.289386	-0.0705728	-0.0980244	0.171402	0.436162	-0.105118	-0.361098	-0.337257	-0.116456	COAD
	TCGA.DM.A1D8	-0.117457	0.182594	-0.450198	-0.356114	0.0288827	0.28647	-0.303424	0.462155	0.541056	-0.143939	0.228927	-0.147864	-0.0408095	0.423043	-0.207038	-0.411653	0.143264	0.0253165	COAD
	TCGA.DM.A1D9	0.162639	0.00760057	0.0537484	-0.0350299	-0.0154242	-0.0259067	-0.489249	0.49324	0.350383	-0.381991	0.156977	-0.611685	0.0299474	-0.223406	-0.025717	-0.22956	0.0223879	-0.613314	COAD
	TCGA.DM.A1DA	-0.180234	0.149586	0.0959544	-0.121276	0.230953	-0.259865	-0.295942	0.46614	-0.255559	0.156309	-0.0975656	-0.0126904	0.0308189	0.145243	0.275132	-0.304395	-0.00963255	0.0101266	COAD
	TCGA.DM.A1DB	0.138045	0.178113	-0.398902	-0.334117	-0.146646	-0.261797	-0.410971	0.284104	0.338209	0.470606	0.162358	0.350254	-0.330703	0.611656	-0.00307035	-0.401104	-0.148886	-0.0734177	COAD
	TCGA.DM.A1HA	-0.0129006	0.0558619	-0.378338	-0.297145	0.594914	0.113096	-0.0391522	0.40219	0.221984	0.227	-0.124929	0.373143	-0.407235	0.149441	0.143703	-0.349288	0.223989	0.598382	COAD
	TCGA.DM.A1HB	-0.581515	0.11353	0.268589	0.385731	0.490962	-0.198188	0.286363	0.171412	-0.0643548	0.084353	-0.280546	-0.129259	-0.0246214	-0.3082	0.313827	-0.093444	-0.321935	-0.539867	COAD
	TCGA.DM.A280	-0.42597	-0.179898	0.4247	0.203745	0.51526	-0.246376	0.389154	-0.216037	-0.424661	0.0198131	-0.0520189	-0.15289	0.0417712	-0.299531	0.538832	0.066492	-0.471913	-0.664804	COAD
	TCGA.DM.A282	0.0926567	0.388493	-0.293198	-0.386776	0.268477	0.410544	-0.211212	0.0890738	0.185999	0.19366	0.148968	0.437766	0.218818	-0.123647	0.0938352	-0.341066	-0.334836	-0.643038	COAD
	TCGA.DM.A285	-0.170828	0.381395	0.26103	0.0268832	0.344195	-0.219498	-0.265176	0.354377	0.221888	-0.0462731	-0.119294	-0.747556	0.167272	-0.474133	0.189734	-0.136846	-0.292748	-0.632207	COAD
	TCGA.DM.A288	-0.274751	0.420176	0.176562	0.269132	0.302953	-0.171445	-0.251689	0.282245	0.35252	0.274285	-0.10675	-0.526991	-0.154544	-0.502169	-0.0140384	-0.326774	-0.104006	-0.72681	COAD
	TCGA.DM.A28A	-0.160261	0.256354	0.168359	-0.356344	-0.190231	0.0483767	-0.216503	0.250702	0.351276	4.98883e-05	-0.205308	-0.357341	-0.177432	-0.0906021	0.196111	-0.311247	0.21073	-0.0126582	COAD
	TCGA.DM.A28C	0.0193675	0.215494	-0.366388	0.0507211	0.241224	0.185837	-0.0932777	0.24416	0.380767	0.530056	0.327123	-0.478132	0.0578549	-0.474775	-0.0165347	-0.579744	-0.322991	-0.759494	COAD
	TCGA.DM.A28E	-0.0356738	0.385886	-0.433896	-0.149162	0.450483	0.246505	-0.255816	0.442139	0.445191	0.133053	0.10454	0.22817	-0.257799	-0.261805	-0.165122	-0.413951	-0.19758	-0.579747	COAD
	TCGA.DM.A28F	0.228926	0.245211	-0.407614	-0.179952	-0.00684785	0.195074	-0.331954	0.186226	0.251244	0.129536	0.0914542	-0.282943	0.057441	0.566648	0.0827406	-0.621415	-0.0797839	-0.501207	COAD
	TCGA.DM.A28G	0.301747	0.194866	-0.320465	-0.0254823	0.399958	-0.255443	-0.634467	0.254746	0.333068	0.0797966	0.423861	-0.613003	0.342948	0.0857511	-0.046489	-0.466163	-0.299665	-0.248276	COAD
	TCGA.DM.A28H	0.322449	0.00707845	-0.215699	-0.0853818	-0.0310215	-0.132529	-0.163373	0.561448	0.313838	0.0116739	-0.0111245	-0.394289	-0.255275	-0.00398047	0.175305	-0.362715	-0.596488	-0.605046	COAD
	TCGA.DM.A28K	-0.277981	0.18205	-0.134487	-0.374073	0.583667	-0.0492228	-0.128341	0.292049	0.292532	0.269134	0.0195629	-0.540014	0.014925	0.105675	0.362294	-0.484689	-0.362856	-0.28083	COAD
	TCGA.DM.A28M	-0.118765	0.309991	-0.420778	-0.0850194	0.38408	-0.277202	-0.0675583	0.150995	0.0136944	0.0916913	0.0564279	-0.319124	0.0442979	0.28537	0.348304	-0.531044	-0.117287	-0.863291	COAD
	TCGA.F4.6459	-0.213398	0.0934714	0.289829	0.402584	-0.290856	0.130961	-0.0493274	-0.326265	-0.0894864	-0.219014	0.347244	-0.657451	0.183988	-0.422407	-0.160698	0.320402	-0.248157	-0.0531646	COAD
	TCGA.F4.6460	0.386228	-0.0255396	-0.402159	-0.0733484	0.419079	0.0445596	-0.16426	-0.302928	-0.00930324	0.128254	0.183658	0.332727	0.0673653	-0.128566	0.00618918	-0.241344	0.202221	0.0303797	COAD
	TCGA.F4.6461	0.736906	-0.0574066	-0.100597	0.106457	0.0569475	-0.0189392	-0.244492	0.00284197	-0.0600885	-0.0431468	0.250357	-0.312425	-0.115446	-0.324004	-0.153287	-0.14044	-0.264633	-0.121519	COAD
	TCGA.F4.6463	0.132615	-0.118349	-0.135003	0.420966	-0.181854	0.338642	-0.463118	-0.282397	0.0283971	0.0532482	0.277584	-0.541229	0.123191	-0.128166	-0.202855	0.041748	0.203255	0.569445	COAD
	TCGA.F4.6569	-0.0650661	-0.240653	0.373933	0.267032	0.0561981	0.367996	0.433794	-0.501424	-0.445175	-0.197637	-0.00725983	-0.0964467	-0.0990285	-0.337512	0.0725913	0.455861	0.191267	0.049441	COAD
	TCGA.F4.6570	0.130464	-0.0910995	0.472244	-0.259536	-0.381377	0.361585	0.0164481	-0.181236	-0.40822	-0.0717305	-0.23829	0.249626	0.166144	0.0493524	-0.212883	0.579812	0.550888	0.850633	COAD
	TCGA.F4.6703	-0.214096	-0.449677	0.545056	0.0511067	-0.561229	0.0503102	0.497854	-0.493657	-0.297197	0.00417623	-0.0735783	0.624155	-0.000651388	-0.314456	0.0819797	0.591556	0.294135	0.701266	COAD
	TCGA.F4.6704	-0.307757	-0.134802	0.191269	0.352133	-0.374862	-0.155793	-0.00245515	0.0712375	-0.0101146	-0.0716549	0.124739	-0.1302	0.1524	-0.28668	0.0937701	0.209939	0.0981782	0.139241	COAD
	TCGA.F4.6805	-0.0218461	-0.224328	0.382935	0.344831	-0.235428	-0.47046	0.0766919	-0.367608	-0.194953	-0.169694	-0.14522	0.2339	0.479962	-0.397564	-0.108246	0.571538	-0.187348	0.322388	COAD
	TCGA.F4.6806	0.545718	0.30349	-0.332956	0.209264	0.164438	0.0763614	-0.352733	-0.323625	-0.0142477	0.120588	0.254124	-0.591997	-0.285135	-0.043188	-0.156395	-0.43691	0.335004	-0.740406	COAD
	TCGA.F4.6807	0.434415	-0.184222	0.0894284	0.149276	-0.475879	-0.316154	4.49156e-05	0.0627804	-0.175579	-0.301619	0.243701	0.158152	0.0611935	0.0183856	-0.345983	0.228188	0.310088	0.683536	COAD
	TCGA.F4.6808	-0.0958165	0.114089	-0.119574	-0.077363	0.544495	0.326124	0.327776	-0.138188	-0.0989657	0.081041	0.101076	0.264354	-0.0745831	0.0393629	0.026477	-0.373736	-0.2351	-0.772991	COAD
	TCGA.F4.6809	0.537954	-0.0794629	-0.0151871	0.18985	-0.370616	-0.347016	-0.277492	-0.425039	-0.0950106	-0.277434	0.0317312	-0.072639	-0.0485571	0.13037	0.0329379	-0.0445215	0.318363	0.292414	COAD
	TCGA.F4.6854	-0.0365331	-0.268217	-0.00492349	-0.300764	-0.0886737	0.320997	-0.0468538	0.116428	-0.39981	0.144766	0.217018	0.601469	0.0400054	-0.100336	0.228732	0.282054	0.0960966	0.453655	COAD
	TCGA.F4.6855	-0.276654	-0.0366353	0.345287	0.215348	-0.368453	-0.150285	-0.170272	-0.160236	0.0898607	-0.147398	-0.184924	-0.832269	0.263868	-0.541027	0.220276	0.420381	0.0678396	-0.561532	COAD
	TCGA.F4.6856	-0.127706	-0.0719977	-0.0315595	-0.203899	0.677271	0.194853	-0.444022	0.2757	-0.0587587	-0.114054	0.0550081	0.336541	0.317704	0.393295	-0.243986	-0.380852	0.248073	0.308599	COAD
	TCGA.G4.6293	0.32424	-0.191282	-0.372701	0.189084	0.298014	0.423441	0.139158	-0.300433	-0.056224	-0.401882	0.133042	0.556815	-0.328495	0.246951	-0.103982	0.00919674	0.364448	0.562255	COAD
	TCGA.G4.6294	-0.302459	0.237816	-0.152654	-0.331947	-0.33734	0.17419	-0.473672	0.516698	0.388184	0.0275538	0.18864	0.554392	0.262062	0.0256206	-0.021502	-0.184524	-0.243883	-0.419959	COAD
	TCGA.G4.6295	0.548217	-0.233023	-0.497312	-0.464549	-0.176013	0.155063	-0.358152	0.563132	0.127007	-0.326473	0.244662	0.441739	-0.237761	0.473791	-0.315386	0.030298	0.565717	0.671027	COAD
	TCGA.G4.6297	-0.0135052	-0.160395	0.259555	0.0632592	0.1221	0.0711161	0.443293	-0.268451	-0.123116	0.19134	-0.00438217	0.47404	-0.194475	-0.461841	-0.0948598	0.321433	0.0570427	0.204273	COAD
	TCGA.G4.6298	0.324958	0.271769	-0.0388359	0.0201578	0.465744	0.336699	-0.340516	0.00380389	0.120517	0.273826	-0.0343166	-0.737148	-0.0139477	-0.544928	0.0693226	-0.0542736	-0.390049	-0.675949	COAD
	TCGA.G4.6299	-0.315289	-0.149757	0.294606	-0.211624	-0.449399	0.266393	-0.307849	-0.0147928	0.0378824	0.150575	0.0200152	0.398049	-0.114892	0.242031	0.107925	0.220607	0.566177	0.767089	COAD
	TCGA.G4.6302	-0.058696	-0.181998	0.395147	0.456911	-0.0614642	-0.0787319	0.114319	-0.400295	-0.310531	0.0597818	0.00807466	0.285605	0.107896	-0.492675	-0.0551931	0.504412	0.349049	0.245546	COAD
	TCGA.G4.6303	-0.251704	-0.111379	0.155907	-0.0486043	0.1832	0.163779	0.0717889	0.0836907	0.231472	0.370772	-0.192354	-0.535853	0.0533321	-0.165939	-0.139433	0.116741	-0.491116	-0.593475	COAD
	TCGA.G4.6304	-0.0305484	-0.0492807	-0.00579601	-0.411729	0.407986	0.0739995	-0.125057	0.361829	0.0879357	-0.0493275	-0.187347	0.164027	0.195054	0.236297	0.10374	-0.130947	0.14785	0.336709	COAD
	TCGA.G4.6306	0.0688016	0.172551	-0.32315	-0.0431247	0.590776	0.300798	-0.151923	-0.143791	0.235735	-0.239748	0.0951571	0.438228	-0.156797	0.543074	-0.0958198	-0.556929	0.290055	0.277741	COAD
	TCGA.G4.6307	0.523646	-0.0558804	-0.468829	-0.0311812	0.293642	0.406844	-0.146514	0.00563107	0.0769647	0.347851	0.22131	-0.640133	0.112159	0.218657	-0.103684	-0.566805	-0.27423	-0.518987	COAD
	TCGA.G4.6309	-0.226874	0.369528	-0.160539	0.211145	0.424907	-0.0673575	-0.336077	0.26921	-0.131028	-0.0607355	-0.279116	0.322575	0.392723	0.170495	-0.289836	-0.214562	0.192706	0.0860759	COAD
	TCGA.G4.6311	0.472396	-0.215384	0.520395	0.100412	-0.172629	0.143772	0.114527	-0.496713	0.0215481	-0.114984	-0.0285779	-0.210644	0.0301406	-0.449324	-0.2903	0.316066	-0.477468	-0.140577	COAD
	TCGA.G4.6315	0.540958	-0.0555778	-0.438044	-0.00714809	-0.144706	0.252427	-0.390108	0.139172	0.259859	0.222023	0.419264	0.0203046	-0.184411	0.148735	-0.0855069	-0.376202	-0.155638	-0.777215	COAD
	TCGA.G4.6317	0.0393086	0.0532714	-0.21785	-0.151046	0.245216	0.345927	-0.32458	0.24931	-0.0290658	0.0965064	0.19766	-0.305922	0.00150952	0.469741	0.0164693	-0.503252	-0.0460029	-0.160998	COAD
	TCGA.G4.6320	0.368413	0.413033	-0.225067	-0.418321	0.213368	-0.245127	-0.466722	0.219773	0.00720866	-0.072246	0.362995	0.0177665	0.139093	0.211486	-0.134367	-0.594295	0.158605	-0.323332	COAD
	TCGA.G4.6321	0.33471	0.221155	-0.00453437	0.24079	0.450293	-0.0634906	-0.0928514	-0.471165	-0.362312	-0.247561	0.182763	0.375635	0.234264	-0.0154274	-0.231061	-0.213895	0.455885	0.133316	COAD
	TCGA.G4.6322	-0.0934036	-0.0180741	-0.337482	-0.290086	0.436375	0.19526	-0.300706	0.0544431	-0.0179753	0.242308	0.16781	0.36638	0.307634	0.170157	0.00236734	-0.296296	0.112861	-0.200905	COAD
	TCGA.G4.6323	0.732453	-0.0954614	-0.413531	0.0390059	0.232283	-0.217653	-0.50336	-0.159483	0.361379	-0.0388655	0.489476	0.0126033	-0.297773	0.161474	-0.462759	-0.535417	0.259118	-0.129129	COAD
	TCGA.G4.6586	-0.37477	0.230514	-0.0500935	-0.301312	0.213609	0.17105	-0.102299	-0.133644	-0.122317	0.056098	0.12995	-0.0845869	-0.0839597	0.421665	-0.0906256	-0.262337	0.546241	0.698734	COAD
	TCGA.G4.6588	-0.512168	-0.0286331	0.184379	-0.232409	0.0875514	0.461605	0.463961	0.377092	-0.136344	0.193195	-0.0503383	0.394641	-0.0885849	-0.0434313	-0.118758	0.263058	-0.111162	0.228129	COAD
	TCGA.G4.6626	-0.00662343	0.405972	-0.400795	-0.0542512	0.632793	0.138013	-0.14656	0.208794	0.143013	-0.0500994	0.233521	-0.478478	-0.220327	0.333731	0.0802369	-0.451257	-0.252963	-0.508212	COAD
	TCGA.G4.6627	0.422663	0.00401333	-0.0211132	0.632479	-0.457328	-0.31468	0.315949	-0.413214	-0.325749	-0.104773	-0.272653	0.512504	-0.306409	0.106571	-0.163468	-0.172537	0.402285	0.182406	COAD
	TCGA.G4.6628	-0.0530144	-0.474526	0.00843778	-0.265028	-0.246482	0.437842	-0.139036	0.0443131	-0.0159267	-0.0923012	-0.135392	0.840517	-0.0781013	0.488974	0.128696	0.291634	0.614864	0.762025	COAD
	TCGA.NH.A50T	-0.176609	-0.00828785	-0.194452	0.122202	0.220978	0.171002	0.235169	0.363437	0.210158	0.0196345	-0.122917	-0.536172	-0.187427	-0.152465	0.316816	-0.315454	-0.600132	-0.751899	COAD
	TCGA.NH.A50U	-0.42526	0.318938	-0.0398426	0.236771	0.196708	-0.214585	-0.166491	0.237706	0.410523	0.464946	-0.298949	0.376166	-0.0167014	-0.477539	0.185559	-0.157966	-0.42654	0.357754	COAD
	TCGA.NH.A50V	0.436935	0.117541	-0.0249775	-0.460782	0.0733348	-0.285872	-0.230151	0.0239997	0.516537	-0.151584	0.0417701	0.0837563	0.0524822	-0.11305	-0.490443	0.211841	0.147187	0.0202532	COAD
	TCGA.NH.A5IV	-0.438071	0.00144065	-0.0397998	-0.242033	0.124099	0.325389	-0.0570475	0.102946	0.204209	-0.0402775	-0.0582354	0.00808799	-0.00794762	0.171626	-0.188662	0.207671	0.611263	0.764557	COAD
	TCGA.NH.A6GA	-0.064683	0.140519	-0.357621	0.297643	0.41649	-0.298853	0.0129491	-0.0205363	0.452275	-0.452108	0.198841	-0.0609137	-0.060709	-0.280397	-0.0815127	-0.280877	-0.0853325	-0.319252	COAD
	TCGA.NH.A6GB	0.0911523	-0.264165	-0.246457	-0.35597	0.150986	0.427777	0.489491	-0.247625	0.21593	0.129119	0.0132436	0.00496118	-0.388192	0.309815	-0.126968	-0.0789534	0.332278	0.186977	COAD
	TCGA.NH.A6GC	0.259386	0.273769	-0.166857	-0.3148	0.500305	-0.0751295	-0.228163	-0.133143	0.375554	0.146142	0.213741	-0.396177	0.183262	-0.26225	-0.278816	-0.402754	0.0719203	-0.243038	COAD
	TCGA.NH.A8F7	-0.042774	-0.0105771	-0.111094	-0.0322226	0.17179	0.263679	0.127693	0.000932923	0.403981	0.313442	0.226417	-0.0262082	-0.405651	-0.541148	0.0138992	-0.21886	-0.271024	-0.759494	COAD
	TCGA.NH.A8F8	0.0911628	0.288724	-0.0762064	0.287839	0.221853	-0.00181292	-0.423345	-0.191112	0.372781	0.259538	0.0945815	0.416244	-0.402443	-0.341445	-0.0602749	0.130403	-0.132576	0.118987	COAD
	TCGA.QG.A5YV	0.31724	0.239953	-0.531728	-0.448308	-0.35634	0.155024	-0.170808	0.506278	0.361887	-0.0569615	0.365785	0.065268	-0.225983	0.33408	0.188828	-0.48685	-0.390676	-0.0658228	COAD
	TCGA.QG.A5YW	0.348263	-0.217212	-0.163029	0.156918	-0.363286	0.0756764	-0.0708576	-0.102547	-0.0634552	-0.193336	0.141335	0.384168	0.0741133	0.0473957	-8.48363e-05	0.0740741	-0.141806	0.477321	COAD
	TCGA.QG.A5YX	-0.0215827	0.090139	-0.164258	0.174186	0.505951	-0.19154	-0.228234	0.282556	0.209538	-0.19487	-0.0131219	0.0532995	0.29992	-0.0295449	0.0630346	-0.449735	-0.601685	-0.564557	COAD
	TCGA.QG.A5Z1	-0.131352	0.400927	0.0184857	-0.053722	0.214584	-0.0984456	0.0223096	0.189467	0.339235	0.239938	-0.00490074	-0.637187	0.273261	-0.550725	-0.139963	-0.22991	-0.46743	-0.792812	COAD
	TCGA.QG.A5Z2	0.619187	0.118925	-0.450711	-0.432249	-0.0899913	-0.245454	-0.567929	0.420885	0.511087	0.0745592	0.369189	0.354195	-0.0978067	0.190468	-0.381338	-0.440055	0.281106	0.36903	COAD
	TCGA.QL.A97D	0.411752	0.0540735	-0.358542	-0.254389	-0.0146432	-0.162986	-0.213221	0.423586	0.271814	-0.207168	0.0811171	0.432516	-0.382719	0.394215	-0.364674	-0.237971	0.453677	0.61095	COAD
	TCGA.RU.A8FL	0.384621	-0.0422383	-0.376236	-0.00358175	-0.00311365	0.428336	-0.210531	0.470863	0.153361	-0.0265303	-0.029359	-0.125042	-0.0185106	0.284621	0.0985701	-0.442658	-0.360121	-0.465823	COAD
	TCGA.SS.A7HO	0.113551	0.10339	-0.505753	-0.487623	0.270574	0.490694	0.127896	0.184746	0.363522	0.408791	0.248119	0.0126904	0.0441835	-0.154208	-0.126225	-0.0791441	-0.412827	-0.583697	COAD
	TCGA.T9.A92H	-0.0401405	0.188663	-0.348522	0.137178	0.0298756	0.145523	-0.294248	0.540684	0.118452	0.0512207	-0.103945	-0.400695	0.0403418	0.240241	-0.105471	-0.321076	-0.14212	-0.162295	COAD
	TCGA.WS.AB45	-0.394838	-0.149123	0.424675	-0.0569106	-0.641625	0.364195	0.682777	-0.3947	-0.271895	0.0860469	-0.146934	0.111675	-0.144046	-0.5258	-0.0222045	0.520133	0.289577	0.116456	COAD
2	TCGA.3X.AAV9	0.188985	-0.329814	0.411595	0.509569	-0.406503	-0.0978026	-0.196946	-0.2607	-0.349458	0.0621811	-0.276083	-0.132385	-0.0320136	0.0967042	-0.23982	0.432336	0.37846	0.129114	CHOL
	TCGA.3X.AAVA	0.342568	0.0453898	0.183853	-0.0174202	-0.310503	0.299398	-0.459887	0.159016	-0.0405496	-0.419836	0.0185309	-0.753893	0.0769327	0.245052	-0.0313944	-0.0533052	0.0825731	-0.0241403	CHOL
	TCGA.3X.AAVB	-0.187815	-0.0150149	0.509745	0.402938	-0.0698679	-0.462377	-0.242723	-0.280493	-0.30244	0.10967	-0.117342	-0.413706	0.25948	-0.358595	0.00339234	0.405002	-0.16029	-0.207374	CHOL
	TCGA.3X.AAVC	-0.0861638	-0.195673	-0.0437421	-0.00695052	0.22152	0.0708191	0.337307	0.150805	-0.0598962	-0.019296	0.0104947	0.359798	-0.324031	0.09783	0.0131444	0.00760217	0.165942	0.329074	CHOL
	TCGA.3X.AAVE	0.475946	-0.250934	-0.0598484	-0.24953	-0.494994	0.0618864	-0.00875854	0.0457153	0.228459	-0.404607	-0.155954	0.522832	-0.180781	0.345685	-0.338535	0.445953	0.313849	0.75865	CHOL
	TCGA.4G.AAZO	-0.119781	0.134155	-0.416379	-0.0220963	0.299758	0.320168	-0.0988675	-0.0239362	0.307872	0.105206	0.153885	0.637056	-0.281068	0.195702	-0.271826	-0.319006	0.555912	0.273912	CHOL
	TCGA.4G.AAZT	0.000965251	-0.0252631	-0.376247	0.153798	0.430998	0.596057	0.066844	-0.469325	-0.288428	0.0710184	0.107003	-0.191442	0.00245011	0.419791	0.0177833	-0.132584	0.582015	0.524875	CHOL
	TCGA.W5.AA2G	-0.108392	-0.0961433	0.500508	-0.37427	-0.111418	-0.193191	0.0467262	-0.201036	-0.0587626	-0.279018	-0.37522	-0.375127	0.218521	0.021887	0.448878	0.470197	-0.0306212	-0.221137	CHOL
	TCGA.W5.AA2H	0.647215	-0.317912	-0.26819	-0.354371	-0.1491	-0.194912	-0.564814	0.25193	0.268223	0.260337	0.0876199	0.658252	-0.203327	0.29287	-0.0835241	-0.116564	0.49687	0.339241	CHOL
	TCGA.W5.AA2I	0.019292	0.222628	-0.370354	-0.253339	0.222629	0.471223	-0.313324	-0.148908	0.125053	-0.238642	0.384797	-0.166379	0.0365346	0.491505	0.139097	-0.651773	0.350237	-0.0399248	CHOL
	TCGA.W5.AA2O	-0.212918	0.170962	0.0239099	-0.170204	0.20101	0.0700754	-0.11342	0.146187	-0.10159	-0.065253	-0.273926	-0.63537	0.14966	0.187478	0.262678	0.111111	-0.286035	-0.563344	CHOL
	TCGA.W5.AA2Q	0.163483	0.101423	-0.000845911	0.085896	-0.258281	0.098968	-0.333187	0.489978	0.338581	0.323969	0.23463	-0.0485685	-0.429039	-0.458062	-0.0856173	-0.429813	-0.35219	-0.827848	CHOL
	TCGA.W5.AA2R	0.363188	-0.0604896	0.0402147	-0.345041	-0.0683378	-0.42567	-0.374504	0.190141	0.392565	-0.048059	-0.16595	0.728706	0.10968	0.326383	-0.421567	0.217558	0.410862	0.434908	CHOL
	TCGA.W5.AA2T	-0.0889907	0.320319	-0.408916	0.227906	0.669812	0.385157	-0.308241	0.0506957	-0.247994	0.138783	0.371866	-0.317167	0.0896021	-0.20969	0.0651839	-0.507125	-0.0631874	0.518793	CHOL
	TCGA.W5.AA2U	0.294569	-0.105017	0.172701	0.1117	0.0737675	-0.0860576	0.256885	-0.103817	-0.0747203	-0.440886	-0.0964903	0.570027	0.150269	-0.26938	-0.226465	0.217014	-0.261052	0.350979	CHOL
	TCGA.W5.AA2W	-0.290655	0.29333	0.0319135	-0.136572	-0.338851	-0.123711	-0.172826	0.567567	0.309771	0.0567708	0.0486182	0.573183	-0.380701	0.211428	-0.304547	-0.434815	0.268606	0.58481	CHOL
	TCGA.W5.AA2X	-0.0450287	0.283435	-0.227932	0.107824	0.377543	-0.279232	0.345615	0.43436	0.244311	0.504488	-0.183205	-0.619041	-0.286085	-0.378786	0.19286	-0.53495	-0.685218	-0.843038	CHOL
	TCGA.W5.AA2Z	-0.371898	-0.348165	0.0445792	0.14108	-0.114048	0.676579	0.198496	-0.133724	-0.0608241	-0.389871	-0.014355	0.557668	0.115892	0.0732709	-0.0448893	0.356596	0.447209	-0.511038	CHOL
	TCGA.W5.AA30	0.283315	0.180176	-0.247612	-0.00542005	-0.280699	0.0317507	0.00228144	0.146176	-0.189637	0.177141	0.185541	-0.035533	-0.121014	0.0527616	-0.241872	0.263184	0.112238	-0.0101266	CHOL
	TCGA.W5.AA31	-0.336132	-0.0861543	0.235498	0.30138	-0.665055	-0.33809	0.411905	-0.148489	0.0992228	-0.00291511	-0.140085	0.385528	0.306335	-0.16036	-0.217762	0.375362	-0.542073	-0.191411	CHOL
	TCGA.W5.AA33	0.208141	-0.11404	-0.0968186	0.411708	-0.545818	-0.525773	0.52405	-0.113363	0.108327	-0.296129	-0.0952222	-0.126904	-0.103688	-0.281682	-0.195396	0.217274	0.0726519	-0.227448	CHOL
	TCGA.W5.AA34	-0.1152	-0.0657245	-0.15498	-0.0294357	0.449437	0.324192	-0.0850104	-0.520839	-0.18243	-0.034399	0.217396	0.106089	0.275352	0.389687	0.170381	0.0335561	-0.0744779	0.0481013	CHOL
	TCGA.W5.AA36	-0.385214	0.00168465	0.17848	-0.0919314	0.47746	0.511599	-0.207307	-0.267864	-0.304788	-0.289431	-0.181593	-0.133762	0.568427	0.35328	0.164431	0.111946	0.093752	-0.16242	CHOL
	TCGA.W5.AA38	-0.288618	0.100294	0.0813215	0.0706893	0.154662	0.328112	0.00124182	-0.278072	-0.298561	-0.212526	-0.183282	0.646906	0.12153	0.424955	0.238472	0.158749	-0.195952	0.448176	CHOL
	TCGA.W5.AA39	0.174208	0.436692	-0.0133162	-0.0459573	-0.167308	0.0489079	0.00234451	-0.00630291	-0.0808129	-0.0957295	0.0724277	0.228771	0.0969972	-0.378339	-0.0452588	-0.361836	0.308318	-0.431435	CHOL
	TCGA.W6.AA0S	-0.298957	-0.158401	0.491906	-0.165488	0.114878	-0.44722	0.364066	-0.017117	0.262268	-0.25282	-0.456866	-0.306776	-0.0291414	-0.095512	0.00581875	0.526274	-0.0409483	0.351124	CHOL
	TCGA.WD.A7RX	0.489395	-0.162983	-0.337379	-0.257499	-0.0533461	0.0834485	-0.176275	-0.398869	-0.54669	-0.211276	0.0556848	0.586521	0.142101	0.529018	0.25682	0.33545	0.485042	0.456359	CHOL
	TCGA.YR.A95A	-0.106798	0.136018	-0.0465155	-0.201607	0.301357	0.365106	0.133667	-0.369101	0.0602104	0.171118	-0.0276005	-0.643626	0.0542987	0.23855	0.255345	-0.397571	-0.0425407	-0.130187	CHOL
	TCGA.ZD.A8I3	-0.39876	0.029948	0.00670456	-0.193723	0.234421	0.390479	0.0473673	0.266589	0.282427	0.420244	-0.0182043	0.523525	-0.0849358	-0.284963	0.125554	-0.274724	-0.34069	-0.276544	CHOL
	TCGA.ZH.A8Y1	-0.187439	-0.0423409	0.352639	0.219752	-0.272509	-0.0556097	0.287419	-0.0220111	0.189698	-0.260803	0.0922143	0.0859878	0.18426	-0.556518	-0.072754	0.225985	-0.560221	-0.0962025	CHOL
	TCGA.ZH.A8Y2	0.207667	0.119557	0.127362	-0.132076	0.137294	-0.38104	0.128548	-0.243367	0.149487	0.0566097	0.154518	0.481492	0.156836	-0.463895	0.0100649	0.090771	-0.524743	-0.834437	CHOL
	TCGA.ZH.A8Y4	-0.31345	0.030431	0.0880998	0.174905	-0.192185	0.123631	0.416716	0.0503554	-0.0788819	0.324461	-0.106056	-0.0578907	-0.155339	-0.226403	0.126203	-0.282916	-0.244181	0.318887	CHOL
	TCGA.ZH.A8Y5	-0.191221	0.347409	0.0101473	0.279798	0.061906	0.0532339	-0.301414	0.413521	0.308288	0.228305	0.203984	-0.11265	-0.314089	-0.555213	0.0839051	-0.438569	-0.452728	-0.0634128	CHOL
	TCGA.ZH.A8Y6	0.301021	0.296143	-0.26357	0.25927	-0.242871	-0.322568	0.124868	0.354672	0.289281	-0.117309	0.129868	-0.475204	-0.057441	-0.539076	-0.32728	-0.172188	-0.276284	-0.772152	CHOL
	TCGA.ZH.A8Y8	0.427934	-0.173151	0.282399	0.247322	-0.167231	-0.23801	0.373609	-0.445249	-0.432473	-0.39067	-0.0619279	-0.489848	-0.063145	0.126033	-0.0629496	0.548199	-0.388408	-0.425316	CHOL
	TCGA.ZU.A8S4	-0.40683	-0.599557	0.442729	-0.170873	-0.520399	0.0834897	0.36754	0.318754	-0.234913	0.0543898	-0.277484	-0.468264	0.232429	0.426707	0.241728	0.551306	0.215859	0.8	CHOL
3	TCGA.P7.A5NX	0.379924	0.117765	-0.124844	-0.310708	-0.0440666	-0.393686	-0.304847	0.123891	0.296587	-0.435786	0.34799	-0.117195	0.0788979	-0.140965	-0.0135375	0.263468	-0.495962	-0.866431	PCPG
	TCGA.P7.A5NY	-0.387941	0.210265	0.219679	-0.0645774	0.066838	-0.192114	0.215	0.326337	0.287552	0.164382	-0.178328	-0.158591	0.112139	-0.309893	-0.0471457	-0.102567	-0.596292	-0.605063	PCPG
	TCGA.P8.A5KC	-0.159129	-0.219021	-0.345666	0.0878609	-0.654939	0.558763	0.393194	-0.0934899	0.00977427	0.285108	0.109404	-0.22335	-0.23739	0.156611	0.126457	-0.295026	0.438389	-0.340476	PCPG
	TCGA.P8.A5KD	-0.116382	-0.107472	-0.0272498	0.132868	0.0295814	-0.273187	-0.0641834	-0.00590757	0.333998	-0.179814	-0.214873	0.67204	-0.0587988	0.111652	-0.195215	0.0979887	-0.0502923	0.703797	PCPG
	TCGA.P8.A6RX	-0.298413	-0.0464797	0.299693	0.136789	0.0196317	0.00509298	-0.0373733	-0.163273	-0.0989529	-0.346514	-0.0815844	-0.0532995	-0.226	-0.0603613	0.248365	0.354456	-0.191366	0.349648	PCPG
	TCGA.P8.A6RY	0.162079	0.057118	-0.106354	-0.00209104	-0.396592	-0.118421	-0.130378	0.155666	0.267253	-0.0847107	0.0624301	-0.560271	0.00145592	-0.268018	0.238725	-0.245257	-0.476994	-0.675949	PCPG
	TCGA.PR.A5PF	-0.166284	0.150567	-0.103856	0.39616	-0.14661	-0.0766347	-0.0378623	0.237789	-0.095881	-0.140813	0.1285	0.345302	-0.0924284	0.0748147	0.0778577	-0.464845	0.208191	-0.716456	PCPG
	TCGA.PR.A5PG	-0.274267	-0.281346	-0.138487	0.0514478	0.227303	-0.0379733	0.0793415	0.216903	0.156258	-0.0716455	0.0640911	0.609137	-0.0145525	-0.462616	0.0915072	-0.0684718	-0.112418	0.507848	PCPG
	TCGA.PR.A5PH	-0.229146	0.139106	-0.246338	0.163996	-0.246259	0.0959963	0.212371	0.32071	0.0899936	0.252787	0.153271	-0.142132	-0.0536049	-0.335739	-0.101573	-0.466668	0.0335599	-0.835443	PCPG
	TCGA.QR.A6GO	0.0324189	-0.0972462	-0.159505	-0.0944409	0.470193	0.254658	0.216841	-0.34553	-0.32262	-0.0589543	-0.192799	0.278032	0.0621026	0.538847	-0.216778	0.0888412	0.483966	0.666503	PCPG
	TCGA.QR.A6GR	0.144382	-0.231265	0.477131	0.0521625	-0.363114	0.146188	-0.159401	-0.0391446	-0.248238	-0.386113	-0.368096	-0.591937	0.245081	0.223871	0.112027	0.270819	-0.0773909	0.0405063	PCPG
	TCGA.QR.A6GS	-0.00936904	-0.255187	0.0240396	-0.217224	-0.149691	0.575442	-0.286809	-0.34109	0.0047324	-0.0102706	0.241032	-0.128179	0.220277	0.0668488	-0.102039	0.353717	0.502524	0.636492	PCPG
	TCGA.QR.A6GT	-0.308958	-0.191217	0.598813	-0.386041	-0.712085	0.184487	0.241299	-0.1805	-0.378477	-0.385396	-0.291451	-0.116751	0.136519	0.0298126	0.343605	0.615465	-0.0303127	0.639024	PCPG
	TCGA.QR.A6GU	-0.135885	0.167234	0.28449	0.0513283	-0.429094	0.441311	-0.0199416	0.105622	0.168371	-0.218838	0.0233636	-0.346919	-0.226468	-0.272455	-0.20526	0.339947	-0.156449	-0.715813	PCPG
	TCGA.QR.A6GW	0.180385	0.156316	-0.0973213	0.29878	0.268889	-0.0279882	-0.212688	-0.23146	-0.0589624	-0.316655	0.100007	0.180203	-0.0617915	0.235024	0.00240716	0.0601564	0.144507	-0.0708026	PCPG
	TCGA.QR.A6GX	-0.100738	0.180733	0.255208	-0.0422425	0.0575334	0.202073	0.0157526	0.334299	0.0931008	-0.00277187	-0.124863	0.57552	0.0655185	-0.36892	-0.0407474	-0.266316	-0.359945	0.136709	PCPG
	TCGA.QR.A6GY	-0.247687	-0.193731	-0.395601	0.0838172	0.242563	0.657605	0.091901	0.126181	0.103604	0.250287	0.221432	-0.173625	0.12039	-0.385264	0.18803	-0.269038	-0.18027	-0.635225	PCPG
	TCGA.QR.A6GZ	-0.222304	-0.13949	0.240812	0.355718	0.0270401	0.401818	0.183013	-0.379124	-0.540737	0.0721925	-0.0895181	-0.402171	0.198925	-0.059294	0.419027	0.356092	0.0163499	-0.25845	PCPG
	TCGA.QR.A6H0	-0.124753	-0.0942878	-0.339387	0.169381	0.266624	0.593068	-0.274602	-0.197678	-0.253152	0.303393	-0.172219	-0.780611	0.323976	0.39962	0.171295	-0.168926	0.551777	-0.495419	PCPG
	TCGA.QR.A6H1	-0.0443825	-0.261719	0.0626703	-0.102852	0.0574156	0.239328	-0.287939	0.248916	-0.0950822	0.14496	-0.22994	0.568908	-0.246875	0.577593	0.0197989	0.0707351	0.145556	0.711392	PCPG
	TCGA.QR.A6H2	-0.260026	0.0268328	-0.0335759	0.146366	0.658046	0.390726	-0.417782	-0.398613	-0.243354	0.209959	-0.142692	0.454771	0.0704994	0.539642	-0.0210706	-0.118424	0.292684	-0.0151899	PCPG
	TCGA.QR.A6H3	0.0940997	-0.1501	-0.1992	0.235803	0.382559	0.390304	-0.110857	-0.503648	-0.410849	0.0627264	0.0307167	-0.305173	0.438177	0.312026	0.215219	-0.0922917	-0.0891064	-0.148323	PCPG
	TCGA.QR.A6H4	-0.188237	-0.262832	0.219629	-0.117446	-0.421161	-0.0207254	0.229634	-0.290915	-0.395056	-0.523376	0.121418	0.644092	0.0539943	0.482351	0.311076	0.10047	0.179418	0.546744	PCPG
	TCGA.QR.A6H5	-0.298267	0.0525367	-0.173173	0.341401	-0.0796131	-0.0854922	0.279517	-0.182641	-0.11797	-0.156931	0.0378499	-0.288656	0.142961	-0.333306	0.176655	0.172348	0.036648	-0.701266	PCPG
	TCGA.QR.A6H6	0.0343421	0.0266449	-0.318787	-0.0932342	-0.273316	0.440214	-0.301447	0.291753	0.313757	0.386292	0.122952	-0.689959	-0.0255944	0.00268379	0.0473631	-0.358017	0.249113	-0.853165	PCPG
	TCGA.QR.A6ZZ	-0.0552165	-0.202063	-0.006097	0.330407	-0.0464069	-0.0943548	-0.182112	-0.103903	-0.404927	0.121753	0.175683	-0.238787	0.228678	-0.348303	0.434302	0.0920541	0.0726954	-0.388242	PCPG
	TCGA.QR.A700	-0.0423023	0.192215	0.35187	0.207434	0.0490652	0.103627	0.113087	-0.165931	-0.104765	-0.318474	-0.0868162	0.30755	0.0213158	0.157435	-0.0854102	-0.323676	-0.0757938	0.435945	PCPG
	TCGA.QR.A702	0.179821	0.123273	-0.282123	-0.273391	0.0138846	-0.194557	-0.156106	0.262748	0.300707	-0.00626211	0.175997	-0.283367	-0.0506654	-0.10099	0.089605	-0.167134	-0.327202	-0.388219	PCPG
	TCGA.QR.A703	0.24799	-0.042534	-0.218948	0.160751	0.0581015	0.0369701	-0.270449	-0.0986803	-0.278547	-0.101979	0.136435	0.0122434	0.00017148	0.130761	0.384805	0.127515	0.144401	-0.0734177	PCPG
	TCGA.QR.A705	0.00160909	0.0506823	0.0435384	-0.136467	0.076787	0.313457	-0.260253	0.182368	-0.122741	0.128325	0.10482	-0.185348	0.236811	0.386254	-0.0835499	-0.498424	-0.275257	-0.0329114	PCPG
	TCGA.QR.A706	-0.145855	0.362899	-0.140283	0.396173	-0.412115	0.055103	0.120401	-0.127747	0.12197	0.311037	0.141546	0.237044	-0.25943	-0.548249	-0.252602	0.230941	0.0601654	-0.0481013	PCPG
	TCGA.QR.A707	0.300916	-0.0112964	-0.408127	0.233646	0.435267	-0.203157	-0.250291	0.218267	0.16377	0.20562	0.105287	-0.119063	0.0642151	0.204424	-0.0254375	-0.36738	-0.556653	-0.633239	PCPG
	TCGA.QR.A708	0.532569	0.0246513	-0.283726	0.383863	0.419258	0.312081	-0.288958	-0.128336	-0.236863	0.239215	0.0240124	-0.155484	0.246303	-0.253344	0.00100131	-0.480416	-0.00408404	0.144304	PCPG
	TCGA.QR.A70A	0.293174	-0.0955648	-0.349728	0.341112	0.625702	-0.0293052	-0.329942	-0.0932428	-0.140343	0.115271	-0.0676484	-0.524707	0.192601	0.167952	0.295295	-0.341882	-0.0158309	-0.0329114	PCPG
	TCGA.QR.A70C	-0.0103481	0.178941	-0.348964	0.363646	-0.172312	-0.0942397	0.0547127	-0.353534	-0.0691305	-0.285199	0.220242	-0.610485	-0.115295	-0.132524	0.245623	-0.44991	0.337102	-0.524051	PCPG
	TCGA.QR.A70D	0.483757	-0.0288579	-0.283181	-0.0587868	-0.00761378	-0.130172	-0.510157	0.430157	0.365524	-0.138793	0.0208828	-0.012644	-0.0976085	0.183816	-0.41932	-0.141067	0.284571	-0.456756	PCPG
	TCGA.QR.A70E	0.11684	-0.153415	-0.273694	0.317392	0.274405	-0.291361	-0.118966	0.38147	0.334494	-0.256404	0.0481119	-0.0329949	0.429332	-0.438318	-0.124867	-0.204146	-0.50646	-0.813422	PCPG
	TCGA.QR.A70G	-0.0500725	-0.0817439	0.407665	-0.240216	-0.443272	-0.142002	0.320258	-0.136607	-0.0285454	0.0177772	-0.270333	0.322341	-0.151219	0.23279	-0.310263	0.24083	0.372592	0.453165	PCPG
	TCGA.QR.A70H	0.281624	-0.208372	-0.216465	0.324751	-0.27373	-0.208279	-0.248097	0.234959	0.365339	0.151969	0.351489	-0.481965	-0.345795	0.319922	-0.248981	-0.5303	0.23429	-0.670886	PCPG
	TCGA.QR.A70I	-0.0512901	0.167285	0.41108	-0.0262057	0.177459	-0.0247976	0.378189	-0.038152	0.072684	0.436362	0.0104871	-0.373048	-0.0976309	-0.617136	-0.420567	0.4688	-0.647511	-0.0742355	PCPG
	TCGA.QR.A70J	-0.0730072	0.00797178	-0.18502	0.21152	-0.562634	0.263914	0.130435	-0.319194	-0.300936	-0.00190856	-0.0867574	0.612191	-0.13981	0.231501	0.180196	0.110656	0.632694	0.293671	PCPG
	TCGA.QR.A70K	0.103919	0.0411493	0.0192372	0.0457282	0.115912	-0.462862	-0.380743	0.223446	0.146248	0.330344	0.0316272	0.149374	-0.226402	-0.025791	0.170362	-0.272296	0.00656168	-0.290295	PCPG
	TCGA.QR.A70M	-0.0202978	0.122237	-0.373765	-0.189746	0.0441494	-0.0576191	0.0589279	-0.165618	-0.125756	0.187919	-0.170364	0.497462	0.229414	0.276364	0.24912	-0.26625	0.152321	0.855304	PCPG
	TCGA.QR.A70N	-0.0187261	0.140419	-0.266108	0.00388353	-0.396137	-0.0528777	-0.0630258	-0.0936419	0.210952	0.256954	-0.0747416	-0.251533	-0.26097	0.0511446	0.226613	-0.159034	0.527516	0.24557	PCPG
	TCGA.QR.A70O	0.24034	-0.0314678	-0.445627	0.10308	0.0412628	0.409836	0.0570935	0.316481	0.296263	-0.125733	0.0343305	-0.121042	0.00522698	-0.383252	0.0674804	-0.401132	0.1231	-0.445881	PCPG
	TCGA.QR.A70P	0.126881	-0.0405603	-0.235159	-0.174105	-0.221203	-0.33658	-0.266168	0.578113	0.264696	-0.164254	0.191258	-0.536989	-0.143935	0.22166	0.0375773	-0.254661	0.285611	-0.600975	PCPG
	TCGA.QR.A70Q	0.375662	0.0708817	0.0744056	-0.0822278	0.00968478	-0.299756	-0.282	0.0123469	-0.15614	0.115659	-0.110179	-0.591976	0.241275	0.0572705	0.226986	-0.227061	-0.297485	-0.684471	PCPG
	TCGA.QR.A70R	-0.184829	0.0948103	-0.279371	0.0734033	0.118674	0.319286	-0.0329898	-0.203042	0.20657	0.647352	-0.147711	0.662838	0.163411	-0.164704	-0.0672345	-0.269609	0.259378	0.390197	PCPG
	TCGA.QR.A70T	0.16058	0.118573	-0.509893	-0.230218	0.526752	-0.0366062	-0.317254	0.228889	0.422908	0.133637	0.102483	-0.73332	-0.102457	0.0624023	0.269097	-0.340564	0.205527	-0.44026	PCPG
	TCGA.QR.A70U	-0.0803359	0.0129291	-0.214446	-0.0560137	0.384725	0.294578	-0.129779	0.247023	0.102005	0.336559	0.171545	0.0406091	-0.191681	0.182968	-0.171265	-0.518668	0.108658	0.486455	PCPG
	TCGA.QR.A70V	0.17571	0.147551	-0.331135	-0.147494	0.282058	-0.484019	-0.272652	0.350852	0.340255	0.143755	0.175146	-0.218997	-0.0173784	-0.164133	0.0276176	-0.189224	-0.429	-0.0253165	PCPG
	TCGA.QR.A70W	0.122555	-0.0123673	-0.337592	-0.179504	0.433039	-0.0203038	-0.456496	0.125316	0.384411	0.0189124	0.153638	-0.0685279	0.0135671	-0.0167173	0.350087	-0.467518	-0.0261592	0.116867	PCPG
	TCGA.QR.A70X	0.453255	0.0221161	0.236758	-0.0502404	-0.022082	0.258951	0.0669034	-0.540827	-0.0954771	-0.387576	-0.124078	0.110977	-0.126691	0.398295	-0.403184	-0.189111	0.469111	0.538627	PCPG
	TCGA.QR.A7IN	0.112439	-0.0528536	-0.0608554	-0.124294	0.211495	0.4086	-0.209632	0.239933	0.281845	-0.0790843	0.128467	-0.0380711	-0.182651	-0.265941	0.0309418	0.0268904	-0.305219	0.769221	PCPG
	TCGA.QR.A7IP	0.275014	0.0259069	-0.135671	0.0316451	-0.0332243	0.0342152	-0.54041	0.246494	0.356853	0.384324	0.219365	-0.370865	0.194784	-0.419142	-0.0501495	-0.336847	-0.491026	-0.242125	PCPG
	TCGA.QT.A5XJ	0.223972	0.0855397	-0.187585	-0.161407	0.400401	0.16519	-0.0615359	0.160872	0.217036	-0.308186	0.423432	0.274112	0.221046	-0.525128	-0.0758926	-0.255548	-0.49369	0.156962	PCPG
	TCGA.QT.A5XK	0.185434	-0.279195	-0.0742184	-0.086976	-0.000504845	0.311162	-0.12383	-0.140631	0.257512	-0.496959	-0.056692	0.692425	0.185306	0.132105	-0.0488605	0.382536	0.0439755	0.343529	PCPG
	TCGA.QT.A5XL	0.0106544	-0.00726147	0.225927	0.29328	0.10232	0.376302	0.0345565	-0.325072	-0.372025	-0.175744	0.0419101	0.15979	0.231718	-0.480871	0.297428	0.491076	-0.647839	0.058096	PCPG
	TCGA.QT.A5XM	-0.43288	-0.192333	0.38195	0.0908633	-0.243936	-0.330541	0.588038	-0.107556	-0.261425	-0.43059	-0.372944	0.14467	0.208518	-0.0421542	-0.0769888	0.311418	-0.210646	0.511806	PCPG
	TCGA.QT.A5XN	-0.258382	0.387005	-0.0410154	-0.157804	0.660798	0.111399	0.364057	-0.116444	0.180519	-0.208165	0.321328	0.203153	-0.0615207	-0.530646	-0.237864	-0.00814575	-0.389544	0.536709	PCPG
	TCGA.QT.A5XO	-0.218266	0.133043	0.292779	0.0634226	-0.314585	-0.274633	0.120862	0.283293	0.292174	-0.168175	-0.0696847	0.723945	-0.0481188	-0.318282	-0.125421	0.134161	-0.459748	0.0708861	PCPG
	TCGA.QT.A5XP	0.297556	-0.211132	0.151146	0.505535	-0.103456	-0.329643	-0.195622	-0.289458	-0.166721	-0.390808	-0.0379768	0.466593	0.169053	-0.124131	-0.186535	0.161427	0.0424549	-0.111392	PCPG
	TCGA.QT.A69Q	0.317508	-0.217779	0.135639	-0.0397845	0.116245	-0.163212	0.137676	0.258244	0.0190466	-0.118705	-0.280838	0.176646	0.0624331	-0.340815	-0.236633	0.336683	0.0629921	-0.287251	PCPG
	TCGA.QT.A7U0	-0.270619	-0.0901613	-0.0397158	-0.279826	-0.103599	0.3373	0.554527	0.231921	0.0469911	0.116021	-0.186204	-0.47325	-0.250579	0.097436	-0.190994	0.104845	0.426547	-0.0481013	PCPG
	TCGA.RM.A68T	0.0495579	0.0627266	-0.0119553	-0.145933	-0.221315	0.316961	-0.0931493	-0.000157042	0.0476284	-0.0722196	-0.180651	0.0866201	0.3574	0.305705	-0.15361	-0.0359406	0.171458	-0.254803	PCPG
	TCGA.RM.A68W	0.231041	-0.0763406	-0.00580551	-0.433058	0.284258	0.282383	0.0579122	-0.25219	-0.347438	0.29858	-0.291519	0.138778	0.36593	0.201039	0.310524	0.217319	-0.0985326	-0.00253165	PCPG
	TCGA.RT.A6Y9	0.24414	-0.0130974	0.227323	-0.314983	0.449683	-0.445123	0.00552105	-0.109856	0.26695	-0.272235	0.293179	0.20496	-0.375963	-0.288151	4.6702e-05	0.381363	-0.25207	0.778792	PCPG
	TCGA.RT.A6YA	-0.221633	0.222757	-0.0169047	-0.0732769	0.127107	0.398288	0.392094	-0.439519	-0.0411073	-0.185305	0.227263	0.231997	0.193914	-0.173327	-0.0339481	0.0130736	-0.0119135	0.309961	PCPG
	TCGA.RT.A6YC	-0.269857	-0.202886	0.394663	-0.200237	0.232064	-0.35161	0.15332	-0.00963789	0.109845	0.0627099	-0.105777	-0.129442	-0.304679	-0.193715	-0.221797	0.30449	0.371853	0.762864	PCPG
	TCGA.RW.A67V	0.257512	0.071957	-0.45706	0.0286537	0.519027	0.363644	-0.0447097	0.193622	-0.265603	0.269268	-0.224959	0.260219	0.114142	0.283631	0.190863	-0.120682	-0.00337391	0.346924	PCPG
	TCGA.RW.A67W	0.243932	-0.183502	-0.136427	0.121034	-0.13205	0.0466321	-0.145334	0.0126133	-0.116956	-0.0678932	-0.143635	0.498143	-0.131066	0.516179	-0.0821501	-0.294044	0.376729	0.721519	PCPG
	TCGA.RW.A67X	0.588912	-0.273406	0.150588	0.306782	0.209812	0.344353	-0.269449	-0.491258	-0.488534	-0.412655	-0.00732668	-0.653358	-0.0144441	0.19487	0.10116	0.453743	0.16163	0.372152	PCPG
	TCGA.RW.A67Y	0.150263	0.277014	-0.301712	-0.051344	0.471617	-0.36871	-0.269928	0.43877	0.396579	-0.109589	0.368509	-0.231018	-0.157585	-0.427207	0.0497466	-0.347914	-0.517469	-0.0308794	PCPG
	TCGA.RW.A680	0.0221175	-0.302222	-0.0361054	-0.0240509	0.1491	0.471859	-0.133011	0.112578	-0.295059	0.207739	0.165869	-0.0583756	-0.063242	0.157641	0.350568	-0.260528	0.0179183	-0.392646	PCPG
	TCGA.RW.A681	-0.0310558	0.188395	-0.385332	0.0695673	0.437172	0.0146498	-0.403951	0.408762	0.407437	-0.304935	0.346081	-0.090829	-0.173849	-0.163488	0.0963812	-0.32146	-0.286401	-0.559494	PCPG
	TCGA.RW.A684	-0.103025	0.197274	0.108596	-0.0745068	0.392557	0.126943	-0.334769	-0.0706024	-0.202811	0.324361	-0.125902	0.520052	0.141237	0.123147	-0.00251182	-0.166708	0.0813219	0.799197	PCPG
	TCGA.RW.A685	0.353453	-0.253886	0.109855	-0.139677	-0.58336	-0.36802	-0.46134	-0.0851635	0.127644	0.124595	-0.211816	-0.116751	0.0736238	0.530024	0.0223145	-0.237634	0.666324	0.5177	PCPG
	TCGA.RW.A686	-0.263979	0.232123	-0.37158	0.119269	-0.234593	0.397602	0.0669934	0.17923	0.131097	-0.143915	0.240513	-0.514271	-0.106649	-0.0168961	0.160257	-0.5523	0.305124	-0.41519	PCPG
	TCGA.RW.A688	-0.131781	0.0797734	-0.000973526	0.105293	0.496797	-0.368277	-0.18772	0.310682	0.374571	0.0887183	0.194754	-0.120195	0.0880279	-0.491178	0.0853801	-0.414113	-0.515158	-0.470886	PCPG
	TCGA.RW.A689	-0.217158	0.0273652	0.389026	-0.0742986	-0.17585	-0.263156	0.172337	-0.0343895	-0.0584795	0.0495232	-0.132887	0.429717	-0.0768526	0.239758	-0.341312	0.441493	-0.208097	0.541772	PCPG
	TCGA.RW.A68A	0.0248052	0.0838638	-0.220743	-0.165403	0.0777891	0.181465	-0.395716	0.494166	-0.171342	0.352276	0.145463	0.0625467	0.0409819	0.135393	0.375011	-0.281263	-0.524429	-0.605063	PCPG
	TCGA.RW.A68B	-0.249202	-0.0784289	-0.117923	-0.188384	0.107807	0.217617	-0.492353	0.519792	0.1749	0.291723	0.105908	-0.441226	0.0600899	-0.0351237	0.328495	-0.0640668	-0.22911	-0.691139	PCPG
	TCGA.RW.A68C	-0.287144	-0.110308	0.2125	0.238975	-0.28972	0.541915	0.00559738	-0.267418	-0.0936851	0.0245139	0.157823	0.298798	-0.149166	-0.390169	0.181592	0.31796	0.214341	0.541038	PCPG
	TCGA.RW.A68D	0.135774	0.312492	-0.276571	0.114597	-0.0963518	-0.168626	-0.26857	0.403199	0.0823614	-0.150137	0.194208	0.263735	-0.178075	0.121395	-0.176157	-0.139758	0.0892388	-0.817722	PCPG
	TCGA.RW.A68F	0.208363	-0.0951733	-0.0563995	-0.248497	0.0275096	0.102357	-0.368589	0.31117	-0.259202	-0.358501	0.229058	0.384882	0.0575707	0.505993	-0.17575	-0.0440398	0.0651223	0.0303797	PCPG
	TCGA.RW.A68G	-0.126985	0.094167	0.222013	0.134658	-0.273783	0.268731	-0.0765934	-0.214867	-0.129973	0.433164	-0.241971	0.428088	0.305168	-0.0829626	0.0557778	-0.157364	-0.235482	0.0379747	PCPG
	TCGA.RW.A7CZ	-0.0614963	0.110016	-0.127356	0.33373	0.587511	0.192695	-0.254011	0.243733	0.0437654	0.249155	-0.0495841	-0.322197	-0.0357201	-0.295363	-0.199843	0.0178051	-0.229536	-0.886076	PCPG
	TCGA.RW.A7D0	0.389707	-0.341465	0.32898	0.207158	-0.413903	-0.372236	-0.477195	-0.282183	-0.26522	0.0982177	-0.247627	0.221861	-0.000139556	0.543396	0.0297948	0.263601	0.266138	0.556962	PCPG
	TCGA.RW.A8AZ	-0.281142	0.00986447	0.388038	0.23162	0.320703	-0.318368	0.308249	0.056731	-0.168548	0.184258	-0.0679519	0.412784	-0.160887	-0.304286	-0.0970621	-0.0166726	-0.42256	0.381785	PCPG
	TCGA.RX.A8JQ	0.068776	0.121693	0.0231021	-0.0244306	-0.0326697	-0.21343	-0.273616	-0.00871382	0.438639	0.338276	0.261091	0.460888	-0.279372	-0.4498	-0.435912	0.114696	-0.0827542	-0.134333	PCPG
	TCGA.S7.A7WL	0.100938	0.0797171	-0.278053	-0.314877	0.262455	-0.112805	-0.123191	0.282267	-0.24911	-0.0988284	0.168784	0.643478	-0.294444	0.466529	0.0405966	0.0915309	0.433873	0.696203	PCPG
	TCGA.S7.A7WM	0.35303	-0.0419375	0.473752	0.262476	0.187112	-0.0876764	0.285993	-0.594936	-0.138913	0.278098	-0.188449	0.134518	-0.134293	-0.338436	-0.338275	0.205828	0.145292	0.734177	PCPG
	TCGA.S7.A7WN	-0.253116	0.297637	0.0999451	-0.00202852	0.398896	-0.183394	0.554467	-0.0965399	-0.166164	-0.15779	-0.145984	0.57868	-0.0250003	-0.337749	-0.24874	0.038312	-0.211011	0.807542	PCPG
	TCGA.S7.A7WO	0.230547	0.0572515	0.418226	-0.227523	-0.562695	-0.065936	-0.0617433	-0.390759	-0.330288	-0.104475	-0.40178	0.00852633	0.36142	0.192289	0.315249	0.319967	-0.0187772	-0.0885162	PCPG
	TCGA.S7.A7WP	-0.0274011	0.0215043	0.24157	0.202434	-0.189662	0.488148	0.140581	0.084328	-0.268818	-0.18507	0.0518889	-0.193572	-0.207193	-0.462839	0.084562	0.451337	-0.361385	-0.376437	PCPG
	TCGA.S7.A7WQ	-0.269872	-0.197507	0.119167	-0.0710651	-0.525051	0.263767	0.158953	-0.0830313	-0.209358	-0.34635	-0.235119	0.538482	-0.0527909	0.354932	0.308161	0.467916	0.379071	0.443038	PCPG
	TCGA.S7.A7WR	0.0873709	-0.0234586	-0.409745	-0.0698497	-0.443704	-0.0425666	0.140646	0.186333	-0.114437	-0.484514	0.222518	0.352905	-0.0118873	0.314878	0.0857779	0.195672	0.551282	-0.0202532	PCPG
	TCGA.S7.A7WT	-0.428195	0.0271027	-0.374203	-0.166872	0.305458	0.616667	0.625876	-0.0439989	0.0783261	0.159777	-0.148896	-0.305449	-0.0860613	-0.21256	-0.108229	-0.14228	0.443517	0.516295	PCPG
	TCGA.S7.A7WU	0.246214	0.343305	-0.383777	-0.195432	0.0435561	0.0803109	0.158312	0.168691	0.156959	0.0664765	0.247691	-0.549495	-0.0192497	-0.246824	-0.135179	0.263228	-0.204327	-0.836842	PCPG
	TCGA.S7.A7WV	0.130007	-0.083713	0.508141	-0.353106	-0.589928	0.337198	0.525402	-0.505124	-0.492498	-0.0247979	-0.34237	-0.380284	0.20806	0.0544333	0.215597	0.553662	0.0527455	0.817722	PCPG
	TCGA.S7.A7WW	-0.0503811	0.118112	0.565855	-0.134866	0.115075	-0.132595	0.0624688	-0.466077	-0.326043	-0.211571	-0.251917	-0.0816797	0.0285207	0.101948	-0.281195	0.491083	0.183025	0.751115	PCPG
	TCGA.S7.A7WX	0.327069	-0.542637	0.321886	-0.0448713	-0.221322	-0.378471	-0.250729	-0.232649	-0.269807	-0.227432	-0.0536042	0.512842	0.348005	0.32366	0.201536	0.570292	-0.25204	0.441214	PCPG
	TCGA.S7.A7X0	-0.267935	0.389919	0.107863	0.00350435	-0.0163965	-0.0160812	0.242027	-0.269627	-0.212583	-0.159006	0.24301	0.0913706	0.28236	-0.656799	0.0619871	0.379479	-0.60345	0.585818	PCPG
	TCGA.S7.A7X1	-0.45431	0.140561	-0.0530834	0.0399147	-0.239142	-0.00814844	0.267725	-0.256062	-0.308508	-0.120919	-0.0125998	0.0876846	0.302412	-0.265844	0.213309	0.317473	0.0708661	-0.345023	PCPG
	TCGA.S7.A7X2	0.0852335	-0.340423	0.414382	-0.0184083	-0.232515	-0.119326	-0.279944	-0.40097	-0.499301	-0.102292	-0.114834	0.601124	0.243382	0.476957	0.311132	0.442246	0.135536	0.712277	PCPG
	TCGA.SA.A6C2	0.185224	-0.194355	0.0498859	-0.114207	0.485655	-0.195479	-0.363414	0.31346	0.252746	-0.0917803	0.130203	0.0725538	0.132756	-0.302839	-0.153052	-0.0506058	-0.0395396	-0.236931	PCPG
	TCGA.SP.A6QC	0.440101	-0.307239	0.0754272	0.0138106	0.132492	-0.175673	0.091512	-0.487787	-0.423446	-0.101562	-0.29176	0.668104	-0.0912608	0.514774	0.161472	0.212445	0.562731	0.650633	PCPG
	TCGA.SP.A6QD	-0.0622428	-0.0859665	-0.162097	-0.176626	0.217944	0.35855	-0.181405	-0.166671	0.20575	0.234318	-0.0807827	-0.269818	0.229371	-0.14978	0.0380122	0.0380262	-0.0533974	-0.643251	PCPG
	TCGA.SP.A6QF	0.106514	-0.464594	-0.307753	0.097561	0.357429	0.616722	0.0435303	-0.266297	-0.174397	0.0117325	-0.283073	0.557821	-0.0261824	0.620968	-0.0283741	-0.324435	0.70712	0.718987	PCPG
	TCGA.SP.A6QG	0.0180684	0.0764446	-0.419657	-0.141825	0.193509	-0.0318292	-0.211853	0.338621	0.281575	0.00719975	0.351754	-0.51464	-0.148967	-0.026096	-0.0780049	-0.41744	0.216265	-0.814118	PCPG
	TCGA.SP.A6QH	-0.145379	-0.00840245	-0.197043	-0.289975	-0.190113	0.0428258	0.0870185	-0.104299	0.163182	0.101064	0.150268	-0.200051	0.0534981	-0.332003	0.181739	-0.185941	0.361763	-0.425316	PCPG
	TCGA.SP.A6QI	0.0301604	0.0685219	-0.266815	-0.0639854	0.283265	-0.285531	-0.158635	-0.022736	0.111139	-0.225928	-0.0486085	0.000751618	0.321473	0.335581	-0.180828	-0.175099	-0.170267	0.409885	PCPG
	TCGA.SP.A6QJ	-0.195332	-0.179461	0.0975395	0.0647745	0.1782	0.267426	0.0222914	-0.486058	-0.374267	-0.425312	-0.0567072	0.479695	0.204701	0.356768	0.293716	-0.107206	0.40989	0.60049	PCPG
	TCGA.SP.A6QK	0.103945	0.217989	0.491206	-0.278756	-0.3356	-0.203064	0.529105	-0.389599	-0.232428	0.180517	-0.342266	0.116951	-0.0677713	0.0703248	-0.23053	-0.0604677	-0.000585231	0.36962	PCPG
	TCGA.SQ.A6I4	0.23043	-0.263556	0.434989	0.107679	-0.272591	0.527598	0.517766	-0.482695	-0.317944	-0.10373	-0.147295	-0.632341	0.128983	0.100387	-0.150932	-0.00382509	0.1872	-0.0911392	PCPG
	TCGA.SQ.A6I6	-0.0277627	0.0897147	-0.0902683	0.00878946	0.290694	-0.296562	0.0184244	0.343961	0.455989	-0.298172	0.382136	-0.068232	-0.120948	-0.652967	-0.165506	-0.0810016	-0.347413	-0.432337	PCPG
	TCGA.SR.A6MP	-0.330734	-0.217369	0.498228	0.105172	-0.223804	-0.120447	0.267715	0.104139	0.271062	-0.484634	-0.135309	-0.190355	-0.129191	-0.176632	-0.0638256	0.0647166	0.17519	-0.605762	PCPG
	TCGA.SR.A6MQ	-0.0337127	0.152632	-0.358329	-0.329793	-0.10196	0.284307	0.575563	0.0979026	0.4024	0.336629	-0.198824	0.156899	-0.271327	0.101395	-0.42531	-0.164196	0.286769	-0.328491	PCPG
	TCGA.SR.A6MR	-0.319196	-0.0337761	-0.159258	0.411409	0.477998	0.304686	0.52409	-0.0343273	-0.428013	0.239315	-0.241915	-0.902865	0.0678278	-0.0818965	-0.0506253	0.0571291	0.0664774	-0.266701	PCPG
	TCGA.SR.A6MS	0.284692	-0.10546	0.0191781	0.0510341	0.373965	0.495576	0.100806	-0.223704	-0.374527	-0.113351	-0.0413091	0.277207	-0.186174	0.283342	-0.064537	-0.251609	0.0788502	-0.653328	PCPG
	TCGA.SR.A6MT	0.0204174	0.177638	-0.0013919	0.0286234	0.560248	-0.231749	-0.114208	0.368372	0.133714	-0.0228461	0.143642	-0.45374	-0.114667	-0.53365	-0.245961	0.108388	-0.431527	0.491139	PCPG
	TCGA.SR.A6MU	0.0508125	0.334495	0.402863	0.148787	-0.410507	0.36121	-0.220535	-0.356651	-0.335288	-0.105886	-0.143162	0.70746	0.0389938	0.47061	-0.249801	-0.169578	-0.16692	0.251717	PCPG
	TCGA.SR.A6MV	0.0851775	0.0436892	-0.294722	-0.266868	0.512192	0.370112	0.232771	-0.187392	-0.0611281	0.547697	0.0396528	0.480435	-0.194435	0.112456	0.00749762	-0.318262	0.201395	0.485369	PCPG
	TCGA.SR.A6MX	0.0804388	0.136705	0.306799	-0.374808	0.0461615	-0.412307	0.0793081	0.292018	0.135437	0.317834	0.0720022	-0.61769	-0.0686634	-0.482165	0.135678	0.000744048	-0.475989	-0.379747	PCPG
	TCGA.SR.A6MY	-0.454672	-0.188563	0.356497	-0.336375	0.25511	-0.187906	0.568595	-0.158486	-0.149351	-0.443343	-0.142269	0.655745	-0.153364	0.400237	0.0773735	-0.08426	0.442296	0.544304	PCPG
	TCGA.SR.A6MZ	0.341578	-0.349235	0.285504	-0.434897	-0.0214921	-0.115942	0.0122786	-0.0639452	-0.29592	-0.0419247	-0.336708	0.650056	-0.150422	0.564909	0.0193798	0.401729	0.562793	0.681013	PCPG
	TCGA.SR.A6N0	0.11628	0.198059	0.406367	0.0659544	-0.419116	-0.246014	0.0012351	-0.255251	-0.337872	-0.205917	-0.0772609	-0.247964	0.129302	-0.102108	-0.154738	0.472767	-0.23204	-0.15857	PCPG
	TCGA.TT.A6YJ	-0.267886	0.0719768	-0.302394	0.219235	0.549758	-0.203363	-0.111923	0.435858	0.27563	-0.235892	0.269363	-0.0948297	-0.0843884	-0.103793	0.318431	-0.602062	-0.23633	-0.698085	PCPG
	TCGA.TT.A6YK	-0.0972973	0.114697	-0.135889	-0.450834	-0.0438523	-0.0690686	0.487426	-0.157112	0.227311	0.22774	0.0711038	-0.560133	-0.00681342	-0.333338	-0.0683449	-0.13647	-0.111383	0.521413	PCPG
	TCGA.TT.A6YN	-0.313677	-0.0422823	-0.193819	-0.291563	-0.1897	0.185225	0.560292	0.38806	0.407212	-0.0522708	-7.77156e-16	-0.0177665	-0.197958	-0.366123	-0.154891	0.0636888	-0.151455	-0.653165	PCPG
	TCGA.TT.A6YO	-0.00952592	0.238801	0.296064	-0.229407	-0.230401	0.0561356	-0.121957	-0.236078	-0.173032	0.0304875	-0.334166	-0.355135	0.251484	0.321031	0.236261	-0.020668	0.193129	-0.0936709	PCPG
	TCGA.TT.A6YP	-0.153164	0.192914	0.167132	0.304843	-0.166162	0.0647457	0.266069	0.0229828	-0.257671	-0.278131	-0.221826	-0.172589	-0.0417024	-0.572752	0.225999	0.363288	-0.168644	-0.760275	PCPG
	TCGA.W2.A7H5	-0.0229086	-0.152488	-0.335949	0.117641	0.00754047	-0.280984	-0.362596	0.329488	0.375543	-0.155785	0.276158	-0.190503	-0.299376	0.0213472	0.0322805	-0.418964	0.337582	-0.596639	PCPG
	TCGA.W2.A7H7	0.0698502	-0.120862	-0.211716	-0.147442	-0.0878848	0.54211	-0.0654132	-0.184748	-0.332082	0.211616	-0.0672857	-0.0719836	0.240705	0.352876	0.251653	0.0684267	0.124679	-0.471005	PCPG
	TCGA.W2.A7HA	-0.110093	-0.187835	0.557701	-0.243004	-0.220407	-0.235368	-0.184873	0.148143	0.284112	-0.0355338	-0.0108471	-0.213065	-0.111141	-0.185257	-0.149705	0.390404	-0.371728	-0.215566	PCPG
	TCGA.W2.A7HB	-0.107172	0.155565	0.245135	-0.208739	-0.0679448	-0.317276	-0.310878	0.431558	0.573647	0.245408	0.148552	0.108855	-0.187127	-0.483011	-0.324251	-0.186468	-0.350954	-0.0768862	PCPG
	TCGA.W2.A7HC	0.133272	-0.169008	0.235915	0.318645	-0.310068	-0.329737	0.320112	-0.386896	-0.10464	-0.435168	-0.203905	0.604061	-0.222249	0.193991	-0.111598	0.296926	0.267742	0.499105	PCPG
	TCGA.W2.A7HD	0.163015	0.276751	-0.217509	0.068069	-0.390369	-0.432136	-0.157819	-0.0693978	0.275533	-0.151422	0.145707	0.527182	0.00251394	-0.0813302	-0.210033	-0.239432	-0.441959	0.0682658	PCPG
	TCGA.W2.A7HE	0.188892	-0.0112192	0.452647	-0.417257	-0.678872	-0.488365	-0.192307	-0.21606	-0.117555	0.320648	-0.228362	0.421377	-0.000579702	0.463677	-0.0646044	0.255655	0.428524	0.639261	PCPG
	TCGA.W2.A7HF	0.374634	0.302524	-0.373704	-0.362013	-0.139369	-0.293057	-0.269766	0.118213	0.239823	0.0415695	0.382521	-0.252929	0.142898	-0.385924	0.112227	-0.208171	-0.551118	-0.350194	PCPG
	TCGA.W2.A7HH	-0.197451	-0.0192862	-0.172328	0.2539	-0.459456	0.325373	-0.188848	0.379368	0.471988	0.159596	0.139239	-0.647557	-0.117252	-0.367609	-0.167908	-0.157616	-0.0212331	-0.941772	PCPG
	TCGA.W2.A7UY	-0.34979	-0.0405213	0.193485	0.235072	-0.051988	0.313509	0.248611	-0.374435	-0.521997	-0.143964	-0.356191	0.475841	0.346958	0.201773	0.388548	0.429202	0.212829	0.440464	PCPG
	TCGA.WB.A80K	0.232548	-0.231994	0.187007	-0.0758354	-0.467499	0.0418259	0.0745139	-0.0444597	0.0202587	-0.342137	0.0830859	0.702965	0.0564982	0.030402	-0.417221	-0.0666918	0.487127	-0.490183	PCPG
	TCGA.WB.A80L	0.0392093	0.0945383	0.203868	0.302244	-0.431086	0.383498	0.386125	0.249621	-0.124494	-0.362414	-0.139676	-0.140695	-0.181422	-0.221702	-0.0950184	-0.380487	0.0953677	-0.693901	PCPG
	TCGA.WB.A80M	-0.260723	0.0152641	-0.473043	0.0959689	-0.0411311	0.267482	0.0905169	-0.124183	0.100825	0.317594	0.0820662	0.354148	0.0929367	0.0989213	0.0652159	-0.352463	0.241195	-0.152211	PCPG
	TCGA.WB.A80N	-0.193316	-0.242938	0.0315686	-0.0556771	-0.452218	-0.388697	0.313882	-0.21979	0.305022	0.363641	-0.128873	0.130545	-0.0183786	0.101436	-0.165957	-0.232617	0.326609	0.493671	PCPG
	TCGA.WB.A80O	0.386152	-0.0432112	0.244521	0.212359	-0.207158	-0.207124	0.277723	-0.525897	-0.0498669	-0.454618	-0.218522	0.263554	0.0928592	-0.13566	-0.208231	0.382286	0.186358	0.366585	PCPG
	TCGA.WB.A80P	-0.0668284	0.0295706	0.291388	-0.224794	0.0278113	0.178731	-0.343444	0.384839	0.16633	0.0310375	-0.037733	-0.601147	-0.0262354	-0.121211	0.0508124	0.376929	-0.52907	-0.49291	PCPG
	TCGA.WB.A80Q	-0.00123946	-0.0723528	-0.355092	0.299311	-0.0714885	0.258512	0.105067	0.156277	-0.214391	0.216358	0.0900107	-0.14467	0.000514149	0.0811753	0.116217	-0.491029	0.350532	-0.444581	PCPG
	TCGA.WB.A80V	0.12183	0.101287	-0.163823	0.209182	-0.115649	-0.364467	-0.270593	0.0538693	0.348079	-0.0384324	0.189912	0.498308	-0.178494	-0.0021397	0.0916378	-0.310085	-0.202226	-0.555151	PCPG
	TCGA.WB.A80Y	-0.295804	0.20613	-0.405216	-0.0114776	0.0890479	0.181603	0.202288	0.12249	0.12338	-0.255802	0.232387	-0.0888325	-0.0545228	-0.0443428	0.0676573	-0.0478514	0.199189	0.270004	PCPG
	TCGA.WB.A814	-0.0502537	0.0910145	0.423053	0.26939	-0.18498	0.386772	0.20005	-0.254515	-0.436106	-0.202688	0.0447856	0.104061	0.0273288	-0.328974	0.0303848	0.520186	-0.485466	0.556962	PCPG
	TCGA.WB.A815	-0.18327	0.0903751	0.260052	0.0143821	-0.388556	0.256881	0.24137	-0.010583	-0.400459	-0.206485	0.0413265	-0.182741	0.309726	0.256246	-0.223924	0.377551	-0.0362444	-0.57804	PCPG
	TCGA.WB.A816	0.0263726	0.181894	0.485811	-0.0197493	-0.532286	-0.119224	0.0633859	-0.384297	-0.338373	-0.00988678	-0.397889	0.0819067	0.211541	0.481735	0.0806774	-0.0453961	0.253575	-0.281123	PCPG
	TCGA.WB.A817	-0.22316	0.0706927	0.349425	0.106312	0.0449717	0.273798	0.416441	0.157236	-0.0355556	0.303214	-0.359898	-0.461042	0.0825397	-0.277151	-0.189669	0.00982879	-0.553986	-0.132394	PCPG
	TCGA.WB.A818	0.123991	-0.0174347	-0.0288022	0.357072	-0.332117	-0.313247	-0.118299	0.0478576	0.323611	-0.216589	-0.0367101	-0.0461663	-0.0330674	0.0647062	-0.446612	0.168622	-0.215834	-0.192648	PCPG
	TCGA.WB.A819	0.216266	-0.269539	-0.228489	-0.177435	-0.273622	0.0370795	-0.427274	-0.197257	-0.0918055	-0.375066	0.00832286	0.729603	-0.059782	0.664013	-0.188151	0.298349	0.674211	0.701266	PCPG
	TCGA.WB.A81A	0.156511	0.306106	0.00437782	0.265102	0.199687	0.0218811	-0.23486	0.0697747	-0.0830416	0.15026	0.29459	-0.531009	-0.0478462	-0.441363	0.0378255	-0.26544	-0.58271	-0.402532	PCPG
	TCGA.WB.A81D	0.357717	-0.198537	0.306464	-0.293846	-0.489838	-0.230353	0.0731098	0.192273	0.117829	-0.092739	-0.1166	0.0609137	0.155984	-0.0873756	-0.190271	0.221987	-0.0918635	0.306847	PCPG
	TCGA.WB.A81E	-0.0942852	-0.122133	-0.354699	0.019867	0.409002	0.0672209	-0.0659073	0.334139	0.160915	-0.440615	0.197176	0.321259	0.0146573	-0.0129009	0.00521882	0.0407937	-0.197457	-0.184238	PCPG
	TCGA.WB.A81F	-0.257297	-0.301743	0.390375	-0.342569	0.531674	0.209673	-0.138932	0.208332	0.0256636	-0.153463	-0.351963	0.559261	0.0808425	-0.0836057	0.150934	0.47217	-0.153384	0.636002	PCPG
	TCGA.WB.A81G	-0.177778	-0.0288941	0.0381595	0.220488	-0.0964605	0.0707794	-0.253683	0.284694	0.0564455	0.428983	-0.147557	-0.593004	0.115283	-0.0277962	-0.200415	0.0786405	-0.0932478	-0.564557	PCPG
	TCGA.WB.A81H	0.0338594	0.101262	0.496788	-0.148009	-0.567779	-0.549946	0.546815	-0.464478	-0.0286811	-0.21572	-0.481044	0.299011	0.141425	-0.0997924	-0.263639	0.373976	0.0189914	0.0675226	PCPG
	TCGA.WB.A81I	0.198567	0.125007	0.155202	0.301326	0.44056	0.0932642	-0.157457	0.166482	0.00410732	0.379826	0.0155314	0.183794	-0.0200405	-0.448083	-0.398858	0.268704	-0.567498	-0.643038	PCPG
	TCGA.WB.A81J	0.202724	0.104804	0.115101	0.193745	0.653421	0.0689534	-0.204178	-0.231235	0.0148346	0.052012	0.0809681	0.0126904	0.0848714	-0.315808	-0.0954983	0.356879	-0.692577	-0.530943	PCPG
	TCGA.WB.A81K	0.363979	-0.33893	0.207688	-0.0246157	-0.376441	0.0129534	-0.325265	-0.377706	-0.369412	-0.311952	-0.190605	0.0685279	0.315206	0.284033	0.162721	0.370397	0.0808839	0.325076	PCPG
	TCGA.WB.A81M	-0.0922477	0.195523	-0.390933	-0.214661	-0.0373255	-0.101477	-0.252383	0.423321	0.597228	0.430223	0.0296016	0.200284	-0.240835	-0.405629	0.0762625	-0.185098	-0.359064	-0.582278	PCPG
	TCGA.WB.A81N	0.0944801	-0.0837019	0.0227438	0.29519	0.59586	0.149785	0.0659261	-0.125007	0.0790473	-0.363345	0.11904	0.61816	-0.393898	0.0124882	-0.322953	0.0222815	-0.375038	0.638336	PCPG
	TCGA.WB.A81P	0.0370084	0.194052	-0.413792	0.00677368	0.422469	-0.196786	0.337124	0.3726	0.118611	-0.00270935	0.0606625	-0.457827	-0.0221323	-0.298336	-0.366438	-0.153005	0.446189	-0.738371	PCPG
	TCGA.WB.A81Q	0.369157	-0.020067	-0.203021	-0.208796	0.194172	-0.197191	-0.494099	0.388997	0.336744	0.20286	0.217429	-0.13198	-0.283275	0.157864	-0.0880571	-0.040964	-0.0618803	0.454456	PCPG
	TCGA.WB.A81R	-0.299119	0.120724	-0.355926	0.529798	-0.0719794	-0.328049	-0.317774	0.106129	0.363918	-0.324081	0.187948	0.266286	0.0397817	0.290116	-0.0118743	-0.529463	-0.259156	0.003367	PCPG
	TCGA.WB.A81S	0.0809331	0.0443162	0.127863	0.0941262	-0.0400281	-0.0886553	-0.0535496	-0.117787	0.108101	0.183333	0.0151214	0.598438	-0.161811	-0.232249	-0.468052	0.444871	0.183463	0.607595	PCPG
	TCGA.WB.A81T	0.168601	-0.0652956	0.0990412	0.168701	-0.322635	-0.38021	-0.0551188	-0.232661	0.159527	-0.0698506	-0.0530317	0.65069	-0.00938865	0.199465	-0.447081	0.0847893	0.10135	-0.126582	PCPG
	TCGA.WB.A81V	-0.275943	0.0513479	-0.195497	-0.117991	-0.0535805	0.523946	0.29259	-0.0893384	-0.257057	-0.151595	-0.218819	0.0183669	0.0439667	0.549471	-0.000989273	-0.291966	0.600237	-0.596243	PCPG
	TCGA.WB.A81W	0.0003697	-0.00233929	-0.354867	0.0189294	0.184017	-0.305038	-0.224842	0.272141	0.466035	0.409757	0.429231	0.686016	-0.334643	0.218459	-0.31844	-0.275131	-0.481884	0.857177	PCPG
	TCGA.WB.A821	-0.0869435	0.157606	-0.20887	0.247526	0.0957105	-0.399308	0.468806	0.184388	-0.0798273	0.170408	0.0450444	-0.288164	-0.332888	-0.381703	0.262204	0.379537	-0.565504	-0.83038	PCPG
	TCGA.WB.A822	-0.108881	0.0667674	0.283815	-0.299148	-0.453171	0.24005	0.360476	-0.205242	-0.00826201	0.298197	-0.247185	-0.0862944	-0.155286	0.0562466	0.0829616	0.387885	-0.023622	0.593453	PCPG
	TCGA.XG.A823	0.319823	-0.253421	0.129306	-0.0601045	-0.216562	0.11909	-0.13381	-0.477268	-0.496607	0.211949	-0.164026	0.406175	0.322923	0.537214	0.181721	0.315009	0.353115	0.589873	PCPG
4	TCGA.2V.A95S	0.249858	-0.365939	-0.246748	-0.575982	-0.18891	0.586984	-0.161287	0.168085	-0.00690326	-0.121028	0.163036	0.646211	-0.295076	0.589547	-0.306863	0.141697	0.628676	0.883544	LIHC
	TCGA.2Y.A9GS	-0.128805	0.173532	0.168083	0.0859761	0.389581	-0.366135	-0.152957	0.250854	0.108456	0.218045	-0.173824	0.118895	0.184308	-0.506733	0.0784542	0.119378	-0.635032	-0.539721	LIHC
	TCGA.2Y.A9GT	0.431731	-0.375651	-0.375725	-0.228742	-0.0579375	-0.209797	-0.154149	-0.00410247	0.285147	0.205508	0.0723434	0.219082	-0.224242	0.113116	-0.168139	0.161236	0.610041	0.732561	LIHC
	TCGA.2Y.A9GU	0.323753	0.224199	-0.181344	0.175781	0.158022	-0.305181	-0.0299129	0.317887	0.199711	-0.01242	0.305982	-0.471106	-0.357417	-0.369813	-0.289182	-0.55295	-0.0832616	0.105939	LIHC
	TCGA.2Y.A9GV	0.188923	0.0683341	0.0192118	0.202584	-0.27937	-0.5216	0.352125	-0.228326	0.0614838	-0.0620097	0.0660679	-0.182741	-0.0397165	-0.425096	-0.179303	0.388851	0.215276	-0.212826	LIHC
	TCGA.2Y.A9GW	0.256294	-0.378367	0.544397	-0.138714	0.0635595	-0.403867	0.363281	-0.342156	-0.281112	-0.0538386	-0.169165	0.576917	0.321831	-0.350725	-0.182504	0.581524	-0.232909	0.0089689	LIHC
	TCGA.2Y.A9GX	-0.0216988	-0.295614	0.487233	-0.0837551	-0.496905	-0.35167	0.246534	-0.284829	0.0944516	0.241145	-0.222595	-0.0659898	0.13067	-0.258019	-0.360407	0.593433	-0.151043	0.405031	LIHC
	TCGA.2Y.A9GY	0.313852	-0.220574	-0.193989	-0.399069	0.409779	0.0822936	-0.3586	0.0975405	-0.178387	-0.232125	0.211568	0.501541	0.00159829	0.492738	0.0405073	0.375422	0.370044	0.83038	LIHC
	TCGA.2Y.A9GZ	0.201567	0.217244	-0.0572182	0.270054	-0.384455	-0.202113	-0.0498133	-0.0510522	0.363876	-0.30443	0.0137305	-0.766815	0.0541293	-0.422631	0.033705	-0.34229	-0.135945	-0.640949	LIHC
	TCGA.2Y.A9H0	-0.0487043	-0.144382	0.295102	-0.0829408	-0.283359	0.143675	0.0080744	0.0156088	-0.161017	-0.378545	0.321211	0.68156	-0.461306	0.306249	0.0242373	0.04373	0.274763	0.678481	LIHC
	TCGA.2Y.A9H1	0.0901261	-0.277507	-0.0838179	-0.0922064	0.172985	0.506751	-0.155729	-0.596321	-0.35017	-0.0305475	0.269267	-0.329857	0.232892	0.45449	-0.0877489	0.174551	0.521548	0.585962	LIHC
	TCGA.2Y.A9H2	-0.139588	0.0661216	-0.381184	0.0567499	0.521403	-0.139292	0.0871143	-0.199563	0.213616	0.447064	0.284467	0.667463	-0.0443725	-0.0726134	-0.299066	-0.235416	0.210282	0.339241	LIHC
	TCGA.2Y.A9H3	0.379022	-0.265088	-0.218373	0.701905	0.165175	0.319165	-0.337999	-0.430433	-0.486751	0.0164311	0.0208529	-0.33556	-0.0621173	0.344094	-0.0097909	-0.133473	0.387517	0.389873	LIHC
	TCGA.2Y.A9H4	-0.120253	-0.101282	-0.0330306	0.194049	-0.0720006	0.231436	-0.0991954	-0.169286	-0.0600551	0.0152072	0.0589331	-0.0389655	-0.0111645	0.230702	0.0176641	0.103188	0.450772	0.420889	LIHC
	TCGA.2Y.A9H5	0.378782	0.103276	0.013705	-0.0335941	0.456744	-0.404045	-0.104811	0.209911	-0.0614961	-0.0932845	0.310737	-0.45231	0.0938964	-0.382238	-0.261804	-0.120637	-0.428834	0.137936	LIHC
	TCGA.2Y.A9H6	0.450668	-0.221858	-0.0155665	0.401242	-0.309892	0.0112375	-0.102268	-0.309407	-0.228113	0.286348	-0.0373082	-0.251269	0.362104	-0.217194	-0.382456	0.122533	0.134475	-0.188788	LIHC
	TCGA.2Y.A9H7	0.0189899	0.0847776	-0.197366	-0.452817	0.0306299	-0.0726788	-0.133441	0.265488	0.0849636	0.0770601	0.275533	-0.00507614	0.26521	0.0302504	-0.108716	-0.532949	0.200668	-0.346835	LIHC
	TCGA.2Y.A9H8	0.209897	-0.342004	-0.014818	-0.18379	0.136538	-0.0974556	-0.130377	0.01752	-0.387162	-0.215484	0.352208	0.89442	0.0232406	0.196313	-0.0688812	-0.00919945	0.342541	0.599042	LIHC
	TCGA.2Y.A9H9	-0.0594126	-0.0973239	-0.158113	0.276231	-0.32966	0.0100529	-0.0766724	-0.00526937	0.315612	-0.118642	0.247166	0.535987	-0.210022	-0.201213	-0.0534931	-0.147065	0.357147	-0.0962025	LIHC
	TCGA.2Y.A9HA	0.0788525	0.242188	-0.10731	0.0633061	0.271594	0.0816038	-0.188892	0.12594	0.211685	0.0965126	-0.335444	-0.138566	0.223935	-0.440405	0.134836	-0.18966	-0.236093	-0.760345	LIHC
	TCGA.2Y.A9HB	0.0291744	-0.111542	0.0972688	-0.0628399	-0.407398	-0.00353727	-0.357587	0.223871	0.248434	-0.215252	-0.27926	0.815258	-0.116644	0.183422	-0.240377	0.179252	0.608849	0.619239	LIHC
	TCGA.3K.AAZ8	0.115905	0.215807	-0.324427	-0.0365854	-0.10346	0.117711	-0.483939	-0.0519977	-0.0364981	0.0148008	-0.229772	0.513965	0.104595	0.493789	0.00271417	-0.224991	0.511736	-0.286137	LIHC
	TCGA.4R.AA8I	-0.365187	0.226595	0.263579	-0.0616077	0.0886845	-0.121207	0.212431	-0.0633873	0.0786391	-0.136943	-0.134406	0.524834	-0.035498	-0.297986	0.12954	-0.182364	0.00920079	-0.525738	LIHC
	TCGA.5C.A9VG	-0.203761	0.0648554	0.0739215	0.750526	0.132011	-0.0145279	-0.270035	0.442141	0.160212	0.299589	-0.194786	-0.126904	-0.255072	-0.293829	-0.297324	-0.254089	-0.53275	-0.531646	LIHC
	TCGA.5C.A9VH	-0.221527	0.0567731	-0.0623773	0.137872	0.552845	0.0486527	-0.291244	0.0396721	0.386145	0.506329	0.205407	-0.397904	-0.350659	0.052459	-0.078471	-0.354519	-0.292009	-0.461779	LIHC
	TCGA.5C.AAPD	0.425887	-0.522108	0.247107	-0.118223	-0.054633	0.352431	-0.0716159	-0.286396	-0.378963	-0.0136911	0.0614254	0.824446	0.189735	0.309036	-0.194475	0.267962	0.290219	0.759494	LIHC
	TCGA.5R.AA1C	-0.29138	0.0638455	-0.0535404	0.489983	-0.625887	-0.0266564	0.196124	0.172049	0.266296	-0.559745	-0.29942	-0.159898	-0.0849787	0.289932	-0.17619	0.0524494	-0.0587438	0.0329114	LIHC
	TCGA.5R.AA1D	-0.286481	-0.224749	0.183239	0.466743	-0.620688	-0.329456	0.349316	-0.13774	-0.137814	-0.159627	-0.00921897	-0.344979	0.12529	-0.0952592	0.0242768	0.276327	0.0780828	-0.326946	LIHC
	TCGA.5R.AAAM	0.17599	-0.0420209	0.351472	0.238852	-0.398022	0.28581	0.369165	-0.601984	-0.375068	-0.0383923	-0.42451	-0.126086	0.301368	0.0949093	-0.249343	0.462026	0.522507	0.0455696	LIHC
	TCGA.BC.4072	-0.0436033	-0.233015	0.0131863	-0.296384	-0.29828	-0.0695289	0.331504	0.0344617	0.0292634	0.0590941	0.292016	0.433518	-0.112383	0.173527	-0.264546	0.171279	0.226234	0.524051	LIHC
	TCGA.BC.4073	-0.204442	0.0436804	0.193582	-0.292531	-0.451372	-0.288006	0.545265	0.119278	-0.0480517	-0.126687	-0.201288	0.0329949	-0.0492349	-0.155118	-0.0614496	0.411304	0.00229173	0.513924	LIHC
	TCGA.BC.A10Q	-0.395527	0.252326	0.0564594	0.196922	0.0217805	-0.0494189	-0.01738	-0.0271969	0.215709	0.16978	0.246315	0.0685279	-0.085829	-0.148539	-0.447301	-0.231578	0.127318	0.145126	LIHC
	TCGA.BC.A10R	-0.156806	0.181268	0.375454	0.430485	-0.552557	0.20482	0.322635	-0.280322	-0.0650522	0.215466	-0.189077	-0.459369	0.240024	-0.594386	-0.146097	0.169759	-0.507914	-0.652892	LIHC
	TCGA.BC.A10S	0.0874304	-0.0897772	0.274466	-0.0309784	-0.532961	0.558621	0.0482659	-0.522435	-0.304134	-0.257564	-0.369977	-0.323199	0.432677	0.224697	0.102559	0.419303	0.600889	0.311863	LIHC
	TCGA.BC.A10T	-0.228918	0.192419	0.167077	0.544898	-0.452303	-0.38994	-0.14213	-0.266574	0.254474	-0.0483573	-0.314715	-0.726988	-0.216279	-0.0512929	-0.133228	0.294065	-0.0792909	-0.657926	LIHC
	TCGA.BC.A10U	-0.293811	0.0432492	0.149079	0.365842	0.529311	-0.178402	-0.124421	0.210746	0.224826	-0.104682	-0.1847	-0.182741	-0.305225	-0.315616	0.0395153	0.00608388	-0.17298	-0.562579	LIHC
	TCGA.BC.A10W	-0.244505	-0.0116541	0.0386526	-0.324068	-0.289645	-0.346591	0.13228	0.149162	0.444625	0.154896	0.282379	0.411908	0.190667	-0.306921	-0.16834	0.323054	-0.638202	-0.101266	LIHC
	TCGA.BC.A10X	0.0144452	0.0654538	0.121204	0.458443	-0.131279	-0.0336788	0.531334	-0.424737	-0.233623	-0.0100054	-0.0408951	-0.164975	-0.146089	-0.380327	-0.131437	0.449231	0.396337	-0.278635	LIHC
	TCGA.BC.A10Y	0.0304505	0.366278	-0.437782	-0.332098	-0.352359	-0.08514	0.188826	0.342769	0.421609	0.298114	0.0384282	0.676495	-0.283577	0.102034	-0.169903	-0.238156	0.303345	0.599163	LIHC
	TCGA.BC.A10Z	0.248435	0.247428	0.00700692	-0.0364232	0.191602	-0.390984	0.0951515	0.402322	0.383386	0.0120411	-0.061061	0.425083	-0.0430191	-0.533485	-0.192079	-0.195581	-0.741821	-0.609659	LIHC
	TCGA.BC.A110	0.164738	0.20315	0.227523	0.349421	-0.390695	0.348213	0.495278	-0.548872	-0.559785	-0.043342	-0.332283	0.296542	0.0217211	-0.0999252	-0.202879	0.49633	0.334524	0.605897	LIHC
	TCGA.BC.A112	0.00178986	-0.140715	0.0837527	0.356881	-0.38681	0.0684742	0.078022	0.0901744	0.331607	0.461613	0.158663	-0.0490028	-0.292207	-0.436415	-0.0297107	-0.0309534	-0.708862	-0.432632	LIHC
	TCGA.BC.A216	0.0567143	0.18226	-0.451478	-0.306185	-0.225512	0.421811	-0.278246	0.478731	0.133926	0.112866	0.400101	0.151743	-0.344459	0.156708	-0.31368	-0.409582	0.59334	0.734177	LIHC
	TCGA.BC.A217	0.148826	0.0966141	-0.167049	-0.18679	0.134125	-0.136327	-0.328627	0.401008	-0.0194973	0.0189162	-0.0749787	0.539291	-0.26117	0.446408	0.13691	-0.0606294	0.329428	0.0734177	LIHC
	TCGA.BC.A3KF	-0.0999722	0.147815	0.039996	0.464584	0.155934	-0.566264	0.0461815	-0.0686022	-0.117804	-0.101562	-0.0038928	-0.0304569	0.0122846	-0.233412	0.244076	-0.0404728	-0.265168	-0.344239	LIHC
	TCGA.BC.A3KG	-0.110583	0.0371576	-0.0170147	-0.221319	-0.0591398	-0.337173	-0.185946	0.590291	0.415929	0.119704	0.306191	0.17684	-0.26683	-0.318149	-0.23049	-0.331184	-0.384126	-0.0886076	LIHC
	TCGA.BC.A5W4	0.244728	0.408174	-0.0296194	0.025924	0.201202	-0.0124406	0.0563194	-0.451602	0.241575	-0.0725251	0.143777	-0.0519041	-0.0425029	-0.027469	-0.0707248	-0.473545	-0.451754	-0.66321	LIHC
	TCGA.BC.A69H	-0.259428	-0.187672	0.193378	-0.135321	0.548756	0.112985	-0.148476	-0.135831	-0.473907	0.201456	0.188493	-0.0951039	0.282888	0.276352	0.0967419	0.35663	-0.119306	0.658228	LIHC
	TCGA.BC.A69I	-0.374682	0.279237	-0.174577	0.365527	-0.0857468	0.390547	0.514721	-0.527406	-0.263012	-0.475191	-0.3359	-0.673421	0.210525	0.262043	0.248704	-0.182409	0.408455	-0.149454	LIHC
	TCGA.BC.A8YO	-0.123914	-0.195307	0.096847	-0.380829	0.0488432	-0.0569485	-0.279635	0.345687	0.40849	-0.00964996	0.332882	0.447403	-0.21286	-0.0798498	-0.220137	0.165945	0.41008	0.635443	LIHC
	TCGA.BD.A2L6	-0.00368535	-0.0803536	-0.153882	0.239803	-0.433728	-0.123943	-0.0936649	0.0876534	0.0900419	0.0398713	-0.0189469	0.299511	-0.155511	0.333163	-0.00493853	-0.403509	0.459008	-0.501266	LIHC
	TCGA.BD.A3EP	0.609746	-0.213221	-0.412304	0.0621345	-0.029611	-0.0209089	0.019648	-0.095043	-0.0525202	-0.169697	0.30632	0.239209	0.133322	-0.0376289	-0.411523	0.160448	-0.112937	-0.0455696	LIHC
	TCGA.BW.A5NO	0.375813	-0.290221	0.221082	0.349646	-0.608629	-0.338968	-0.212187	-0.200741	-0.104766	-0.0575444	-0.00969386	0.200419	-0.0464488	0.271066	-0.0262956	0.327923	0.0385981	0.132614	LIHC
	TCGA.BW.A5NP	-0.0760618	0.274026	0.0753982	-0.336113	-0.11304	-0.0138756	-0.27159	0.439888	0.208694	-0.0947715	0.249013	-0.417608	-0.135608	-0.252507	0.201688	-0.228855	-0.387882	-0.61773	LIHC
	TCGA.BW.A5NQ	0.387215	-0.0996646	-0.0816009	-0.605646	-0.480264	-0.352164	-0.100768	0.466788	0.0203899	-0.046227	-0.000177075	0.644346	-0.229269	0.406487	0.115591	0.234013	0.0149	0.675949	LIHC
	TCGA.CC.5258	-0.235731	-0.31596	0.174175	-0.301581	0.176606	-0.242432	0.082531	0.469429	0.100867	0.204468	0.216752	0.229335	-0.0412851	-0.158724	-0.069851	0.304135	-0.348154	0.56271	LIHC
	TCGA.CC.5259	-0.115417	0.0137129	0.0603222	0.0856608	0.437832	0.568519	-0.0810763	0.0621776	-0.383116	-0.251879	0.156512	-0.200926	-0.0424515	0.402637	0.275144	-0.529739	0.265666	0.464557	LIHC
	TCGA.CC.5260	-0.352234	0.0603754	-0.0167369	-0.0808185	0.131396	-0.0214635	0.0316777	-0.120641	0.118534	0.211194	0.150666	0.228183	0.252378	-0.249212	-0.13762	0.0717041	-0.170044	0.572352	LIHC
	TCGA.CC.5261	0.481748	-0.0990183	-0.0681003	0.195266	-0.385826	-0.0984363	-0.398053	0.230651	0.049978	0.200602	0.283206	0.14467	0.120575	-0.335679	-0.470321	-0.00917226	-0.259895	-0.273042	LIHC
	TCGA.CC.5262	-0.230562	-0.450445	0.587591	0.0771287	-0.435126	0.381316	0.499756	-0.155821	-0.51029	-0.479973	-0.350841	-0.162437	0.184367	0.403706	0.24734	0.460247	0.211677	0.0962025	LIHC
	TCGA.CC.5263	-0.255114	-0.0272079	0.153315	0.27836	-0.101309	-0.390968	0.0758368	0.658319	0.06719	0.0879428	0.0405807	0.441739	0.200121	-0.61207	-0.198224	0.179887	-0.628368	0.0379747	LIHC
	TCGA.CC.5264	0.0869945	0.0873825	-0.0584851	0.099842	-0.451574	-0.200169	-0.252182	0.361786	0.237762	0.132437	0.122636	0.536221	-0.239673	0.0292189	-0.0687643	-0.0126019	-0.595318	0.23038	LIHC
	TCGA.CC.A123	0.157059	0.0401647	0.0262908	-0.199921	-0.306269	0.00622025	-0.249646	-0.117905	-0.210184	-0.0093633	0.119875	-0.4401	0.333629	0.0948174	0.398021	-0.0308763	-0.505922	-0.436587	LIHC
	TCGA.CC.A1HT	-0.101482	-0.342268	0.252891	-0.431297	-0.108224	0.136384	0.226187	0.111359	0.00990814	-0.0782971	-0.0346461	0.5104	0.124044	0.291063	-0.0491078	0.497728	0.121709	0.655473	LIHC
	TCGA.CC.A3M9	-0.288268	-0.423971	0.264399	-0.47918	-0.287162	0.124177	0.0827899	0.26678	-0.225898	0.251008	-0.198109	0.461275	-0.00610396	0.42541	0.129289	0.586382	0.155512	0.767089	LIHC
	TCGA.CC.A3MA	-0.24145	0.0379407	-0.492582	-0.0200628	0.373912	0.197001	-0.112587	0.226821	0.259155	0.449751	0.290832	-0.309003	-0.249966	-0.142141	0.106983	0.0576871	-0.503585	-0.619611	LIHC
	TCGA.CC.A3MB	-0.0702062	0.103355	-0.144549	-0.463822	0.0547306	0.308238	0.0141424	0.199347	0.241843	0.344887	-0.255539	0.108342	0.143929	0.154515	-0.0902538	0.12912	-0.438885	-0.251093	LIHC
	TCGA.CC.A3MC	0.153001	-0.0570543	0.287397	0.0917745	0.296615	0.105998	0.125239	-0.238825	-0.376554	0.2961	0.182352	0.0369819	0.117485	-0.366932	-0.233801	0.0457875	-0.0814831	-0.376832	LIHC
	TCGA.CC.A5UC	0.122306	-0.316287	0.201106	0.0231677	-0.136564	-0.13028	-0.225385	0.193847	-0.0552671	0.185316	-0.0885839	-0.531031	0.188227	0.323995	0.088575	0.239259	-0.401869	0.116456	LIHC
	TCGA.CC.A5UD	-0.0496344	0.0144109	-0.389417	-0.154873	0.211408	0.309983	0.075882	0.492913	0.241161	0.116131	-0.186882	0.441624	0.0548426	0.134471	0.0719059	-0.248486	-0.55916	-0.363841	LIHC
	TCGA.CC.A5UE	-0.184985	0.197376	-0.0173604	-0.249254	0.192388	-0.217143	-0.257094	0.234598	-0.190786	0.00559821	-0.16549	0.601523	0.210061	0.397195	0.342785	0.116321	-0.386304	-0.603397	LIHC
	TCGA.CC.A7IE	0.220363	0.014104	-0.279785	-0.620429	0.205431	0.122433	-0.248076	0.240174	0.0996561	0.216717	0.323227	0.159837	-0.201274	0.427854	-0.00446459	0.077999	0.335004	0.595946	LIHC
	TCGA.CC.A7IF	0.00296715	0.0294838	-0.306952	0.106977	0.651809	0.0206974	-0.273832	-0.194084	0.359246	0.515792	-0.0241219	0.108114	0.0915689	-0.144564	0.0665077	-0.639398	-0.00871881	-0.594349	LIHC
	TCGA.CC.A7IG	-0.0291784	-0.0936317	0.278321	0.0203346	0.392024	0.213047	-0.197694	0.154752	-0.494855	0.108696	0.261076	-0.0507614	0.265349	0.0463456	0.0828231	-0.213239	-0.433794	0.634547	LIHC
	TCGA.CC.A7IH	-0.172622	0.238469	-0.358514	0.524069	0.114726	0.216022	0.19171	0.179952	0.237299	0.13317	-0.228317	-0.676435	-0.163334	-0.179595	-0.020677	-0.405356	-0.246774	-0.708522	LIHC
	TCGA.CC.A7II	0.179409	0.0375051	-0.202481	-0.178641	0.500135	0.131648	-0.398534	0.362441	0.274237	0.339764	0.214645	-0.812764	0.0469393	-0.152588	0.123543	-0.286262	-0.539277	-0.15443	LIHC
	TCGA.CC.A7IJ	-0.102585	-0.346256	0.110738	-0.418922	-0.230659	0.168398	-0.139065	0.381541	-0.276588	0.173993	0.0585514	0.462353	0.17947	0.380776	0.098454	0.496335	-0.0830939	0.526582	LIHC
	TCGA.CC.A7IK	-0.186701	0.165207	-0.352653	0.19972	-0.160106	0.405352	0.0327597	0.542653	0.455383	-0.0725752	-0.11785	-0.0402718	-0.254718	-0.400376	0.0944412	-0.381627	-0.251107	-0.731646	LIHC
	TCGA.CC.A7IL	-0.134952	0.418926	0.00525332	0.106161	0.279083	0.237132	-0.211917	0.113447	-0.044159	-0.441558	-0.0939899	-0.652016	-0.0484378	0.0668763	0.379643	-0.303975	-0.473184	-0.249161	LIHC
	TCGA.CC.A8HS	0.199593	0.247222	-0.473879	0.0682655	-0.220209	0.00424181	-0.419163	0.537897	0.45174	0.447488	0.347821	-0.0582148	-0.280781	-0.40219	-0.235033	-0.470406	0.00920705	-0.632713	LIHC
	TCGA.CC.A8HT	-0.10363	-0.0681547	0.105234	0.29619	-0.0378919	-0.553321	-0.121858	0.18851	-0.093811	0.193553	0.114477	0.0583756	0.118885	-0.257733	-0.0670656	0.177128	0.144607	0.0835443	LIHC
	TCGA.CC.A8HU	-0.079952	0.271864	0.164997	0.330395	-0.122133	-0.262365	-0.180441	-0.00414936	0.0483655	-0.351715	0.0982748	0.310244	0.171065	-0.348937	-0.136287	-0.316478	-0.429313	0.362419	LIHC
	TCGA.CC.A8HV	0.000783068	0.336625	-0.0709306	-0.117001	0.220342	-0.0220322	-0.214559	0.462069	0.154818	0.132858	0.303273	-0.121024	-0.161317	-0.260349	-0.184462	-0.489708	-0.512919	-0.27238	LIHC
	TCGA.CC.A9FS	0.093454	0.123172	0.127144	-0.147027	-0.224686	-0.286217	-0.12017	-0.144221	0.205432	-0.370761	0.189874	-0.0329949	-0.238021	0.0587358	0.0403277	-0.227048	0.259944	-0.201577	LIHC
	TCGA.CC.A9FU	-0.0275064	0.083588	-0.397603	0.324476	0.0670146	-0.00632998	-0.609291	0.547516	-0.0762141	-0.105774	0.25614	-0.0177665	-0.140684	0.219834	0.365348	-0.331883	-0.149307	0.148192	LIHC
	TCGA.CC.A9FV	-0.342584	-0.266153	0.0725041	0.600278	0.0209205	-0.355348	-0.124049	-0.133444	-0.264878	0.379045	-0.188467	0.432527	0.202902	-0.206857	-0.0541957	0.242959	0.149606	0.808383	LIHC
	TCGA.CC.A9FW	0.132336	-0.327451	0.0147332	0.483994	0.215879	-0.183938	-0.435086	0.210591	-0.00174496	-0.168995	0.2577	-0.367676	-0.105377	0.225582	0.119585	-0.0691473	-0.347656	-0.0936709	LIHC
	TCGA.DD.A113	-0.194287	-0.0932155	0.101491	0.439623	0.272889	0.0724176	-0.0473887	0.146349	-0.0905097	0.00354736	0.0688059	-0.00507614	-0.0702874	-0.221194	-0.121095	0.044463	-0.473109	0.0202532	LIHC
	TCGA.DD.A114	0.322719	-0.29574	0.150152	0.414865	-0.355181	0.0860292	0.0172101	-0.209486	-0.230254	0.0668981	-0.0723593	0.738514	0.0192683	-0.34456	-0.308381	0.341726	-0.199032	0.473418	LIHC
	TCGA.DD.A115	-0.155526	-0.0294208	0.184104	0.371641	-0.489545	-0.0974419	-0.04579	-0.150283	-0.0551182	0.0444774	-0.0939841	-0.155414	-0.00472194	0.00657311	-0.0311825	-0.135551	0.304285	0.519588	LIHC
	TCGA.DD.A116	0.153578	-0.0286813	0.0387159	0.389564	0.0822622	0.379766	0.0614747	-0.513284	-0.32609	0.0229723	-0.244761	-0.15736	0.317968	0.129634	0.164641	-0.287398	0.260518	-0.0101266	LIHC
	TCGA.DD.A118	-0.13319	0.152115	-0.0581337	0.329645	0.37976	-0.178901	0.342932	-0.0516306	-0.196948	0.0543303	0.321867	-0.101523	0.241902	-0.400292	-0.204446	-0.211438	-0.603053	-0.409153	LIHC
	TCGA.DD.A119	-0.348311	-0.183509	0.495553	0.340358	0.380724	0.170061	-0.193896	-0.470206	-0.190524	-0.130344	0.0345611	-0.27746	0.161566	0.20239	0.0124111	0.114424	-0.219188	-0.533502	LIHC
	TCGA.DD.A11A	-0.158513	0.189523	-0.0339305	0.241557	0.267178	0.248027	0.31538	-0.177342	0.0851208	0.104673	0.0291843	-0.495973	0.0255771	-0.341658	-0.0536969	-0.183897	-0.361283	-0.807595	LIHC
	TCGA.DD.A11B	-0.0106421	-0.0515396	0.0360182	0.423973	-0.5664	-0.436074	0.189392	0.39091	0.468538	-0.091716	0.00979381	-0.275472	-0.0762504	-0.429884	-0.250738	-0.445374	-0.186997	-0.321827	LIHC
	TCGA.DD.A11C	-0.212501	-0.245778	-0.0485399	0.571054	-0.305036	0.0991364	0.0144872	-0.0499045	0.428416	0.144416	-0.0383766	-0.0812183	-0.154514	-0.338104	-0.115008	-0.152842	-0.135914	-0.499725	LIHC
	TCGA.DD.A11D	0.0488416	0.230755	0.150203	0.322948	0.211555	-0.0784647	-0.046766	-0.242708	-0.25172	0.159935	-0.153532	-0.212802	0.130551	-0.376569	0.111967	0.0229489	-0.156454	-0.810127	LIHC
	TCGA.DD.A1EA	0.093662	0.0842523	-0.263734	-0.455929	-0.367666	0.0672723	0.114312	0.289541	0.53634	0.033539	0.0714533	0.316493	-0.289312	-0.0275024	-0.320037	0.271039	-0.0125253	0.290727	LIHC
	TCGA.DD.A1EB	0.0366513	0.272583	-0.123909	-0.0337688	-0.16836	0.20191	0.253685	0.130315	0.122531	-0.195248	0.0590017	-0.00761421	-0.249075	-0.303491	-0.324239	-0.217551	0.109306	-0.138888	LIHC
	TCGA.DD.A1EC	-0.174686	-0.159313	-0.108118	-0.475215	0.063777	0.632953	0.158131	0.102657	-0.106491	-0.387902	-0.0191527	0.572185	-0.0476315	0.427035	-0.161565	0.211471	0.63291	0.637975	LIHC
	TCGA.DD.A1ED	0.0187842	0.0459223	-0.173269	0.663181	-0.735006	0.11056	0.471915	-0.290004	-0.0818658	-0.21577	-0.279088	-0.43743	-0.025664	-0.343787	-0.321269	0.284372	0.186399	-0.321519	LIHC
	TCGA.DD.A1EE	-0.378553	0.29948	-0.0119685	-0.312039	0.320372	-0.213559	0.343894	0.353511	0.420901	-0.261209	-0.2658	0.527919	0.131433	-0.554578	0.125688	0.0173116	-0.535711	0.341089	LIHC
	TCGA.DD.A1EF	0.375972	-0.0859808	-0.198244	-0.199527	-0.574369	-0.347156	-0.403073	0.372774	0.46111	-0.0628477	0.211521	0.124365	0.110387	-0.105149	-0.297677	0.106437	-0.0772589	0.147286	LIHC
	TCGA.DD.A1EG	0.128109	-0.500733	0.595309	0.207331	0.0740987	0.178905	-0.321187	-0.377738	-0.517839	0.136183	-0.169278	0.562894	0.234474	0.358576	-0.0382791	0.521611	0.0358348	0.536709	LIHC
	TCGA.DD.A1EH	-0.0317606	0.11209	-0.138509	-0.168141	-0.244841	-0.107365	-0.0352814	0.280331	0.280701	-0.104383	-0.0781865	-0.144689	-0.295852	-0.179119	0.184831	-0.356939	0.00351023	-0.574684	LIHC
	TCGA.DD.A1EI	0.0815046	0.00688244	0.40152	0.299898	0.412598	-0.44848	0.0232124	-0.088777	-0.0850631	0.107693	0.00264907	-0.421696	0.0896733	-0.383985	-0.23051	0.38737	-0.543731	-0.606685	LIHC
	TCGA.DD.A1EJ	-0.233744	0.234654	0.326778	-0.424391	0.339716	0.008326	-0.236979	0.280249	-0.0764993	-0.27386	0.0764385	-0.213834	-0.0272037	0.00155619	0.303011	0.270096	-0.609443	0.227754	LIHC
	TCGA.DD.A1EK	-0.226269	-0.0779245	0.517065	0.13338	0.0623988	0.137437	0.43908	-0.395095	-0.513628	-0.276714	-0.178927	-0.0659898	0.232435	-0.413267	0.19741	0.482008	-0.113135	0.15095	LIHC
	TCGA.DD.A1EL	-0.274478	-0.220426	-0.246403	-0.0716374	0.423285	-0.240537	-0.154648	0.401428	0.320861	-0.0887321	-0.149251	0.220708	0.222249	-0.19699	0.296646	0.227861	-0.60414	-0.839827	LIHC
	TCGA.DD.A39V	-0.322337	-0.408649	0.116627	-0.219396	-0.105741	0.242487	0.196713	-0.247992	-0.33121	-0.0519495	-0.0806383	-0.104605	0.276118	0.629659	0.386941	0.0993789	0.412407	0.751899	LIHC
	TCGA.DD.A39W	-0.165048	0.0683643	-0.299843	-0.0425557	0.339143	0.39268	0.165807	0.404901	0.382501	-0.150366	0.0101996	0.109137	-0.165837	-0.266078	0.0505299	-0.376968	-0.380302	-0.574684	LIHC
	TCGA.DD.A39X	-0.0471762	-0.086055	0.131837	0.211472	0.128452	-0.158196	0.174863	-0.508401	-0.456968	0.00646802	-0.084655	-0.231484	0.492622	0.315933	0.0714782	0.155584	0.0374588	-0.26928	LIHC
	TCGA.DD.A39Y	-0.0486187	-0.0190846	0.228703	0.128591	0.104282	0.285568	-0.188241	0.248626	-0.184783	-0.120911	-0.165035	0.370558	0.131084	0.0450953	0.320788	-0.118833	-0.382309	0.23038	LIHC
	TCGA.DD.A39Z	-0.0751889	0.0900227	-0.280383	0.123353	0.403776	0.2533	-0.190941	0.141696	-0.217238	0.00680822	-0.13194	-0.357528	0.116604	0.395071	0.424203	-0.350735	0.380398	-0.632713	LIHC
	TCGA.DD.A3A1	-0.347934	0.0502449	0.231788	-0.112486	-0.074217	-0.0462156	0.351829	-0.277636	-0.290724	-0.0658563	-0.26518	0.0360501	-0.00196212	0.447383	0.0346961	0.239096	0.035082	-0.139241	LIHC
	TCGA.DD.A3A2	0.256615	0.273197	-0.191031	0.0973871	-0.218528	-0.101513	0.209387	-0.183348	-0.13085	-0.303993	0.0482562	-0.556136	0.0141059	-0.0310284	0.0898517	-0.0841997	0.394894	-0.24311	LIHC
	TCGA.DD.A3A3	-0.147006	0.0618304	-0.0184243	0.158062	0.391072	0.387879	0.1644	-0.483528	-0.4453	0.087313	-0.115369	0.0519986	0.235877	0.275174	0.236491	-0.346905	0.262507	-0.286217	LIHC
	TCGA.DD.A3A4	0.0909071	0.10506	-0.194442	0.00628123	-0.326324	0.316775	0.334347	0.426399	0.0552549	-0.289969	-0.036604	-0.235017	-0.0416686	-0.172633	0.177906	-0.239473	-0.372873	-0.521821	LIHC
	TCGA.DD.A3A5	0.151999	0.114389	-0.341938	0.321593	-0.196274	-0.0130093	-0.214916	0.0107803	0.190786	-0.076397	-0.0283474	-0.470964	-0.139069	0.406431	-0.204757	-0.0196252	0.501643	-0.476069	LIHC
	TCGA.DD.A3A6	-0.290435	0.0203388	-0.0795262	0.57682	0.177111	-0.0822335	-0.0400657	-0.294566	-0.466953	0.187876	-0.0971734	-0.357332	0.139983	0.164904	0.145831	-0.12213	0.557396	-0.0329114	LIHC
	TCGA.DD.A3A7	0.194402	-0.0158591	-0.239917	0.175954	0.497085	0.422569	0.0926877	-0.244312	-0.322258	0.106304	0.0450273	0.11196	0.0446799	0.254858	0.199475	-0.471342	0.146507	0.274898	LIHC
	TCGA.DD.A3A8	-0.0906229	0.165823	-0.275593	0.489613	-0.0887307	0.412781	0.358772	-0.324826	-0.154663	-0.522154	-0.0365917	-0.384436	-0.163381	-0.1114	0.0580806	-0.41959	0.310165	-0.805063	LIHC
	TCGA.DD.A3A9	0.087181	-0.16771	-0.0377268	0.386529	0.00937862	0.360282	-0.386864	-0.0898418	-0.390467	0.136219	-0.123074	-0.0249561	0.392776	0.425094	-0.000536012	-0.118103	0.149255	0.0987342	LIHC
	TCGA.DD.A4NA	-0.365511	-0.155982	-0.0277337	-0.109561	0.049378	0.450879	0.148289	0.323336	0.237294	-0.0276631	0.271093	-0.0253807	0.0482028	-0.409669	-0.285913	0.287861	-0.225961	-0.235811	LIHC
	TCGA.DD.A4NB	-0.395224	-0.195988	0.234424	0.13689	-0.547706	0.069951	0.230954	-0.00317953	0.162358	0.24493	-0.183804	-0.329949	-0.0289774	-0.107754	-0.374165	0.265038	0.263673	0.381095	LIHC
	TCGA.DD.A4ND	-0.1268	-0.0804241	0.285481	0.204053	0.0837219	-0.497079	0.375483	0.260686	0.137165	-0.0337516	-0.127714	0.00507614	-0.333403	-0.427921	-0.31184	0.430078	0.0680012	0.468354	LIHC
	TCGA.DD.A4NE	0.185704	0.165322	-0.103254	0.142599	-0.0243904	-0.382416	0.182793	0.419958	0.257736	0.242957	0.0482833	-0.017025	-0.168401	-0.69519	-0.1503	-0.175078	-0.466338	-0.765015	LIHC
	TCGA.DD.A4NF	-0.291612	0.346098	-0.320869	0.231745	-0.00707741	0.213265	0.327258	0.22803	0.443642	0.0078125	-0.142288	-0.613692	0.0736177	-0.367057	-0.19712	-0.248613	-0.372192	-0.817722	LIHC
	TCGA.DD.A4NG	-0.241744	-0.146596	0.158769	-0.0139151	-0.284328	-0.130093	0.224842	0.0651014	0.198307	-0.297139	-0.217217	-0.166745	0.00482316	0.362173	-0.00847506	-0.00484042	-0.0631073	-0.568529	LIHC
	TCGA.DD.A4NH	-0.441533	0.20804	0.282816	0.1815	0.0488801	-0.504962	0.536261	-0.038392	-0.346203	0.188607	0.0338921	0.18391	0.0932873	-0.380325	-0.196088	-0.0422776	-0.457893	-0.129114	LIHC
	TCGA.DD.A4NI	0.348507	0.151868	0.258675	0.26796	-0.504709	-0.242861	-0.129197	-0.186379	-0.0188088	-0.220226	0.00714516	-0.0659898	-0.292497	-0.0984527	-0.156558	0.0699445	0.557255	0.462804	LIHC
	TCGA.DD.A4NJ	0.0361914	0.18448	0.211567	0.0433308	0.0642674	-0.61065	0.129877	-0.0422637	-0.122444	0.0863296	-0.101746	0.669036	0.144536	-0.431969	-0.0950383	0.386308	-0.358163	-0.569288	LIHC
	TCGA.DD.A4NK	-0.291423	0.157561	0.22217	0.202709	0.246745	0.191678	-0.0791441	-0.341016	0.240401	-0.36835	0.209203	-0.436827	0.0830142	-0.339098	-0.0107794	-0.325825	0.270234	-0.621572	LIHC
	TCGA.DD.A4NL	-0.0869052	0.038088	0.0860297	0.511828	-0.51991	-0.224944	0.241534	-0.233604	0.0919735	0.241221	0.0776814	-0.698825	0.106563	-0.582597	-0.232373	-0.214671	-0.00570072	-0.38481	LIHC
	TCGA.DD.A4NN	-0.233481	0.399876	-0.283998	0.178104	0.533406	0.0898344	-0.400048	0.0418878	-0.129868	0.376254	0.280704	-0.362791	0.143245	-0.326784	0.189705	-0.211565	-0.562217	0.255075	LIHC
	TCGA.DD.A4NO	-0.317505	-0.0206588	0.199861	0.510847	-0.394096	-0.223683	-0.226642	-0.262228	0.250457	0.204269	0.0531288	-0.603585	0.183925	-0.108375	-0.344654	-0.0615954	-0.200025	-0.534177	LIHC
	TCGA.DD.A4NP	-0.246211	0.332835	-0.341947	0.662642	-0.0937596	0.0330973	0.212636	-0.244876	0.00364622	-0.283418	-0.305945	-0.442125	-0.0942496	0.127286	-0.0229474	-0.232201	0.216183	-0.762025	LIHC
	TCGA.DD.A4NQ	-0.24264	-0.132911	0.402618	0.0723557	0.00339733	-0.343068	0.451961	0.120434	-0.175806	-0.108121	-0.271042	0.119289	-0.00937342	-0.245601	0.0208037	0.436638	-0.478412	-0.0968616	LIHC
	TCGA.DD.A4NR	-0.218596	-0.335972	0.253118	-0.544372	0.0229226	0.24315	-0.0974728	-0.0625877	-0.237399	-0.318363	-0.0914953	0.512284	0.228642	0.455517	-0.0146637	0.529592	0.566111	0.797468	LIHC
	TCGA.DD.A4NS	-0.0672406	0.0292436	0.00272639	0.350597	0.388194	-0.30882	0.486386	-0.471196	-0.119685	0.275461	-0.176207	-0.583756	-0.0947671	-0.222793	-0.255346	0.343043	0.233157	-0.0582278	LIHC
	TCGA.DD.A4NV	-0.219147	0.254242	0.088897	-0.0471867	-0.12085	-0.25805	0.47172	-0.238675	0.0996263	-0.085186	-0.241719	-0.591614	0.0156908	-0.307299	-0.263633	0.342513	0.541318	-0.410127	LIHC
	TCGA.DD.A73A	-0.442366	0.0917637	0.345393	-0.409194	-0.323741	-0.0079981	-0.183277	0.0510092	0.207475	0.22447	-0.112022	-0.247266	0.0625614	0.361169	-0.375599	-0.103343	0.594088	0.293671	LIHC
	TCGA.DD.A73B	0.12783	0.150429	0.212004	-0.105077	-0.581675	0.0694352	0.19737	0.250876	0.228452	-0.307272	0.0286157	-0.208785	-0.182026	-0.2642	-0.0725722	-0.257019	-0.0479129	-0.550198	LIHC
	TCGA.DD.A73C	0.0428838	0.0766811	0.0397639	0.358365	-0.0458179	0.276534	-0.0350725	-0.143372	0.0831826	-0.120321	-0.0243524	-0.761723	0.180861	-0.239692	-0.280932	0.137037	0.278673	-0.291139	LIHC
	TCGA.DD.A73D	0.0498213	0.439987	-0.153006	-0.00363208	-0.204184	0.0658824	-0.0842164	0.396279	0.376571	-0.247782	-0.198907	-0.423931	-0.108501	-0.187409	0.206312	-0.558354	-0.40692	-0.698734	LIHC
	TCGA.DD.A73E	-0.031404	0.290955	-0.378726	0.605362	-0.225178	0.00062102	-0.0378422	0.20765	0.355102	-0.160542	0.00515712	-0.467886	0.118286	-0.425343	0.202847	-0.417018	-0.545611	-0.863291	LIHC
	TCGA.DD.A73F	0.0539449	-0.296888	0.114769	-0.166723	-0.361566	0.037797	-0.0688837	0.233345	-0.160274	-0.225307	-0.167326	0.631795	-0.206217	0.557534	-0.147023	0.30934	0.524335	0.675949	LIHC
	TCGA.DD.A73G	-0.00407257	-0.233661	-0.0642124	0.516277	0.362776	0.278659	-0.027403	-0.412476	-0.498132	-0.0626425	-0.0896821	-0.197738	0.284195	0.0167317	0.267905	-0.0684509	-0.0294495	0.412658	LIHC
	TCGA.DD.AA3A	-0.196049	0.0953334	-0.307573	0.215134	0.338477	-0.300389	-0.332293	0.20583	0.276748	0.36749	0.202129	0.165335	-0.045311	-0.154473	-0.0265247	-0.389208	-0.191442	-0.0568274	LIHC
	TCGA.DD.AAC8	-0.477992	0.0954442	-0.0908277	-0.160107	-0.107947	0.403049	0.344055	0.108894	0.355901	-0.188293	-0.296189	-0.399219	0.171207	0.00666667	0.136889	0.340984	-0.395365	-0.604433	LIHC
	TCGA.DD.AAC9	0.576276	-0.245588	0.36715	0.25939	-0.303192	0.00668029	0.129256	-0.506544	-0.509304	-0.306439	-0.315127	-0.337658	0.127968	0.253176	-0.151899	0.464959	-0.101838	-0.0607595	LIHC
	TCGA.DD.AACA	0.197272	0.210828	-0.457621	-0.439308	-0.0630068	0.292514	0.106315	0.220753	0.631754	-0.00169371	-0.153246	0.0677232	-0.179417	-0.147888	0.143364	-0.152673	-0.183169	-0.518109	LIHC
	TCGA.DD.AACB	0.302803	-0.332043	-0.444251	-0.410538	0.219273	0.177495	-0.151434	0.0938575	-0.155811	-0.3471	-0.0185258	0.519433	-0.0868243	0.534074	0.395952	0.204629	0.391393	0.663291	LIHC
	TCGA.DD.AACC	0.461205	-0.466005	0.0810981	-0.541372	-0.361454	0.177894	-0.0801888	-0.1723	-0.248162	-0.126717	-0.0298585	0.27868	0.00147662	0.571364	-0.0841846	0.31227	0.642165	0.881013	LIHC
	TCGA.DD.AACD	-0.0782493	-0.176897	-0.166617	-0.106755	-0.0838472	0.516007	0.414829	-0.585958	-0.244675	-0.20949	-0.189035	0.725776	0.256448	0.460675	0.390458	-0.0129679	0.354676	-0.0177215	LIHC
	TCGA.DD.AACE	0.234925	-0.0959387	0.0718087	0.332425	0.0811485	0.0582165	0.166321	-0.128747	0.158522	-0.229301	-0.139709	0.308807	-0.12609	-0.383565	0.112231	-0.00581446	-0.424168	-0.276934	LIHC
	TCGA.DD.AACF	0.215346	-0.159388	-0.0671176	-0.125426	0.31336	0.0289401	0.0602812	-0.144494	-0.326216	-0.452533	-0.0175489	0.563452	-0.0333163	0.159931	0.381323	0.266914	0.193868	0.278699	LIHC
	TCGA.DD.AACG	0.0828157	-0.115419	0.102734	-0.301224	-0.351774	-0.318653	-0.355508	0.0129034	-0.280041	-0.0527785	0.0703323	-0.185184	0.330403	0.256454	0.496824	-0.116492	0.211774	0.554121	LIHC
	TCGA.DD.AACH	-0.21441	-0.21952	0.198204	0.128956	0.257429	0.453458	-0.105155	0.0428422	0.0948324	0.26492	0.127439	0.45669	-0.113551	-0.325175	-0.205252	0.130957	-0.102855	-0.30443	LIHC
	TCGA.DD.AACI	0.19626	-0.383848	0.0877173	-0.150856	-0.0657481	0.368989	0.263632	-0.459972	-0.384227	-0.0729097	-0.161722	-0.0637923	0.237843	0.635771	-0.171876	0.291268	0.532096	0.84557	LIHC
	TCGA.DD.AACJ	0.0496042	0.341752	0.0451304	-0.110632	0.209607	0.051957	0.0717863	-0.0189772	-0.0590125	0.220907	-0.436654	-0.586138	0.21968	-0.0255029	0.166129	0.124892	-0.427088	-0.362259	LIHC
	TCGA.DD.AACK	-0.300925	0.269096	0.187515	-0.411989	-0.587787	-0.11658	0.0400382	0.438592	0.337673	0.0987048	-0.0889568	-0.243768	-0.0847874	0.0258099	0.00684743	-0.0197012	-0.413862	-0.243038	LIHC
	TCGA.DD.AACL	0.0529131	-0.449497	0.328252	0.027215	-0.26969	-0.104999	0.293419	-0.127665	-0.545997	0.0238032	0.0789323	0.530839	0.290071	0.271587	0.184767	0.407053	-0.106399	0.612658	LIHC
	TCGA.DD.AACN	0.317047	0.290506	-0.160399	-0.109	0.112753	-0.121832	-0.229636	-0.182977	0.0832562	0.263017	0.16327	-0.106599	-0.335019	-0.178457	-0.0589139	0.12976	0.0279404	0.126582	LIHC
	TCGA.DD.AACO	0.219856	-0.193643	-0.130309	0.287896	-0.529388	-0.204663	-0.0501293	-0.254763	-0.303788	-0.003129	0.120736	-0.0685279	0.106335	0.177506	0.172578	-0.00978169	0.524024	0.30437	LIHC
	TCGA.DD.AACP	0.0365833	0.0963699	-0.224878	0.212444	0.620035	-0.0284974	-0.405421	0.419574	-0.149847	0.10575	0.139958	-0.117155	-0.184991	0.19067	0.313599	-0.320308	-0.522692	-0.14251	LIHC
	TCGA.DD.AACQ	0.0716189	0.335994	-0.213986	-0.0140466	0.249128	0.0395048	0.163074	-0.0662301	0.191753	-0.117717	0.343005	-0.0663803	-0.0665277	-0.451159	0.000360786	-0.50336	-0.262443	0.134661	LIHC
	TCGA.DD.AACS	-0.0696645	0.335878	-0.0716888	0.1832	0.0135931	0.348617	0.0733887	-0.0752951	0.207598	0.213152	0.0857364	0.245248	-0.245206	-0.404861	-0.066927	-0.242248	-0.451523	-0.672148	LIHC
	TCGA.DD.AACT	0.360469	-0.143755	-0.0899466	-0.270981	-0.157434	0.47764	0.355528	-0.32853	-0.440317	-0.177269	-0.236412	-0.356173	0.303275	0.348184	-0.0450967	-0.0530451	0.486481	0.21719	LIHC
	TCGA.DD.AACU	-0.0489911	-0.0892435	0.328875	-0.0935385	0.598977	-0.225291	-0.308636	-0.359155	-0.125972	0.342082	-0.0536399	0.536221	0.363823	0.211216	-0.0342001	0.274177	-0.565216	-0.035443	LIHC
	TCGA.DD.AACV	-0.112307	0.332728	-0.221096	0.067663	-0.0827864	-0.535254	-0.00931359	0.112565	0.41018	-0.354854	0.211953	0.296889	-0.0691462	-0.397764	-0.0317661	-0.265687	-0.329857	-0.5227	LIHC
	TCGA.DD.AACW	-0.143221	0.0800496	-0.180584	0.229451	-0.109355	-0.296897	-0.307772	0.261339	0.399005	-0.164789	0.06343	0.159898	-0.054543	0.142053	-0.0379674	-0.573804	0.230743	0.258104	LIHC
	TCGA.DD.AACX	0.00810811	0.22399	0.0561352	-0.208452	-0.405844	-0.116325	-0.0597954	0.127032	0.371497	0.00664361	-0.262503	0.206403	0.0464449	-0.203313	0.0639434	0.207097	-0.439701	-0.00506329	LIHC
	TCGA.DD.AACY	-0.100357	0.262317	0.0146636	0.224359	0.104772	0.30829	0.00586319	-0.358072	-0.128595	0.0807963	0.0647956	0.294823	-0.085178	0.131992	-0.394782	-0.221401	0.21352	-0.0253165	LIHC
	TCGA.DD.AACZ	-0.0223688	-0.185085	0.124443	0.412526	-0.149989	-0.319736	-0.215494	-0.0139342	-0.0876354	-0.39154	-0.355393	0.522171	0.153601	0.208813	0.0536292	0.508852	0.200132	0.508861	LIHC
	TCGA.DD.AAD0	-0.191992	0.117867	-0.0707702	-0.437826	0.239175	-0.0700316	-0.0202925	-0.0642012	0.258001	-0.0403492	0.085089	0.253093	-0.0197286	-0.118159	0.313812	-0.078992	-0.293963	0.120649	LIHC
	TCGA.DD.AAD1	0.490539	-0.413309	-0.0184245	0.323266	0.114273	-0.0921922	-0.30178	-0.171077	0.0277368	0.109697	0.304551	0.071066	-0.115465	-0.132971	-0.435756	0.242725	0.029584	0.568889	LIHC
	TCGA.DD.AAD2	0.102816	-0.511522	0.554298	0.132703	-0.0274782	0.0434668	-0.119178	-0.335568	-0.332744	0.187539	-0.251473	-0.0406091	0.264269	-0.0706711	-0.119499	0.587708	0.0109113	0.546749	LIHC
	TCGA.DD.AAD3	-0.188217	-0.143667	0.484589	0.339698	0.104788	-0.198856	-0.0360804	-0.171864	-0.109874	0.0121936	-0.159671	0.233503	-0.237436	-0.264852	0.147654	0.368413	-0.163386	-0.232979	LIHC
	TCGA.DD.AAD5	-0.289134	-0.27885	0.27679	-0.111858	0.190521	-0.247888	0.170321	-0.275332	0.163337	0.269	0.000393013	0.832341	0.0803662	-0.208104	0.194529	0.369843	-0.246512	0.0632911	LIHC
	TCGA.DD.AAD6	-0.11831	0.362536	0.0435289	-0.304721	-0.291291	-0.208151	-0.0895528	0.15366	0.448997	-0.0170357	-0.101138	0.519698	-0.0633072	-0.162652	0.227392	-0.230732	-0.66424	-0.365781	LIHC
	TCGA.DD.AAD8	0.14015	0.157312	-0.0904015	-0.131494	0.0189508	0.0263782	-0.0476588	-0.162039	0.173791	-0.0436986	-0.00978659	-0.0146658	-0.236051	0.0407279	-0.070416	0.00128791	0.234869	0.330696	LIHC
	TCGA.DD.AADA	0.39428	0.0256424	-0.108932	-0.296638	0.16318	0.0742292	-0.354022	0.0408519	0.212636	0.237254	-0.169847	-0.166537	-0.233941	0.274644	-0.172757	-0.214863	0.500161	0.205337	LIHC
	TCGA.DD.AADB	0.471112	-0.204476	-0.0941084	-0.636251	0.0993273	0.35312	-0.427094	0.290464	0.160595	0.0156044	0.299465	0.744264	-0.22434	0.2744	-0.0290125	0.0351139	0.108216	0.728804	LIHC
	TCGA.DD.AADC	0.00611721	0.253048	0.0752586	-0.261028	0.294354	0.0267809	-0.323541	0.341186	0.336747	-0.0669753	-0.00612801	0.0786802	-0.340054	-0.0810331	-0.00494902	-0.0688898	-0.251994	0.0622918	LIHC
	TCGA.DD.AADD	0.046085	0.194544	-0.235328	0.198669	0.0643336	0.0197296	-0.462684	0.289103	0.246202	-0.00319893	0.0557246	-0.353323	-0.0512149	-0.0491456	0.355786	-0.236395	-0.449996	0.515913	LIHC
	TCGA.DD.AADF	0.175676	0.00692871	-0.301618	-0.0754178	-0.000489478	0.270344	-0.324041	0.236882	0.0715665	-0.359722	0.28283	0.285059	-0.337986	0.317194	0.142113	-0.294417	0.304603	0.819483	LIHC
	TCGA.DD.AADG	-0.142703	0.385965	-0.33353	0.309486	-0.047734	0.396474	0.126325	0.0642526	0.251166	-0.356677	0.0829872	-0.484249	-0.253986	0.209578	0.056143	-0.352779	-0.0464237	-0.696203	LIHC
	TCGA.DD.AADI	0.410659	-0.109009	-0.212855	0.0482982	0.040779	0.283688	-0.411551	-0.170557	-0.344815	0.13706	-0.11163	-0.125372	-0.0473659	0.55018	-0.0339987	0.0281038	0.575813	0.206735	LIHC
	TCGA.DD.AADJ	0.248113	0.100817	-0.0786278	-0.063121	-0.183958	0.368054	0.0860514	-0.0188979	-0.398341	0.00794956	0.100789	-0.306569	0.0690282	0.410433	-0.0710916	-0.449294	0.359937	0.00759494	LIHC
	TCGA.DD.AADK	0.452887	-0.292347	0.364187	-0.363043	0.356062	0.187845	-0.154045	-0.385168	-0.404098	-0.0226871	0.0895972	-0.501295	0.283415	0.303011	-0.192791	0.219562	0.157241	-0.253318	LIHC
	TCGA.DD.AADL	0.0100786	0.211681	0.183669	0.0839526	-0.324939	0.169505	0.10423	-0.254046	0.288423	0.17709	0.187835	-0.11945	-0.121779	-0.435012	-0.0864925	-0.122169	0.179171	-0.600271	LIHC
	TCGA.DD.AADM	0.285729	-0.325894	0.17381	0.293741	-0.159635	0.374303	-0.269961	-0.381291	-0.393776	-0.273798	-0.0454503	-0.112643	0.280063	0.440893	0.161368	0.202958	0.155497	-0.0936709	LIHC
	TCGA.DD.AADN	0.333188	-0.433959	-0.206381	-0.36931	0.232475	0.57615	-0.453137	-0.162183	-0.129192	-0.123127	0.037662	0.238924	-0.00561435	0.603718	0.0747149	0.00475264	0.515395	0.870886	LIHC
	TCGA.DD.AADO	0.311533	-0.406537	-0.0994607	-0.111179	0.331429	0.0880729	-0.182307	-0.298407	-0.420741	-0.317395	0.0926805	0.00761421	0.23151	0.622051	0.398894	0.191267	0.317824	0.764557	LIHC
	TCGA.DD.AADP	0.398009	0.0171758	0.0543986	-0.133051	0.0536814	0.351102	0.216534	0.0793761	0.166503	-0.31915	-0.146499	-0.0939086	-0.307795	-0.0822346	-0.108266	0.0652183	-0.236752	-0.410127	LIHC
	TCGA.DD.AADQ	-0.145747	0.0314759	-0.145542	-0.310571	-0.547567	0.168837	0.199365	-0.17876	0.240113	-0.364932	-0.172842	0.106599	-0.113983	0.506005	0.316603	-0.288041	0.348806	0.433648	LIHC
	TCGA.DD.AADR	0.0157248	-0.259265	0.245029	-0.2002	-0.519207	-0.109263	-0.276482	-0.270143	0.292519	-0.318684	-0.136612	0.42132	-0.124185	0.533236	0.183057	-0.211004	0.618481	-0.551085	LIHC
	TCGA.DD.AADS	0.190434	-0.17533	-0.167227	-0.185632	-0.428832	0.390953	-0.0363962	-0.546758	-0.360227	-0.428464	0.10045	0.443342	0.23297	0.620549	0.120353	0.0413196	0.606567	0.792405	LIHC
	TCGA.DD.AADU	-0.190149	0.479593	-0.244874	0.132843	0.269309	0.178191	0.229456	-0.31774	0.258888	-0.399168	-0.487287	-0.330768	0.138678	0.207913	-0.0183028	-0.424079	0.274789	0.0481013	LIHC
	TCGA.DD.AADV	-0.248128	0.395471	0.252421	-0.0979118	0.0810933	-0.249184	-0.216032	0.1319	0.256577	-0.161355	-0.100587	-0.509804	-0.263496	-0.278645	-0.11792	0.175742	-0.148453	-0.545474	LIHC
	TCGA.DD.AADW	0.0799838	0.249342	-0.154637	0.37865	0.0705475	-0.21954	-0.43641	0.293637	0.266449	0.504579	0.373869	-0.401095	-0.429763	-0.382543	-0.151697	-0.323968	-0.575456	-0.691139	LIHC
	TCGA.DD.AADY	0.065419	0.442642	-0.165285	-0.0125179	-0.290616	0.108317	-0.162784	0.0104435	0.2385	-0.161276	-0.0551529	0.569411	-0.1083	-0.235963	0.05203	-0.234986	-0.416015	-0.739241	LIHC
	TCGA.DD.AAE0	0.143215	0.15444	-0.254655	-0.170355	0.279582	0.313847	-0.456946	-0.149731	-0.0974923	0.488293	0.31597	-0.322598	-0.0955756	0.239815	0.137723	-0.268863	-0.0876467	0.0835443	LIHC
	TCGA.DD.AAE1	0.116023	-0.0241399	-0.165662	0.159536	0.353659	-0.102767	-0.395374	0.17371	0.200178	0.115938	0.0153852	0.414043	-0.0990667	-0.129578	-0.00779904	-0.3814	0.00108395	-0.426527	LIHC
	TCGA.DD.AAE2	0.295157	0.0632629	-0.198768	-0.358793	-0.323543	-0.072179	0.289768	-0.230415	0.10876	0.0181555	0.0119192	-0.0181737	-0.0878267	0.169801	-0.136	0.255659	0.376825	0.578108	LIHC
	TCGA.DD.AAE3	-0.173578	0.102627	0.243958	0.258073	-0.246288	0.0489121	0.438788	-0.353416	-0.323064	-0.448732	-0.169189	-0.59002	0.330758	-0.00232098	0.398631	0.0351943	-0.266279	-0.429747	LIHC
	TCGA.DD.AAE4	0.167124	-0.375772	0.0508762	-0.00941075	-0.423798	0.0348438	-0.22636	-0.293776	-0.253237	-0.276086	-0.162054	0.24887	-0.00385331	0.538872	0.143736	0.300308	0.68637	0.572152	LIHC
	TCGA.DD.AAE6	0.127888	0.330544	0.0266354	0.125265	0.326284	0.288809	-0.210002	0.196365	0.104033	-0.00129188	0.191378	0.403798	0.0314525	-0.498964	0.102969	-0.541247	-0.517163	-0.235687	LIHC
	TCGA.DD.AAE7	0.210256	0.000662124	0.130063	0.0346581	-0.365657	0.451622	-0.305596	-0.404296	-0.294927	-0.0330685	0.0142555	-0.29276	0.0605626	0.240978	-0.335697	0.379051	0.585983	0.541772	LIHC
	TCGA.DD.AAE9	-0.274985	0.156796	-0.0489492	0.0500776	0.000344332	-0.0458356	-0.056419	-0.0382053	0.0354167	-0.185945	-0.0741948	-0.0152284	0.219949	0.0698832	0.304795	-0.401472	-0.219181	-0.592591	LIHC
	TCGA.DD.AAEA	0.440768	-0.142353	-0.0318794	-0.027913	-0.236025	0.156485	-0.508073	-0.0985426	0.063059	-0.258635	0.0543142	0.468222	-0.314776	0.431064	0.158117	-0.270475	0.573737	0.690601	LIHC
	TCGA.DD.AAEB	-0.0382782	-0.0738703	-0.331335	0.180215	0.505655	0.473182	0.224236	-0.2724	0.00236521	-0.115515	-0.159	-0.812409	-0.0758114	0.334589	0.26746	-0.350554	0.569744	0.00896251	LIHC
	TCGA.DD.AAED	0.246682	0.424937	-0.0912046	-0.391451	0.42564	-0.236122	-0.526693	0.0305607	0.237535	0.236516	0.0271164	0.279188	-0.206035	-0.111254	0.0558967	-0.363976	0.0317208	0.63038	LIHC
	TCGA.DD.AAEE	-0.200696	-0.0431154	-0.0349938	-0.242586	-0.341721	-0.0161543	0.0477623	0.0953831	0.442706	0.158284	0.00904484	-0.0659898	-0.0143027	0.145559	0.274959	-0.3679	-0.300708	-0.61519	LIHC
	TCGA.DD.AAEG	0.0665513	0.219094	-0.161989	0.519607	0.492774	-0.0238868	0.110951	-0.19576	0.0632164	-0.120695	0.224324	-0.562278	-0.0131023	-0.410911	-0.00162089	-0.469094	-0.275431	-0.913924	LIHC
	TCGA.DD.AAEH	0.103235	-0.263817	-0.356103	-0.208499	-0.292031	0.402748	-0.162421	-0.0682728	-0.190154	-0.422242	-0.13778	-0.084382	-0.10515	0.684629	-0.0662715	0.204086	0.708869	0.695547	LIHC
	TCGA.DD.AAEI	-0.13994	-0.161677	0.206319	-0.324555	0.0805306	0.0222798	-0.150139	0.0222614	0.00109589	-0.325983	-0.326201	0.220275	0.224652	0.247882	0.108291	0.297004	0.435805	0.594038	LIHC
	TCGA.DD.AAEK	0.487882	-0.242278	0.0575493	-0.389309	-0.339241	-0.0170067	-0.351154	-0.121575	0.185567	0.193496	-0.0624529	0.540373	-0.0260581	0.131541	-0.265979	0.113479	0.325477	0.549367	LIHC
	TCGA.DD.AAVP	0.0400318	0.237196	-0.328308	0.279052	0.321713	0.46742	0.446771	-0.303581	-0.315843	0.00726471	-0.0324851	-0.57332	-0.191201	0.214158	-0.0526454	-0.0379923	-0.109068	-0.078481	LIHC
	TCGA.DD.AAVQ	0.548616	-0.377239	-0.233285	-0.0789818	0.0412946	0.12584	-0.529695	0.187361	-0.351824	0.287054	0.14456	0.381624	-0.00326082	0.510475	-0.248284	-0.0661376	0.501787	0.562025	LIHC
	TCGA.DD.AAVR	0.396651	-0.443225	-0.0213991	0.174003	-0.31069	-0.263411	0.11081	-0.0803334	-0.29127	-0.0806769	-0.378406	0.267247	0.25525	0.185043	0.00707632	0.35635	0.304183	0.349367	LIHC
	TCGA.DD.AAVS	-0.21262	0.123795	-0.100528	-0.370029	0.0848329	0.0886076	-0.223093	0.258723	0.348967	0.120897	-0.124461	-0.14615	-0.112247	0.322804	-0.0113444	-0.459187	0.244816	0.206436	LIHC
	TCGA.DD.AAVU	0.135335	-0.0870481	0.0174066	-0.167661	0.194941	0.336639	-0.264579	-0.251721	-0.0535974	0.000917144	-0.361053	-0.120064	0.366886	0.197627	0.440812	-0.153774	-0.189909	-0.699933	LIHC
	TCGA.DD.AAVV	0.392058	-0.474295	0.145071	-0.312887	-0.110093	0.54209	0.0614484	-0.193073	-0.306079	-0.0149429	-0.117616	0.216751	0.271017	0.166793	-0.0712682	0.473417	-0.0864018	0.367229	LIHC
	TCGA.DD.AAVW	0.198828	-0.331067	0.259594	-0.124233	-0.458161	-0.385475	-0.0611726	0.0243175	0.191076	0.405338	0.0723992	-0.184951	0.0170151	-0.154053	-0.299366	0.300023	-0.198142	-0.470691	LIHC
	TCGA.DD.AAVX	0.000555277	0.0571521	-0.280351	-0.326118	-0.468955	0.426288	0.02018	-0.318064	0.076734	-0.0242708	-0.403879	0.786762	-0.0502631	0.493978	0.230552	0.107303	0.548637	-0.726802	LIHC
	TCGA.DD.AAVY	0.0981998	0.461076	-0.0104951	-0.255688	0.0300819	0.0914724	0.249548	-0.0755567	0.195321	-0.220527	-0.109789	-0.329788	-0.0258523	-0.228622	0.0165933	-0.195835	-0.0577976	-0.300404	LIHC
	TCGA.DD.AAVZ	0.224727	0.0289791	0.0700176	-0.24749	0.389046	-0.438444	-0.104555	0.375505	0.291673	0.294488	0.11542	0.266941	-0.0845208	-0.277978	-0.0644768	-0.584738	-0.22375	-0.631957	LIHC
	TCGA.DD.AAW0	-0.055941	-0.160408	0.546331	-0.320527	0.102394	-0.350521	0.334241	-0.43915	-0.197359	-0.151019	-0.280595	0.0329949	0.378598	-0.149085	-0.194521	0.48254	-0.235252	0.261639	LIHC
	TCGA.DD.AAW1	-0.150628	0.449399	-0.365971	-0.0353423	-0.239016	0.0719018	0.429702	0.0807708	0.484377	-0.0949361	-0.215965	0.455674	-0.218869	-0.293952	-0.0375492	-0.282934	-0.31038	-0.749367	LIHC
	TCGA.DD.AAW2	-0.0690638	0.2545	-0.35502	-0.108166	-0.299808	0.347288	0.415361	-0.280016	0.429499	-0.393438	-0.0865608	0.026899	0.0789776	-0.123266	0.0693443	-0.377737	-0.0265355	-0.805063	LIHC
	TCGA.DD.AAW3	-0.142344	0.423911	0.000641434	-0.0572141	0.222948	-0.0213111	0.0295524	-0.325444	0.375473	-0.25945	-0.191369	-0.677863	0.0218543	-0.234561	0.166191	-0.265864	-0.267123	-0.718987	LIHC
	TCGA.ED.A459	0.0635601	0.0168408	0.223986	0.267229	-0.256489	-0.133376	0.291667	-0.287234	0.0216339	0.089689	0.14696	0.676822	0.0934103	-0.578191	-0.0244374	0.207672	-0.645453	-0.256983	LIHC
	TCGA.ED.A4XI	0.0249247	0.0370485	0.237273	-0.362956	-0.0592872	0.0443794	0.166053	-0.242965	0.132494	0.477342	-0.486966	0.624044	0.128217	-0.170458	-0.348984	0.472115	0.292073	0.175225	LIHC
	TCGA.ED.A5KG	0.69291	-0.341964	-0.297245	-0.358029	-0.356896	-0.32842	-0.361763	0.300233	0.162679	0.0833125	0.260193	0.514003	-0.443157	0.228005	-0.271861	0.0469262	0.564155	0.488608	LIHC
	TCGA.ED.A627	0.0887346	-0.0547431	0.00162671	-0.204079	-0.00500785	0.11809	0.415887	-0.30853	-0.251424	0.212168	-0.16282	0.0736041	-0.190143	0.0761808	-0.316964	0.405576	0.473697	0.405063	LIHC
	TCGA.ED.A66X	-0.204318	-0.0399346	0.471056	-0.0251416	0.254303	-0.182581	-0.178974	-0.0762463	-0.317406	0.236883	-0.0966685	-0.0482234	0.36204	-0.298533	-0.0816416	0.462151	-0.377826	-0.101826	LIHC
	TCGA.ED.A66Y	0.0937183	0.224256	-0.209087	-0.0909054	0.358265	0.114677	-0.346252	0.269537	0.249499	0.470812	0.467	-0.0532995	-0.153716	-0.54919	-0.0850524	-0.560579	-0.499975	0.10956	LIHC
	TCGA.ED.A7PX	-0.26888	-0.256276	0.305415	0.309848	0.210394	0.201707	-0.0137658	0.141826	0.145493	-0.0852126	0.110964	-0.23846	-0.166029	-0.0966462	-0.106609	-0.0130011	-0.298195	0.0729533	LIHC
	TCGA.ED.A7PY	0.0777939	0.307396	-0.240158	-0.0270464	0.48812	-0.303109	-0.36166	0.228951	0.356821	-0.00534014	0.256869	-0.411279	-0.11623	0.0960334	-0.0364127	-0.654423	0.14292	-0.289888	LIHC
	TCGA.ED.A7PZ	0.192146	0.239532	-0.240998	0.138322	0.315954	0.481871	0.0832052	0.0514385	-0.0997643	0.0662402	0.087514	-0.599445	-0.0988702	-0.139785	0.301975	-0.157056	-0.751419	-0.36643	LIHC
	TCGA.ED.A7XO	0.381341	-0.115003	-0.0950709	-0.0170238	0.255487	0.176547	0.525259	-0.515191	-0.424946	-0.0772939	-0.0750538	-0.269839	0.159097	-0.0789914	-0.333139	0.672924	0.26837	0.462622	LIHC
	TCGA.ED.A7XP	-0.1338	-0.0537605	0.300509	-0.151915	0.123967	-0.334104	0.235949	-6.12367e-05	0.191249	-0.327068	-0.0344007	0.407771	0.180554	-0.35368	-0.069444	0.0489166	-0.12672	-0.442477	LIHC
	TCGA.ED.A82E	-0.292689	0.129531	-0.099907	0.252772	0.112888	-0.110054	-0.178678	0.200971	0.428067	0.129523	0.212354	0.305715	-0.0988354	-0.331796	-0.336109	-0.0270786	-0.397495	-0.545656	LIHC
	TCGA.ED.A8O5	0.0170566	0.322371	-0.494199	-0.0289855	0.283207	0.279223	-0.247578	0.219231	0.211008	0.121679	0.174929	-0.114213	-0.317294	-0.0401886	0.154018	-0.408012	0.201489	-0.183846	LIHC
	TCGA.ED.A8O6	-0.335314	0.0763146	-0.255521	-0.2394	0.551124	-0.237793	-0.251227	-0.0388107	0.155886	0.314364	0.35089	0.182741	0.239895	0.0191251	0.0447837	-0.182317	-0.187088	0.0708861	LIHC
	TCGA.ED.A97K	0.0879778	0.0462216	-0.0709508	0.169605	0.360959	-0.375229	0.112577	-0.0935596	0.380678	0.178681	0.146571	-0.0727637	-0.0627081	-0.455878	-0.34834	0.239723	-0.529044	-0.130083	LIHC
	TCGA.EP.A12J	-0.143462	0.297719	-0.30666	-0.405092	-0.182049	0.260977	0.270793	-0.285446	0.43999	-0.330746	-0.18604	0.6814	0.0760402	-0.186332	-0.0612255	-0.0395085	0.379951	-0.797468	LIHC
	TCGA.EP.A26S	-0.299603	0.366401	-0.174332	0.140708	-0.429118	0.180219	-0.0977363	0.339695	0.536584	-0.320899	-0.267285	-0.343155	-0.093584	-0.205321	0.0102351	-0.21612	0.234605	-0.587342	LIHC
	TCGA.EP.A2KA	0.0632591	-0.330072	-0.221607	-0.203507	-0.128333	0.373191	-0.091149	0.34742	-0.326118	0.0231806	-0.196523	0.475959	-0.00611105	0.407592	0.13788	0.130421	0.542203	0.556962	LIHC
	TCGA.EP.A2KB	-0.291939	0.436038	0.112443	-0.299768	-0.178682	-0.239069	-0.256047	0.436271	0.248712	-0.426739	-0.0472043	-0.265351	-0.0475488	0.0282731	0.12431	-0.323339	-0.146982	0.27805	LIHC
	TCGA.EP.A2KC	-0.0465516	-0.0294187	-0.11177	0.205553	0.046634	0.161634	-0.0745205	-0.00213084	0.168014	0.282306	-0.204963	0.348597	0.0240569	-0.183951	0.142938	0.043359	-0.615607	-0.283544	LIHC
	TCGA.EP.A3JL	-0.0685595	-0.54773	0.349481	-0.231254	0.15505	0.293808	-0.145251	-0.396571	-0.389525	-0.315193	-0.0392446	0.613265	0.283655	0.515144	0.294074	0.443657	0.407186	0.640506	LIHC
	TCGA.EP.A3RK	0.0930041	-0.461396	-0.0484439	0.240727	-0.345328	-0.241823	-0.185438	-0.273071	-0.410413	-0.259574	0.00376093	0.43657	0.385159	0.431658	0.293805	0.516426	0.151306	0.643038	LIHC
	TCGA.ES.A2HS	0.0411828	0.0465608	-0.085562	0.166527	0.0504499	0.542576	-0.148098	-0.247763	-0.343571	0.287046	-0.271821	-0.600712	0.226222	0.0606398	0.373776	-0.0264137	0.00849486	-0.25589	LIHC
	TCGA.ES.A2HT	0.0165514	-0.34688	0.369387	0.269185	0.201126	0.339378	0.02775	-0.462561	-0.559782	-0.110436	-0.00740766	0.829949	0.21381	0.355941	0.155784	0.408877	0.180566	-0.0405063	LIHC
	TCGA.FV.A23B	0.00660834	0.248101	-0.0123588	-0.546983	-0.504281	0.119562	-0.0517853	0.358232	0.332783	-0.224896	0.0466235	0.258883	-0.114328	0.115124	-0.214534	0.085739	0.213277	-0.171963	LIHC
	TCGA.FV.A2QQ	-0.104345	-0.22527	0.213415	-0.100193	-0.0584448	-0.085812	-0.196954	-0.300401	-0.147369	0.00669412	-0.071615	-0.237168	0.440766	0.440774	-0.0763729	0.0874408	0.391869	0.524051	LIHC
	TCGA.FV.A2QR	-0.213761	-0.135874	0.526374	0.279721	0.0219545	0.15802	0.277496	0.156195	-0.211959	-0.00333532	0.0522925	-0.636173	-0.152409	-0.243959	-0.16807	0.084693	-0.214387	-0.58639	LIHC
	TCGA.FV.A3I0	-0.140705	-0.0260007	-0.161443	0.28123	0.472705	0.249972	-0.237752	-0.16864	-0.0207121	0.249386	0.262262	0.526782	0.132542	-0.324139	-0.22359	0.214406	-0.133225	0.621905	LIHC
	TCGA.FV.A3I1	0.160424	-0.0525051	0.421372	-0.312049	0.511461	0.128499	-0.252703	0.311875	-0.371229	-0.0228416	-0.089462	0.453435	0.381655	-0.269518	-0.160605	0.581983	-0.510186	0.314308	LIHC
	TCGA.FV.A3R2	-0.0462716	-0.0464417	-0.0701549	-0.278347	-0.310132	-0.0538908	0.315026	-0.158672	0.199391	-0.0862244	0.0334936	0.730964	0.187752	-0.134545	-0.172047	-0.013598	-0.112249	-0.551899	LIHC
	TCGA.FV.A3R3	-0.116794	-0.00327887	0.371627	0.447772	-0.336041	-0.120557	0.0736021	-0.196298	-0.0862958	0.0397525	0.0599016	0.16802	0.21338	-0.357213	-0.289545	-0.00505579	-0.0693239	0.0151899	LIHC
	TCGA.FV.A495	0.407287	-0.532861	0.259685	0.305317	0.192802	0.0492228	-0.141002	-0.611485	-0.530491	0.0991345	-0.0619946	-0.010388	0.401607	0.347132	0.0663671	0.146809	0.483105	0.344304	LIHC
	TCGA.FV.A496	0.0888817	0.493769	0.0884044	0.100843	0.347885	-0.252879	0.105629	0.30841	0.258632	-0.0418165	-0.14355	-0.653819	-0.0836076	-0.576154	0.156348	-0.539949	-0.599981	-0.514506	LIHC
	TCGA.FV.A4ZP	-0.245597	-0.129204	-0.0682297	0.284099	0.248908	0.45683	-0.155863	-0.316032	-0.447665	-0.0431393	0.105674	0.0935118	0.301804	0.295308	0.0707453	0.137566	0.314249	0.731646	LIHC
	TCGA.FV.A4ZQ	0.121832	-0.147631	-0.289288	-0.20879	0.0642674	-0.0510852	-0.394682	0.507155	0.19676	-0.337474	0.179401	0.1579	-0.200878	0.423013	0.0670282	0.163591	0.261256	0.756962	LIHC
	TCGA.G3.A25S	-0.287844	-0.0686171	0.00830365	0.0637532	0.0451924	-0.146546	0.047872	-0.11073	-0.36478	-0.372348	-0.111142	-0.49158	0.274149	0.449457	0.321336	-0.0980648	0.0826603	0.455696	LIHC
	TCGA.G3.A25T	-0.430525	-0.15516	0.0732101	0.17168	0.502216	0.102398	0.0275683	-0.324948	-0.0989493	-0.239167	0.0594154	-0.357737	0.133733	0.194036	0.208996	0.0242872	0.228224	-0.00333416	LIHC
	TCGA.G3.A25U	0.201808	0.303425	-0.370046	-0.0651788	-0.293719	-0.227172	0.383024	0.118508	0.289347	-0.0566226	-0.00674204	-0.177794	-0.21482	-0.288852	-0.219165	-0.14493	-0.0370499	-0.319761	LIHC
	TCGA.G3.A25V	0.15707	-0.377103	0.312481	0.358347	-0.245642	-0.0510198	0.394897	-0.379096	-0.471139	0.0795351	-0.35908	-0.0761421	0.349771	-0.0933863	-0.201726	0.479902	0.138563	-0.433265	LIHC
	TCGA.G3.A25X	-0.334951	-0.44211	0.188561	0.1157	0.206588	0.421594	0.129844	-0.249787	-0.448407	0.00963063	0.0560651	0.0546237	-0.0330815	0.473616	0.188038	0.41025	0.231997	0.61519	LIHC
	TCGA.G3.A25Y	0.0527272	-0.130641	0.0311541	0.333122	0.235349	0.145796	-0.213265	0.329015	-0.258694	0.55437	0.25605	0.78033	-0.179422	-0.224663	-0.276971	-0.0931757	-0.0524744	0.367047	LIHC
	TCGA.G3.A25Z	-0.231163	0.0569511	0.383596	0.108985	-0.360587	-0.0906736	0.475895	-0.377993	-0.185992	0.09375	-0.221412	0.307566	0.307298	-0.0885328	0.100557	0.444156	-0.626196	-0.634771	LIHC
	TCGA.G3.A3CH	0.400458	-0.220226	-0.121359	0.26307	-0.109694	0.0628293	-0.390437	-0.353766	-0.101212	0.335254	0.207119	0.710234	-0.317551	0.01884	-0.234487	-0.0946766	0.541181	0.650987	LIHC
	TCGA.G3.A3CI	0.300501	0.102559	-0.175466	0.705148	-0.480204	-0.0103627	0.496337	-0.283494	-0.338652	0.0741453	-0.12659	-0.363649	-0.136801	-0.335856	-0.326738	-0.237561	0.360919	0.502666	LIHC
	TCGA.G3.A3CJ	-0.0101275	-0.0163574	-0.233689	-0.153092	-0.291258	0.465246	0.40568	-0.280034	-0.253887	-0.25746	-0.295355	-0.022382	0.137337	0.261499	0.442043	-0.244582	0.445062	-0.303328	LIHC
	TCGA.G3.A3CK	0.170698	0.0826261	-0.342725	-0.368757	-0.706883	0.253972	0.31781	0.488732	0.198306	-0.463579	-0.150109	0.499148	-0.209472	0.334842	-0.0613545	0.00811541	0.368735	0.612378	LIHC
	TCGA.G3.A5SI	0.144666	0.208515	0.15606	0.239473	-0.0815176	-0.158791	-0.000432997	0.203173	0.194508	0.116507	0.135585	-0.00253807	-0.318932	-0.521957	0.0670034	-0.235793	-0.540786	-0.565227	LIHC
	TCGA.G3.A5SJ	0.12934	-0.251739	-0.0370464	-0.112695	0.380105	-0.329765	0.22458	-0.173765	-0.042937	-0.366732	0.268286	-0.21223	0.0914385	0.303127	-0.218355	0.224192	-0.04952	0.478481	LIHC
	TCGA.G3.A5SK	0.0386755	0.129085	0.175198	-0.0435087	-0.557879	0.120329	0.189293	-0.282744	-0.0481308	0.29413	-0.213018	0.577404	-0.416086	0.0716535	-0.222162	0.23458	0.668939	0.314281	LIHC
	TCGA.G3.A5SL	-0.384484	0.301423	-0.111218	0.522681	-0.347261	0.183763	0.121382	-0.0599882	0.209738	-0.187027	-0.0932617	-0.43542	0.00969945	-0.206829	-0.0987211	-0.221746	-0.0735296	-0.83038	LIHC
	TCGA.G3.A5SM	0.300841	-0.364571	0.478474	0.287947	-0.366134	-0.1424	0.219407	-0.334627	-0.373566	0.0808923	-0.220595	-0.327411	0.282668	-0.116513	-0.301995	0.45202	-0.140279	0.12825	LIHC
	TCGA.G3.A6UC	-0.142463	0.425285	-0.0935294	-0.112411	0.0752026	-0.0453139	0.0805411	-0.0410725	0.387675	-0.368733	0.020771	-0.590664	0.105254	-0.162175	-0.0324087	-0.319179	0.126684	-0.791639	LIHC
	TCGA.G3.A7M5	-0.19589	0.247255	-0.0719548	0.106996	0.434607	0.0969226	0.280252	-0.382402	-0.253175	-0.445445	0.176231	-0.304577	-0.128041	0.399214	0.0017722	-0.430094	0.53003	-0.0303797	LIHC
	TCGA.G3.A7M6	0.306295	0.0841319	-0.382875	-0.185015	0.527234	-0.137004	-0.0557641	0.215757	0.205553	0.385679	0.364965	-0.460737	0.0287098	-0.314144	-0.121631	-0.373972	-0.502991	-0.452541	LIHC
	TCGA.G3.A7M7	-0.039057	-0.227887	-0.151362	0.239328	0.181092	0.467558	-0.0741012	-0.11172	-0.107454	0.134478	-0.00399343	-0.531303	0.421052	0.218214	-0.0330459	-0.235256	-0.117532	-0.711392	LIHC
	TCGA.G3.A7M8	-0.0898116	0.368002	0.206511	0.169665	0.00271891	-0.205165	0.308857	-0.226922	-0.108817	-0.22191	0.0781726	-0.351438	0.17167	-0.660326	0.29688	0.217017	-0.466912	-0.143166	LIHC
	TCGA.G3.A7M9	-0.0507976	0.0420205	-0.0341605	0.364866	0.228039	-0.419408	-0.120299	0.378848	0.0861589	0.0652452	0.331524	-0.411435	-0.0169493	-0.219624	-0.0867363	-0.355835	-0.570703	0.0582278	LIHC
	TCGA.G3.AAUZ	0.31855	-0.11851	0.0128752	0.21073	-0.330115	-0.0856401	-0.376893	-0.406662	-0.473244	0.130768	0.0570309	0.719519	0.11561	0.437355	0.0843249	0.228906	0.57626	0.688631	LIHC
	TCGA.G3.AAV0	0.419151	-0.0507179	-0.312727	0.210348	0.287959	0.328562	-0.265016	-0.291558	-0.542456	-0.35034	0.200797	-0.33197	-0.00850711	0.44395	0.279129	-0.382429	0.705085	0.415925	LIHC
	TCGA.G3.AAV1	-0.189955	-0.0242419	-0.166254	-0.206755	-0.300482	0.105392	0.107372	-0.0296094	0.602543	0.110575	-0.155772	0.61018	0.116085	-0.303254	0.174185	0.202721	-0.544992	-0.867145	LIHC
	TCGA.G3.AAV2	-0.30177	0.375916	-0.218659	0.420017	-0.0857093	0.124284	0.10565	-0.0203725	-0.0681248	-0.0739257	-0.301023	-0.506475	0.332162	-0.27106	0.177281	-0.266094	-0.0464411	-0.713924	LIHC
	TCGA.G3.AAV3	0.0717361	-0.275002	-0.275999	-0.47971	-0.0565553	0.359119	0.00027227	0.0483079	-0.147646	-0.386804	0.147977	0.253699	0.0701154	0.458449	0.0388467	0.292318	0.254666	0.609406	LIHC
	TCGA.G3.AAV4	0.358339	0.400862	-0.556187	-0.353005	-0.0648113	-0.0516507	0.23554	-0.119271	0.43545	-0.283033	-0.222996	0.692893	-0.204271	0.151767	0.152837	-0.205118	-0.33997	-0.10856	LIHC
	TCGA.G3.AAV5	0.168787	0.01115	0.000445114	-0.23266	0.100172	-0.0302302	-0.155398	0.240211	0.0587072	-0.443356	-0.283766	-0.291857	0.0742641	0.524561	0.178921	-0.106996	-0.117451	-0.429089	LIHC
	TCGA.G3.AAV6	-0.138095	-0.0851137	-0.147442	0.238514	0.589116	-0.112226	-0.145719	0.385025	-0.218543	-0.101192	0.313128	-0.570911	0.0102903	0.176342	0.108859	-0.368488	-0.586934	-0.121997	LIHC
	TCGA.G3.AAV7	0.0669453	-0.222887	0.396637	0.222894	-0.105495	-0.376763	-0.258745	0.315147	0.0176394	0.402796	0.0697298	0.508	0.108917	-0.41772	-0.0821268	0.403565	-0.688975	0.157973	LIHC
	TCGA.GJ.A3OU	-0.167258	-0.441735	0.588676	-0.273906	-0.00514139	-0.327952	0.24775	-0.281769	-0.334294	0.0779059	-0.361688	0.676177	0.37361	0.0352173	0.0940793	0.468357	-0.289484	0.54855	LIHC
	TCGA.GJ.A6C0	0.116808	-0.162251	0.59139	-0.282207	-0.0278173	-0.0813641	0.346452	-0.230561	-0.444925	-0.0412961	0.0961407	0.413432	-0.279375	-0.299214	0.0344002	0.443423	-0.0574674	0.483544	LIHC
	TCGA.GJ.A9DB	-0.0825801	0.0477241	0.528486	0.477577	-0.0491153	0.0082009	-0.0915252	-0.237324	0.125944	0.371104	-0.111634	-0.401968	0.0438513	-0.599794	-0.269805	0.33347	-0.360599	-0.0428261	LIHC
	TCGA.HP.A5MZ	0.0538188	-0.413735	0.379363	0.486941	-0.32218	-0.145305	0.196259	-0.416666	-0.344851	-0.00847373	-0.176086	0.140666	0.284532	-0.0323803	-0.297232	0.458161	0.379451	0.248649	LIHC
	TCGA.HP.A5N0	0.0485227	0.0470572	-0.0633878	0.31343	0.0015674	0.370708	0.281172	-0.386714	-0.224159	-0.0700251	0.0884557	-0.502974	-0.0710189	-0.264285	-0.0275931	0.150195	0.396336	-0.564557	LIHC
	TCGA.K7.A5RF	0.386274	-0.161959	0.275411	0.0168846	0.123937	-0.350844	0.484186	-0.559288	-0.367351	0.0275019	-0.137829	0.690037	0.0194855	-0.275373	-0.33193	0.521152	0.332326	0.517244	LIHC
	TCGA.K7.A5RG	0.553376	-0.227061	0.0451769	-0.467789	-0.344093	0.274586	-0.0478435	-0.0744075	0.0107228	0.0455085	0.29152	0.344943	-0.306006	0.282266	-0.448253	0.334198	0.348656	0.820253	LIHC
	TCGA.K7.A6G5	0.256248	-0.248969	0.286443	-0.26412	0.391416	0.340806	0.118992	-0.201161	-0.546173	-0.534356	-0.439503	0.565871	0.360588	0.607766	-0.0189134	0.354265	0.41092	0.524348	LIHC
	TCGA.K7.AAU7	-0.329848	-0.124052	-0.0731839	0.349059	0.289401	-0.248945	0.392659	0.0603901	0.488636	0.355709	0.157515	-0.0456853	-0.0428624	-0.483766	-0.472369	0.049082	-0.555402	-0.129114	LIHC
	TCGA.KR.A7K0	-0.350257	0.103025	-0.0101416	0.0878679	0.0132651	0.479508	0.216297	-0.120848	0.364427	0.146055	-0.498103	-0.15736	0.175361	-0.152773	0.0607173	0.34579	-0.204897	-0.621124	LIHC
	TCGA.KR.A7K2	0.0947347	0.0782123	-0.234008	0.342682	0.12374	-0.274611	-0.415575	-0.235135	0.125892	0.0642818	0.155393	0.591645	-0.293541	0.380869	-0.068655	-0.20848	0.546457	-0.0995357	LIHC
	TCGA.KR.A7K7	0.141959	-0.486064	-0.273016	-0.382302	0.254066	0.584773	-0.223779	-0.0697796	-0.17946	-0.201175	0.088396	0.479585	0.0096698	0.585945	0.282607	-0.283983	0.508783	0.670886	LIHC
	TCGA.KR.A7K8	0.383449	-0.241277	-0.0192225	-0.0577175	-0.030055	0.388051	-0.184777	-0.253311	-0.497862	-0.0249752	0.124089	0.579317	0.0725254	0.280909	0.0422176	0.0364177	0.698692	0.873418	LIHC
	TCGA.LG.A6GG	0.0890408	0.311939	0.110101	-0.222044	-0.316787	-0.263463	0.162909	-0.0333245	0.165069	-0.234494	0.045424	0.149292	-0.0647717	-0.396187	0.247153	-0.0368179	-0.276524	-0.718987	LIHC
	TCGA.LG.A9QC	-0.0167265	0.550902	-0.448678	-0.247367	0.425111	0.106525	-0.129561	0.275323	0.0773955	-0.210392	0.0522131	0.102123	-0.14908	-0.235173	0.224208	-0.333529	-0.129495	-0.410127	LIHC
	TCGA.LG.A9QD	0.472125	0.157932	-0.466697	0.165274	-0.290599	0.245872	-0.188278	-0.396521	0.0104072	-0.354954	-0.0327236	0.810472	0.0166399	0.211379	-0.151289	-0.255153	0.5183	-0.633447	LIHC
	TCGA.MI.A75C	-0.272591	0.148445	-0.354977	-0.351648	0.15387	-0.0716022	0.0472058	0.121526	0.239105	0.0831773	-0.128528	0.544372	-0.0695476	0.59725	-0.0202724	-0.272606	0.518502	0.447969	LIHC
	TCGA.MI.A75E	0.20001	-0.191713	0.196981	-0.0675403	-0.381508	0.400137	0.491572	-0.365451	-0.566063	-0.0412475	-0.240613	-0.637689	0.155646	0.466382	-0.0806628	0.266405	0.441086	-0.359522	LIHC
	TCGA.MI.A75G	0.051278	0.404149	0.0945815	-0.0809885	-0.603009	0.0850347	0.148408	-0.213413	-0.0105008	-0.254378	-0.227142	-0.609951	0.0461492	0.017495	0.368656	-0.495255	-0.130045	-0.524312	LIHC
	TCGA.MI.A75H	-0.182698	0.0212321	-0.454434	-0.243253	-0.190314	0.358056	0.219106	-0.230477	0.105762	-0.201982	-0.253474	0.411168	0.0729299	0.492923	0.158433	-0.0625901	0.638023	0.277532	LIHC
	TCGA.MI.A75I	-0.269802	0.0417646	0.397158	0.0524879	0.32753	-0.499962	0.134973	-0.0435326	-0.358851	-0.399251	0.17569	-0.071066	0.00265471	0.179635	0.311928	-0.0377942	-0.46707	-0.372152	LIHC
	TCGA.MR.A520	-0.0770756	-0.0641248	0.152022	0.58093	-0.442687	0.208005	0.144083	-0.14229	-0.109818	-0.449925	0.118051	-0.638588	0.105213	-0.111341	-0.283376	-0.247809	0.296493	-0.21086	LIHC
	TCGA.MR.A8JO	0.0480387	-0.227433	-0.0961358	0.320159	-0.467163	0.0674639	0.0196488	-0.257707	0.0848996	0.370923	0.0216041	-0.12745	-0.29531	0.208026	-0.0721423	0.234652	0.455355	0.172911	LIHC
	TCGA.NI.A4U2	-0.212048	0.138445	0.0608933	0.263279	-0.0559917	-0.096843	0.266407	-0.161989	0.108923	0.121634	-0.17124	-0.797557	0.250248	-0.434021	-0.0536224	0.111151	-0.15349	-0.340607	LIHC
	TCGA.NI.A8LF	-0.241132	0.286509	-0.0942092	0.0610173	0.169583	-0.0891661	0.0279238	-0.276627	0.11606	0.219337	-0.157922	-0.643244	0.0621718	-0.133934	0.116639	-0.296473	0.23955	-0.755818	LIHC
	TCGA.O8.A75V	0.386816	-0.273224	0.0333972	0.116826	0.334887	0.133592	0.00195852	-0.597216	-0.54651	0.0216657	-0.204744	0.172589	0.468776	0.410536	0.300211	0.356283	0.061088	0.450633	LIHC
	TCGA.PD.A5DF	-0.480305	-0.211929	0.606398	0.40207	-0.360123	-0.254724	0.302797	0.202305	-0.366266	-0.310592	-0.0320521	0.34264	0.151966	-0.39244	-0.023626	0.547733	-0.530147	-0.109131	LIHC
	TCGA.QA.A7B7	0.237717	-0.021801	-0.375723	-0.0487182	-0.35179	-0.0294278	-0.206395	0.330669	0.273407	0.156433	0.336427	0.227222	-0.171751	0.0513558	-0.0523519	-0.391753	0.0335471	0.0987342	LIHC
	TCGA.RC.A6M3	-0.0761638	0.201147	-0.403234	-0.015226	0.254092	-0.0768045	-0.139618	0.286594	0.221412	0.116878	0.248121	0.15736	-0.170671	0.16339	-0.0348219	-0.167061	0.0900529	0.344304	LIHC
	TCGA.RC.A6M4	-0.164007	0.383305	-0.202942	-0.284564	0.253947	0.0947433	0.172624	0.192793	0.175785	-0.342342	-0.111782	0.331921	0.266148	-0.249855	0.270102	-0.259415	-0.537443	-0.791984	LIHC
	TCGA.RC.A6M5	0.0600158	-0.155087	-0.027636	0.350711	-0.385764	-0.0586915	0.111812	-0.27913	-0.0744802	0.250805	0.120495	-0.563816	0.206116	-0.252016	-0.139073	-0.0957001	0.0271126	-0.441741	LIHC
	TCGA.RC.A6M6	-0.220536	-0.246661	0.175355	-0.0741702	0.456064	0.0727885	-0.309188	0.159962	-0.187061	0.0103253	0.340727	0.0786802	0.256379	-0.0857983	0.143484	0.0229193	-0.328958	0.702462	LIHC
	TCGA.RC.A7S9	0.463216	-0.0890029	-0.271636	-0.311173	0.144936	0.0194131	-0.0643922	0.276414	-0.0498768	-0.231643	0.352859	0.665049	-0.0745203	0.045388	-0.255848	-0.442046	0.156575	0.765679	LIHC
	TCGA.RC.A7SB	-0.0176399	-0.247621	0.293213	0.315598	0.0203369	0.171902	0.164697	-0.0996887	-0.195736	-0.332389	-0.144517	-0.101523	0.362495	0.0292316	0.00264961	-0.118509	-0.38465	-0.501266	LIHC
	TCGA.RC.A7SF	-0.203721	0.0572067	0.181834	-0.379633	0.311655	0.325532	-0.258979	-0.138765	-0.00650922	-0.0202631	0.167224	-0.266184	-0.183887	0.375279	0.0536768	0.0969602	0.305844	0.378499	LIHC
	TCGA.RC.A7SH	-0.0346122	0.3958	-0.0537103	-0.0508323	0.611895	0.439335	-0.350575	-0.112986	-0.217038	0.4692	0.363055	-0.202016	-0.198134	-0.161032	0.0886665	-0.499149	-0.175464	0.282533	LIHC
	TCGA.RC.A7SK	0.19767	0.186933	-0.12943	-0.113708	0.568384	0.19841	-0.315976	0.252237	0.306279	0.240502	-0.00595112	-0.327662	-0.0894567	-0.0433367	-0.160849	-0.437208	-0.331942	-0.553069	LIHC
	TCGA.RG.A7D4	0.474129	-0.0879789	-0.169289	-0.639882	0.0709714	0.227219	-0.493136	0.332747	0.161279	0.0539369	0.393434	0.333262	-0.30986	0.551452	0.00292422	-0.17705	0.143421	0.756962	LIHC
	TCGA.UB.A7MA	0.0137151	0.0355229	-0.168268	-0.259674	0.371756	-0.0338767	-0.07319	-0.0432499	0.0451227	0.555174	0.384501	0.144111	0.01672	0.0326587	-0.137331	-0.307716	-0.543407	-0.524676	LIHC
	TCGA.UB.A7MB	-0.184556	0.0504368	-0.329675	0.0271427	-0.0728663	-0.104561	0.17863	0.201816	0.41916	-0.245822	0.42183	-0.0290769	-0.286659	-0.419748	0.0358681	-0.333914	-0.0252221	-0.75443	LIHC
	TCGA.UB.A7MC	0.149596	0.384951	-0.167102	-0.0839002	-0.415669	-0.0812667	0.186641	0.389275	0.624756	0.0709983	-0.175858	0.165123	-0.28636	-0.506623	-0.10942	-0.558525	-0.407776	-0.567138	LIHC
	TCGA.UB.A7MD	-0.412763	0.0516976	0.330285	-0.0634494	0.0424724	-0.155813	0.582516	-0.447437	-0.36323	-0.346949	-0.26636	0.308185	0.222076	-0.185176	0.03365	0.453065	-0.181182	0.108861	LIHC
	TCGA.UB.A7ME	0.472144	-0.116339	-0.239691	-0.379512	0.488848	0.219857	-0.391968	-0.1252	-0.268275	0.22537	0.360579	0.26568	-0.234849	0.341253	-0.0853018	0.128429	0.171214	0.667473	LIHC
	TCGA.UB.A7MF	0.208515	-0.263054	-0.27458	0.345789	-0.122676	0.0299582	-0.312366	0.0800917	-0.161849	-0.117595	-0.0325798	0.708366	-0.0576223	0.437559	-0.199801	0.247359	0.542291	0.724051	LIHC
	TCGA.UB.AA0U	-0.0730629	-0.163382	0.39724	0.0141924	-0.331875	-0.608359	0.07051	-0.0121776	0.0688734	0.340494	-0.0349937	0.713825	0.203974	-0.546638	-0.18964	0.514805	-0.376316	-0.289114	LIHC
	TCGA.UB.AA0V	-0.161462	0.142292	0.163328	0.102979	-0.157988	0.0310881	0.307065	-0.113941	0.152476	0.279029	-0.212396	-0.489848	-0.201008	-0.308223	-0.190957	0.23539	0.166378	-0.185232	LIHC
	TCGA.WJ.A86L	0.0849461	0.365939	0.10106	-0.260215	0.0591543	0.118132	-0.178533	0.225142	-0.0275179	0.321441	0.236754	0.133284	-0.179283	-0.323718	-0.114609	-0.411748	0.0399854	-0.532489	LIHC
	TCGA.WQ.A9G7	0.0783784	0.160918	-0.0576862	0.144617	0.686975	0.423593	-0.15922	-0.0209588	-0.275953	0.27504	0.23601	-0.568714	0.0296516	-0.126361	0.129269	-0.380507	-0.124657	0.718412	LIHC
	TCGA.WQ.AB4B	-0.0746696	-0.4092	0.340165	0.197068	-0.252828	-0.246431	-0.030705	-0.381677	-0.154464	-0.101401	-0.13143	-0.436396	0.408811	0.0758692	0.28729	-0.0470005	0.338532	-0.505391	LIHC
	TCGA.WX.AA44	0.0947174	0.17685	0.0188377	0.126154	0.734936	0.0672617	-0.329784	0.0924311	-0.0181464	0.188398	0.224898	0.505076	0.125134	-0.144564	-0.23991	-0.412403	-0.243191	0.254198	LIHC
	TCGA.WX.AA46	-0.101196	0.272684	0.00579338	0.182793	-0.279982	-0.381258	0.609196	-0.417743	0.00242578	0.174083	-0.353653	-0.412696	-0.201324	-0.339037	0.0202025	0.250024	0.302358	-0.536481	LIHC
	TCGA.WX.AA47	0.304713	0.314137	-0.274379	0.260002	0.125964	0.177404	0.162944	0.171167	0.136292	-0.21207	0.319773	-0.264089	-0.0661012	-0.310451	-0.0455603	-0.544483	-0.464359	-0.650187	LIHC
	TCGA.XR.A8TC	-0.0643654	0.459932	0.0720758	-0.252742	-0.10123	-0.162522	-0.130214	0.5155	0.29373	0.226594	0.11106	-0.330053	-0.337051	-0.393646	-0.353516	-0.341529	-0.220523	-0.314108	LIHC
	TCGA.XR.A8TD	-0.0293604	-0.301885	0.454532	-0.380411	-0.105309	-0.0705605	0.304782	-0.242956	-0.353565	-0.135577	-0.110702	0.0978593	-0.0262682	0.358276	-0.0705973	0.418231	0.56405	0.835443	LIHC
	TCGA.XR.A8TE	-0.311238	0.260203	-0.0789047	0.0292941	0.339734	0.258469	0.19027	0.394466	0.406431	-0.14893	-0.098722	-0.407048	-0.227474	-0.501865	-0.0890823	-0.0175138	-0.283873	-0.26996	LIHC
	TCGA.XR.A8TF	-0.0665556	0.354321	-0.222817	-0.391803	-0.554546	-0.0107604	-0.0113935	0.209141	0.589965	-0.394747	0.0551938	-0.181328	-0.37108	-0.0608829	0.0517756	-0.480962	0.29352	0.222718	LIHC
	TCGA.XR.A8TG	0.0208715	0.186128	0.243131	0.411979	0.126943	-0.0143449	0.302793	0.184489	0.266536	-0.328904	-0.241365	-0.187817	-0.345205	-0.456266	-0.323977	0.22428	-0.317645	-0.606629	LIHC
	TCGA.YA.A8S7	-0.136661	-0.208047	0.496595	-0.138733	-0.146215	-0.262791	0.429219	-0.0954533	-0.192859	0.0884795	-0.150775	0.247518	0.1895	-0.277074	-0.146059	0.541317	-0.32252	0.624351	LIHC
	TCGA.ZP.A9CV	0.0834356	-0.170643	0.000956788	-0.182112	-0.249976	0.0993514	0.0944236	-0.0278755	-0.0529234	0.0419704	-0.440145	0.949968	0.0635786	0.0859783	-0.153057	0.346028	0.395766	-0.255696	LIHC
	TCGA.ZP.A9CY	0.204031	-0.269972	0.486836	0.25896	-0.50685	-0.0444248	0.383583	-0.257492	-0.168415	-0.35813	-0.366564	0.759403	0.0383313	-0.362256	-0.0085422	0.541582	0.27248	-0.29365	LIHC
	TCGA.ZP.A9CZ	0.443654	-0.302213	0.274805	0.247874	-0.525169	0.19352	-0.31289	0.194711	-0.261667	-0.0247178	0.170236	0.195431	0.119998	-0.0657419	-0.207823	0.23487	0.0090389	0.453165	LIHC
	TCGA.ZP.A9D0	0.346597	0.320103	0.0379361	0.352988	0.0361483	0.169078	0.197864	-0.122938	-0.0515096	-0.169873	-0.276763	0.123959	0.0930081	-0.459786	-0.241107	-0.0308017	-0.465097	-0.561847	LIHC
	TCGA.ZP.A9D1	0.270532	-0.268218	0.0403638	0.107006	-0.252115	-0.463512	0.337924	0.0784272	0.0772952	-0.149971	-0.191993	0.199485	-0.302503	-0.0945181	-0.112559	0.0458873	0.442715	-0.686076	LIHC
	TCGA.ZP.A9D2	0.326573	-0.160362	0.421583	-0.0215115	0.152094	-0.332305	-0.255002	0.255883	0.35259	0.38423	0.219191	0.438839	-0.289466	-0.542714	-0.170353	0.0733671	-0.589092	-0.149367	LIHC
	TCGA.ZP.A9D4	-0.00787471	0.312361	-0.0289348	-0.255643	-0.612618	0.25627	0.295727	0.369437	0.471338	0.0825057	-0.160572	-0.0863752	-0.0687453	-0.514384	0.0193573	0.0695652	-0.561156	-0.66796	LIHC
	TCGA.ZS.A9CD	-0.275333	-0.16952	0.301137	0.495947	-0.131409	-0.0533509	0.603397	-0.559207	-0.388758	-0.17285	-0.202244	-0.485095	0.288053	0.0241935	-0.024326	0.0016835	-0.0679385	-0.689241	LIHC
	TCGA.ZS.A9CE	0.237071	0.469823	0.00223834	0.174328	-0.00995675	-0.145509	0.0330712	-0.0347862	0.0697718	0.31897	0.201183	-0.359724	-0.158315	-0.404846	-0.00901719	-0.337371	-0.490071	-0.645292	LIHC
	TCGA.ZS.A9CF	-0.384961	0.302106	-0.229564	0.118594	-0.532633	-0.302126	0.22954	0.1725	0.358827	0.00470802	-0.0912121	0.184235	-0.115557	-0.280502	-0.228316	0.0214403	0.292394	-0.440506	LIHC
	TCGA.ZS.A9CG	-0.466828	0.182978	-0.0588257	0.457724	-0.226396	-0.189657	0.360101	-0.232101	-0.0186631	-0.0443558	0.0179798	-0.429649	-0.0580355	-0.240399	0.10219	-0.340158	0.345651	-0.665823	LIHC
5	TCGA.2G.AAEW	-0.351219	0.142781	-0.0699082	-0.290875	-0.47317	-0.317507	0.268741	0.115805	0.255832	0.209176	-0.1405	0.888325	-0.216117	0.0917772	-0.301397	0.230659	0.0564834	0.360934	TGCT
	TCGA.2G.AAEX	0.276559	0.0607527	-0.519606	-0.241566	-0.0750136	0.429684	-0.311547	0.436283	0.160369	0.0553803	0.0944837	0.440524	-0.414543	0.559509	-0.11463	-0.471979	0.497334	0.613248	TGCT
	TCGA.2G.AAF1	0.428286	-0.204401	-0.391695	-0.174206	-0.309296	0.0179653	0.155519	0.366111	0.456568	0.231333	-0.0125363	0.870213	-0.375614	0.155759	-0.491203	0.111176	-0.0192703	0.496888	TGCT
	TCGA.2G.AAF4	0.391467	0.098084	-0.580403	-0.330953	-0.213006	0.26773	-0.282673	0.381698	0.464535	0.110777	0.18172	0.390679	-0.519432	0.438205	-0.412561	-0.118755	0.385475	0.685744	TGCT
	TCGA.2G.AAF6	-0.0316562	-0.0112276	0.175287	-0.285791	-0.434583	-0.28371	-0.0845011	0.122356	0.135949	-0.0462405	-0.045204	-0.171766	-0.0775342	0.543752	-0.0989714	-0.0529658	0.343513	0.460759	TGCT
	TCGA.2G.AAF8	0.40548	-0.234652	-0.416599	0.0228869	-0.291658	0.493442	-0.357787	0.256325	-0.0787504	-0.297505	0.134481	-0.0685279	-0.274221	0.499055	0.0200284	-0.1096	0.30423	0.633018	TGCT
	TCGA.2G.AAFG	-0.117023	-0.109408	0.174951	-0.310497	-0.438268	-0.0646228	0.12333	0.435203	0.0354665	-0.150336	-0.156489	0.601523	-0.0437297	0.375115	-0.351078	-0.00967251	0.492543	0.549367	TGCT
	TCGA.2G.AAFH	0.0693572	0.0255434	0.173865	-0.407219	-0.323001	0.199783	-0.293694	0.0519407	0.288653	0.245989	0.0333469	-0.351255	-0.368722	0.202948	-0.282519	0.262792	0.420013	0.597468	TGCT
	TCGA.2G.AAFI	-0.387752	0.137112	-0.0318655	0.116423	0.0860694	-0.129172	0.363519	-0.0382105	0.232731	-0.0679574	-0.383159	0.376087	-0.067233	-0.0429315	0.159855	0.182143	-0.359952	-0.0810127	TGCT
	TCGA.2G.AAFJ	-0.440677	0.259777	0.152898	-0.0638599	-0.000826897	-0.180091	0.135266	0.296145	0.136588	-0.142573	0.103474	-0.337894	0.208448	-0.692758	0.210362	-0.166483	-0.299129	-0.802532	TGCT
	TCGA.2G.AAFL	0.0945686	-0.0964856	0.191326	0.412178	0.453576	-0.365173	0.217491	-0.57398	-0.439383	-0.147045	0.0375785	-0.211382	0.199386	0.157748	0.149508	0.114151	0.152498	-0.0794771	TGCT
	TCGA.2G.AAFM	0.0307437	-0.252799	0.0859666	0.0752595	0.156305	0.149924	0.10226	-0.321095	-0.392593	-0.267151	-0.378245	0.566658	0.226425	0.513584	0.33563	0.301618	0.384275	0.634511	TGCT
	TCGA.2G.AAFN	0.101701	-0.0494278	0.0483157	0.124317	0.390885	0.460173	-0.137161	-0.329455	-0.460042	-0.0627121	-0.138725	-0.189434	0.357931	0.35978	0.312984	-0.139517	-0.0946467	-0.309025	TGCT
	TCGA.2G.AAFO	-0.139853	-0.324024	0.397156	0.621031	-0.247356	-0.179784	0.22945	-0.476073	-0.462986	-0.381729	-0.330675	-0.0279188	0.265646	0.410426	0.330735	0.256878	-0.00198216	0.355111	TGCT
	TCGA.2G.AAFV	-0.308763	-0.0114515	0.376452	0.514878	0.000877963	-0.395609	-0.395268	0.00243654	0.020571	-0.276427	0.282156	-0.543147	-0.0256948	-0.288417	0.207545	0.0451158	-0.373217	-0.382278	TGCT
	TCGA.2G.AAFY	-0.290079	-0.10271	0.324241	-0.213705	-0.248539	0.562156	0.505324	-0.470125	-0.363895	-0.0781352	-0.335787	0.594464	0.0776301	0.0985671	0.267504	0.471512	0.294679	0.625316	TGCT
	TCGA.2G.AAFZ	-0.282376	0.246629	0.282592	0.420331	0.291378	-0.442733	0.0959084	-0.274151	-0.00337868	-0.316777	0.322991	0.144386	0.0731817	-0.590277	0.213592	-0.321716	-0.578862	-0.650633	TGCT
	TCGA.2G.AAG0	-0.0993201	0.0404152	0.165186	-0.319865	-0.0301659	0.529306	0.0525665	-0.295977	-0.0323184	-0.0997814	-0.309308	0.224078	0.142185	-0.0660371	0.180751	0.416614	-0.125089	0.217146	TGCT
	TCGA.2G.AAG3	-0.292332	0.0801577	0.214843	0.253787	0.398786	-0.196967	0.21395	-0.0420944	0.0375131	0.0248781	-0.0218226	-0.451224	-0.163713	-0.381012	-0.0118304	0.243902	-0.401135	-0.534177	TGCT
	TCGA.2G.AAG5	-0.363887	0.0767175	0.29591	0.19793	-0.289522	-0.186033	0.143051	-0.282353	0.00742639	-0.311654	0.335701	-0.129442	0.300172	-0.644518	0.213523	0.19989	-0.417238	-0.691152	TGCT
	TCGA.2G.AAG6	-0.0607054	0.163516	0.156546	0.471749	0.103832	0.0130343	0.0410917	-0.250403	0.169069	-0.354414	0.0447152	-0.263135	0.0889837	-0.596425	-0.208034	0.0848281	-0.223974	-0.675949	TGCT
	TCGA.2G.AAG7	0.0153103	-0.26596	-0.0165429	0.106047	-0.318807	-0.159677	0.0783648	0.0303597	0.165543	-0.0268469	-0.0598461	-0.655789	0.313982	0.0472173	0.220792	-0.0330634	-0.600085	-0.544304	TGCT
	TCGA.2G.AAG8	0.0725857	-0.106267	0.0245951	0.428065	-0.193208	0.481207	-0.0664467	-0.264691	-0.386089	-0.020997	-0.138616	-0.394558	0.154011	0.279593	0.115307	-0.174074	0.106012	-0.293593	TGCT
	TCGA.2G.AAG9	0.0196693	-0.01581	0.466899	-0.376052	-0.405652	-0.0566031	0.299694	-0.0324346	-0.199677	-0.264455	-0.202902	-0.483229	0.119694	0.0579125	0.0169605	0.57996	-0.257963	0.541101	TGCT
	TCGA.2G.AAGA	-0.077463	0.225189	-0.0401236	0.532714	-0.30698	-0.379053	0.0440431	-0.0837766	-0.0753714	0.210347	-0.111337	-0.609499	0.223495	-0.0350308	0.133039	-0.419586	-0.439009	-0.670886	TGCT
	TCGA.2G.AAGC	-0.276659	-0.22195	0.0513759	-0.0888965	0.0209312	0.237681	0.268811	-0.0669362	0.283775	0.280968	-0.222633	-0.120128	-0.133449	0.168188	0.107246	0.0641399	0.225264	0.519949	TGCT
	TCGA.2G.AAGE	-0.158476	0.0237412	0.292115	-0.213569	0.0552955	-0.214215	0.281391	-0.0967474	0.0471162	-0.0426632	-0.124676	-0.188031	-0.0325157	-0.324733	0.349414	0.143231	-0.463577	-0.322721	TGCT
	TCGA.2G.AAGF	-0.385041	-0.0187657	0.282765	0.453303	0.0472136	0.0912566	0.448177	-0.388151	-0.349902	-0.0371506	-0.188895	-0.507793	0.18917	-0.259795	0.281956	0.214826	-0.604333	-0.343734	TGCT
	TCGA.2G.AAGG	0.0508447	0.0866706	0.185319	0.41602	0.0974929	-0.312024	-0.0941351	-0.417389	-0.405812	-0.252345	0.424037	0.413122	0.337092	-0.385604	0.0445369	-0.0396825	-0.283465	-0.364557	TGCT
	TCGA.2G.AAGI	0.0465262	-0.127089	0.256989	0.266869	-0.44456	-0.0644482	0.201735	-0.22984	-0.204082	-0.261137	0.0842314	0.482562	0.0220428	-0.537471	0.224625	0.410722	-0.560036	-0.337975	TGCT
	TCGA.2G.AAGJ	-0.166675	-0.291702	0.422278	-0.034616	0.0801553	0.103877	0.17471	0.182495	-0.281533	-0.321674	-0.372175	0.510296	0.285628	0.197098	0.111172	0.108748	-0.129368	0.129114	TGCT
	TCGA.2G.AAGK	-0.155259	-0.232528	0.062866	-0.307649	0.0975269	0.636488	0.338004	-0.289298	0.10419	-0.115507	-0.413506	0.827587	0.214362	0.159393	0.101735	0.138042	0.0232754	0.231141	TGCT
	TCGA.2G.AAGM	-0.179125	0.158262	0.261482	0.421766	-0.178873	-0.313258	-0.105208	0.10777	0.252313	-0.127757	0.0388341	-0.358313	0.184727	-0.652026	0.260457	-0.313589	-0.649263	-0.708861	TGCT
	TCGA.2G.AAGN	-0.272132	-0.0180894	0.211964	-0.298774	0.124622	0.304567	0.362535	-0.0831036	-0.184456	-0.0809004	-0.366234	-0.0837563	0.228453	0.188	0.283001	0.224936	-0.201336	0.108861	TGCT
	TCGA.2G.AAGO	0.0972755	0.0149584	0.140816	0.0496808	-0.201225	-0.173779	0.188674	0.391479	0.0669791	-0.244341	-0.283757	-0.748538	0.199982	-0.00402869	0.0776143	-0.53713	-0.516103	-0.631884	TGCT
	TCGA.2G.AAGP	0.0852194	-0.128627	0.226882	0.25309	-0.355404	0.147668	0.0564488	-0.533905	-0.21156	-0.162838	0.186866	0.190355	0.113884	-0.458443	0.0613853	0.559244	0.133858	0.127757	TGCT
	TCGA.2G.AAGS	-0.131201	-0.00206557	0.358743	0.134603	0.0231362	-0.235424	0.0582917	0.105333	0.2785	0.022393	-0.0309078	-0.608164	0.128766	-0.507938	0.127082	0.118514	-0.649961	-0.800029	TGCT
	TCGA.2G.AAGT	-0.140546	-0.308593	0.459973	0.285986	-0.0884223	-0.100845	-0.441576	-0.0163666	-0.159277	-0.273788	-0.0468252	-0.218274	0.455055	-0.104748	0.354518	0.347293	-0.488017	-0.146835	TGCT
	TCGA.2G.AAGV	0.0135392	0.123485	0.033773	0.551739	0.345521	-0.219564	-0.110257	-0.320515	0.165215	-0.329106	0.0129773	-0.410482	0.237047	-0.501333	0.0978158	-0.332147	0.0549999	-0.827848	TGCT
	TCGA.2G.AAGW	-0.0110709	0.194764	-0.0491382	0.315628	0.474245	-0.146938	-0.0769466	-0.0905779	0.0263784	0.126171	-0.0217486	-0.366852	0.279569	-0.40006	0.204295	-0.461296	-0.488993	-0.574613	TGCT
	TCGA.2G.AAGX	-0.0587325	0.28711	0.245118	0.472194	0.263597	-0.293977	0.157549	-0.0454304	0.223495	-0.278165	0.0531903	-0.627975	0.0585981	-0.703442	0.0969027	-0.161297	-0.442188	-0.853165	TGCT
	TCGA.2G.AAGY	0.290702	0.138384	-0.078516	0.189444	-0.244906	0.0984456	-0.305227	-0.012469	0.179812	0.2607	0.439844	-0.595116	0.0702279	-0.585256	-0.199771	-0.121124	-0.139678	-0.579747	TGCT
	TCGA.2G.AAGZ	0.200335	-0.111766	0.336448	0.402209	-0.00820682	-0.22463	-0.0455228	-0.415339	-0.522426	-0.113537	-0.435473	-0.189117	0.488264	0.278805	0.21915	0.21368	0.220061	0.169321	TGCT
	TCGA.2G.AAH0	-0.112388	-0.0088266	-0.000887833	-0.199867	-0.286634	-0.234091	-0.140637	0.456318	0.0702549	-0.127146	-0.221662	0.532995	-0.0413119	0.414379	-0.113985	0.128921	-0.00346049	0.514005	TGCT
	TCGA.2G.AAH2	-0.303841	-0.00537239	0.113607	0.150351	0.450314	0.365493	0.331278	-0.220567	0.0785303	-0.0611854	-0.161769	0.568571	-0.414453	-0.138275	-0.0747088	0.322337	0.0915872	0.043038	TGCT
	TCGA.2G.AAH3	-0.102858	0.231018	0.122487	-0.00280244	0.126156	-0.555128	-0.0299893	0.323894	0.411721	0.0785116	0.257833	-0.228426	-0.124026	-0.356834	-0.364522	-0.267179	-0.131754	-0.762439	TGCT
	TCGA.2G.AAH4	-0.0748996	-0.0188624	0.343224	-0.0996606	-0.0100919	-0.0652645	0.0560432	-0.18184	-0.300871	0.025644	0.240314	-0.382845	0.101647	-0.454081	0.36892	0.429311	-0.142271	-0.317359	TGCT
	TCGA.2G.AAH8	-0.110422	-0.0619678	0.0891576	-0.121931	-0.25964	0.180454	0.0472408	0.41165	0.0479113	0.0953803	0.0118959	0.232722	-0.162377	0.462692	-0.118731	-0.0903731	-0.335609	0.174684	TGCT
	TCGA.2G.AAHA	-0.193694	-0.293191	0.403313	-0.179667	-0.300347	-0.267332	0.238341	0.0263708	0.0816235	0.0832322	-0.195899	0.8134	-0.0784131	0.118654	-0.239468	0.437996	0.302865	0.635443	TGCT
	TCGA.2G.AAHC	-0.197729	-0.0696263	0.209472	-0.209859	-0.233564	-0.100293	0.108886	-0.0596015	0.215595	0.114373	-0.311985	0.80203	0.00903894	0.256688	-0.405021	0.265949	0.518523	0.564557	TGCT
	TCGA.2G.AAHG	-0.119185	0.256957	-0.365418	0.0154151	0.066355	-0.359627	-0.0347336	0.168965	0.413148	0.405584	0.199626	-0.784349	-0.0938335	0.146512	-0.315859	-0.406996	-0.226381	-0.409129	TGCT
	TCGA.2G.AAHL	-0.0308579	0.123067	-0.239177	-0.0318406	0.281582	-0.0310881	-0.010525	0.138366	-0.336538	0.0156592	-0.202891	0.717717	0.243129	0.589041	0.0342496	-0.129151	-0.0567156	0.392405	TGCT
	TCGA.2G.AAHN	0.0205138	-0.257277	0.342996	-0.352824	-0.273712	-0.252284	0.216541	-0.205906	-0.421137	0.082986	-0.169602	0.664295	0.240821	0.480556	-0.226809	0.473727	0.381568	0.64557	TGCT
	TCGA.2G.AAHP	0.182029	0.067511	-0.517435	-0.0821989	0.423577	0.427064	-0.247021	-0.00687625	0.25768	0.308859	-0.15455	-0.349538	-0.265873	0.511751	0.255794	-0.504362	0.204034	-0.176192	TGCT
	TCGA.2G.AAHT	-0.135381	-0.0852741	0.0883462	-0.178303	-0.460737	0.0725059	0.124501	0.318746	0.302976	0.368364	-0.129347	0.696021	-0.166818	0.185165	-0.37025	0.305168	0.0223188	0.346835	TGCT
	TCGA.2G.AAKD	-0.428155	-0.145591	0.384877	0.0200023	0.136339	0.326818	0.334857	-0.223997	-0.245404	-0.184119	-0.341719	-0.310209	0.125235	0.34075	0.226933	-0.107728	0.397043	0.0759494	TGCT
	TCGA.2G.AAKG	-0.415252	-0.275535	0.0128639	0.0950876	0.251896	0.265286	0.293082	-0.494178	-0.305895	0.162575	-0.305427	0.445247	0.443511	0.0151354	0.357021	0.337768	-0.00797206	0.0962025	TGCT
	TCGA.2G.AAKH	0.219694	-0.089853	-0.0150109	-0.0551224	-0.113656	0.244157	0.270363	0.0461722	0.0695677	-0.213961	-0.288723	0.317871	-0.152764	0.186706	-0.191892	-0.130029	-0.00787402	0.263621	TGCT
	TCGA.2G.AAKL	-0.232696	0.076339	0.166803	-0.210159	0.211033	0.470277	0.0396338	-0.0792987	0.0263209	-0.31355	-0.429214	-0.142591	0.199407	0.118827	0.312041	0.155106	-0.0757843	-0.310376	TGCT
	TCGA.2G.AAKM	-0.171772	0.154678	0.484594	-0.103884	0.274848	0.256427	0.385054	-0.227799	-0.334339	0.0241825	-0.377591	-0.729829	0.347095	-0.429543	0.209429	0.299459	-0.542851	-0.55866	TGCT
	TCGA.2G.AAKO	0.621007	-0.23686	-0.436121	-0.322515	-0.0461189	0.210893	-0.230282	0.188421	0.502923	0.249075	0.147812	0.676708	-0.45743	0.0953859	-0.525919	0.0154252	0.372546	0.555503	TGCT
	TCGA.2G.AAL5	-0.355458	0.276793	0.00461331	0.184684	0.255811	-0.412588	-0.0619776	0.234516	-0.0110141	0.0575732	0.23276	-0.560191	0.317873	-0.629023	0.298834	-0.0523312	-0.43202	-0.686076	TGCT
	TCGA.2G.AAL7	-0.301336	0.0582862	0.149043	-0.187641	0.327822	0.161683	0.0261125	-0.182888	-0.17888	0.172235	-0.327243	-0.717078	0.247394	0.256784	0.349829	-0.00152106	-0.212472	-0.0556962	TGCT
	TCGA.2G.AALF	0.0774625	-0.225538	0.29186	-0.268213	0.291318	0.485034	-0.329815	-0.392172	-0.405544	-0.368176	0.0581948	-0.482548	0.31893	0.413485	0.522141	0.226681	-0.0182825	0.296203	TGCT
	TCGA.2G.AALG	-0.0258598	-0.00690729	0.147821	0.453224	0.33654	-0.00178469	-0.0244565	-0.611798	-0.482678	-0.208488	0.260439	-0.562987	0.411457	-0.276736	0.240835	0.179452	-0.0381621	-0.511392	TGCT
	TCGA.2G.AALN	-0.346337	-0.187191	0.455885	0.420773	-0.109478	-0.233734	0.438919	-0.359233	-0.472344	-0.161026	-0.160265	-0.170051	0.320307	-0.408956	0.439269	0.377095	-0.541755	-0.521917	TGCT
	TCGA.2G.AALO	-0.190767	0.241017	0.173741	0.505252	-0.0822622	-0.202309	0.134665	-0.50188	-0.373502	-0.359185	0.164811	-0.263809	0.423752	-0.447624	0.0786682	0.150754	-0.403386	-0.70061	TGCT
	TCGA.2G.AALP	-0.108847	-0.0786332	0.117149	0.293538	0.123593	-0.0577141	0.0254961	-0.158518	-0.245706	-0.134944	-0.0502371	-0.109137	0.278761	0.0356952	0.270171	-0.184644	-0.382353	-0.394937	TGCT
	TCGA.2G.AALQ	0.188479	0.030535	0.144493	0.0516435	0.3739	0.0162482	-0.272565	-0.310096	-0.301132	0.0194257	0.360653	-0.307381	0.210684	-0.496009	0.135011	0.102477	-0.550178	-0.508861	TGCT
	TCGA.2G.AALR	-0.256202	0.332343	0.293438	0.241106	0.446743	-0.23002	-0.118788	-0.043998	-0.212053	-0.134432	0.187724	-0.36802	0.333137	-0.497482	0.250677	0.0195916	-0.666102	-0.706329	TGCT
	TCGA.2G.AALS	0.482205	-0.457847	0.207835	0.0399927	-0.297954	-0.0580629	0.184357	-0.35501	-0.466509	-0.275274	-0.0841621	0.578811	0.206997	0.210176	0.0700797	0.53554	0.101876	0.789873	TGCT
	TCGA.2G.AALT	-0.490021	0.0425363	0.254581	0.223613	-0.332144	0.311321	0.363305	-0.54072	-0.423088	-0.099068	-0.174167	0.0736041	0.320349	-0.192376	0.179784	0.296977	0.264475	-0.43781	TGCT
	TCGA.2G.AALW	-0.293863	0.136856	0.202688	0.39196	-0.412538	-0.0481109	0.2546	-0.334505	-0.289746	-0.23755	0.140051	0.0416244	0.138997	-0.501216	0.213199	0.346297	-0.13745	-0.531192	TGCT
	TCGA.2G.AALX	0.22873	0.00684111	0.218677	0.05128	-0.0205974	-0.138234	0.166679	-0.208761	-0.312321	-0.32483	0.412614	-0.129562	0.277943	-0.404634	0.0245474	0.0367705	-0.0060191	-0.506835	TGCT
	TCGA.2G.AALY	-0.29388	-0.294941	0.375715	0.320834	0.062595	0.489375	-0.234684	-0.303451	-0.546762	-0.0965423	0.169697	0.0685279	0.299989	0.20761	0.284222	0.243215	-0.277047	0.0632911	TGCT
	TCGA.2G.AALZ	-0.282311	-0.090223	0.424078	0.473069	-0.192802	0.175784	0.313687	-0.42928	-0.370035	-0.212313	-0.134991	-0.392963	0.0504418	-0.359382	0.035835	0.440394	0.0630986	-0.0582278	TGCT
	TCGA.2G.AAM2	-0.0680513	-0.134764	-0.211971	0.0920351	0.157712	0.553054	-0.00478642	-0.00304822	0.185362	0.140786	0.0103359	-0.220003	-0.186769	0.337938	0.15474	-0.346231	-0.131265	-0.146835	TGCT
	TCGA.2G.AAM3	-0.309006	0.118386	0.0423486	0.571829	0.363121	-0.231936	0.163004	-0.368154	-0.028194	-0.134786	-0.0325095	0.0634518	0.196337	-0.62486	0.217407	0.136599	-0.141473	-0.678481	TGCT
	TCGA.2G.AAM4	-0.101025	-0.00294926	-0.113391	0.170628	-0.132218	-0.0302898	-0.157658	0.220383	-0.173847	0.130061	-0.0113288	-0.0913706	0.33978	0.199782	0.307435	-0.27071	-0.414546	-0.367089	TGCT
	TCGA.2X.A9D5	0.375065	0.0253282	0.00540292	-0.314767	0.272129	0.120423	-0.112254	0.18456	0.138113	0.202091	-0.0557851	-0.0126904	-0.158678	0.0895952	-0.504224	0.440034	0.25331	0.149367	TGCT
	TCGA.2X.A9D6	0.396133	0.0891427	-0.370444	-0.116083	-0.0384592	0.29581	-0.227415	0.232803	0.546022	0.426343	0.116009	0.459217	-0.273367	-0.289995	-0.545097	0.0441629	0.208336	-0.078481	TGCT
	TCGA.4K.AA1G	-0.0821679	0.237929	-0.244422	-0.135914	-0.422197	-0.350401	-0.145437	0.526014	0.33652	0.339713	0.124994	-0.193511	-0.131619	0.315948	-0.255292	-0.259579	-0.218662	-0.0303797	TGCT
	TCGA.4K.AA1H	0.283887	-0.149549	-0.186452	-0.140649	-0.261433	-0.0361925	-0.24655	0.0761091	-0.0165305	-0.235612	-0.00378522	0.534934	-0.264336	0.246351	-0.275222	0.309678	0.669165	0.751899	TGCT
	TCGA.4K.AA1I	0.0253499	-0.102806	-0.0192395	-0.495206	-0.318483	-0.0200741	0.0665366	0.454704	0.241521	-0.00743119	-0.386949	0.835025	-0.131285	0.418265	-0.192872	0.109313	0.56586	0.362025	TGCT
	TCGA.4K.AAAL	-0.109327	0.0681982	0.364847	0.420721	-0.340428	-0.653327	-0.0233101	-0.456282	-0.412763	-0.102401	-0.048052	-0.747774	0.0672078	0.440803	0.105374	-0.0199063	0.457513	0.293671	TGCT
	TCGA.S6.A8JW	-0.111686	0.184612	-0.47765	-0.0810188	0.45091	-0.0939004	0.0539374	0.213579	0.526246	0.141543	0.265043	0.398098	-0.413931	0.251405	-0.44889	0.0101368	-0.202208	0.391274	TGCT
	TCGA.S6.A8JX	-0.0686976	0.434958	-0.433493	0.263591	0.103443	-0.225506	0.139904	0.25694	0.405768	0.308921	0.0972662	-0.898019	-0.271078	-0.158691	-0.155198	-0.586853	-0.438753	-0.567089	TGCT
	TCGA.S6.A8JY	0.277695	0.16975	-0.272726	-0.171127	-0.0894531	-0.372839	-0.0893748	0.166267	0.401418	0.333591	0.173612	-0.787072	-0.199768	0.0637977	-0.20073	-0.340333	-0.300815	-0.0962025	TGCT
	TCGA.SB.A6J6	0.404065	0.102698	-0.354185	-0.327508	-0.119165	0.610299	-0.291393	0.204765	0.184723	0.133836	-0.121237	0.0279188	-0.254551	0.295676	-0.211057	-0.326443	0.445089	0.141772	TGCT
	TCGA.SB.A76C	0.310907	0.339093	-0.638881	0.0922487	0.315147	-0.0898572	-0.239663	0.450783	0.464046	0.481641	0.132639	-0.248731	-0.406562	0.461759	-0.247926	-0.573291	-0.00545028	-0.172152	TGCT
	TCGA.SN.A6IS	0.125073	0.165824	-0.388836	0.0295483	-0.255342	0.463753	-0.349442	0.541842	0.385746	0.382372	0.285556	-0.66942	-0.549235	0.13907	-0.256525	-0.459716	0.326791	0.258832	TGCT
	TCGA.SN.A84W	0.0493042	0.287948	-0.118519	0.372889	-0.25722	-0.0979008	-0.100651	0.0387465	0.309034	-0.0543567	0.314417	-0.14467	0.0728137	-0.581817	-0.148054	-0.294482	-0.415411	-0.713924	TGCT
	TCGA.SN.A84X	0.0569481	-0.303985	0.297691	0.377855	-0.0162855	-0.126873	0.266641	-0.270462	-0.406352	-0.43272	-0.147334	0.127457	0.183828	0.0120949	0.358112	-0.104233	-0.0221885	-0.306329	TGCT
	TCGA.SN.A84Y	-0.200183	-0.263927	-0.15194	-0.312393	0.407984	0.391251	0.162222	0.216522	0.345581	-0.300481	-0.0923548	-0.0532995	-0.117806	0.15447	0.217065	-0.099466	-0.0846702	-0.0575045	TGCT
	TCGA.SO.A8JP	0.131915	0.4301	-0.469047	0.202517	-0.122625	-0.148282	-0.172985	0.261244	0.551647	0.524421	0.302411	-0.487566	-0.341095	-0.158727	-0.390341	-0.528571	-0.36288	-0.474021	TGCT
	TCGA.VF.A8A8	-0.07074	-0.146568	0.140101	0.362018	0.0969747	-0.0890755	0.0213597	0.145622	-0.195386	-0.0823317	-0.0170986	-0.588291	0.0226719	0.00747897	0.457352	-0.437821	-0.485885	-0.498734	TGCT
	TCGA.VF.A8A9	0.666922	-0.101312	-0.478982	-0.22423	-0.208239	-0.169333	-0.516789	0.424614	0.0578829	-0.0628313	0.434892	0.151839	-0.410101	0.508195	-0.272013	-0.349862	0.309693	0.656801	TGCT
	TCGA.VF.A8AA	0.517427	-0.113237	-0.390578	-0.0476102	0.171376	-0.505827	-0.178468	0.436913	0.268534	-0.0811153	0.20775	-0.17931	-0.197618	0.385949	-0.538495	-0.124986	0.3502	-2.498e-15	TGCT
	TCGA.VF.A8AB	-0.488618	-0.0509857	0.579675	-0.232577	-0.358139	-0.157003	0.327814	-0.199786	-0.384286	-0.346853	-0.271978	0.458028	0.151138	0.161478	0.0781399	0.372664	0.294178	0.736709	TGCT
	TCGA.VF.A8AC	0.397142	-0.0198946	-0.47498	0.135277	-0.0411311	-0.468983	-0.385641	0.158336	0.183986	-0.178347	0.181074	0.584361	-0.314773	0.513452	-0.139336	-0.40598	0.689801	0.532637	TGCT
	TCGA.VF.A8AD	-0.289843	-0.417455	0.459079	-0.450848	-0.021846	-0.024148	0.227261	0.0352706	-0.262404	-0.25161	-0.377056	0.546018	0.311422	0.393992	0.343526	0.321647	0.190493	0.649481	TGCT
	TCGA.VF.A8AE	0.612291	-0.173854	-0.351874	-0.49881	0.037155	0.229957	-0.383679	0.117494	-0.297762	0.0490357	0.0544398	0.547444	-0.282167	0.582153	-0.039876	-0.135652	0.550873	0.721519	TGCT
	TCGA.W4.A7U2	-0.0202949	0.240541	-0.416142	-0.257776	-0.148688	-0.187252	-0.208741	0.388272	0.41938	0.394916	0.208872	0.140746	-0.334665	0.413417	-0.281202	-0.376765	0.194381	0.227657	TGCT
	TCGA.W4.A7U3	0.25994	-0.0495819	0.226227	0.347784	-0.210171	0.16064	-0.313325	-0.454389	-0.343609	-0.0490323	0.126538	0.219049	0.0512373	-0.489747	0.0955616	0.440363	-0.0992147	-0.0329114	TGCT
	TCGA.W4.A7U4	-0.0831694	-0.145357	-0.253548	-0.476628	0.477184	0.34773	0.141037	0.203293	0.348053	0.2363	-0.418465	0.258509	0.0525573	0.12403	0.226376	0.153165	-0.267125	-0.0253165	TGCT
	TCGA.WZ.A7V3	0.217238	0.122338	-0.410121	-0.289207	-0.47797	0.493672	-0.0347719	0.489483	0.198471	0.111884	0.0905842	-0.0304569	-0.32479	0.311766	-0.283161	-0.18254	0.0314961	0.0987342	TGCT
	TCGA.WZ.A7V4	0.305077	-0.302775	-0.36417	-0.20405	0.00747183	0.409915	-0.324643	0.223978	0.478436	0.0236852	0.0620643	-0.312489	-0.344795	0.437664	-0.554345	0.128062	0.545558	0.577215	TGCT
	TCGA.WZ.A7V5	0.330672	-0.0501835	-0.0972416	-0.133685	-0.214354	-0.0178743	-0.405615	0.364984	0.328665	0.198669	0.0272602	-0.0253807	-0.21931	0.351802	-0.37838	0.06049	0.206836	0.387342	TGCT
	TCGA.WZ.A8D5	0.0784897	-0.28389	0.0553991	-0.502441	-0.206583	0.564851	-0.30271	0.434307	-0.191277	0.0182292	-0.231706	0.669036	-0.205871	0.532409	-0.170666	0.214307	0.6502	0.832911	TGCT
	TCGA.X3.A8G4	-0.324212	-0.369654	0.338633	-0.055302	0.0402812	0.230872	0.378274	-0.501456	-0.424582	-0.295543	-0.0371117	0.216507	0.158775	0.309938	0.174709	0.597783	0.277639	0.858228	TGCT
	TCGA.XE.A8H1	-0.398342	0.10753	0.255671	0.465835	-0.198078	-0.309973	0.270813	-0.0908024	0.100023	0.0461802	-0.224023	-0.137408	-0.0961968	-0.303382	0.233431	-0.198719	-0.442343	-0.312726	TGCT
	TCGA.XE.A8H4	0.242941	-0.233563	0.15004	-0.485214	-0.29925	0.0432614	0.0489596	-0.0384276	0.0364292	-0.225924	-0.195908	0.751269	-0.104812	0.556568	-0.326411	0.118643	0.49729	0.63038	TGCT
	TCGA.XE.A8H5	-0.268085	0.224361	-0.379717	-0.256957	-0.136606	0.255844	0.33149	0.445562	0.293133	0.331302	-0.249112	0.290351	-0.515714	0.368804	-0.109964	-0.129802	-0.0577428	0.440416	TGCT
	TCGA.XE.A9SE	0.0720217	-0.0887047	0.263074	-0.521305	-0.126762	0.593878	-0.0808858	-0.0685102	0.111262	-0.234269	0.230655	-0.182741	-0.25562	0.0823759	0.0398429	0.26707	0.23812	0.703797	TGCT
	TCGA.XE.AANI	0.138185	0.122694	0.218865	0.265727	0.203348	0.00276307	-0.0688542	-0.290022	-0.196891	0.0253409	0.381956	-0.600037	0.120219	-0.556924	0.170193	-0.10672	-0.341712	-0.673418	TGCT
	TCGA.XE.AANJ	-0.177481	-0.00919056	0.00915177	-0.339818	0.0685834	-0.19152	-0.256902	0.255665	0.209654	0.3592	0.169771	-0.51941	-0.284752	0.562703	-0.0683549	-0.263632	0.416573	0.711392	TGCT
	TCGA.XE.AANR	-0.367999	0.0778203	0.035692	0.458973	-0.352439	-0.288548	-0.173921	0.0407194	-0.383487	-0.466759	-0.162389	0.479123	0.334438	0.342661	0.333026	0.239504	-0.121631	-0.364557	TGCT
	TCGA.XE.AANV	0.285863	0.241578	-0.400174	-0.10099	-0.0110056	-0.349407	-0.0975391	0.222968	0.438986	0.0273377	0.196093	0.146967	-0.343112	0.238741	-0.488713	0.0771714	-2.22045e-16	-0.0303797	TGCT
	TCGA.XE.AAO3	-0.207446	0.27741	-0.507731	-0.155335	-0.0468161	0.044752	-0.11152	0.552145	0.353974	0.101275	0.193616	0.445748	-0.462133	0.586767	-0.236587	-0.453978	0.144646	0.390703	TGCT
	TCGA.XE.AAO4	0.127998	0.02626	-0.538407	0.118965	0.235287	-0.123169	0.0753949	0.359797	0.201973	0.27644	0.256273	0.126904	-0.50928	0.563254	-0.273589	-0.469521	0.461893	-0.00242201	TGCT
	TCGA.XE.AAO6	-0.298516	0.124525	-0.327515	-0.142951	0.157556	-0.102043	0.205436	0.0680623	0.311896	0.431471	-0.35021	0.192281	-0.0342872	0.546022	-0.188592	-0.443914	0.613483	0.299755	TGCT
	TCGA.XE.AAOB	0.202537	-0.450494	0.351247	-0.349148	-0.150562	0.697757	0.0797052	-0.438573	-0.48358	-0.154237	-0.15858	0.00253807	0.0349265	0.312008	0.120084	0.599847	0.56507	0.840506	TGCT
	TCGA.XE.AAOC	0.0976215	0.257616	-0.082739	0.381322	0.0521567	-0.229622	-0.330524	-0.429928	-0.0132138	-0.000364115	0.503205	-0.527919	0.186803	-0.452941	0.0103453	-0.0456942	-0.279845	-0.567089	TGCT
	TCGA.XE.AAOD	0.346695	-0.22688	-0.0586991	0.192042	-0.417305	0.0815168	-0.5573	0.166351	-0.165746	-0.0105226	-0.0341971	0.310851	-0.193907	0.485229	-0.277623	0.0101988	0.65065	0.64557	TGCT
	TCGA.XE.AAOF	0.696074	-0.329807	-0.531247	-0.367813	-0.0421512	0.133631	-0.0090031	0.348155	0.141201	0.106771	0.191544	0.502189	-0.350001	0.443962	-0.352337	-0.381212	0.315684	0.769198	TGCT
	TCGA.XE.AAOJ	-0.269599	0.232585	0.0439904	0.356017	0.184269	0.0615746	-0.360793	0.148679	0.00980372	-0.0254302	0.357312	-0.426396	-0.123365	-0.441303	0.0920535	-0.189635	-0.0896657	-0.607595	TGCT
	TCGA.XE.AAOL	0.26707	0.194492	-0.412744	-0.0871589	-0.127725	-0.0932642	0.00864055	0.388889	0.313255	0.34239	0.0298458	-0.427559	-0.27077	0.0988474	-0.134014	-0.435006	0.148819	-0.307187	TGCT
	TCGA.XY.A89B	-0.0251197	-0.199903	0.341501	-0.250931	-0.392149	-0.102237	0.0941023	0.0844099	-0.00582987	-0.107752	-0.32456	0.39904	0.0559559	0.273993	-0.17075	0.275262	0.458972	0.620253	TGCT
	TCGA.XY.A8S2	-0.0159524	-0.218475	0.000256904	-0.281947	0.0642015	-0.369491	-0.029184	0.187412	0.366218	0.25944	-0.0998723	-0.383249	-0.0369524	0.0975221	0.155179	-0.0611942	0.16083	0.372152	TGCT
	TCGA.XY.A8S3	-0.161443	-0.11998	-0.0462021	0.440406	-0.0499117	-0.285046	0.267215	-0.0709915	0.16903	-0.0337606	-0.277009	-0.0304569	0.10283	-0.236331	0.23325	-0.0521452	-0.451825	-0.668354	TGCT
	TCGA.XY.A9T9	0.531056	-0.127589	-0.461725	-0.183167	-0.277601	0.358291	-0.415741	0.358765	0.117461	0.080286	0.208751	0.464491	-0.242689	0.265385	-0.436336	0.102138	0.348657	0.757492	TGCT
	TCGA.YU.A90P	-0.29088	-0.00334359	0.252732	-0.264867	-0.167229	0.39358	0.311968	-0.292759	0.0138901	0.0128271	-0.433819	-0.0546243	0.0223268	0.0710094	0.0394702	0.097457	0.0848539	0.541372	TGCT
	TCGA.YU.A90Q	0.0480591	0.450341	-0.499785	0.371274	0.278757	0.0635278	-0.0561779	0.369171	0.480616	0.246338	0.211387	-0.552143	-0.439981	0.147381	-0.54393	-0.607618	-0.294653	-0.524051	TGCT
	TCGA.YU.A90S	-0.0382355	-0.162669	0.305911	-0.366341	-0.14889	-0.245476	-0.0165178	-0.159079	-0.126321	-0.103299	-0.156306	0.843748	0.12401	0.104564	-0.114304	0.261795	0.541744	0.496203	TGCT
	TCGA.YU.A90W	-0.0721771	0.310993	-0.393187	-0.159327	-0.140498	-0.337969	-0.220146	0.412527	0.430525	0.417458	-0.147595	-0.205385	-0.393692	0.122115	-0.268528	-0.337995	0.180222	-0.480606	TGCT
	TCGA.YU.A90Y	-0.201362	-0.183445	-0.0235284	0.104043	0.365979	-0.165437	0.131841	-0.124228	0.17191	0.129894	-0.375799	0.2378	0.305995	-0.235294	0.164946	0.374898	-0.44483	0.00253165	TGCT
	TCGA.YU.A912	-0.249228	-0.180088	0.189389	-0.271905	-0.0167478	-0.414757	0.414788	0.415255	0.160888	-0.0710318	-0.0609796	0.559892	-0.115429	0.206301	-0.317419	0.14944	-0.129725	0.571545	TGCT
	TCGA.YU.A94D	-0.340175	0.437927	-0.158032	-0.02213	0.445613	-0.0756147	-0.290829	0.260192	0.232562	0.121793	0.349106	-0.661884	0.191925	-0.536052	0.265245	-0.15097	-0.521697	-0.58481	TGCT
	TCGA.YU.A94I	-0.342649	0.112773	0.277072	0.275974	0.10037	-0.0661275	-0.0467874	0.150764	0.121026	-0.294485	0.151216	-0.539204	0.083537	-0.437713	0.276759	0.00198839	-0.442241	-0.685276	TGCT
	TCGA.YU.AA4L	-0.358928	0.139968	0.0958616	0.272684	0.365419	-0.356381	-0.1047	0.414433	-0.156462	-0.328076	0.0249451	-0.486568	0.230356	-0.418754	0.419748	0.0944358	-0.416652	-0.541772	TGCT
	TCGA.YU.AA61	-0.260936	-0.0464066	0.147683	0.56616	-0.2769	-0.0763853	-0.232715	0.0459189	-0.342721	-0.24011	0.0616795	0.733879	0.256898	-0.389217	-0.0507305	0.419274	-0.0213272	0.177684	TGCT
	TCGA.ZM.AA05	0.159404	-0.23942	0.328459	-0.172844	0.430763	0.354702	0.257763	-0.271441	-0.463879	0.0996349	-0.283831	0.410582	0.21227	0.169009	-0.117799	0.178425	0.380143	0.850633	TGCT
	TCGA.ZM.AA06	0.406053	0.10043	-0.454689	-0.132833	0.471711	0.258243	-0.0664747	-0.217842	-0.0247481	0.119126	0.217058	0.224864	-0.161953	0.334922	-0.258056	-0.414025	0.467169	0.697072	TGCT
	TCGA.ZM.AA0B	0.619506	-0.184966	-0.47868	-0.277274	0.321472	0.268816	-0.418668	-0.0110736	-0.0393987	0.0573303	0.163666	-0.270123	-0.275941	0.517979	-0.178793	-0.322009	0.509239	0.654887	TGCT
	TCGA.ZM.AA0D	0.148914	-0.156491	-0.242167	-0.317705	0.151652	-0.311181	-0.109883	-0.0241417	0.0286877	0.225354	-0.0231124	0.80485	-0.0776768	0.422761	-0.19878	0.0526023	0.599876	0.640506	TGCT
	TCGA.ZM.AA0E	0.52124	0.0506588	0.010671	-0.407731	0.372911	-0.0198247	-0.233324	-0.211123	-0.0622209	0.330548	-0.0843338	0.777722	-0.1798	0.206976	-0.177217	-0.143856	0.414891	0.587342	TGCT
	TCGA.ZM.AA0F	0.0646345	-0.195909	0.31912	-0.284529	-0.619046	0.362719	-0.219076	-0.152989	-0.0618327	-0.0975047	0.0599416	0.389667	0.18746	0.361776	-0.076375	0.0663931	0.446571	0.610127	TGCT
	TCGA.ZM.AA0H	0.077689	-0.187191	0.505259	-0.332979	-0.294235	-0.0422914	0.0854658	-0.463955	-0.404918	-0.189157	-0.216399	0.527286	0.219841	0.249868	0.00855387	0.384087	0.316687	0.797468	TGCT
	TCGA.ZM.AA0N	0.218307	-0.196786	-0.299775	-0.380653	0.360687	0.311007	-0.277243	0.138887	-0.131011	0.17564	-0.0369715	-0.122247	-0.027034	0.444257	-0.0422172	-0.240501	0.621605	0.891139	TGCT
6	TCGA.RZ.AB0B	0.21624	-0.112148	0.0963327	-0.0182102	-0.436959	0.0741327	0.0487341	0.344054	0.048342	0.0473368	0.30653	-0.534472	-0.294697	0.134097	-0.283401	-0.23301	-0.0251736	0.299595	UVM
	TCGA.V3.A9ZX	-0.133193	-0.259898	0.18307	-0.246363	-0.194221	0.479298	0.0120254	0.0764957	-0.248242	-0.435622	0.359522	0.447606	-0.153842	0.317746	-0.0933725	0.319844	0.114995	0.621827	UVM
	TCGA.V3.A9ZY	-0.023842	-0.172244	-0.157846	0.275782	0.234319	0.22923	0.142169	-0.455626	-0.474335	0.323839	-0.0317562	0.362628	0.368517	-0.211926	0.142766	0.176401	0.103373	0.113523	UVM
	TCGA.V4.A9E5	0.329834	-0.151535	0.241484	0.0462276	0.470039	0.221681	0.158047	-0.191976	-0.411424	0.0874818	-0.129416	-0.109415	0.306451	-0.141498	0.260105	-0.11063	-0.293308	-0.440269	UVM
	TCGA.V4.A9E7	0.192381	-0.101028	-0.146087	0.201246	0.274302	0.433962	-0.158858	-0.0867388	-0.137102	0.253813	0.195995	-0.402511	0.0189439	-0.0542525	0.216094	-0.565745	0.155405	-0.617304	UVM
	TCGA.V4.A9E8	-0.177212	-0.268197	0.115623	-0.0079772	0.118557	0.593109	0.384375	-0.440713	-0.545619	0.0666587	-0.185788	0.528564	0.334935	0.468556	0.125815	0.116718	0.22053	0.583756	UVM
	TCGA.V4.A9E9	-0.161763	-0.0534121	-0.198828	0.0887002	0.305716	0.483984	0.276402	-0.167357	-0.259797	0.0770014	-0.180843	0.0722901	0.382606	-0.125452	0.220397	0.125486	-0.0492284	-0.307107	UVM
	TCGA.V4.A9EA	0.367079	-0.0840533	-0.283158	0.397921	0.643351	0.322921	0.0576909	-0.489802	-0.385493	-0.00375276	0.217694	-0.189377	0.328338	-0.352402	-0.0283975	-0.147982	0.0214017	-0.172589	UVM
	TCGA.V4.A9EC	0.073688	0.165949	-0.00660899	0.261424	-0.0756527	-0.34168	-0.00106149	0.0716084	0.0331636	-0.425818	-0.53042	-0.303456	0.376508	-0.0823331	0.362862	-0.0776338	0.204648	-0.707802	UVM
	TCGA.V4.A9ED	-0.0654258	-0.181515	0.119606	0.14278	0.242987	0.338498	0.162709	-0.466661	-0.378592	0.179059	-0.26541	0.523139	0.363095	0.15759	0.0673321	0.164185	0.247496	0.390863	UVM
	TCGA.V4.A9EE	0.0591141	-0.0722074	-0.216751	-0.04993	-0.167675	-0.352217	0.0679676	0.125778	0.467733	0.144347	0.205486	-0.122137	-0.515985	0.21695	-0.273396	0.241244	0.0111047	0.553299	UVM
	TCGA.V4.A9EF	-0.0497289	-0.09048	0.0206538	0.114124	0.321243	0.258116	0.071114	0.0269356	0.0836239	0.12989	-0.024742	0.0898196	-0.127479	-0.03348	0.00183059	0.0297703	-0.342263	0.131328	UVM
	TCGA.V4.A9EH	0.0578349	-0.139975	-0.115955	0.00492304	0.0995446	0.267532	-0.195461	-0.26067	-0.269471	-0.00124936	0.0580544	0.801362	-0.0145319	0.499839	-0.299169	0.0985917	0.572125	0.477157	UVM
	TCGA.V4.A9EI	-0.260654	-0.287577	-0.175142	0.0721208	-0.260612	0.116624	0.121067	0.217381	-0.0826121	-0.558206	0.337168	0.424936	-0.120618	0.309642	0.107511	0.0617924	-0.224204	0.482234	UVM
	TCGA.V4.A9EJ	-0.372979	-0.0445604	0.0818288	0.136401	0.110825	-0.0779221	-0.204127	0.31151	0.14616	0.28512	-0.151615	-0.207808	-0.00438506	-0.0310121	0.215251	0.112128	0.179724	-0.680334	UVM
	TCGA.V4.A9EK	0.220958	-0.0665043	0.270309	-0.172437	-0.484097	-0.586147	0.150076	-0.231552	0.275319	0.21788	-0.0582261	-0.443953	-0.101993	0.0255962	-0.332302	-0.014734	0.0839619	0.563773	UVM
	TCGA.V4.A9EL	-0.0406353	-0.313468	-0.0136797	-0.226788	-0.550223	0.11264	0.0595297	0.0981339	-0.163007	-0.112928	0.112078	0.395624	-0.101746	0.424062	-0.0720165	0.556079	0.394791	0.748731	UVM
	TCGA.V4.A9EM	0.261936	-0.0839684	0.0926026	0.450353	0.3432	0.210467	0.0915153	-0.0795901	0.0384751	-0.0196641	0.370002	-0.524561	0.0818071	-0.445328	-0.446378	-0.135758	-0.455137	0.0203046	UVM
	TCGA.V4.A9EO	-0.309974	0.32132	0.309031	-0.192166	-0.264391	-0.0316974	-0.0545198	0.40906	0.527834	0.233292	-0.249859	-0.0356234	-0.317916	-0.213171	0.101195	-0.331865	-0.456143	-0.807107	UVM
	TCGA.V4.A9EQ	0.0699666	-0.202123	-0.103335	0.133504	0.508917	0.656403	0.149636	-0.532234	-0.485203	0.330376	-0.0932164	0.125935	0.439748	-0.0230138	0.0338664	-0.0486488	-0.119403	0.43554	UVM
	TCGA.V4.A9ES	0.221267	0.222778	-0.303494	-0.075146	-0.29839	-0.349362	0.00552599	0.588073	0.503949	0.167622	-0.298903	-0.343032	-0.272748	0.0147749	0.182419	-0.482093	-0.339182	-0.652284	UVM
	TCGA.V4.A9ET	-0.0857835	0.154355	-0.0893903	0.267022	0.413198	0.314549	0.0647246	-0.402149	-0.0932684	0.245595	-0.0504421	0.599052	0.0253758	-0.157913	0.129311	-0.00519527	-0.315768	-0.294416	UVM
	TCGA.V4.A9EU	-0.175071	-0.106603	0.242671	-0.063596	-0.588116	0.0167451	-0.0742075	0.175385	0.215485	-0.287843	0.152282	0.320481	-0.0725993	-0.324397	-0.220684	0.276833	0.100852	0.279188	UVM
	TCGA.V4.A9EV	0.198803	-0.281381	-0.00414306	-0.52178	-0.462932	0.191978	0.123857	0.0719672	-0.0434109	-0.202241	0.0197775	0.560956	-0.0371335	0.43783	-0.264501	0.406977	0.415728	0.956853	UVM
	TCGA.V4.A9EW	0.210353	0.394141	-0.106249	0.0764003	-0.00519755	-0.747976	0.0804737	0.503171	0.419505	-0.257412	-0.140444	0.188239	-0.154904	-0.474811	0.020915	0.00269745	-0.582413	-0.601523	UVM
	TCGA.V4.A9EX	-0.0621353	-0.0801746	0.0315812	0.179866	-0.321214	0.298701	-0.0317293	0.271392	0.0377037	-0.380876	0.17528	0.348423	-0.257671	0.0827651	0.0211434	-0.0109168	-0.216524	-0.142132	UVM
	TCGA.V4.A9EY	0.195013	-0.318637	0.319157	0.41057	0.418715	0.432765	0.0620555	-0.569461	-0.545052	-0.218252	-0.104157	0.439361	0.431512	-0.196488	0.153919	0.199641	0.127235	0.241117	UVM
	TCGA.V4.A9EZ	-0.0364859	-0.338835	0.167644	0.27601	0.610679	0.063761	0.331009	-0.368727	-0.556238	0.0793567	-0.0861211	0.350131	0.203386	0.308141	0.125397	0.259928	0.141935	0.43401	UVM
	TCGA.V4.A9F0	-0.185105	-0.161421	0.46191	0.384482	0.200427	0.279273	0.264956	-0.343138	-0.231927	-0.348847	-0.0914141	-0.688638	-0.00539219	0.150358	-0.181736	0.263959	-0.336372	0.451777	UVM
	TCGA.V4.A9F1	-0.355663	-0.141646	0.364926	0.232483	-0.57264	0.0363636	0.218936	-0.13163	-0.0543665	-0.377097	-0.101678	-0.727658	-0.0275028	0.337499	-0.23198	0.299167	0.0701858	0.571117	UVM
	TCGA.V4.A9F2	0.279864	-0.153584	0.207788	0.22932	0.393652	0.0133239	-0.00290269	-0.444342	-0.476892	0.401106	-0.189438	0.574738	0.297888	0.121325	-0.172143	-0.0681805	0.30247	0.284264	UVM
	TCGA.V4.A9F3	-0.0285723	-0.223729	-0.0558433	-0.34407	-0.322254	-0.170437	0.222739	0.0952075	0.157179	-0.18124	0.341218	0.546719	-0.339672	0.198855	-0.227248	0.380914	0.279379	0.576142	UVM
	TCGA.V4.A9F4	-0.026718	0.253853	0.231325	-0.215786	-0.0568997	-0.489588	0.0942779	0.333123	0.543682	-0.163965	-0.361504	-0.625524	-0.0498961	-0.208559	-0.307305	0.219308	-0.272879	-0.753567	UVM
	TCGA.V4.A9F5	0.179709	0.134104	-0.189852	0.143624	-0.0799873	0.371127	-0.082252	-0.0349645	-0.256745	0.0614449	0.132326	0.549964	-0.00197598	0.208964	0.280464	-0.653706	-0.0853921	-0.664651	UVM
	TCGA.V4.A9F7	0.378945	0.420031	-0.165899	0.182481	-0.108631	-0.529705	-0.129984	0.405541	0.427136	0.20083	-0.175838	-0.467515	-0.429575	-0.509028	0.0460337	-0.160727	-0.262095	-0.796954	UVM
	TCGA.V4.A9F8	0.205556	-0.189394	0.100109	0.128931	0.368077	0.661113	0.146302	-0.500922	-0.314988	0.21849	-0.152941	0.549364	0.283456	0.0498192	-0.100212	0.117116	0.235271	0.282473	UVM
	TCGA.VD.A8K7	0.143817	0.244844	-0.233054	-0.164732	0.001256	-0.478131	-0.228112	0.550206	0.665578	-0.0324722	0.0163103	-0.468185	-0.371732	-0.372165	-0.194948	0.0933121	-0.295371	-0.583756	UVM
	TCGA.VD.A8K8	0.0933274	-0.21862	-0.183554	-0.142453	-0.433506	0.294876	-0.217775	0.253947	0.0931589	-0.213865	0.105047	0.413252	-0.293951	0.620767	-0.247982	0.196802	0.496135	0.946701	UVM
	TCGA.VD.A8K9	-0.207287	0.370299	-0.172969	-0.103359	-0.19894	-0.279398	0.116357	0.412923	0.442844	-0.349961	0.0591457	0.553992	-0.219608	-0.551406	0.239571	-0.0059609	-0.473805	-0.361679	UVM
	TCGA.VD.A8KA	0.355908	0.387931	-0.16191	0.00226844	0.542501	-0.31282	0.0239136	0.181169	0.316284	0.432198	0.0298047	-0.51328	-0.174562	-0.540235	-0.077928	-0.509121	-0.411087	-0.824873	UVM
	TCGA.VD.A8KB	0.0346088	0.199847	-0.275823	0.307026	0.464814	-0.0670728	-0.0917284	0.0417289	0.301141	0.101471	-0.125327	-0.216521	0.182468	-0.481201	0.177527	0.149605	-0.559296	-0.821554	UVM
	TCGA.VD.A8KD	0.42367	-0.176347	0.00707703	-0.49396	-0.256742	-0.19527	-0.138482	0.288658	0.205546	-0.094443	-0.0669091	0.454749	-0.195986	0.2892	-0.312359	0.372519	0.394439	0.751269	UVM
	TCGA.VD.A8KE	0.0922165	0.251129	0.102167	0.0723384	-0.172867	0.0729253	-0.0673978	-0.221566	-0.186622	0.240516	0.143677	-0.0256737	0.396135	-0.510654	0.0248298	0.0187051	-0.0819831	-0.683431	UVM
	TCGA.VD.A8KF	0.0968985	0.169442	-0.267351	0.379607	-0.461882	-0.331015	-0.0603478	0.270765	0.404164	-0.0917977	0.0318193	-0.31966	-0.254044	-0.26165	-0.228768	0.0665109	-0.253643	0.156338	UVM
	TCGA.VD.A8KG	-0.0142403	-0.00895946	-0.143185	0.222349	0.200692	0.23536	0.225946	-0.394801	-0.421143	0.346924	-0.079754	0.582697	0.209915	0.162993	0.0366492	0.140849	-0.0612778	0.274365	UVM
	TCGA.VD.A8KH	0.143209	0.285886	-0.0661733	0.0672017	0.0256891	-0.335498	-0.333468	0.452441	0.509354	-0.171791	0.153443	-0.473621	-0.266305	-0.223565	-0.0677944	-0.338529	-0.3869	-0.197147	UVM
	TCGA.VD.A8KI	-0.133678	-0.123464	-0.0852149	0.0985244	-0.207381	0.584584	0.0205577	-0.401919	-0.380144	-0.120281	0.279165	0.1738	0.223049	0.394025	0.249128	-0.48544	0.291058	0.712352	UVM
	TCGA.VD.A8KJ	-0.367359	0.307397	0.107514	0.146311	0.00997584	-0.382634	-0.137782	0.430064	0.366594	-0.0629864	-0.0406082	-0.600639	-0.0460189	-0.483438	0.261354	0.207981	-0.501061	-0.647208	UVM
	TCGA.VD.A8KK	0.120708	-0.107356	0.070346	-0.077584	0.381767	0.518961	-0.191048	-0.215122	-0.345318	0.195372	-0.0800405	-0.27971	0.277729	0.447845	0.110309	-0.224087	0.299008	0.631129	UVM
	TCGA.VD.A8KL	-0.218688	-0.031505	-0.153868	0.300957	0.505342	0.276852	0.0630574	-0.167869	-0.350986	0.205026	-0.0945896	-0.0161956	0.21693	0.0161372	0.155036	-0.375701	0.105658	-0.347169	UVM
	TCGA.VD.A8KM	0.423709	-0.437672	0.207726	-0.444288	-0.489638	0.461537	0.141075	-0.143913	-0.247858	-0.237643	0.0397284	0.563613	0.110709	0.412706	-0.298797	0.493447	0.306952	0.652284	UVM
	TCGA.VD.A8KN	-0.325415	-0.0757419	0.206906	-0.263061	-0.531288	0.173876	0.369824	-0.0218278	-0.174262	-0.327836	-0.249594	0.421065	0.06681	0.36498	-0.31883	0.474157	0.408978	0.779188	UVM
	TCGA.VD.A8KO	0.13147	0.339632	-0.291681	-0.254122	0.130536	-0.555158	-0.165387	0.493968	0.615702	-0.0885605	0.0150087	-0.0534351	-0.434369	-0.408476	-0.0749241	-0.271531	-0.177964	-0.540609	UVM
	TCGA.VD.AA8M	0.175881	0.162443	0.288974	0.154752	0.0652921	0.00135884	-0.121086	-0.289979	-0.46411	0.0789297	-0.00713217	0.0470139	0.102952	-0.196666	0.22519	0.235723	0.118464	-0.0989848	UVM
	TCGA.VD.AA8N	-0.288449	-0.384636	0.120975	0.217246	-0.227156	0.58523	0.160746	-0.459433	-0.515205	-0.445322	-0.144263	0.472964	0.35107	0.421479	0.23658	0.525862	0.233162	0.583756	UVM
	TCGA.VD.AA8O	-0.308102	-0.185483	0.0411358	-0.147188	0.0895262	-0.014588	0.281463	-0.502022	-0.424093	0.371931	-0.109568	0.346056	0.123516	0.576741	0.192343	0.148219	0.0548285	0.682741	UVM
	TCGA.VD.AA8P	0.333894	-0.0802503	0.181324	-0.0184088	0.0184497	0.376111	-0.209561	0.225527	-0.027378	0.121589	0.292031	-0.086514	-0.162921	-0.357346	0.29076	-0.506483	-0.182028	-0.743655	UVM
	TCGA.VD.AA8Q	-0.147915	-0.169832	0.373625	0.202666	0.225438	-0.0434045	-0.0128155	-0.574683	-0.341256	-0.0626384	-0.272259	-0.519336	0.392781	0.436592	0.202691	-0.0105912	0.453773	0.351185	UVM
	TCGA.VD.AA8R	-0.0579253	-0.0887755	0.239077	0.0469771	-0.12551	-0.364464	-0.219109	0.301282	0.24968	-0.1953	0.0533489	0.211196	-0.104083	-0.500818	0.214335	-0.0901248	-0.0594737	-0.756345	UVM
	TCGA.VD.AA8S	-0.0277167	0.0379996	-0.0446142	0.292026	0.133504	0.251685	-0.0371741	-0.348283	-0.353987	0.242368	0.102458	-0.440687	0.508158	-0.133517	-0.0428506	0.0672817	0.0827352	-0.116751	UVM
	TCGA.VD.AA8T	0.0388256	0.371243	-0.12565	-0.0628091	0.14087	-0.436674	-0.164045	0.411908	0.517057	0.0936684	0.0108918	-0.545881	-0.420479	-0.119663	-0.185022	-0.536793	-0.426191	-0.233503	UVM
	TCGA.WC.A87T	0.195705	0.12513	-0.148449	-0.130394	-0.0282217	-0.59681	-0.264288	0.392718	0.515836	0.301695	-0.14766	-0.389047	-0.32191	-0.243081	-0.041767	-0.00146712	-0.157366	-0.649735	UVM
	TCGA.WC.A87U	0.249932	0.0772266	0.0358243	-0.00915752	-0.235689	-0.579424	-0.346291	0.21572	0.432595	0.470896	-0.24535	-0.0127226	-0.0371305	-0.275551	-0.0479359	-0.0771399	0.39184	-0.786802	UVM
	TCGA.WC.A87W	0.0314236	0.470395	-0.0783514	0.332247	-0.105002	-0.433216	-0.166935	0.29991	0.455438	0.264636	0.139861	-0.555045	-0.319742	-0.435113	-0.446298	-0.502934	-0.355194	-0.680203	UVM
	TCGA.WC.A87Y	-0.148238	0.0310745	0.155411	0.0937807	-0.246386	-0.311855	-0.179546	0.170439	0.203715	-0.0289916	0.289881	-0.0678461	-0.37681	0.284264	-0.374798	0.415731	0.171281	0.604061	UVM
	TCGA.WC.A880	-0.13105	0.000574678	-0.169097	0.0230547	-0.489851	-0.124746	-0.201079	0.135964	0.33332	0.173444	-0.0754297	-0.633321	0.225773	-0.101064	0.13298	0.366578	-0.136187	-0.565616	UVM
	TCGA.WC.A881	0.107013	0.242031	0.0751578	-0.214385	0.00562359	-0.265953	-0.143655	-0.00413317	0.0673879	0.015132	-0.32001	-0.44564	0.0919045	0.197185	0.232642	-0.271264	0.191254	-0.46267	UVM
	TCGA.WC.A882	0.12084	-0.347131	0.215821	0.309088	0.416208	0.390127	0.179309	-0.3305	-0.505485	-0.347257	0.0240283	0.433449	0.271782	0.137715	-0.129269	-0.0134861	0.345485	0.0558376	UVM
	TCGA.WC.A883	-0.377037	0.0508615	0.294587	0.0328743	0.2018	0.339719	0.312567	-0.335317	-0.102494	0.235004	-0.0661495	-0.777368	-0.348222	0.319486	-0.0358981	-0.167846	0.286351	-0.252734	UVM
	TCGA.WC.A884	-0.089188	-0.152184	0.531728	0.0708113	-0.447794	-0.155734	0.347076	-0.57238	-0.58614	-0.502527	0.0728914	0.54684	0.483648	-0.0756668	0.100913	0.52268	0.216039	0.0456853	UVM
	TCGA.WC.A885	0.164862	0.179829	-0.218097	0.292133	0.269498	0.131948	-0.19455	-0.0412174	0.00432927	0.107884	0.0290835	-0.467697	0.0983764	-0.175838	0.201829	-0.401413	-0.150092	-0.56599	UVM
	TCGA.WC.A888	0.526044	-0.441896	-0.180493	-0.343349	-0.226947	0.329975	-0.181711	0.0490221	-0.263576	0.00347754	0.0330583	0.418334	0.0316482	0.496396	-0.325022	0.20219	0.375256	0.829949	UVM
	TCGA.WC.A88A	-0.196359	-0.331387	0.0743312	0.0638721	-0.403136	0.531833	0.22078	0.116351	-0.182202	-0.563397	-0.0341216	-0.504021	0.0312749	0.378336	0.291841	0.164305	-0.0471955	-0.124365	UVM
	TCGA.WC.AA9A	0.23643	0.135126	-0.287573	0.0773382	0.11677	-0.318073	-0.353263	0.558551	0.468971	0.0973794	-0.0993555	-0.0775314	-0.287486	-0.102041	0.195452	-0.648642	-0.272709	-0.657305	UVM
	TCGA.WC.AA9E	0.26282	0.287718	-0.211583	-0.204091	-0.0377365	-0.166234	0.0172334	0.343731	0.207894	-0.326704	-0.0156025	0.0120658	-0.313515	0.347044	-0.0741667	-0.404353	-0.273292	0.129495	UVM
	TCGA.YZ.A980	-0.152419	0.228963	0.112849	0.471139	0.386246	-0.183361	0.105366	-0.269441	0.128846	-0.126365	0.481047	0.23961	-0.219538	-0.419545	-0.43736	0.10862	-0.505002	0.28934	UVM
	TCGA.YZ.A982	-0.18577	-0.038733	0.0519968	0.17356	0.185567	-0.245449	-0.0298365	0.00281857	-0.0418292	0.0706806	0.20678	0.192546	0.202849	-0.23041	-0.0248557	-0.179036	-0.436814	0.0740958	UVM
	TCGA.YZ.A983	0.0761874	0.206354	-0.361064	0.0246373	-0.167045	-0.467733	0.100221	0.190629	0.449334	-0.515663	-0.0912373	-0.00763359	-0.178816	-0.342628	0.121638	0.316274	0.140592	-0.0736041	UVM
	TCGA.YZ.A984	-0.102897	0.0176252	-0.0864054	0.693851	-0.0371609	0.373092	0.163754	-0.275315	-0.509554	0.239993	0.159196	-0.350239	0.179433	-0.150014	-0.228593	-0.440576	-0.0794854	-0.61124	UVM
	TCGA.YZ.A985	-0.0441241	0.142205	-0.348002	0.287502	0.00929067	0.307935	0.0114051	0.0112458	0.0669058	-0.193578	-0.30514	0.564885	0.178244	-0.0056525	0.0337299	-0.165535	0.236226	-0.263265	UVM
7	TCGA.2H.A9GF	-0.226233	0.114806	0.425554	0.0897263	0.595644	0.00868602	-0.00873371	-0.249211	-0.0830501	0.210401	-0.134234	-0.654137	0.366528	-0.250212	-0.0306775	0.276167	-0.621864	-0.499133	ESCA
	TCGA.2H.A9GG	0.485009	0.15801	-0.36442	0.326251	0.610388	-0.327227	-0.349018	-0.386616	-0.0615332	0.0871681	0.404896	-0.590938	-0.0936639	-0.14769	-0.282993	-0.0976696	0.2563	-0.00759494	ESCA
	TCGA.2H.A9GH	-0.338749	0.250801	0.105412	-0.299815	0.057501	-0.0578818	0.0194761	0.271378	-0.109157	0.0219426	-0.235767	-0.0351276	0.507319	-0.251987	0.147707	0.131161	-0.345211	-0.32526	ESCA
	TCGA.2H.A9GI	0.482973	0.044715	-0.487197	-0.21091	-0.573456	0.000989114	0.199338	0.161683	0.235645	0.0881953	0.00323486	0.325618	-0.192064	0.476028	-0.1588	-0.422839	-0.161565	0.0685261	ESCA
	TCGA.2H.A9GJ	0.0524172	0.383933	-0.290177	0.184239	0.538567	-0.0624665	-0.0393647	0.0634956	-0.112722	0.301575	0.185251	-0.101523	-0.0139368	-0.134974	-0.049005	-0.597323	-0.108052	-0.620253	ESCA
	TCGA.2H.A9GK	0.173591	0.011043	-0.209497	0.452653	-0.538049	0.0546493	0.316469	-0.42707	-0.390464	0.295414	-0.0890202	0.0228426	0.0991047	0.0272572	-0.260538	0.398922	0.296234	0.562025	ESCA
	TCGA.2H.A9GL	0.353561	0.1433	-0.383367	0.0371475	-0.0886594	-0.36832	-0.238027	0.216523	0.211876	0.352639	0.190133	-0.169202	-0.360933	-0.186716	-0.204028	0.387946	-0.0971129	0.34871	ESCA
	TCGA.2H.A9GM	0.0513662	0.286098	-0.174958	-0.0235309	0.0105701	-0.0569885	0.321547	-0.330212	-0.0135786	0.278123	0.156229	-0.829949	0.176965	-0.375832	-0.069924	-0.0218765	-0.280578	-0.465823	ESCA
	TCGA.2H.A9GN	-0.189087	0.0694425	-0.0923861	-0.1249	-0.270176	-0.142124	0.399833	0.130061	0.172134	0.33748	0.174164	-0.750327	-0.454201	-0.224712	-0.0690974	0.426634	-0.341153	-0.419519	ESCA
	TCGA.2H.A9GO	0.092265	0.216611	-0.267828	-0.170448	0.471402	-0.162652	0.178476	0.501669	0.0113094	0.0445563	0.0172931	-0.541986	0.0957675	-0.150184	0.209925	-0.448637	-0.498681	-0.886076	ESCA
	TCGA.2H.A9GQ	-0.194789	0.24676	0.172582	0.0747529	-0.169595	-0.208319	-0.31193	0.478582	0.357964	0.23622	0.141318	0.173513	-0.151469	-0.458033	-0.00930082	-0.443147	-0.432658	-0.467879	ESCA
	TCGA.2H.A9GR	0.55697	0.219943	-0.352131	0.368743	0.285235	-0.14971	-0.512801	-0.170192	-0.0991474	0.389585	0.0828168	-0.0669642	0.0208947	0.0114419	0.0356702	-0.191641	-0.305058	-0.115884	ESCA
	TCGA.IC.A6RE	0.261964	-0.142189	-0.335117	0.557294	-0.23133	-0.268983	-0.0844562	-0.313372	-0.483412	-0.0659258	0.134342	0.175536	0.0853328	0.219725	0.127371	0.0898336	-0.123992	-0.0512266	ESCA
	TCGA.IG.A3I8	-0.173814	0.203985	-0.200287	-0.0351378	0.553965	0.484031	-0.191872	0.483325	0.322331	0.210894	0.16096	-0.525634	0.0197075	-0.268399	-0.275801	-0.594418	-0.143129	-0.339241	ESCA
	TCGA.IG.A3QL	0.095226	-0.115563	0.149144	-0.195015	0.281473	0.254654	-0.0809818	0.0657354	-0.0119062	-0.0898146	-0.0378708	-0.0786802	0.112135	-0.131133	0.264643	-0.433179	-0.190998	-0.734177	ESCA
	TCGA.IG.A3Y9	-0.447728	-0.276323	0.520827	0.144904	-0.4256	0.265623	0.0111479	-0.359145	-0.348939	-0.166659	-0.160032	0.156539	0.363766	0.0276542	0.354365	0.443091	-0.107483	-0.634913	ESCA
	TCGA.IG.A3YA	0.410189	-0.295376	0.4844	-0.0739987	-0.441394	-0.293135	-0.182784	-0.0951104	0.194525	-0.221984	-0.149955	0.126784	-0.0120992	-0.351991	-0.339645	0.61061	-0.232594	0.341207	ESCA
	TCGA.IG.A3YB	-0.12123	0.331161	-0.0984863	0.230705	-0.384433	-0.150972	-0.346129	-0.101924	0.478266	-0.0222637	-0.0857292	0.0183446	0.247361	-0.000141483	-0.337807	-0.201513	0.134627	0.332994	ESCA
	TCGA.IG.A3YC	-0.0552686	-0.340347	0.517241	-0.00505976	0.0343379	0.294281	-0.330611	-0.547412	-0.417811	-0.49761	-0.245333	-0.0888325	0.188676	0.507423	-0.0348336	0.549721	0.575546	0.918987	ESCA
	TCGA.IG.A4P3	0.579451	-0.350974	-0.0953377	-0.0803395	-0.114193	-0.25811	-0.276763	-0.0451949	-0.154765	-0.24563	0.38028	0.528423	-0.145019	0.377086	-0.385549	-0.193274	0.635856	0.726582	ESCA
	TCGA.IG.A4QS	-0.183165	0.123206	-0.0517747	-0.027855	0.598298	0.227021	-0.451998	-0.0454112	-0.0352679	0.177582	0.0351996	-0.494312	0.210703	0.442419	-0.00594151	-0.33657	0.319991	0.355967	ESCA
	TCGA.IG.A4QT	0.721241	-0.301649	-0.00639514	-0.267263	-0.409522	-0.135743	-0.433107	-0.0208594	0.175236	0.307124	-0.0335782	-0.345576	-0.248428	0.0821733	0.0169202	0.101831	0.517758	0.644833	ESCA
	TCGA.IG.A50L	-0.140509	-0.194167	0.412835	0.256863	-0.590976	0.150901	0.177946	0.0319412	-0.1041	-0.222497	-0.171144	-0.270784	-0.0591908	-0.200782	-0.0101818	0.667666	-0.381578	0.0303797	ESCA
	TCGA.IG.A51D	0.0285681	-0.306166	0.0976861	-0.42543	-0.302051	0.391788	-0.0878623	0.229418	-0.277661	-0.228255	-0.118975	0.910222	0.0768787	0.392527	0.378869	0.36298	0.417073	0.794937	ESCA
	TCGA.IG.A5B8	-0.339595	0.0268206	0.341061	-0.542984	0.193411	0.200053	-0.0270474	0.0839841	-0.191876	-0.0273201	-0.177939	-0.353582	0.173136	0.223735	0.526423	0.0961249	0.322554	0.0959167	ESCA
	TCGA.IG.A5S3	0.191835	-0.179814	-0.292596	-0.0996299	-0.0166785	-0.16984	-0.296824	0.407023	0.141966	-0.0306089	0.524282	0.0634518	-0.218437	-0.117923	-0.027248	-0.433333	0.195392	-0.043038	ESCA
	TCGA.IG.A625	0.264539	0.204376	-0.245394	0.32346	-0.0976864	-0.267137	-0.123286	-0.057642	0.232249	-0.0652168	0.164702	-0.0659898	-0.0762065	-0.215199	-0.360919	-0.110311	0.0408172	-0.129114	ESCA
	TCGA.IG.A6QS	-0.450961	-0.241777	-0.15089	-0.135962	-0.457687	0.441183	0.257586	0.0408068	-0.356613	-0.569744	-0.0924228	0.676165	0.0854906	0.597595	0.319198	0.272277	0.528734	0.721519	ESCA
	TCGA.IG.A7DP	0.428888	-0.299493	0.0451467	-0.208672	-0.383406	0.401325	-0.213983	-0.360848	-0.264718	-0.091733	-0.0167846	0.608315	-0.312907	0.385968	-0.109461	0.363122	0.686004	0.881013	ESCA
	TCGA.IG.A8O2	-0.145315	0.226647	-0.496362	-0.260878	0.22051	-0.0445915	-0.538009	0.0333257	0.215408	-0.410521	0.162427	0.129442	0.197339	0.512436	0.0572125	-0.273484	0.502968	0.776614	ESCA
	TCGA.IG.A97H	-0.286546	-0.24414	0.443622	-0.476777	-0.410031	0.169332	0.148635	0.0691019	-0.229375	-0.176024	-0.199467	0.797211	0.244286	-0.151845	0.292708	0.480837	-0.0905658	0.0734261	ESCA
	TCGA.IG.A97I	-0.40401	-0.157177	0.36799	-0.261264	0.20568	0.334197	-0.246758	-0.0673665	0.0760013	-0.319972	0.00403842	0.146959	0.0277189	-0.191604	0.196717	0.157979	0.560321	-0.384975	ESCA
	TCGA.JY.A6F8	0.145508	0.103417	-0.210306	0.0961346	0.44967	0.0253009	-0.0187885	0.531205	-0.207863	0.108975	0.0230055	-0.517609	-0.058098	0.0789813	0.160376	-0.160237	-0.406366	-0.632911	ESCA
	TCGA.JY.A6FA	-0.0808905	0.265523	-0.0367123	-0.332362	-0.514339	-0.0470751	0.0486897	0.0919516	0.220899	-0.259812	0.0447146	0.353995	0.295523	-0.183286	0.106566	-0.378425	-0.309152	-0.751899	ESCA
	TCGA.JY.A6FB	-0.330018	0.307546	-0.249834	-0.0585362	0.480773	-0.146313	0.177358	0.0241733	-0.016205	0.356209	-0.139188	0.206773	0.286335	-0.320509	0.233579	0.337825	-0.57606	-0.664165	ESCA
	TCGA.JY.A6FD	0.0106969	-0.279677	0.0158725	-0.425999	0.229798	0.719104	0.0564114	0.160031	-0.0801447	-0.250986	-0.220516	0.641823	-0.391959	0.167495	0.266393	0.336687	0.369506	0.648931	ESCA
	TCGA.JY.A6FE	-0.305949	-0.374212	0.113946	-0.353452	0.155294	0.0357643	-0.0359557	0.0887167	-0.343984	0.210555	-0.148948	0.369285	0.242322	0.249243	0.367998	0.588517	0.152906	0.690866	ESCA
	TCGA.JY.A6FG	-0.282489	-0.0391166	0.0337662	-0.27257	0.426418	0.423682	-0.0662555	-0.296265	0.194211	-0.275871	-0.131781	-0.19711	0.198174	0.2569	0.364884	-0.392039	0.242285	-0.0303797	ESCA
	TCGA.JY.A6FH	0.155545	0.435496	-0.523395	-0.0708694	0.615662	0.0182512	0.0315359	0.153429	0.057025	-0.090475	0.258784	-0.0369001	-0.075246	-0.153368	0.137316	-0.662468	-0.00417175	-0.660759	ESCA
	TCGA.JY.A938	0.196296	-0.326471	-0.239418	0.270021	-0.239432	0.187126	0.073229	0.10119	-0.141824	-0.0447097	-0.101535	0.51618	-0.176489	0.34511	-0.089679	0.303551	0.0070605	0.458025	ESCA
	TCGA.JY.A939	0.392782	-0.274434	0.0171027	0.281016	-0.136247	-0.114849	-0.190824	-0.433511	-0.284097	-0.137209	0.435252	-0.13362	-0.237	0.274731	-0.239274	-0.134267	0.463852	0.518987	ESCA
	TCGA.JY.A93C	0.0782467	0.247029	0.186087	0.278935	0.155136	-0.345199	0.13694	-0.266658	-0.0791948	0.502455	-0.0315044	0.15736	0.0377268	-0.172435	-0.292942	-0.177444	-0.562924	-0.260759	ESCA
	TCGA.JY.A93D	0.378961	0.173349	0.25925	0.47503	-0.457548	-0.255084	0.126943	-0.415256	-0.0578104	-0.0362882	-0.1541	0.122855	-0.183796	-0.483749	-0.377206	0.293772	0.27381	0.28436	ESCA
	TCGA.JY.A93E	0.36548	0.130046	-0.0334347	0.073494	-0.39303	-0.31344	-0.348498	-0.355885	0.0878181	0.190586	-0.0439957	-0.36405	0.166214	0.0496381	-0.264057	0.147546	0.159717	0.567089	ESCA
	TCGA.JY.A93F	-0.253866	-0.270126	-0.16847	0.100086	0.392896	0.265197	0.302514	0.24458	0.288539	-0.121066	-0.137261	-0.261346	-0.155185	0.158106	0.30043	-0.330036	-0.0918635	-0.364557	ESCA
	TCGA.KH.A6WC	0.13426	-0.177245	-0.1575	0.302727	0.179169	-0.0174834	-0.212937	-0.137591	0.431188	-0.296953	0.00101624	0.358879	0.285592	-0.18079	0.0716368	-0.361275	-0.0102261	-0.407595	ESCA
	TCGA.L5.A43C	-0.0149936	-0.222985	0.382217	0.00825516	-0.619675	-0.185283	0.631067	-0.56695	-0.477353	-0.016863	-0.209504	-0.0725538	0.238321	-0.249032	0.0450861	0.653213	0.0472001	0.620816	ESCA
	TCGA.L5.A43E	0.443043	0.333076	-0.41887	-0.0502826	0.320609	-0.129164	-0.050486	0.0812119	0.126907	0.484285	0.113442	-0.413484	-0.267	0.276143	-0.367259	-0.507145	0.0959816	-0.113924	ESCA
	TCGA.L5.A43H	-0.00365721	0.0234135	-0.150606	0.516334	0.316819	-0.242558	-0.293664	-0.415666	0.375864	0.152488	0.133072	-0.515034	-0.219674	0.0988231	-0.204386	-0.208025	0.445078	-0.454609	ESCA
	TCGA.L5.A43I	0.291228	0.343631	-0.329069	0.334981	0.579717	-0.427737	-0.386643	0.18213	0.172835	0.189502	0.165235	-0.452083	0.0425772	-0.156245	-0.137687	-0.325367	-0.401911	-0.508861	ESCA
	TCGA.L5.A43J	-0.249912	0.0992738	0.018897	0.0166519	0.115681	0.0998996	-0.181703	0.262064	0.116853	-0.300488	-0.0493973	0.434155	-0.0407585	-0.021573	-0.0798383	0.0933094	0.236728	0.303476	ESCA
	TCGA.L5.A43M	0.152761	0.380594	-0.291684	0.312484	-0.268022	0.15339	0.0347538	-0.351317	-0.153775	0.0360553	0.276225	-0.470403	-0.164913	0.124974	-0.143118	-0.318062	0.44306	0.0556962	ESCA
	TCGA.L5.A4OE	-0.115112	0.0192123	0.28545	-0.184694	0.322933	0.240933	0.084101	-0.0273433	-0.221417	0.15739	-0.047144	0.812478	-0.310906	0.235186	-0.279756	-0.0026455	0.463202	0.934177	ESCA
	TCGA.L5.A4OF	0.290252	0.175871	-0.0952762	0.200923	0.0920429	-0.336214	0.0768737	-0.204296	0.107473	0.528409	0.291156	0.390628	-0.126975	-0.582053	-0.125386	-0.183273	-0.466436	-0.577941	ESCA
	TCGA.L5.A4OG	0.341122	0.111039	-0.113242	-0.354326	-0.261377	0.246114	0.401468	-0.0590651	-0.125229	0.200965	-0.165958	0.280694	-0.216152	0.291121	-0.193601	0.256265	0.31309	0.635443	ESCA
	TCGA.L5.A4OH	-0.0372782	0.126044	-0.180506	0.15758	0.236458	0.0586207	-0.210209	0.218678	0.391439	0.0964759	0.00160331	0.482234	-0.0928552	-0.30869	0.0345023	-0.19221	-0.319498	-0.617664	ESCA
	TCGA.L5.A4OI	0.000514199	0.182547	-0.0998036	0.123295	0.632141	0.440463	-0.314328	0.171477	0.119183	0.408219	-0.128305	-0.00713156	0.0477005	-0.254264	-0.0654733	-0.532616	0.226257	-0.273418	ESCA
	TCGA.L5.A4OJ	0.438702	0.134983	-0.398003	0.101062	-0.0644614	0.0779909	-0.0617267	0.370285	-0.270247	-0.145521	0.246378	-0.221266	0.156042	0.245882	-0.219193	-0.45509	-0.322384	-0.212395	ESCA
	TCGA.L5.A4OM	0.0511695	0.177812	-0.162414	0.13089	0.127816	-0.115778	-0.0106154	0.464285	0.407876	-0.0128849	0.321442	-0.0874833	-0.0909596	-0.437008	-0.331958	-0.503826	-0.0921171	-0.562025	ESCA
	TCGA.L5.A4ON	-0.188237	0.47271	-0.0176559	0.151264	0.563558	-0.161831	0.543976	-0.146679	0.0540003	0.215646	-0.0798492	-0.00793328	-0.221702	-0.372918	-0.212291	-0.372012	-0.413659	-0.835443	ESCA
	TCGA.L5.A4OO	0.399259	-0.187858	0.00545819	0.129245	0.00606523	0.489699	-0.267496	-0.39265	-0.182614	0.341808	0.0513699	-0.106532	-0.116394	0.0472449	-0.360211	-0.0407477	0.477079	0.536709	ESCA
	TCGA.L5.A4OP	0.19393	0.048791	-0.384617	0.29714	0.238072	0.406881	0.0103507	0.0353641	0.0815679	-0.0160145	0.376288	-0.529486	-0.295182	0.314593	-0.41017	-0.239105	0.29425	0.0658228	ESCA
	TCGA.L5.A4OQ	0.405524	-0.285715	-0.149667	0.178845	-0.313805	-0.139321	0.377071	-0.34447	-0.133825	0.191999	0.152742	-0.198722	-0.350222	0.0174642	-0.0912349	0.201573	-0.152023	0.255487	ESCA
	TCGA.L5.A4OR	0.0720159	0.425634	-0.235275	0.284649	0.137243	0.0346191	-0.169864	0.277071	-0.127234	0.444577	0.0362366	0.102456	-0.0892474	0.306375	-0.410545	-0.400769	0.0287019	0.285921	ESCA
	TCGA.L5.A4OS	0.351988	-0.341182	0.271492	-0.596206	-0.563807	-0.354018	0.461411	-0.275512	-0.357063	0.234227	-0.0665289	0.470773	-0.0263375	0.0775339	0.291361	0.681313	-0.0603675	0.673418	ESCA
	TCGA.L5.A4OT	-0.161691	0.485427	0.0450421	0.45876	0.00497183	-0.263004	0.1799	-0.279995	-0.106385	-0.270113	-0.132154	-0.0529978	-0.0939586	-0.214892	-0.34717	-0.0194043	0.152593	0.493763	ESCA
	TCGA.L5.A4OU	0.0806869	-0.427582	0.0744906	0.382958	-0.549642	0.612902	0.0295563	-0.463286	-0.220757	0.0099222	-0.207451	0.0152284	-0.174014	0.453152	-0.13701	0.220206	0.592482	0.875949	ESCA
	TCGA.L5.A4OW	0.116207	0.0839611	-0.351544	0.182313	0.164702	0.176211	0.148788	0.0979207	-0.181092	0.326346	-0.0172321	-0.170814	-0.134887	0.330332	-0.242163	-0.178987	-0.228713	0.120757	ESCA
	TCGA.L5.A4OX	-0.0429975	0.158555	-0.326658	0.0360237	0.384904	-0.0354742	-0.385349	0.313701	0.163894	0.551201	0.198644	0.59813	-0.147324	0.336608	-0.437325	-0.392776	0.320963	0.511392	ESCA
	TCGA.L5.A88S	-0.50855	0.150428	0.344411	0.642299	-0.579804	0.0313095	0.33661	-0.323631	-0.295251	-0.0895294	-0.218692	-0.335025	-0.0523548	-0.589433	0.441003	0.333464	-0.123354	-0.22429	ESCA
	TCGA.L5.A88V	-0.0750358	0.169607	0.0215077	-0.32243	0.426616	0.117103	-0.179003	0.0763421	-0.074023	0.238195	0.0699207	-0.372792	0.288315	-0.242166	0.287076	-0.329606	-0.388489	-0.521519	ESCA
	TCGA.L5.A88W	-0.346858	-0.213124	0.34422	-0.399324	0.27808	0.07815	0.523734	0.0611424	0.0271862	0.136397	-0.21661	0.0888325	0.157336	-0.328477	0.423599	0.211836	-0.673736	-0.678481	ESCA
	TCGA.L5.A88Y	-0.538071	-0.178262	0.422183	0.472282	-0.207092	0.240334	0.617686	-0.589985	-0.521501	0.0269566	-0.280495	-0.0482234	0.11441	-0.307553	0.168841	0.422163	-0.112419	0.331688	ESCA
	TCGA.L5.A88Z	-0.285957	0.187394	0.0993816	0.484945	-0.01226	-0.166847	0.315526	-0.129951	-0.129613	-0.581593	-0.332666	-0.545929	0.124526	-0.12414	0.253349	-0.00578743	-0.351766	-0.38481	ESCA
	TCGA.L5.A891	-0.0679566	0.225721	-0.0143452	-0.300242	0.44335	0.270677	0.28245	-0.0201713	-0.200889	0.339168	-0.145642	0.577266	-0.179448	-0.0430989	0.193913	0.265781	-0.353293	0.273418	ESCA
	TCGA.L5.A893	0.640436	-0.182075	-0.155143	0.337933	0.282682	-0.00893648	-0.0261051	-0.282919	-0.449431	0.086716	0.210131	-0.0939086	-0.0174823	-0.0140896	-0.242787	-0.212572	0.0396425	0.0911392	ESCA
	TCGA.L5.A8NE	0.0610807	0.269022	-0.474106	-0.183242	0.377558	0.333166	-0.0580969	-0.0707975	-0.045728	0.0287069	0.318915	-0.721292	0.147415	0.32324	0.0124214	-0.500795	-0.235298	0.0708861	ESCA
	TCGA.L5.A8NF	-0.2184	0.328458	-0.0368101	0.127371	0.427775	-0.340784	0.170363	0.205407	0.0940149	0.368709	-0.233153	-0.564709	-0.00570973	-0.405729	0.0588195	-0.181674	-0.531153	-0.762025	ESCA
	TCGA.L5.A8NG	0.431727	0.391606	-0.269553	0.4858	-0.371719	-0.333115	-0.0761817	-0.400134	0.216597	0.438845	0.0688808	-0.360159	-0.168511	-0.381446	-0.364524	0.0414324	-0.209631	-0.359494	ESCA
	TCGA.L5.A8NH	0.185043	0.298392	-0.433919	-0.05048	0.649462	-0.0791613	-0.144493	0.116445	-0.0391792	0.262326	0.0511989	-0.272883	-0.154324	0.321498	-0.135761	-0.286448	-0.0557869	0.281393	ESCA
	TCGA.L5.A8NI	-0.287153	0.124742	-0.060274	-0.00474031	0.385294	0.0437598	-0.255367	-0.0786724	0.302052	-0.119613	0.0499885	-0.844453	0.146694	0.295592	-0.258938	-0.0506353	0.213553	0.485914	ESCA
	TCGA.L5.A8NJ	0.158475	0.433423	-0.525059	0.372796	0.393963	-0.178862	-0.398456	0.139037	0.141894	0.319145	-0.267352	0.27477	-0.12073	0.22043	0.139969	-0.589063	-0.0975646	-0.407595	ESCA
	TCGA.L5.A8NK	-0.110664	0.0230533	-0.293575	0.549569	0.00708269	0.0853648	-0.22122	0.151878	0.195623	-0.36528	-0.0770112	-0.317259	0.0618294	0.0786529	-0.127544	-0.433466	0.41191	-0.231534	ESCA
	TCGA.L5.A8NL	-0.53863	0.200365	0.474165	0.501012	-0.535169	-0.387354	0.472695	-0.522165	-0.245486	0.115611	-0.132973	-0.345144	-0.0275637	-0.161812	-0.328178	0.420535	-0.258317	-0.220529	ESCA
	TCGA.L5.A8NM	-0.322638	0.0114719	-0.0356809	-0.28609	0.416536	0.300168	0.361415	0.220571	-0.254029	0.103665	-0.113598	-0.260449	-0.236305	0.354486	-0.280543	0.077367	0.46995	0.516456	ESCA
	TCGA.L5.A8NN	0.0572353	0.0933733	0.0790798	-0.434025	-0.32549	-0.436874	0.0232941	-0.0946004	-0.213575	0.233401	-0.0704197	0.46423	0.244231	0.168797	0.291046	0.274945	-0.215223	0.463291	ESCA
	TCGA.L5.A8NQ	0.289373	-0.127763	-0.186694	0.417405	-0.037964	0.353614	0.17845	-0.441862	-0.391286	-0.265223	0.0950424	0.377113	0.212041	0.0833499	0.0721505	-0.11094	0.395554	0.768142	ESCA
	TCGA.L5.A8NR	-0.284917	0.0303762	0.35987	0.151175	0.39878	-0.0479475	-0.0978979	0.220282	-0.0201864	0.131421	-0.139204	0.680137	-0.177881	-0.393015	0.152086	0.339025	-0.290203	-0.542227	ESCA
	TCGA.L5.A8NS	-0.183009	0.104032	0.165956	0.594531	-0.429187	-0.253097	0.197706	-0.258717	0.289998	0.239091	-0.0402299	-0.70298	-0.238954	-0.298915	-0.383215	0.171032	0.0684289	0.435443	ESCA
	TCGA.L5.A8NT	0.172173	0.186209	0.224716	0.56219	0.0190694	-0.306381	0.0715586	-0.312077	0.0147738	0.25458	-0.368487	-0.494671	0.211245	-0.456554	-0.336123	0.377749	-0.292467	-0.581363	ESCA
	TCGA.L5.A8NU	0.401238	-0.179605	-0.288143	0.471804	-0.546754	-0.111042	0.0718523	-0.372586	-0.367958	0.358494	0.0538219	-0.072545	0.0788051	0.201613	-0.346041	0.163917	0.441297	0.579747	ESCA
	TCGA.L5.A8NV	0.377419	0.202835	-0.1287	0.659951	-0.228839	-0.449722	0.184638	-0.413732	-0.264131	0.114912	-0.25688	-0.36005	0.144961	-0.216822	-0.323834	0.0122159	-0.0393701	-0.202532	ESCA
	TCGA.L5.A8NW	-0.0894627	-0.0751277	0.114944	0.517914	0.0419481	0.0339264	-0.0058403	-0.368779	0.163079	0.124712	-0.017759	0.31434	-0.045159	-0.405878	-0.0784013	0.0259791	0.0590938	0.304796	ESCA
	TCGA.L7.A56G	-0.011093	-0.233225	-0.169159	-0.191024	0.404375	0.470979	-0.303006	0.214459	0.321951	-0.112146	0.408985	0.394319	-0.216406	-0.0058352	0.134877	-0.275937	0.0743233	-0.446147	ESCA
	TCGA.L7.A6VZ	0.124108	0.210241	0.0278677	-0.0889844	0.426293	0.00745309	-0.0652895	-0.268118	-0.368025	0.0906361	-0.0466025	-0.112979	0.0797218	0.18996	0.260458	-0.0806978	-0.152198	-0.422785	ESCA
	TCGA.LN.A49K	0.176898	-0.242523	0.0445675	-0.414953	0.122377	-0.368682	0.126327	0.107356	0.209127	0.0339383	0.0795286	0.246604	-0.0960243	0.174902	-0.29342	0.00581845	0.542979	0.388522	ESCA
	TCGA.LN.A49L	0.140439	-0.12304	0.324237	-0.438669	-0.421706	-0.100922	-0.28533	0.384563	0.000631785	0.463883	0.146758	-0.376099	-0.0382674	0.0752688	-0.269746	0.173477	0.0419948	0.324051	ESCA
	TCGA.LN.A49M	-0.2788	0.0610376	0.350354	0.204316	-0.602196	0.285095	-0.00670654	0.107405	0.0241191	0.0324687	-0.288478	0.260298	0.347249	-0.315363	0.132455	0.268783	-0.567172	-0.531646	ESCA
	TCGA.LN.A49N	0.0194878	-0.029125	0.301391	-0.0791298	-0.598176	0.111399	-0.277598	-0.29983	0.29511	-0.211133	-0.157438	0.129442	-0.0666889	-0.0827885	-0.342939	0.36981	0.538834	0.158075	ESCA
	TCGA.LN.A49O	-0.262294	-0.24621	0.194492	-0.5293	-0.588063	-0.261398	-0.0355578	0.476751	0.0335782	-0.389886	0.0993558	0.666759	-0.146924	0.306279	0.092706	0.513375	0.215559	0.696203	ESCA
	TCGA.LN.A49P	-0.169243	-0.390574	0.4354	-0.44215	-0.302749	-0.0378004	-0.110545	-0.0735983	0.0268895	-0.352532	-0.0224562	0.158605	0.0577619	0.457529	-0.197607	0.468717	0.564113	0.749367	ESCA
	TCGA.LN.A49R	-0.42482	-0.289686	0.428183	-0.172777	-0.329351	-0.083818	0.159116	-0.246312	-0.190774	-0.433734	-0.14552	0.630716	0.0211496	0.43624	0.127175	0.492219	0.458029	0.888608	ESCA
	TCGA.LN.A49S	0.245043	-0.248971	-0.0366217	-0.165896	-0.264665	-0.0669145	-0.0988825	0.224067	0.324054	-0.492203	0.189914	0.402981	0.0579213	0.482669	-0.138326	-0.47915	0.305865	-0.117541	ESCA
	TCGA.LN.A49U	-0.0975101	0.0772903	0.378791	-0.073801	-0.0982394	-0.388672	-0.0787609	0.161058	0.247234	-0.0419273	-0.0211459	-0.769268	0.196403	-0.57485	0.363976	0.00184629	-0.545282	-0.668354	ESCA
	TCGA.LN.A49V	-0.0840429	0.110666	0.154749	-0.371636	-0.183465	-0.0615344	-0.363382	0.553943	0.00678678	0.3671	-0.0279927	0.51269	-0.234591	0.0605437	-0.0102052	-0.227943	0.292376	-0.0607595	ESCA
	TCGA.LN.A49W	0.164705	-0.118164	0.431674	-0.189586	-0.789758	-0.116909	0.178719	-0.407613	-0.202157	-0.103226	-0.0232258	0.285658	0.0887807	0.254171	-0.289288	0.450347	0.223963	0.611026	ESCA
	TCGA.LN.A49X	0.112609	-0.360726	0.294682	-0.332388	-0.479098	0.0237474	0.117127	0.0622461	0.209869	-0.211848	0.00847458	-0.329949	-0.0735727	-0.131937	-0.0835236	0.559809	0.0796997	0.493671	ESCA
	TCGA.LN.A49Y	0.136085	-0.0728587	0.0672044	-0.183598	0.0266798	0.106242	-0.175224	-0.0602896	0.213002	-0.506503	0.192194	-0.334992	-0.162217	0.266039	0.270823	-0.434204	0.0708661	-0.524051	ESCA
	TCGA.LN.A4A1	-0.334271	-0.0572207	0.549315	-0.211585	-0.487957	0.193646	0.0216562	-0.131396	0.0677855	0.00868056	-0.371542	-0.377454	0.440502	-0.416374	0.310587	0.486431	-0.593813	-0.618654	ESCA
	TCGA.LN.A4A2	-0.329881	-0.159766	0.408259	0.170197	-0.170394	0.134146	-0.158601	0.107959	0.25385	-0.0606424	0.0327452	-0.391818	0.314316	-0.492128	0.0722751	0.402848	-0.537253	-0.840711	ESCA
	TCGA.LN.A4A3	0.337161	-0.359665	-0.070911	-0.040514	-0.138399	0.0373315	0.411669	0.071059	0.214688	-0.533486	0.00346595	0.563841	-0.208377	-0.179122	0.194496	-0.122107	-0.432025	-0.615678	ESCA
	TCGA.LN.A4A4	-0.206106	0.146374	0.288183	-0.26783	-0.345801	0.125936	-0.442119	0.0667557	0.326435	0.0916606	-0.0684018	0.111619	0.383144	-0.348932	0.0011671	0.153176	-0.159341	-0.72	ESCA
	TCGA.LN.A4A5	-0.220154	-0.088659	0.21632	0.220626	-0.136035	0.0329545	-0.344861	-0.113689	0.184745	0.0190053	-0.102433	0.722989	0.150617	-0.416946	-0.169837	0.436304	0.232719	0.146835	ESCA
	TCGA.LN.A4A6	-0.0202774	-0.286162	0.149672	-0.19034	-0.388405	0.171944	-0.234258	0.119193	0.445391	-0.204488	-0.0970028	0.15456	-0.00920694	-0.00228751	-0.13088	0.211057	-0.198373	-0.00253165	ESCA
	TCGA.LN.A4A8	0.0590604	-0.242745	0.284239	0.0241933	-0.11852	0.295193	-0.30851	0.44194	0.157391	0.309746	0.299739	0.211714	-0.43875	-0.0673743	-0.378599	0.217159	0.421337	0.35443	ESCA
	TCGA.LN.A4A9	-0.369379	0.154307	0.133189	0.181795	-0.358262	0.263816	-0.201022	-0.175737	-0.143478	0.129649	0.0764651	0.759862	0.212709	-0.203989	-0.202176	0.505029	0.454501	0.713924	ESCA
	TCGA.LN.A4MQ	0.0384068	0.3517	-0.24213	0.306653	0.438901	-0.374542	-0.209802	0.246928	0.549693	0.012317	0.131696	-0.664101	-0.144269	-0.608817	-0.0274925	-0.375458	-0.339708	-0.901266	ESCA
	TCGA.LN.A4MR	-0.467177	-0.140081	0.0120852	0.260479	-0.479899	0.351919	0.425715	-0.283299	-0.00690923	0.148808	-0.218007	0.00507614	-0.239224	-0.112903	0.163662	0.400448	0.355169	0.439958	ESCA
	TCGA.LN.A5U5	-0.0826358	0.101472	-0.154985	0.0629054	-0.291998	0.0902525	-0.0728835	0.195653	-0.0838787	-0.266089	-0.0711947	0.810934	-0.0801174	0.192041	0.230079	-0.178277	0.14749	0.388652	ESCA
	TCGA.LN.A5U6	-0.457185	0.264565	0.408345	-0.27392	-0.387594	0.521361	-0.347581	0.418027	0.0585507	-0.328523	-0.124039	0.530457	0.0530479	-0.062801	0.103891	0.222971	0.262877	0.275316	ESCA
	TCGA.LN.A5U7	-0.406685	-0.12463	0.00371984	-0.255475	-0.549964	0.125309	0.0347464	0.499923	0.34337	-0.231437	-0.0325535	0.43374	-0.0688619	-0.00793924	0.226483	0.346603	-0.299455	0.32677	ESCA
	TCGA.LN.A7HV	-0.158553	-0.172991	-0.153839	-0.0410014	-0.0737346	0.336934	0.0880785	-0.044595	-0.111042	-0.214278	-0.138351	-0.373597	-0.0928729	0.344896	0.447811	-0.0957422	0.385805	-0.536709	ESCA
	TCGA.LN.A7HW	-0.299237	0.0102211	0.414582	0.276209	-0.062523	0.263535	-0.103946	-0.149446	0.100564	-0.371229	0.112569	-0.398552	0.23716	-0.517475	0.179103	0.195767	-0.228122	-0.498734	ESCA
	TCGA.LN.A7HX	-0.378496	-0.284876	0.396754	-0.228347	0.123323	0.478222	-0.112466	0.101016	-0.0531664	-0.379531	-0.274314	0.0247295	0.490969	-0.033172	0.198072	0.497453	-0.344064	0.336709	ESCA
	TCGA.LN.A7HY	0.133095	-0.172994	0.0996267	-0.211376	-0.169774	0.49089	-0.283689	-0.388534	-0.111142	-0.15581	-0.179717	-0.492782	0.0830497	0.284631	0.192332	0.42586	0.423608	0.0202532	ESCA
	TCGA.LN.A7HZ	-0.256914	-0.329817	-0.0270767	-0.117387	-0.396263	-0.106903	-0.259268	0.0422087	-0.330979	-0.319574	-0.14948	0.41567	0.143378	0.586832	0.189871	0.289119	0.573167	0.883544	ESCA
	TCGA.LN.A8HZ	0.100829	0.177268	-0.192267	0.0312733	0.516366	0.287153	-0.152988	0.210417	0.092404	-0.139121	0.0832625	-0.0441486	0.00757768	-0.130729	0.0265098	-0.549522	-0.114852	-0.496203	ESCA
	TCGA.LN.A8I0	-0.373583	-0.0650135	0.11781	0.108866	0.229523	0.188762	-0.224482	-0.0994351	-0.253772	-0.189212	-0.0293998	-0.32894	0.399539	0.300452	0.247687	-0.293583	0.311913	0.124051	ESCA
	TCGA.LN.A8I1	-0.129087	-0.0235005	0.11132	-0.259235	-0.0828151	0.526786	-0.00365633	-0.338132	-0.407038	-0.430547	0.163162	0.400395	0.225337	0.504173	0.170638	-0.122385	0.397918	0.772152	ESCA
	TCGA.LN.A9FO	-0.0189731	0.130225	-0.312967	-0.275866	0.210066	0.447953	-0.00913483	0.0577492	0.00828224	-0.342105	0.132414	0.555838	-0.373784	0.524908	-0.0526119	-0.387957	0.606023	0.764557	ESCA
	TCGA.LN.A9FP	0.0329902	-0.0679135	0.146748	0.636336	-0.400709	-0.371263	0.12612	-0.12486	-0.104488	-0.117765	-0.0409418	-0.676585	-0.2001	-0.498496	-0.10243	0.184103	0.0985565	-0.389873	ESCA
	TCGA.LN.A9FQ	-0.189919	0.0125133	0.323137	0.126271	-0.0867083	0.319584	-0.167541	-0.0428977	0.155274	-0.186812	-0.179741	-0.482934	0.410254	-0.368535	0.054958	0.231853	-0.395134	-0.167507	ESCA
	TCGA.LN.A9FR	-0.382238	-0.175706	0.378073	-0.030779	-0.491713	0.22089	0.12471	-0.257999	-0.108165	-0.175931	-0.0800093	-0.242793	0.424913	-0.409837	0.0887975	0.632318	-0.318833	0.101266	ESCA
	TCGA.M9.A5M8	0.218788	0.234842	-0.342866	0.427056	0.276428	0.381261	0.381849	0.25511	-0.120498	0.163506	-0.166554	0.65688	-0.482533	0.0381615	-0.30174	-0.160121	-0.0973552	-0.468283	ESCA
	TCGA.Q9.A6FU	0.111551	-0.0636046	0.152313	0.248094	-0.341648	0.0605622	-0.17509	0.230952	0.0937866	-0.315032	0.221996	0.497779	0.0436053	-0.349204	-0.283995	0.299241	-0.338015	-0.149553	ESCA
	TCGA.Q9.A6FW	0.432674	-0.227675	0.163784	0.508376	0.119257	-0.0877278	0.323074	-0.199505	-0.337229	-0.0823248	-0.0418818	-0.385787	0.0121075	-0.160215	-0.104874	-0.304665	-0.0472441	-0.38481	ESCA
	TCGA.R6.A6DN	-0.267843	-0.245367	0.280563	-0.25623	0.184509	0.067394	-0.148409	0.228605	-0.0346136	-0.0586184	-0.249803	-0.528397	0.289308	0.24404	0.150011	0.289434	-0.36613	0.297244	ESCA
	TCGA.R6.A6DQ	-0.114734	-0.146376	0.0613941	0.456118	-0.661481	-0.265359	0.588235	-0.211186	-0.37383	-0.231406	-0.152456	0.495423	-0.0473078	0.200875	-0.27368	0.132206	-0.00992242	0.209994	ESCA
	TCGA.R6.A6KZ	0.301864	-0.211788	-0.0515912	0.343163	-0.302406	-0.140465	-0.2468	0.0297791	-0.254984	0.0252959	0.381604	-0.0495647	0.120463	0.247847	-0.133129	-0.130583	-0.243388	0.2	ESCA
	TCGA.R6.A6L4	0.0930718	0.140366	-0.274546	0.198348	0.452809	-0.056146	-0.174761	0.186188	0.310135	-0.03125	0.17663	0.357321	0.0356627	-0.233206	0.0791433	-0.622262	-0.268823	-0.848101	ESCA
	TCGA.R6.A6L6	-0.0848157	-0.399955	-0.0353658	0.361921	0.107605	0.513263	0.293462	-0.420477	-0.295958	0.0365778	-0.189871	-0.0493287	0.274075	0.0566019	0.365635	0.214211	-0.014615	-0.333562	ESCA
	TCGA.R6.A6XG	0.328843	0.287894	-0.296709	0.00246366	0.574879	0.0904407	-0.431011	0.031415	0.0360195	0.306296	0.07536	-0.455172	0.174203	0.050773	0.298008	-0.493396	-0.475453	-0.817722	ESCA
	TCGA.R6.A6XQ	0.0790508	0.330416	-0.403115	-0.0733561	0.679399	0.172384	-0.168602	0.155014	0.241202	0.0296398	0.330971	0.395358	-0.0448797	-0.12798	0.0489413	-0.54425	-0.507611	-0.703797	ESCA
	TCGA.R6.A6Y0	-0.167273	-0.405357	-0.0720279	0.41436	0.132644	0.273677	0.470747	-0.331766	-0.0905289	-0.0103211	0.025228	0.590577	0.194143	-0.0563343	0.055688	-0.126146	-0.203798	-0.219447	ESCA
	TCGA.R6.A6Y2	-0.43795	-0.095933	0.234257	-0.000858589	-0.318766	0.0994539	0.758631	-0.403524	-0.465593	0.187831	-0.283025	0.0558376	-0.0931868	-0.141045	0.128241	0.617253	-0.363192	0.509752	ESCA
	TCGA.R6.A8W5	0.0379654	-0.162543	0.338752	-0.0108401	-0.407232	0.098749	0.636863	-0.278095	-0.197089	-0.0782483	-0.246391	-0.557772	-0.2608	-0.149892	-0.152061	0.476735	-0.381765	0.0202532	ESCA
	TCGA.R6.A8W8	0.0828992	0.152057	-0.194553	-0.35616	0.506149	0.381058	-0.390706	0.0993452	0.146087	0.102578	0.452921	-0.477829	-0.0863222	0.360253	-0.196064	-0.371203	-0.0436678	0.0860759	ESCA
	TCGA.R6.A8WC	-0.228726	0.296023	-0.0933962	-0.284139	0.461641	-0.197199	-0.265453	0.307985	0.123833	0.321737	0.126034	0.276472	0.0195828	-0.242436	0.161846	-0.291996	-0.31965	-0.734177	ESCA
	TCGA.R6.A8WG	-0.042557	0.0473873	-0.268654	0.00966339	-0.210427	-0.386712	-0.217795	0.0837942	0.0808397	0.251266	-0.0572643	0.41281	0.161813	0.195124	-0.099081	0.348624	-0.209938	0.531646	ESCA
	TCGA.RE.A7BO	-0.47545	0.0540648	0.304648	0.177473	0.231629	-0.345571	0.503654	-0.276322	-0.179296	-0.109375	-0.348317	-0.0786802	-0.032069	0.245703	0.129278	0.289767	-0.112448	-0.321782	ESCA
	TCGA.S8.A6BV	-0.147445	0.13385	0.392246	0.350597	0.362598	0.0124945	0.377875	-0.444709	-0.373679	0.469531	-0.111135	-0.773652	0.00566078	-0.422649	0.0629215	0.393525	-0.206479	-0.251131	ESCA
	TCGA.S8.A6BW	-0.142583	0.0871935	0.473427	0.371234	-0.0141142	-0.228245	0.0147468	0.00939343	0.112073	0.148781	-0.20426	0.163309	-0.00907079	-0.504131	-0.102338	0.268366	-0.610105	-0.465423	ESCA
	TCGA.V5.A7RB	-0.108033	0.239428	-0.395821	-0.319623	0.250531	-0.11658	0.377973	-0.132734	0.0450077	0.256732	-0.0694996	0.299492	0.155786	0.0534124	0.165383	0.00396825	-0.264814	-0.255266	ESCA
	TCGA.V5.A7RC	-0.246467	0.15765	-0.258325	-0.273355	-0.0966635	0.0943826	0.180128	0.361297	0.243468	0.231063	0.0934858	0.153811	-0.295885	-0.234463	0.00313282	-0.0792618	-0.0570911	-0.585021	ESCA
	TCGA.V5.A7RE	-0.11133	0.294758	-0.443762	0.184305	0.51493	0.0532557	-0.352152	0.206011	0.219878	-0.238295	-0.0170474	0.642667	0.0770845	0.465768	0.0257479	-0.442839	-0.229569	-0.256267	ESCA
	TCGA.V5.AASV	0.301956	-0.368433	-0.207968	-0.488089	-0.225517	0.369297	-0.264516	0.0996201	0.265762	0.15907	-0.0151656	0.822507	-0.12967	0.565852	0.00656394	-0.180256	0.301636	0.521519	ESCA
	TCGA.V5.AASW	-0.138608	0.27049	-0.360865	-0.358607	-0.136086	0.0777202	0.256117	0.408649	0.393969	0.303815	0.132617	0.450183	-0.172939	0.115209	-0.0772619	-0.424227	-0.098268	-0.548317	ESCA
	TCGA.V5.AASX	0.0814633	0.0142457	-0.295266	-0.117258	0.0189531	0.418952	0.0840253	-0.148265	-0.154787	-0.109273	0.0967204	-0.502656	0.0724037	0.434048	-0.207454	-0.270183	0.304265	0.607976	ESCA
	TCGA.VR.A8EO	0.0325325	-0.0540435	-0.0582827	-0.418643	-0.105875	0.0259067	-0.21709	0.462096	0.226997	0.0759359	0.213985	-0.408774	-0.0464617	-0.055804	0.132773	-0.280894	-0.251617	-0.334177	ESCA
	TCGA.VR.A8EP	0.203017	-0.0263719	-0.0939514	0.299735	0.443798	-0.274406	0.139256	0.162121	0.383611	-0.0454039	0.195068	0.55784	-0.386551	-0.421479	-0.368619	-0.461378	-0.221426	-0.483544	ESCA
	TCGA.VR.A8EQ	-0.218121	0.201402	0.122673	-0.326309	0.293167	0.110476	0.352368	-0.216289	-0.441851	-0.203339	-0.136203	0.0431472	-0.0595055	0.46261	0.0647847	0.358206	0.44631	0.453885	ESCA
	TCGA.VR.A8ER	0.306319	-0.104414	0.420757	-0.479278	0.322415	-0.15544	0.132462	-0.00152695	0.0659918	-0.226096	-0.23854	0.392802	0.0242362	-0.330378	0.0851023	0.24756	-0.0405364	0.0987342	ESCA
	TCGA.VR.A8ET	-0.176976	-0.135328	0.263937	0.0108505	-0.327089	-0.21534	0.187864	0.0937778	0.410478	-0.131792	-0.198002	0.21765	-0.181104	-0.130023	0.167199	-0.544791	-0.21504	-0.592405	ESCA
	TCGA.VR.A8EU	-0.516747	-0.0128034	0.411602	-0.538972	-0.43117	0.258626	-0.102304	-0.089601	0.0647115	-0.416227	-0.163003	0.729084	0.380727	0.00126449	0.48092	0.469356	0.354511	0.475949	ESCA
	TCGA.VR.A8EW	0.259924	-0.0624635	0.192989	-0.205098	0.318131	0.185767	-0.0379877	0.12773	-0.0621779	-0.129409	0.0210443	-0.368633	0.259329	-0.308925	0.00498152	-0.320028	-0.153958	-0.427848	ESCA
	TCGA.VR.A8EX	0.683741	-0.15934	-0.219562	-0.285554	0.342597	-0.114346	-0.390358	-0.141097	-0.0371026	-0.176571	0.401525	0.142132	-0.112436	0.568628	-0.165103	-0.612189	0.164012	0.289635	ESCA
	TCGA.VR.A8EY	-0.047839	-0.111152	0.064133	-0.338796	0.121632	-0.00474437	-0.0794474	0.126147	-0.101292	-0.420719	0.00039529	0.354249	0.293372	0.0583847	0.361473	-0.0841172	-0.182023	-0.36962	ESCA
	TCGA.VR.A8EZ	-0.247779	-0.293686	0.224146	-0.255207	0.21858	0.384745	-0.365589	-0.0296645	-0.24726	-0.00614174	0.0343615	0.227806	0.221958	0.49845	0.172073	0.306479	0.278181	0.475949	ESCA
	TCGA.VR.A8Q7	-0.000559437	-0.154539	0.17597	-0.202598	0.249306	0.170863	-0.0568313	0.336083	0.0725629	0.348891	-0.298312	0.240655	-0.257021	0.16402	0.230416	-0.0761405	-0.00282804	0.281407	ESCA
	TCGA.VR.AA4D	0.352123	0.10516	-0.381842	-0.105511	0.241558	-0.356351	-0.415089	0.486741	0.228484	0.209594	0.0141637	-0.304835	-0.146503	0.209697	0.246951	-0.493063	-0.39673	-0.524788	ESCA
	TCGA.VR.AA4G	-0.25807	-0.273769	-0.0962858	-0.23985	-0.223266	0.284796	-0.120879	0.144408	0.0672776	-0.14309	0.138633	0.536309	-0.034369	0.363098	-0.00936951	0.0163602	0.589925	0.248192	ESCA
	TCGA.VR.AA7B	-0.0375614	0.217645	0.327843	0.0785363	0.401718	0.0146593	-0.0377938	-0.142524	0.104244	0.0461206	0.155509	-0.640137	-0.100385	-0.554788	-0.0705437	0.29569	-0.114454	-0.149367	ESCA
	TCGA.VR.AA7D	0.103463	-0.24784	-0.0180276	-0.496431	-0.430188	0.379586	0.373867	0.311851	-0.13774	-0.246421	-0.135143	0.982673	-0.339757	0.420689	-0.069228	0.429396	0.325137	0.827848	ESCA
	TCGA.VR.AA7I	-0.327903	-0.135148	-0.113287	-0.33425	-0.232047	0.583044	-0.329856	-0.283027	-0.195915	-0.0837306	0.0230302	0.508924	0.120482	0.46602	0.158696	0.167912	0.618489	0.739241	ESCA
	TCGA.X8.AAAR	0.5642	-0.0651721	-0.443472	0.415702	-0.173632	-0.000552491	-0.153524	0.0176232	-0.157657	-0.131383	0.166533	-0.250939	-0.338046	0.209455	-0.214051	-0.278225	0.181865	-0.1093	ESCA
	TCGA.XP.A8T6	0.0304531	0.151732	0.00876442	0.541406	0.376127	-0.361216	0.0419869	-0.38293	-0.11805	-0.0732476	0.0575989	-0.408657	0.164907	-0.328376	0.252424	-0.380011	-0.215603	-0.83038	ESCA
	TCGA.XP.A8T8	-0.312147	-0.189202	-0.545366	-0.391773	0.142358	0.447102	0.0850647	0.310814	0.352861	-0.0839608	0.169105	0.44393	0.167326	0.226372	-0.00101402	-0.387927	0.226472	0.141772	ESCA
	TCGA.Z6.A8JD	0.614054	-0.182402	-0.220649	-0.0999932	-0.379876	0.13513	-0.0235056	0.0874435	-0.171401	-0.193557	0.184141	-0.338811	-0.286018	0.110618	-0.179966	0.0767491	0.187493	-0.293961	ESCA
	TCGA.Z6.A8JE	-0.117227	-0.152625	0.552306	-0.159362	0.10717	-0.151581	-0.280438	0.00718859	0.345379	0.213503	0.0273054	-0.922669	-0.00219094	-0.168637	0.164818	-0.000653547	-0.44645	-0.890155	ESCA
	TCGA.Z6.A9VB	0.404607	-0.0741871	-0.297794	-0.203252	0.337134	0.025383	-0.252297	0.265666	0.124046	0.221577	0.176714	0.198318	0.294532	0.00102787	-0.215617	-0.55435	-0.0683973	-0.0126582	ESCA
	TCGA.Z6.AAPN	-0.219453	-0.15088	0.0264277	-0.421008	-0.136455	0.288469	0.267366	-0.0278464	-0.35437	-0.185203	-0.13362	0.57069	-0.00102112	0.444549	0.415058	0.0667507	0.549298	0.756962	ESCA
	TCGA.ZR.A9CJ	-0.586884	-0.0393875	0.201152	0.540392	0.130209	0.205301	0.570365	-0.01154	-0.206063	-0.116434	-0.232378	-0.596869	-0.503528	-0.19096	0.130183	0.352827	0.0943524	-0.132098	ESCA
8	TCGA.CS.4938	-0.110529	-0.136807	0.336165	-0.269661	-0.142032	0.00261782	-0.355083	0.236883	0.0110026	0.0642045	0.0852469	0.0761421	-0.0132902	0.0131057	0.191557	0.34665	-0.366409	-0.365804	LGG
	TCGA.CS.4941	0.549741	0.0291598	0.0970211	-0.310582	-0.267583	0.0854814	0.330385	-0.118717	-0.216955	-0.347715	-0.272437	0.785986	-0.238913	0.294595	-0.000612719	0.00897159	0.131381	0.686076	LGG
	TCGA.CS.4942	0.260533	-0.0674602	0.126107	-0.146408	-0.454568	0.311195	-0.00699249	-0.199524	-0.342644	0.0396574	0.0258465	0.814405	-0.0348694	0.0384818	0.177365	0.137281	0.0490812	0.764557	LGG
	TCGA.CS.4943	-0.13276	0.120815	-0.193867	-0.199488	-0.242734	0.167768	-0.110283	0.293628	0.152231	-0.406234	0.123774	-0.0456853	-0.0422684	-0.0152479	-0.00126563	0.3315	-0.259972	0.38926	LGG
	TCGA.CS.4944	-0.278122	-0.0637055	0.317705	-0.0331395	0.0344549	0.0101385	-0.129406	-0.0160177	-0.481883	-0.530425	-0.255613	-0.151799	0.214485	0.59434	0.332792	0.29041	0.16174	-0.399922	LGG
	TCGA.CS.5390	0.0817276	-0.050213	-0.236261	0.380586	0.233847	0.286266	-0.308211	0.373314	0.187772	-0.204045	0.134229	0.215709	-0.281744	-0.120299	0.0505878	-0.498616	0.0528809	-0.500743	LGG
	TCGA.CS.5393	0.345874	-0.233063	-0.00919491	-0.123877	-0.100626	-0.349046	0.240616	0.214531	0.413421	-0.269275	-0.154119	0.232977	0.0318032	-0.457285	0.0779449	-0.049564	-0.38849	-0.0906545	LGG
	TCGA.CS.5394	0.0808137	0.113121	-0.299468	0.0460412	0.412605	0.00346534	-0.291623	0.529734	0.352236	-0.0835701	-0.0848219	-0.26518	-0.129035	0.00811217	-0.0957718	0.0791397	-0.175639	-0.693671	LGG
	TCGA.CS.5395	-0.214065	0.0508779	0.212172	-0.000726446	-0.36649	-0.161702	-0.0709338	0.107472	0.291414	-0.303821	0.0523633	0.0564491	-0.167278	0.118438	0.0525321	-0.107269	-0.385668	-0.587094	LGG
	TCGA.CS.5396	-0.00669975	0.0144139	0.199822	0.123378	0.13155	0.0191857	0.217044	0.164931	-0.0275678	-0.0733102	-0.280983	0.135445	-0.114643	-0.0655081	-0.00556604	0.250123	-0.160517	-0.186794	LGG
	TCGA.CS.5397	-0.0605806	0.0580359	0.420811	0.170982	0.0319248	0.23647	0.213826	-0.286513	0.0233319	-0.502501	-0.0584707	0.00761421	0.122592	-0.284033	-0.143717	0.381905	-0.474667	-0.469139	LGG
	TCGA.CS.6186	-0.203876	0.178828	-0.21148	-0.0721282	-0.531378	0.384314	-0.0334595	0.168759	0.27349	-0.172193	-0.222919	0.51165	0.139418	0.24074	0.145225	-0.362119	-0.186236	-0.527464	LGG
	TCGA.CS.6188	-0.0270543	-0.0184182	0.365273	-0.123677	-0.34257	0.390397	0.289904	-0.196639	-0.144753	-0.364571	-0.106965	0.654099	0.0268311	-0.164371	0.179043	0.268972	-0.381632	-0.282858	LGG
	TCGA.CS.6290	-0.0144837	-0.321543	0.233404	-0.190248	-0.528143	-0.132524	0.264349	0.0051521	-0.136725	0.127947	-0.260826	0.749068	0.288103	0.328425	-0.117044	0.0977077	0.0788944	0.706931	LGG
	TCGA.CS.6665	0.141487	-0.242533	-0.0816947	0.17672	-0.508176	0.0792552	0.275173	-0.0245631	-0.202786	-0.222444	-0.480392	0.231188	0.0335023	0.442658	0.18098	0.188673	0.207948	0.618665	LGG
	TCGA.CS.6666	-0.132597	-0.199256	-0.0727417	-0.00129548	-0.26937	0.0779602	0.0150376	0.417442	0.0343745	0.0614908	-0.304819	0.0508668	0.0932948	0.303763	0.15232	0.0880025	-0.360393	0.0405063	LGG
	TCGA.CS.6667	0.0257894	0.0974682	-0.162635	-0.271398	-0.305186	-0.212612	0.330063	0.291559	0.497523	-0.0927212	-0.294556	-0.732397	0.0431867	-0.164088	-0.0672617	0.0752901	0.0958806	-0.74463	LGG
	TCGA.CS.6668	0.0572601	0.0700996	-0.115258	0.174119	0.389493	-0.0457633	-0.252699	0.150324	0.335109	-0.050444	0.279452	0.14661	-0.32052	-0.396792	-0.127422	-0.239931	0.0667499	-0.597514	LGG
	TCGA.CS.6669	0.28643	0.0301709	-0.344762	0.415164	0.35863	0.242818	-0.279347	-0.199258	0.1596	0.311316	0.152935	-0.109137	0.0584172	-0.219536	-0.332182	-0.236139	-0.11615	-0.660759	LGG
	TCGA.CS.6670	0.0912162	0.177745	-0.345484	0.2155	0.613049	0.317672	-0.140043	-0.151655	0.0634738	-0.0193133	0.400445	-0.198732	-0.0454803	-0.178093	-0.215731	-0.19481	-0.310538	-0.622785	LGG
	TCGA.DB.5270	0.184083	-0.254224	-0.0490857	0.506379	0.540712	-0.10575	-0.32731	-0.324396	-0.247975	0.101111	0.14374	0.218075	0.371133	0.0635547	-0.281568	-0.0951086	0.205614	-0.200345	LGG
	TCGA.DB.5273	-0.151295	-0.15714	0.145892	-0.199587	-0.64651	0.094065	0.0876877	0.0923797	-0.283618	0.138896	-0.15395	0.685239	-0.00975286	0.352073	0.317791	0.182751	0.172778	0.463403	LGG
	TCGA.DB.5274	-0.0840841	-0.320491	-0.129336	0.431972	-0.115916	-0.225729	-0.140128	-0.200227	-0.418198	-0.489569	-0.0649717	-0.166494	0.130664	0.513441	0.420594	0.346032	0.31298	0.501899	LGG
	TCGA.DB.5275	0.0577152	0.0945559	-0.298423	0.066324	-0.0824047	-0.357668	0.210194	-0.0371263	-0.0175707	-0.257666	0.148548	-0.0989848	-0.315464	0.219057	0.109694	-0.247663	0.21305	0.792871	LGG
	TCGA.DB.5276	0.0200821	-0.284	0.337191	0.417049	0.185232	-0.0563753	0.0113729	-0.270753	-0.1926	-0.176657	0.0494468	-0.477271	0.0645541	0.251873	-0.263429	0.17663	0.158169	0.0660647	LGG
	TCGA.DB.5277	-0.242329	0.0905427	0.0815517	-0.0420588	0.02869	-0.0506566	-0.397204	0.223148	0.0290314	-0.126526	0.0150644	-0.308272	-0.0327804	0.163318	0.388013	0.080174	-0.306373	0.184537	LGG
	TCGA.DB.5278	0.38338	-0.099272	0.183282	0.295393	0.453019	0.0935558	0.00382292	-0.128436	-0.4553	0.354831	0.150995	-0.672576	-0.0493588	-0.225895	-0.0633201	0.0285377	-0.439288	-0.711392	LGG
	TCGA.DB.5279	-0.0984747	-0.0173153	-0.219543	0.271506	0.19861	-0.00541175	0.373761	0.0380647	0.210254	-0.0711793	-0.267325	0.152802	-0.207304	0.369841	-0.407094	0.111989	0.284555	-0.812292	LGG
	TCGA.DB.5280	-0.174329	0.0333859	0.3403	-0.165001	-0.283511	-0.316988	-0.144316	0.282062	0.442606	0.41881	0.0390868	0.0203046	-0.184112	-0.413926	-0.0971486	0.206952	-0.400292	-0.473418	LGG
	TCGA.DB.5281	-0.282661	-0.150119	0.0602533	0.577022	0.295655	0.168964	0.0645134	0.175304	0.0208063	-0.364625	0.217671	-0.413557	0.1603	-0.440517	-0.252494	0.0905846	-0.316827	-0.37524	LGG
	TCGA.DB.A4X9	-0.0174679	0.421904	-0.101205	-0.14816	-0.0583021	-0.220899	-0.306776	0.0886293	0.130522	0.497351	0.311911	-0.210737	-0.0702489	-0.393838	-0.114482	-0.198209	-0.209117	0.405063	LGG
	TCGA.DB.A4XA	0.24032	0.00857457	0.213583	-0.111297	0.580088	0.218547	-0.338727	-0.195955	-0.439275	0.167195	-0.182316	-1.27676e-15	0.259719	0.367777	-0.00384128	0.143891	0.11387	0.50314	LGG
	TCGA.DB.A4XB	0.372769	0.0852616	-0.371447	-0.0307708	0.222937	-0.0193455	-0.338131	0.241214	0.407489	0.589906	0.145293	-0.483202	-0.0311583	-0.204633	-0.307595	-0.085035	-0.285666	0.116456	LGG
	TCGA.DB.A4XC	-0.240438	0.111254	-0.0641845	0.134514	-0.145503	-0.430313	-0.00608839	-0.105094	0.38942	0.494908	0.15661	0.587729	-0.299468	-0.503283	-0.108948	-0.0689819	0.254606	0.462594	LGG
	TCGA.DB.A4XD	-0.0810888	0.263526	0.0318805	0.0463403	-0.589813	-0.103593	0.0193859	0.171606	0.339535	0.286821	0.212827	-0.635045	-0.239833	-0.478374	-0.0356002	-0.027283	-0.120507	-0.390177	LGG
	TCGA.DB.A4XE	0.332952	0.337227	-0.157159	0.209259	0.273258	0.0890632	-0.117048	0.0686864	0.0453817	0.05214	0.237523	-0.248282	-0.0856081	-0.563471	0.0258443	0.0544761	-0.615583	-0.415507	LGG
	TCGA.DB.A4XF	0.0696551	0.100116	0.29464	0.247743	0.1491	-0.277202	-0.485549	0.0493723	0.288459	0.279636	0.175382	-0.477045	-0.0455485	-0.430451	-0.223128	0.0348608	0.177984	-0.121519	LGG
	TCGA.DB.A4XG	0.23818	0.199106	-0.251987	0.266999	0.303872	0.0474202	-0.357382	0.419012	0.23372	-0.0141746	0.37493	-0.0253807	-0.083196	-0.406042	-0.0324974	-0.601994	-0.282809	-0.777215	LGG
	TCGA.DB.A4XH	0.24323	0.291989	-0.180003	0.000998482	0.350484	0.285482	-0.376884	0.235447	0.182979	0.0415691	0.0861259	-0.25748	-0.0330957	-0.29253	-0.0364165	-0.213922	-0.0826339	-0.675216	LGG
	TCGA.DB.A64L	0.0385249	-0.0900283	-0.480948	0.0815144	0.291888	0.0103816	0.523339	-0.244879	0.0634907	-0.00304743	-0.148771	0.58907	-0.242058	0.296903	-0.120435	-0.0998892	0.656294	-0.0280757	LGG
	TCGA.DB.A64O	-0.110875	0.283372	0.177561	0.111351	0.0212695	0.00518135	0.256784	-0.356524	-0.226823	-0.287137	0.169408	-0.0253807	0.225178	-0.0231248	-0.0537837	-0.0687476	-0.449468	-0.43428	LGG
	TCGA.DB.A64P	-0.233749	-0.213275	0.30707	0.0755057	0.0281945	-0.365608	0.0720883	0.438654	-0.312253	-0.14591	0.0252411	-0.815482	0.308237	-0.173923	0.206467	0.177818	-0.158413	-0.622186	LGG
	TCGA.DB.A64Q	-0.353724	0.358353	0.0360259	0.112297	-0.434962	0.091463	-0.0260238	0.376339	0.140593	0.0366971	0.169392	0.275915	-0.190874	-0.107227	-0.017304	-0.239854	-0.137467	-0.206329	LGG
	TCGA.DB.A64R	0.239322	0.343314	-0.347884	0.0949481	0.448451	0.123332	-0.330739	0.281083	0.270373	0.0745391	0.298457	-0.473298	-0.0893586	-0.428158	-0.194832	-0.13948	-0.28973	-0.459017	LGG
	TCGA.DB.A64S	0.0401911	-0.149555	0.199445	0.00786078	-0.480112	0.0559545	0.12342	0.224028	-0.211543	0.00611676	-0.220681	-0.145002	0.23295	-0.104445	0.155612	0.282628	-0.183157	0.662503	LGG
	TCGA.DB.A64U	0.130786	0.280067	0.104348	0.165547	0.024694	0.131446	0.0660337	0.292133	0.160532	-0.137071	-0.0075732	-0.588759	-0.179776	-0.309003	-0.134452	-0.26384	-0.514289	-0.749196	LGG
	TCGA.DB.A64V	-0.231023	-0.209651	0.405897	-0.0347639	-0.193219	0.0744521	0.156225	-0.239122	-0.622403	-0.298596	-0.246353	0.137056	0.292973	0.644413	0.0824505	0.14709	0.529299	0.706329	LGG
	TCGA.DB.A64W	0.339027	0.185155	-0.412838	0.106491	0.469024	0.237824	-0.419191	0.341531	0.308768	0.0893984	0.19422	-0.755328	-0.136393	-0.266808	-0.112157	-0.434824	-0.142086	-0.242194	LGG
	TCGA.DB.A64X	0.123959	0.0717621	-0.30049	0.192097	-0.283944	0.244003	-0.482183	0.19405	-0.293097	0.143888	0.05146	-0.436332	0.279818	-0.0378874	0.35596	-0.165123	-0.00977671	0.393313	LGG
	TCGA.DB.A75K	-0.139171	0.168064	-0.258759	0.160784	0.551489	0.23411	0.378805	-0.412635	-0.405427	0.233457	-0.0626595	0.627625	-0.00585161	-0.240152	0.019665	0.199825	0.362974	0.464951	LGG
	TCGA.DB.A75L	-0.238497	0.216864	-0.137148	0.00715633	-0.224758	-0.532411	-0.0158235	0.287407	0.218379	0.114462	0.10702	-0.101349	0.19547	-0.49732	0.00688027	-0.0270722	-0.203223	-0.150532	LGG
	TCGA.DB.A75M	-0.107586	-0.213436	0.0575027	-0.35791	-0.0601919	0.0848096	-0.270441	-0.0704805	0.123487	0.39381	0.0489563	-0.0298086	0.090922	0.081459	0.0211489	0.196521	-0.175956	-0.312274	LGG
	TCGA.DB.A75O	-0.0307798	-0.0457762	-0.129779	0.0187988	0.11054	0.178419	0.242466	-0.391395	-0.346012	0.0195091	0.000358582	0.832872	0.111302	0.174412	0.0632922	0.00105053	0.0317534	-0.027151	LGG
	TCGA.DB.A75P	-0.0476993	-0.0449624	0.0473584	0.134919	0.682138	0.399681	-0.0107461	-0.529161	-0.428653	-0.138138	-0.117981	0.062286	0.275649	0.294065	-0.0180048	0.02527	0.516489	0.00506329	LGG
	TCGA.DH.5140	0.283407	0.180175	-0.0612383	-0.106724	0.0800925	0.134093	-0.249832	0.141945	0.0680474	-0.0402721	0.0361477	0.401184	-0.273491	0.224495	0.161365	-0.280881	-0.139002	-0.289595	LGG
	TCGA.DH.5141	-0.213776	0.0134326	0.28601	0.140555	0.196376	0.359726	0.0255494	0.0580628	-0.491094	-0.499183	-0.137772	-0.479295	0.0657685	0.395007	0.296444	0.264344	-0.0365682	0.0501102	LGG
	TCGA.DH.5142	0.114947	-0.0391953	-0.13296	0.0170373	-0.430458	0.59177	-0.0698254	0.0352296	-0.352078	-0.401378	-0.161419	0.353995	0.117233	0.552483	0.164722	0.0737226	0.301528	0.493778	LGG
	TCGA.DH.5143	0.20835	-0.0634826	0.216362	0.00772968	0.359339	0.244721	-0.293223	-0.0743137	-0.200369	-0.00175156	0.137854	0.387172	0.107258	-0.292298	0.0806226	-0.013833	-0.48307	-0.0754251	LGG
	TCGA.DH.5144	0.0505598	0.160774	-0.234455	-0.00393573	0.14929	-0.398388	-0.411863	0.463563	0.143352	0.00716017	0.01597	-0.46825	-0.00226412	0.201082	0.0524728	-0.175739	0.218519	-0.371239	LGG
	TCGA.DH.A669	-0.0650225	0.0219462	-0.195994	0.140934	-0.268272	0.0174559	-0.213018	0.279661	-0.399612	-0.277581	-0.0352664	0.884148	-0.107303	0.573806	0.332387	0.0682429	-0.0931596	0.713403	LGG
	TCGA.DH.A66B	0.0979338	-0.300857	-0.0452751	0.0951818	-0.202265	0.38469	-0.327055	0.160321	0.11107	-0.173153	-0.303678	0.188316	0.0685691	0.275881	-0.045263	0.304121	0.176853	0.303456	LGG
	TCGA.DH.A66D	-0.0740948	-0.0703067	-0.169435	-0.228806	-0.505639	-0.219952	-0.17761	0.111354	-0.117642	0.152256	0.154041	0.202804	0.308463	-0.25395	0.0664604	0.191188	0.244094	0.463087	LGG
	TCGA.DH.A66F	-0.155533	-0.0687442	0.3532	0.0265394	0.083967	0.29703	-0.218351	0.233369	-0.0657388	-0.0631236	-0.131351	0.0504628	-0.0309513	0.174731	0.123458	-0.0493248	0.0342026	-0.706398	LGG
	TCGA.DH.A66G	0.275909	0.0934613	-0.161352	0.298854	0.204657	-0.0309136	0.116416	-0.236168	0.0135002	0.00745049	0.254915	-0.0431472	0.146318	-0.556919	-0.389988	0.044855	0.195859	0.429891	LGG
	TCGA.DH.A7UR	-0.148867	0.0582161	-0.588269	0.286408	0.493573	0.191311	-0.285604	0.339906	0.136538	0.0607849	-0.18037	-0.586049	-0.000242488	0.186178	0.32562	0.06381	0.37168	-0.4798	LGG
	TCGA.DH.A7US	0.184214	-0.176764	0.0622438	-0.141891	0.242814	0.40021	-0.197302	0.106151	-0.232847	0.477688	-0.0294985	-0.4373	0.281758	0.0143342	-0.0323823	-0.294716	0.0335012	-0.516023	LGG
	TCGA.DH.A7UT	0.0170833	-0.0788743	0.0475263	0.0320761	-0.00472328	0.183869	0.235586	-0.402773	0.0624082	0.179613	0.205441	-0.311013	0.0807455	-0.327938	0.124193	-0.189699	-0.330801	0.367089	LGG
	TCGA.DH.A7UU	-0.135387	0.182131	-0.387776	-0.321158	-0.13284	-0.230572	-0.0624106	0.287256	0.388259	0.417346	0.0840923	-0.345576	0.0709212	-0.344847	-0.0421915	0.32381	-0.529876	0.0481169	LGG
	TCGA.DH.A7UV	-0.069054	0.206641	-0.0998023	-0.353312	0.0262457	-0.278164	-0.139696	0.371536	0.33441	0.461628	-0.000503307	-0.0719899	0.189901	-0.403389	-0.0399438	0.134111	-0.449752	0.632911	LGG
	TCGA.DU.5847	-0.181634	0.0227509	0.156068	-0.142894	-0.232151	-0.341489	0.378523	-0.101199	-0.240538	-0.425874	-0.116545	0.473004	0.0715976	0.37069	-0.0264463	0.267593	0.313725	0.418768	LGG
	TCGA.DU.5849	0.303819	-0.26917	0.0957708	0.327614	0.513201	-0.0355651	-0.119711	-0.242404	-0.221372	-0.0128537	0.159943	-0.550908	0.00352133	0.113504	-0.00447569	-0.266267	0.264985	-0.678481	LGG
	TCGA.DU.5851	0.292233	0.0139953	0.0246046	0.443066	0.295801	-0.060663	0.422504	-0.360372	0.224437	-0.215382	0.0358013	-0.26897	0.123055	-0.530522	-0.179265	-0.243416	-0.415029	-0.669757	LGG
	TCGA.DU.5852	-0.00202336	-0.197579	0.434681	0.0718628	-0.192377	0.235751	0.336357	-0.189564	-0.287341	-0.279692	-0.300163	0.311905	0.0407826	0.0240226	0.101797	0.284536	-0.0189237	0.320417	LGG
	TCGA.DU.5853	0.127972	-0.186677	-0.08701	-0.137357	-0.502879	0.106956	0.00301932	0.0380282	0.294309	0.0712063	-0.0152851	0.338754	0.00984911	-0.000322405	-0.202466	0.199532	0.121454	0.430882	LGG
	TCGA.DU.5854	-0.0802009	-0.191181	0.42666	0.0454123	-0.131999	0.234021	0.479336	-0.233438	-0.346062	-0.367603	-0.117897	0.2703	-0.0909505	0.191216	-0.104266	0.0867874	0.42021	0.0381297	LGG
	TCGA.DU.5855	-0.154715	-0.0768676	-0.0566303	-0.104737	0.344931	-0.0632551	-0.146209	0.0555348	0.203549	-0.324174	0.221706	0.382931	0.20648	0.0111489	-0.188583	0.013442	0.0787402	0.0481013	LGG
	TCGA.DU.5870	-0.100033	0.057189	0.358651	0.0512723	-0.296713	0.428479	-0.228847	-0.172479	-0.0800842	-0.0650688	0.125222	0.375424	0.0143103	-0.280812	0.0201942	0.0770818	-0.0596439	-0.133573	LGG
	TCGA.DU.5871	-0.093125	-0.237472	0.335036	-0.148209	0.252258	0.120597	0.120552	0.153145	0.287026	-0.416475	0.0197786	0.0793645	-0.0593875	-0.448856	-0.235611	0.170649	-0.354535	0.424473	LGG
	TCGA.DU.5872	-0.0242601	-0.342969	0.248986	-0.1448	0.0350986	0.121667	0.366081	-0.0459967	-0.360555	0.189811	-0.33805	0.52154	0.137418	0.283435	-0.0430366	0.350622	0.235602	0.57004	LGG
	TCGA.DU.5874	-0.0850362	-0.000626325	-0.470382	0.0978339	0.683845	0.223895	-0.332564	0.292194	0.21833	0.207227	0.199433	-0.533123	0.0179116	-0.206526	-0.0416194	-0.229097	0.0904618	-0.50506	LGG
	TCGA.DU.6392	-0.00655793	-0.0573619	-0.0833947	-0.0147369	-0.331177	0.486404	0.217307	0.0485641	-0.497835	-0.301215	-0.0974512	0.523294	0.0821648	0.0881635	0.321136	0.381931	-0.162183	0.394937	LGG
	TCGA.DU.6393	0.00928136	0.208214	-0.410162	0.000168509	0.491799	-0.186572	-0.39926	0.480681	0.345967	0.201468	0.174892	0.241705	-0.298615	-0.215476	0.0615663	-0.312529	-0.0782829	-0.535917	LGG
	TCGA.DU.6394	-0.0302173	0.0171793	-0.105175	0.226794	0.108222	-0.0108463	0.0940302	0.188203	0.155862	-0.210306	0.0717192	-0.03128	-0.209748	-0.400351	0.00882446	-0.0417506	0.158629	-0.400274	LGG
	TCGA.DU.6395	0.236161	-0.213077	0.38477	-0.322659	0.228505	0.0243036	-0.0902198	-0.083302	-0.39678	-0.015042	-0.00918288	0.305572	-0.0835106	0.122454	0.348093	0.372174	-0.355277	0.817722	LGG
	TCGA.DU.6396	0.069863	-0.389203	0.152593	-0.299428	-0.601835	0.274981	0.162156	-0.112594	0.148679	-0.157452	-0.173467	0.825057	-0.1246	0.189239	0.215206	0.324403	0.274851	0.587342	LGG
	TCGA.DU.6397	-0.00940244	-0.0126628	-0.263315	0.265081	0.436567	0.0548916	0.157413	0.00345213	-0.26231	0.00344841	-0.218959	0.177665	0.201367	-0.154566	-0.0463703	0.244373	0.0923138	-0.0374945	LGG
	TCGA.DU.6399	-0.02028	0.07191	0.0774633	-0.0786599	-0.545249	-0.0627076	-0.0842814	0.196282	0.0648093	-0.2678	0.00657987	0.675693	-0.266031	-0.0883145	0.0626303	0.445092	-0.0794605	0.490506	LGG
	TCGA.DU.6400	0.191737	0.0524679	-0.317059	0.297405	0.601236	-0.0841163	-0.256418	0.0684931	-0.00407277	-0.31775	0.223643	0.0659898	-0.108593	0.286244	0.0238927	-0.185121	0.104718	-0.0436027	LGG
	TCGA.DU.6401	-0.137204	-0.0592543	0.211341	-0.363564	-0.295939	0.0892467	0.263792	0.510004	0.0144914	0.160744	-0.254441	-0.469871	0.0608367	-0.176214	-0.0902182	0.10178	0.0937766	0.503377	LGG
	TCGA.DU.6402	-0.313584	-0.051364	0.325901	-0.413746	-0.466263	0.108559	0.150728	-0.0715738	-0.452976	-0.319844	-0.144993	0.453458	0.0228958	0.495501	0.324753	0.38554	0.292523	0.417722	LGG
	TCGA.DU.6403	0.160763	-0.0425972	0.260992	-0.30808	-0.0922387	0.40071	0.218338	-0.0530218	-0.178478	-0.37673	-0.123524	0.549145	-0.0327311	-0.138777	0.17047	-0.00566367	-0.175123	0.633288	LGG
	TCGA.DU.6404	-0.0907645	0.116491	-0.0474915	0.2445	-0.189591	0.197718	0.13257	0.104605	-0.185484	0.390013	0.0693914	0.0992904	-0.0625364	0.0805878	0.00611252	-0.189896	-0.171708	-0.00506329	LGG
	TCGA.DU.6405	-0.127556	0.143288	0.260778	-0.18175	-0.0918719	0.173743	0.329511	-0.16145	0.0907319	-0.004033	0.00282668	0.229384	0.205515	-0.163577	-0.0723733	0.158956	-0.531128	-0.451523	LGG
	TCGA.DU.6406	0.285374	-0.0542015	-0.0255213	-0.246341	-0.202192	0.360925	0.134471	0.00429927	-0.0376922	-0.343555	-0.108508	0.538314	-0.0853766	-0.082056	0.164143	0.133044	-0.126747	-0.508203	LGG
	TCGA.DU.6407	0.0286498	0.196875	0.265452	-0.229675	0.0147549	0.187129	-0.0643712	0.32232	-0.0411681	-0.0445076	0.0431991	-0.309549	0.110831	-0.537769	0.27525	0.288184	-0.591029	0.0886076	LGG
	TCGA.DU.6408	0.157101	0.0709037	0.146314	-0.118191	0.345684	-0.511098	-0.100594	0.0976702	0.0438249	0.188834	0.226187	0.0939086	0.0342778	-0.282916	-0.242556	0.159259	-0.358003	0.107356	LGG
	TCGA.DU.6410	0.190314	0.117176	-0.400395	-0.0124202	-0.000332845	0.448445	-0.372604	0.358028	0.436865	-0.0167904	0.243486	-0.462533	-0.173225	-0.0690476	0.168786	-0.300695	-0.0785618	-0.544133	LGG
	TCGA.DU.6542	-0.0348056	-0.0269467	-0.0311811	-0.225135	-0.00415421	0.207632	0.117529	0.0446535	0.217477	-0.350922	-0.115799	0.345873	0.168289	-0.075226	0.202564	0.154108	-0.321041	0.20409	LGG
	TCGA.DU.7006	-0.235111	-0.112488	0.359188	-0.167784	-0.636381	0.0216326	0.348373	0.0621185	-0.0731548	-0.41916	-0.444031	0.0532995	-0.105185	0.387905	0.348705	0.435265	-0.202629	0.100415	LGG
	TCGA.DU.7007	0.0745534	-0.302953	0.207908	-0.294696	-0.470403	-0.0996559	0.0757821	0.0665002	0.219471	-0.228498	-0.0153915	-0.524504	-0.14633	0.303196	0.155706	0.266786	0.0172111	0.516113	LGG
	TCGA.DU.7008	0.455961	-0.0891391	-0.348794	0.364189	0.164602	-0.0711268	-0.332899	0.181663	0.00168096	0.0881877	0.362602	-0.542982	-0.143517	0.047043	0.0319218	0.156866	-0.234099	-0.0632911	LGG
	TCGA.DU.7009	0.156417	0.043037	-0.0194163	0.0799787	-0.237412	-0.00185469	-0.424808	0.444429	0.265744	0.0345847	0.304492	-0.290186	-0.0870639	-0.349422	0.00168315	-0.219802	-0.621911	-0.807595	LGG
	TCGA.DU.7010	0.203176	0.228825	-0.00284784	-0.174678	-0.56743	-0.126539	-0.00750926	0.240844	0.146196	-0.341649	0.185378	-0.217789	-0.385106	0.0402952	0.276277	-0.150341	-0.365492	-0.488091	LGG
	TCGA.DU.7011	0.168067	-0.146866	0.317448	0.0644622	-0.660145	0.153842	0.154052	0.185744	-0.188236	-0.0696269	-0.418589	-0.0741535	0.311999	-0.307356	0.128538	0.251053	-0.0178855	-0.240965	LGG
	TCGA.DU.7012	0.272991	-0.298728	0.282582	-0.117011	-0.40955	0.24316	0.0167324	-0.124728	-0.363198	-0.344808	-0.111463	0.454742	0.16732	0.222901	-0.065785	0.476664	0.339917	0.370961	LGG
	TCGA.DU.7013	0.0158479	0.129428	0.329652	-0.373554	-0.380211	0.0777202	-0.166711	-0.0847307	0.176605	-0.38801	-0.130612	0.664341	0.0288469	0.0515082	0.147942	0.159149	-0.20855	-0.0785698	LGG
	TCGA.DU.7014	-0.182897	-0.221649	0.202339	0.0208398	-0.0999708	-0.361633	0.0830519	0.306299	0.0350163	-0.130039	-0.22318	0.0218345	0.0830391	0.0190306	0.322108	0.101251	0.0551181	-0.236279	LGG
	TCGA.DU.7015	-0.0341713	-0.136742	0.184719	0.349858	-0.40885	-0.342437	-0.182673	0.255607	0.0649246	-0.14866	0.089803	0.370839	-0.128376	0.178942	-0.099771	-0.0596172	-0.12631	0.247741	LGG
	TCGA.DU.7018	0.0251093	0.224154	-0.298975	0.218703	0.512809	-0.119647	-0.148494	0.253473	0.258857	-0.150752	0.0811518	-0.46613	-0.228293	-0.180754	0.0800258	-0.186036	-0.300027	-0.778316	LGG
	TCGA.DU.7019	-0.312108	-0.194264	0.259916	0.0338448	-0.44351	-0.176056	0.230846	0.404175	-0.01351	-0.178635	-0.353437	-0.0483063	0.20532	0.0301703	0.162112	0.0293901	0.236854	-0.577001	LGG
	TCGA.DU.7290	-0.132031	0.222332	0.32514	0.0115363	-0.229276	0.173575	0.227627	-0.139448	-0.050463	-0.509338	-0.258042	0.232896	-0.192291	0.169246	0.10648	0.183232	0.0630922	0.458473	LGG
	TCGA.DU.7292	0.270146	0.156675	0.100761	0.340637	0.461921	0.18928	-0.142875	-0.462773	-0.0620247	-0.235093	0.0268934	-0.434679	0.201747	-0.417842	-0.202499	-0.124286	0.0128225	-0.6	LGG
	TCGA.DU.7294	0.184591	0.142465	0.0838075	0.0049435	0.0878356	0.102981	0.169369	0.302148	0.0590569	-0.117413	0.123756	-0.587522	-0.305664	-0.108197	-0.0911949	-0.225742	-0.359286	-0.349367	LGG
	TCGA.DU.7298	-0.0874552	-0.0520325	0.0912522	0.0635777	-0.610943	-0.186454	0.164209	0.332433	0.321595	-0.559216	-0.0514662	-0.20989	-0.0665765	-0.233414	0.0973871	0.331148	-0.651441	-0.0531646	LGG
	TCGA.DU.7299	0.005482	0.159885	-0.107981	0.035072	-0.0916934	-0.356275	0.118546	0.238202	0.485169	-0.267412	-0.0217079	0.436122	-0.231721	-0.314478	-0.217788	-0.340777	-0.0104987	-0.142983	LGG
	TCGA.DU.7300	0.149139	-0.251065	0.358069	0.309901	0.388172	-0.00448237	-0.280065	-0.0547026	-0.336046	-0.06546	0.0431683	0.0855827	-0.0673209	-0.00324621	-0.0234695	0.0102622	0.0918345	-0.0272779	LGG
	TCGA.DU.7301	-0.28227	-0.103133	0.36993	-0.0476245	-0.542329	-0.111399	0.0785136	0.230778	-0.155654	-0.449453	-0.0594091	0.254613	-0.0974005	-0.155224	0.3744	0.392053	-0.278944	0.382278	LGG
	TCGA.DU.7302	0.298695	0.157752	-0.294989	0.259489	0.498314	0.248552	-0.0186061	-0.0648714	0.396253	0.161821	0.128035	0.103209	-0.209308	-0.483845	-0.328977	-0.355217	-0.170619	-0.731646	LGG
	TCGA.DU.7304	-0.00937856	-0.0917853	0.0138176	0.173289	0.0262222	-0.264992	0.460189	-0.0456223	0.327904	0.239281	-0.207968	-0.19306	-0.0379331	-0.522242	-0.237583	0.164505	-0.257713	-0.632336	LGG
	TCGA.DU.7306	-0.310356	-0.0883654	0.159098	0.459628	-0.392863	-0.206995	0.210888	0.330691	0.0199011	-0.337021	-0.183305	0.700622	-0.0278074	-0.27618	0.0762159	-0.115101	-0.0426361	-0.0531646	LGG
	TCGA.DU.7309	0.0861009	0.036443	0.136377	0.328558	0.61546	-0.176166	0.11692	-0.177252	0.0677235	-0.0165759	-0.0756305	-0.242832	0.154925	-0.528371	-0.203473	0.274631	-0.504841	-0.407595	LGG
	TCGA.DU.8158	-0.294156	0.244434	0.356895	-0.0484897	-0.171938	0.0673575	0.385369	-0.419523	-0.259067	-0.531946	0.108686	-0.15736	-0.168293	0.405914	-0.0651761	0.351724	0.172092	0.415931	LGG
	TCGA.DU.8161	-0.282341	0.103147	0.129336	-0.285332	-0.513811	0.280816	0.14654	-0.0918809	-0.0686705	-0.535227	-0.177992	0.669798	0.113102	0.512809	-0.11428	0.30563	0.315874	0.658228	LGG
	TCGA.DU.8162	0.32205	0.121126	-0.00446513	0.287732	0.311505	0.349577	0.284072	-0.33035	0.0545989	-0.10857	0.0107188	-0.309577	0.170819	-0.491793	-0.398385	0.0397328	-0.112259	-0.607595	LGG
	TCGA.DU.8163	-0.0766357	-0.178941	-0.0749497	0.1156	-0.61495	-0.103627	-0.0111158	0.131439	0.44167	-0.0827382	0.244412	0.0329949	-0.224055	-0.113404	-0.236074	0.0712681	-0.402075	0.455696	LGG
	TCGA.DU.8164	0.337479	0.100598	-0.132922	0.117122	0.231358	-0.166149	-0.369865	0.283658	0.54182	0.348464	0.26704	-0.535268	-0.14342	-0.500405	-0.327684	-0.215651	-0.43041	-0.721222	LGG
	TCGA.DU.8165	0.0375871	-0.0289135	0.034639	-0.0943625	-0.394958	-0.015544	-0.0579671	0.166414	0.122129	-0.250827	-0.149166	0.409186	-0.156756	0.3437	0.0131309	0.314764	0.00171391	0.144304	LGG
	TCGA.DU.8166	0.267133	-0.151958	-0.0911653	-0.0902903	-0.358306	-0.163452	0.391389	0.129769	0.498436	-0.0173751	0.149521	-0.171668	-0.383841	-0.496041	-0.316232	0.386008	-0.411289	0.582278	LGG
	TCGA.DU.8167	-0.292972	-0.348558	0.366972	-0.186446	-0.248331	-0.290934	0.122538	0.20161	-0.259026	-0.301712	0.0896205	0.58768	0.306579	0.104106	0.130304	0.152116	-0.196425	0.817722	LGG
	TCGA.DU.8168	-0.0312954	-0.040068	-0.489718	0.291697	0.478218	-0.367382	-0.13277	0.405943	0.405177	0.215799	0.0700068	-0.0672078	-0.20616	-0.387471	-0.210495	-0.0524362	-0.159525	-0.205826	LGG
	TCGA.DU.A5TP	-0.130722	-0.225742	-0.0451734	-0.295123	-0.457628	0.315755	0.433781	0.0903467	0.0195717	-0.188479	-0.277786	0.503531	-0.147759	0.199806	0.167601	0.199536	0.167998	0.76962	LGG
	TCGA.DU.A5TR	0.292075	-0.309923	0.0340355	-0.0753046	-0.0526703	0.451549	0.11888	-0.400902	-0.370645	-0.016369	-0.247666	0.02294	0.253312	0.55203	0.135797	0.101196	0.425231	0.564557	LGG
	TCGA.DU.A5TS	0.123732	0.0145249	-0.101365	-0.00551847	0.312847	0.313095	-0.169015	0.220964	-0.0378728	0.17237	-0.165192	-0.256256	0.307662	-0.307561	0.127798	-0.17202	-0.342957	0.251582	LGG
	TCGA.DU.A5TT	-0.353382	0.179319	0.296651	0.198599	-0.205272	0.0181347	0.324077	-0.16678	-0.375619	-0.241758	-0.0494474	0.637989	-0.298741	0.221501	0.405529	0.215126	-0.0135655	-0.402554	LGG
	TCGA.DU.A5TU	0.149674	-0.132117	0.0181795	0.0969899	-0.403698	-0.0554199	0.137036	-0.169636	-0.489995	-0.140983	-0.18953	0.00687647	0.316115	0.0150841	0.435944	0.290121	-0.00200645	0.656127	LGG
	TCGA.DU.A5TW	-0.261401	0.072637	-0.0599839	-0.353562	-0.183417	-0.0829016	-0.195051	0.399797	0.207001	0.274865	0.0136507	-0.12849	0.21848	-0.197526	0.315943	0.203191	-0.659324	0.501172	LGG
	TCGA.DU.A5TY	-0.206987	-0.224946	0.451969	-0.19512	-0.556803	-0.281864	0.0893056	0.00282666	-0.320445	-0.572396	-0.309216	0.412928	0.317765	0.458392	0.43421	0.349391	-0.0854579	0.650994	LGG
	TCGA.DU.A6S2	0.119063	0.181224	-0.257145	-0.0953869	0.669967	0.502304	0.39733	-0.46055	0.211213	0.0833155	0.173855	-0.433691	-0.195497	-0.277302	-0.411812	-0.377341	0.303753	0.313815	LGG
	TCGA.DU.A6S3	0.230268	0.122733	-0.563993	0.142228	0.797185	0.318872	-0.355013	-0.288706	-0.102761	0.47738	0.193963	-0.545685	0.0657869	0.100498	0.0217013	-0.39022	0.230981	-0.644113	LGG
	TCGA.DU.A6S6	0.407699	-0.0187145	-0.379447	0.373683	0.731142	0.585933	-0.362343	-0.420751	-0.0274729	0.488749	0.446293	-0.415127	0.115208	-0.37385	-0.365066	-0.208783	-0.156825	-0.649034	LGG
	TCGA.DU.A6S7	-0.21187	-0.0151539	0.0826595	-0.372595	-0.166062	0.0173699	0.279897	-0.21756	0.0738578	0.254643	0.126673	0.379251	0.0581067	-0.245353	0.0727861	0.245398	-0.40816	0.327902	LGG
	TCGA.DU.A6S8	-0.220464	-0.0208029	-0.407244	0.124241	0.554918	0.128819	-0.442531	0.0811921	0.0897427	0.341247	0.201808	-0.465281	-0.172513	0.392786	0.0635768	-0.0648515	0.292605	-0.375026	LGG
	TCGA.DU.A76K	0.144395	0.100345	-0.339974	0.347328	0.492603	0.111588	-0.174271	-0.368077	-0.332404	0.122131	0.331627	-0.322481	0.226329	0.382735	0.0360441	-0.45908	0.202562	-0.572239	LGG
	TCGA.DU.A76L	-0.192813	-0.352944	0.314711	-0.0788547	-0.472469	0.283835	0.610748	-0.207347	-0.324065	-0.609887	-0.356218	0.399859	0.193934	0.0773522	0.364154	0.555522	-0.0270699	0.126582	LGG
	TCGA.DU.A76O	0.295734	0.0972118	-0.254677	0.183076	-0.0939062	-0.0426001	-0.115498	-0.348851	-0.128079	0.328852	-0.0126742	0.500262	0.299107	0.0237952	0.0133845	0.0405934	-0.271528	0.300888	LGG
	TCGA.DU.A76R	0.22932	0.18746	0.0450026	0.299213	0.637378	-0.324057	-0.283319	0.28557	0.391038	0.206611	0.0467905	-0.0213219	-0.129831	-0.161829	-0.458879	-0.0938012	-0.567376	-0.868354	LGG
	TCGA.DU.A7T6	-0.250996	-0.0471957	-0.20443	0.296861	0.194363	0.395685	-0.249647	-0.102614	-0.299494	-0.0866677	-0.0904737	-0.467715	0.216568	0.379314	0.323123	0.2172	-0.331053	-0.399201	LGG
	TCGA.DU.A7T8	-0.159878	-0.0558757	-0.174307	0.124946	-0.311151	0.123415	0.310824	-0.2299	-0.316569	0.420104	0.0887067	0.462983	0.0237275	0.0262489	-0.125835	0.233508	0.230674	0.621759	LGG
	TCGA.DU.A7TA	-0.113919	0.0871087	-0.163145	-0.0367012	-0.319238	0.100701	-0.0733696	-0.190394	0.0303952	0.255277	-0.0883095	0.546876	-0.0165058	-0.0210094	0.0328018	0.396768	-0.00392792	0.601912	LGG
	TCGA.DU.A7TB	0.175831	0.170596	-0.0563575	0.098592	0.0573399	0.327429	0.0826146	0.0719226	-0.217792	0.181198	-0.113846	-0.348361	-0.0797363	-0.0797419	0.239474	-0.189331	-0.148054	-0.674367	LGG
	TCGA.DU.A7TC	0.189627	0.0438269	-0.252805	0.359327	0.605241	0.375402	-0.33133	-0.298122	-0.24921	-0.00831882	0.177961	0.071066	0.0916018	0.0371409	0.256546	-0.222546	-0.159244	-0.488295	LGG
	TCGA.DU.A7TD	-0.206538	-0.0546532	0.265027	-0.310742	-0.363358	0.211023	0.316915	-0.0955107	0.0105141	-0.0520833	-0.305294	0.472055	-0.0588419	0.0475833	0.238649	0.156847	0.142574	0.650633	LGG
	TCGA.DU.A7TG	0.340227	-0.164274	-0.221433	0.288753	0.517923	0.103627	0.484391	-0.404572	0.0355284	0.115123	0.0705635	-0.230964	0.00106815	-0.510115	-0.261586	-0.137534	-0.088937	-0.518987	LGG
	TCGA.DU.A7TI	0.0860723	0.011518	-0.0873377	-0.238814	0.318651	0.189119	0.28066	-0.217767	0.364924	0.149913	0.212477	0.738927	-0.0253099	-0.523143	-0.366501	-0.191381	-0.100553	0.865823	LGG
	TCGA.DU.A7TJ	0.0799667	0.050031	0.16159	-0.341125	-0.636065	0.476162	0.192015	0.0699971	-0.0519925	-0.152009	0.0681417	0.254616	0.0440962	-0.0931795	0.247595	0.0737237	-0.467093	-0.543358	LGG
	TCGA.E1.5302	-0.250134	0.0751064	0.339511	-0.111645	-0.120823	0.274538	-0.0542897	-0.0528994	-0.22176	0.0323253	-0.268479	0.522202	0.172117	0.0913701	0.362914	-0.175267	-0.248416	-0.103461	LGG
	TCGA.E1.5303	-0.258939	-0.200827	0.428037	-0.10502	-0.286815	-0.305138	0.286195	0.086322	-0.214385	-0.467599	-0.0593582	0.272794	0.0846688	-0.0790246	0.181111	0.12218	-0.375424	0.352847	LGG
	TCGA.E1.5304	0.115302	0.277386	-0.427136	-0.188631	-0.245824	0.213732	-0.269969	0.417175	0.507624	-0.126433	0.0692469	-0.277695	-0.234002	0.294804	0.198568	-0.281273	-0.311155	0.00759494	LGG
	TCGA.E1.5305	-0.121079	0.1542	0.0254659	-0.165193	0.138339	0.272277	0.166183	0.296612	0.129816	-0.388278	0.00268232	-0.0741076	-0.0641095	-0.409678	0.0486941	0.00675476	-0.390957	0.386263	LGG
	TCGA.E1.5307	0.0253939	0.107031	0.0201737	0.097561	0.106058	-0.233816	-0.248379	0.256584	0.436005	-0.248719	0.181269	0.0117577	-0.0530864	-0.455108	-0.0900719	-0.0981801	-0.455416	-0.577674	LGG
	TCGA.E1.5311	0.201544	0.292563	-0.381252	0.243027	0.641266	0.353147	-0.0196549	-0.137618	0.320237	-0.173985	0.225832	0.320092	-0.267261	-0.385078	-0.349991	-0.290605	-0.292937	-0.840044	LGG
	TCGA.E1.5318	0.107019	-0.0556054	-0.27668	0.105772	-0.123781	0.157581	-0.133167	0.296226	0.0857378	-0.117039	-0.168582	-0.396805	-0.0611529	0.0147464	0.368193	0.140977	-0.365559	-0.225316	LGG
	TCGA.E1.5319	-0.0842704	-0.0761298	0.426917	0.105642	0.191188	-0.106218	-0.0766487	-0.00572733	-0.288848	-0.382681	-0.11514	0.584416	-0.153432	0.0946265	0.261479	0.130821	0.0122111	-0.70265	LGG
	TCGA.E1.5322	0.22295	-0.0329593	-0.0701203	-0.0731599	-0.371857	-0.517014	0.045482	0.354375	0.00197517	-0.415279	0.0467666	0.637768	0.00876654	-0.0653685	0.0852844	0.454508	-0.549613	0.0962025	LGG
	TCGA.E1.A7YD	0.00337422	0.189975	-0.081824	-0.303869	-0.4688	0.259048	0.0917092	-0.148174	-0.075947	-0.00520833	0.00215247	0.58017	-0.252001	0.383963	0.309801	-0.285105	0.136589	0.0481013	LGG
	TCGA.E1.A7YE	-0.133108	-0.161618	0.0710402	-0.443201	-0.415369	-0.111552	0.483273	0.0920047	-0.117	-0.0830592	-0.0295527	-0.0942397	0.0642438	-0.160157	-0.0297204	0.296707	-0.167897	0.808132	LGG
	TCGA.E1.A7YH	-0.0969919	0.0105215	0.112039	-0.158165	0.154996	-0.0983347	-0.0892061	0.0279255	0.0993691	0.265772	0.227792	-0.37309	-0.0242654	-0.290519	-0.0194777	-0.443258	0.0558398	0.103048	LGG
	TCGA.E1.A7YI	0.234289	-0.166686	-0.0556562	-0.142539	-0.580977	-0.18069	0.11082	0.438357	0.073742	-0.128018	-0.0394926	-0.295065	-0.102039	0.0974131	0.324875	-0.30861	-0.43342	0.510876	LGG
	TCGA.E1.A7YJ	-0.149689	0.0532928	0.368913	-0.264224	-0.268073	0.0103627	0.309913	-0.0554322	-0.0982391	-0.173397	-0.346391	0.688961	-0.197577	0.471579	0.146924	0.00159455	0.293756	0.592405	LGG
	TCGA.E1.A7YK	-0.225338	-0.207344	0.254304	-0.395937	-0.119739	0.17316	0.319041	-0.16845	-0.119833	0.0655172	-0.328328	0.182582	-0.100262	0.442291	0.226868	0.0586037	0.417287	0.655696	LGG
	TCGA.E1.A7YL	-0.179595	0.169108	0.10589	-0.274157	-0.532082	0.194972	0.394905	-0.489643	-0.315825	0.0724311	-0.0858441	0.653714	-0.169792	0.553763	0.303778	0.181131	0.13779	0.653165	LGG
	TCGA.E1.A7YM	-0.0871502	0.198213	0.216438	0.0357408	0.203408	0.0194249	0.256855	-0.114925	0.0144462	-0.233189	0.0601093	0.375387	-0.110569	0.0198323	-0.0642959	-0.486788	0.00368854	0.288608	LGG
	TCGA.E1.A7YN	-0.114107	-0.334116	0.303733	-0.419222	-0.0771208	-0.241447	0.438567	-0.324256	-0.276676	-0.0847668	-0.287618	0.625321	0.147756	0.348551	0.129524	0.361743	0.449518	0.855696	LGG
	TCGA.E1.A7YO	0.17278	0.224389	-0.315459	0.164876	0.702545	0.0466321	-0.228141	0.115854	0.372063	0.312247	0.0979816	-0.720871	-0.115913	-0.532741	-0.197322	-0.412627	0.122672	-0.757419	LGG
	TCGA.E1.A7YQ	-0.473074	0.0792634	-0.0497984	-0.292321	-0.56122	0.377059	0.472044	-0.163562	-0.39149	-0.0607372	-0.266942	0.58428	0.0230364	0.0937201	0.0782586	0.409932	0.472885	0.501266	LGG
	TCGA.E1.A7YS	-0.15037	0.0994276	-0.323008	-0.126034	-0.16421	-0.043738	-0.204179	0.289967	0.561533	-0.146245	0.391919	0.311698	-0.178769	0.0510398	-0.131171	-0.191741	-0.214791	-0.106853	LGG
	TCGA.E1.A7YU	0.132369	0.126017	-0.247068	-0.00980602	0.146165	0.178978	-0.1128	-0.286112	0.0487576	0.328087	0.207879	0.122284	0.0177649	-0.0131965	-0.105722	-0.450046	-0.164383	0.0827949	LGG
	TCGA.E1.A7YV	0.218262	-0.0132125	-0.32582	0.0702306	-0.534991	-0.0508902	0.220145	0.0952626	0.239932	0.26562	0.105205	-0.778217	-0.212505	-0.138172	0.109676	-0.187209	-0.123845	-0.635443	LGG
	TCGA.E1.A7YW	-0.167687	0.0963319	0.11872	-0.368245	0.0385604	0.102878	-0.210198	0.047959	0.543878	0.239183	0.366951	-0.123927	-0.257782	-0.396851	-0.136992	-0.125023	-0.259815	0.180345	LGG
	TCGA.E1.A7YY	0.216546	-0.0539801	-0.234225	0.38576	0.608722	0.334213	-0.111413	-0.352061	0.0693012	0.254121	0.147003	-0.387035	0.13495	-0.438491	-0.311086	-0.0575661	-0.112303	-0.263291	LGG
	TCGA.E1.A7Z2	-0.152266	0.109201	-0.0856811	0.218168	0.420008	0.226587	-0.0890052	-0.353373	-0.086039	-0.0568904	0.314968	0.0583756	0.0152545	-0.0502654	-0.0762859	-0.155673	-0.00938057	0.113924	LGG
	TCGA.E1.A7Z3	0.136577	0.0805078	-0.0391759	0.337778	0.425367	0.584301	0.14605	-0.511191	-0.168454	-0.105105	-0.0887437	0.193756	0.341041	-0.419357	-0.242594	0.142291	0.0433583	-0.86873	LGG
	TCGA.E1.A7Z4	0.0894077	-0.069882	0.0604826	-0.2119	-0.18571	-0.343638	-0.334435	0.194813	0.155887	0.276966	0.00702803	-0.262197	0.203471	-0.192053	0.145164	-0.0851737	-0.0911119	0.0559404	LGG
	TCGA.E1.A7Z6	0.0552634	0.254333	0.0388554	0.0218597	0.155165	-0.475021	-0.283752	0.102321	0.403947	0.421023	0.25219	0.255759	-0.140322	-0.309108	-0.318203	-0.141916	-0.351111	-0.469146	LGG
	TCGA.EZ.7264	-0.0378103	0.204473	-0.142659	0.00774585	0.434817	0.0460541	-0.0918254	0.247732	0.313689	0.439952	0.160089	-0.404303	-0.316983	-0.362366	-0.337588	-0.179281	-0.077167	-0.517669	LGG
	TCGA.F6.A8O3	0.365303	0.138427	-0.393509	0.141621	0.287789	0.0605126	-0.34723	0.166428	0.223973	0.110408	0.140619	-0.458299	-0.000429028	0.265376	-0.355556	-0.324292	0.0918635	-0.640506	LGG
	TCGA.F6.A8O4	0.0096052	0.0663927	-0.243022	0.212767	0.357872	-0.121297	-0.291301	0.0859715	0.189584	0.242202	0.0395203	-0.594503	-0.00931291	-0.0593812	-0.0221074	-0.402011	-0.0691911	-0.520553	LGG
	TCGA.FG.5962	0.164265	0.222638	-0.325721	0.358406	0.595395	0.465193	-0.291346	-0.239675	0.159802	0.162733	0.256948	0.362126	0.178636	-0.201394	-0.540361	-0.124301	-0.248828	-0.496697	LGG
	TCGA.FG.5963	-0.0697617	-0.195125	0.392343	-0.187517	-0.376529	0.253886	0.079492	-0.320873	-0.557924	-0.0498424	-0.24894	0.500897	0.229191	0.463463	0.196902	0.30988	0.262064	0.653165	LGG
	TCGA.FG.5964	-0.0984826	0.166595	0.0711712	0.0923171	0.701655	-0.00890544	0.168806	-0.465284	-0.588731	0.0181799	-0.158435	-0.319465	0.320288	0.28046	0.114444	0.0948773	0.171516	0.764557	LGG
	TCGA.FG.5965	-0.227186	0.21061	-0.274504	-0.294764	-0.479309	-0.18883	0.612943	0.142731	0.0396291	0.145871	-0.0909999	0.138232	-0.215613	-0.0278843	-0.20599	0.0507773	0.245076	0.0329114	LGG
	TCGA.FG.6688	-0.0968549	0.113044	0.503479	0.0555227	-0.284642	-0.122631	0.292246	-0.263759	-0.460866	-0.441239	-0.135116	0.451024	0.0459105	0.330478	0.255847	0.0192514	-0.090577	0.0842144	LGG
	TCGA.FG.6689	-0.0324042	-0.334667	0.0357877	0.317387	-0.200694	-0.132534	-0.169209	-0.157404	0.25775	0.0520331	0.162108	0.0164054	-0.160638	0.0695123	-0.00667563	-0.340715	0.311462	-0.107945	LGG
	TCGA.FG.6690	-0.261425	-0.0444941	0.358673	0.0382944	-0.494102	-0.57017	-0.0510673	0.0426114	0.331482	0.283341	0.111085	0.562739	-0.222389	-0.365272	0.00934695	-0.0792594	0.111058	0.416343	LGG
	TCGA.FG.6691	-0.1745	-0.0684051	0.384199	-0.0540299	-0.52806	-0.515162	0.230419	-0.121216	0.0116626	-0.190345	0.0318095	0.225196	-0.027883	-0.499831	0.23823	0.550493	-0.365738	0.743207	LGG
	TCGA.FG.6692	-0.143742	-0.080757	0.0890989	-0.0584606	-0.218345	0.307281	0.0680074	0.0421703	-0.418631	-0.164681	-0.1853	0.0535175	0.156574	0.467662	0.382796	0.0470502	0.268604	0.366853	LGG
	TCGA.FG.7634	-0.264692	-0.114196	0.179225	0.0731418	-0.571439	0.286413	0.217716	-0.0809108	0.136378	-0.251838	-0.197049	0.234951	-0.0369209	0.0102967	0.023251	0.489804	-0.282885	0.311392	LGG
	TCGA.FG.7636	-0.0568692	0.00296323	-0.282514	0.298474	0.166531	-0.231509	-0.371547	0.17865	0.165739	0.220094	0.205338	0.525381	-0.0148388	-0.0999288	0.254062	-0.420229	-0.0375381	-0.0658228	LGG
	TCGA.FG.7637	0.193857	-0.0496628	-0.257872	0.115711	-0.293809	-0.138023	-0.160813	0.453603	0.2059	0.0265748	-0.0303478	-0.187074	-0.227266	-0.0289682	0.150639	-0.0724043	-0.099753	-0.513065	LGG
	TCGA.FG.7638	0.241434	0.123513	0.101378	0.526155	0.2569	0.357275	-0.418709	-0.0948338	-0.244578	-0.296519	-0.113603	-0.536616	0.17327	0.19348	-0.0954488	-0.335484	0.0673598	-0.787342	LGG
	TCGA.FG.7641	0.295832	0.109666	-0.166093	0.218229	0.507032	0.147838	-0.257332	0.0929941	0.438126	0.121702	0.227133	-0.471007	-0.146769	-0.487896	-0.491577	-0.427996	-0.0389785	-0.703797	LGG
	TCGA.FG.7643	0.271443	0.0747443	0.10291	0.25718	0.390534	0.00387035	0.34287	-0.366044	-0.11481	-0.189835	-0.0310184	-0.66798	-0.169776	-0.0401313	-0.198802	-0.166394	0.45716	-0.488608	LGG
	TCGA.FG.8181	0.191142	0.121127	-0.110259	0.397821	0.502889	-0.0337229	-0.0867488	-0.41111	0.129273	0.336873	0.0679691	-0.0125297	-0.00324447	-0.34742	-0.344924	0.00263954	0.0924764	-0.124051	LGG
	TCGA.FG.8182	-0.179005	0.0667475	0.0600151	-0.198065	-0.574983	-0.393762	0.189822	0.0131418	0.399949	0.0591983	0.0782333	0.551246	-0.0674871	-0.398379	-0.188693	0.124537	-0.175288	0.400737	LGG
	TCGA.FG.8185	-0.175269	0.0696598	-0.270265	-0.0689442	-0.0346111	-0.179288	-0.411159	0.439174	0.385902	0.316752	0.0331529	-0.322749	0.185467	-0.113948	0.0542653	-0.296913	-0.259397	-0.0860127	LGG
	TCGA.FG.8186	0.0603624	0.176199	0.0559452	0.125666	-0.0852642	0.124148	0.342391	-0.285168	-0.388531	0.332535	0.0310695	0.685647	-0.272393	0.120742	-0.40595	-0.0308398	0.237943	0.592405	LGG
	TCGA.FG.8187	-0.0933	0.151261	0.199929	-0.0905365	-0.0395332	-0.151288	0.0397045	0.131706	0.370054	0.0397342	0.016918	0.0558376	-0.197071	-0.0324566	-0.345947	-0.142931	-0.201978	-0.511162	LGG
	TCGA.FG.8188	-0.0752103	0.0706278	0.164861	-0.326838	-0.399669	-0.213905	0.135562	0.298313	0.316569	-0.0173078	-0.00532656	0.473642	-0.139958	-0.303345	-0.0681488	0.0287743	-0.321084	0.59693	LGG
	TCGA.FG.8189	0.252466	-0.0866443	-0.330878	0.313091	0.387004	0.28816	-0.140246	-0.251127	0.296888	0.254704	0.203589	-0.325193	0.208637	-0.464332	-0.396166	-0.260982	0.0551648	-0.682841	LGG
	TCGA.FG.8191	-0.277514	0.0143845	0.413586	-0.327849	-0.401159	-0.418004	0.268974	-0.0715518	0.311382	-0.152192	-0.0554308	0.117019	-0.233355	0.138472	-0.0942152	-0.0288799	0.106208	0.736709	LGG
	TCGA.FG.A4MT	-0.177466	0.204447	0.0813638	-0.261202	0.161613	0.314482	-0.20409	-0.145543	-0.178497	0.214889	0.240613	0.185279	-0.0826728	-0.162228	0.196537	0.414708	-0.142157	0.379747	LGG
	TCGA.FG.A4MU	-0.0697715	0.120053	0.351456	-0.152978	-0.189038	0.196939	0.345577	-0.271994	-0.319722	-0.226449	-0.367903	0.48487	-0.0250482	-0.089946	0.328327	0.443246	-0.265092	0.227501	LGG
	TCGA.FG.A4MW	-0.0832383	0.251457	0.30469	0.0201008	0.0886492	0.327765	0.106569	-0.18046	-0.51075	-0.218218	0.0662431	-0.178219	0.27496	-0.244906	0.237345	-0.266406	-0.209748	-0.523884	LGG
	TCGA.FG.A4MX	0.0622451	-0.0154953	-0.121065	0.0519476	0.229365	-0.0512941	-0.153961	0.135897	-0.0357125	0.109245	-0.0727894	-0.491209	0.254512	-0.20168	0.140534	-0.0982674	-0.17008	0.704128	LGG
	TCGA.FG.A4MY	-0.243708	-0.0660024	0.458876	-0.169279	0.113423	-0.0596463	0.203539	-0.0242066	-0.263535	-0.303957	-0.0516175	-0.0996108	0.0312622	-0.127878	0.405356	0.191804	-0.232893	0.560162	LGG
	TCGA.FG.A60J	0.0979797	0.228839	0.0971977	-0.0796907	0.0261625	-0.0369087	-0.0917517	-0.219283	-0.317832	-0.313534	0.411715	0.514049	0.0794071	0.00486159	-0.0469298	-0.0390337	-0.173751	0.510462	LGG
	TCGA.FG.A60K	0.375861	0.458985	-0.104357	-0.152215	-0.220419	-0.244944	0.0259882	0.272412	0.239463	0.0398187	0.022744	-0.220812	-0.187941	-0.269159	-0.288136	-0.598682	-0.357258	-0.538657	LGG
	TCGA.FG.A60L	0.116072	-0.21767	0.117512	-0.0358067	0.0899743	-0.216012	8.79059e-06	-0.318997	-0.469701	-0.104304	-0.0365828	-0.00722668	0.156053	0.446702	0.286477	0.236696	0.270683	0.726582	LGG
	TCGA.FG.A6IZ	0.0156958	-0.109501	-0.207056	0.158185	0.646242	0.243034	-0.242362	-0.158756	-0.481766	0.188286	0.0792738	-0.250775	0.269486	0.498676	0.00372344	-0.2713	0.213813	0.519249	LGG
	TCGA.FG.A6J1	0.197658	-0.0984351	-0.321224	0.0260716	0.607612	0.260756	0.0270499	-0.257216	-0.463173	0.189969	-0.0243043	-0.400742	0.325738	0.487829	-0.020536	-0.121693	0.236461	0.607728	LGG
	TCGA.FG.A6J3	-0.0572729	-0.157022	0.201923	-0.132	-0.256421	0.462627	0.1095	-0.231046	-0.447757	-0.286284	-0.105875	-0.129881	0.00993376	0.564436	0.299807	0.353424	0.107108	0.686076	LGG
	TCGA.FG.A70Y	0.087369	0.204638	0.184392	-0.136939	0.159383	0.0889525	-0.0804802	-0.000358882	-0.192623	-0.177072	-0.0393082	-0.0595436	0.3138	-0.18975	-0.0592072	0.10422	-0.454619	0.491275	LGG
	TCGA.FG.A70Z	0.482253	0.0379297	0.251902	-0.0253743	-0.192643	0.549245	0.145155	-0.547529	-0.582422	-0.495265	-0.0355405	0.36916	0.27248	0.372495	0.126987	0.211705	-0.0246812	-0.189873	LGG
	TCGA.FG.A710	0.303814	-0.213717	0.248309	-0.104396	0.266233	-0.0291009	0.160969	-0.446752	-0.532171	-0.0293389	-0.0270262	0.504189	0.449347	0.042368	0.0248575	0.293224	0.135464	0.939241	LGG
	TCGA.FG.A711	0.0158125	0.198231	-0.138472	0.188749	0.273404	-0.0671132	-0.395338	-0.0643953	-0.101192	0.163406	0.316765	0.379882	0.100136	0.184704	0.0837742	-0.418525	-0.263965	-0.585826	LGG
	TCGA.FG.A713	0.349658	0.0498463	-0.166255	0.253058	0.440273	0.265941	0.0154874	-0.428945	-0.046629	0.254046	0.269299	-0.169104	0.0329137	-0.375754	-0.348111	-0.12705	0.0295046	-0.602532	LGG
	TCGA.FG.A87N	-0.11584	0.0266293	-0.0939791	0.0167908	-0.339313	0.0476248	0.315977	0.332436	0.0416473	-0.199463	-0.0787547	-0.383469	-0.142416	0.120833	0.223726	-0.060154	-0.415873	0.126582	LGG
	TCGA.FG.A87Q	-0.209273	0.0437585	0.391395	0.00142103	-0.357394	0.272401	0.404659	-0.398608	-0.435519	-0.485705	-0.339341	0.0664208	0.0598821	0.481406	0.223319	0.00131381	0.348822	0.409834	LGG
	TCGA.FN.7833	0.0558457	-0.160844	0.0776887	-0.406074	-0.41452	0.0543161	0.35773	0.148154	0.0262932	0.294051	-0.231933	0.838756	-0.0279203	-0.237982	-0.0895834	0.334721	-0.144585	0.837975	LGG
	TCGA.HT.7467	0.363114	0.194375	-0.104702	0.15652	0.371552	0.501555	0.0691364	-0.120063	0.0685818	-0.0664947	0.0900689	-0.348091	0.026867	-0.122265	-0.39947	-0.332518	0.279961	-0.675949	LGG
	TCGA.HT.7468	-0.0332236	-0.0652712	0.0818087	-0.232763	-0.356851	-0.389758	-0.136197	0.516619	0.200226	-0.0788711	-0.0142309	0.0689979	-0.0214535	0.184629	0.239796	-0.115283	-0.546785	-0.693671	LGG
	TCGA.HT.7469	0.0864865	0.281019	-0.142633	-0.348865	-0.301214	0.0842516	-0.0788804	0.512349	0.458858	0.0171913	-0.377548	0.114213	-0.216758	-0.0105828	0.0802489	-0.329678	-0.333329	0.336709	LGG
	TCGA.HT.7470	0.214478	0.144532	-0.100329	0.24843	0.112887	-0.142476	0.0216334	-0.0837731	0.21001	0.125363	0.265237	-0.271545	0.0715356	-0.520679	-0.184507	-0.43673	-0.598313	-0.822356	LGG
	TCGA.HT.7471	-0.155228	-0.0673155	-0.155114	-0.0913566	-0.133676	-0.0181347	0.0622105	0.16067	-0.344815	0.0724474	-0.0501403	0.571066	0.315844	0.0872811	-0.102121	0.426066	0.202071	0.214306	LGG
	TCGA.HT.7472	-0.209871	-0.33695	0.29709	0.0493168	-0.578472	-0.559693	-0.182598	0.226607	0.0564927	0.0689561	-0.0382433	0.180203	0.217098	0.208657	-0.0666218	0.391349	-0.23589	0.0329114	LGG
	TCGA.HT.7473	0.0667776	-0.222984	0.473729	-0.169473	-0.5164	-0.447636	0.157809	0.157624	0.206472	-0.0454686	-0.415185	0.327529	0.0119789	-0.0149099	0.0178064	0.352668	-0.0893017	0.306476	LGG
	TCGA.HT.7474	0.0371363	-0.068003	0.0651655	0.150932	0.617821	0.304735	-0.235996	-0.129872	-0.116184	0.0853382	0.16469	-0.128962	0.140746	-0.241293	-0.165706	-0.338376	0.463	-0.450633	LGG
	TCGA.HT.7475	-0.0617133	0.258488	-0.544089	0.116896	0.20918	-0.0477948	0.329895	0.0747377	0.325622	0.430154	0.14436	-0.864273	-0.23137	-0.223203	0.0439628	-0.436902	-0.0735687	-0.584904	LGG
	TCGA.HT.7476	0.326688	-0.128818	-0.137183	0.181462	-0.0753124	0.396364	-0.268721	-0.240509	-0.127464	0.0483327	-0.054045	-0.293305	0.119651	0.0685327	-0.079663	0.154463	0.249647	-0.414265	LGG
	TCGA.HT.7477	0.059176	0.123264	-0.419119	-0.158722	-0.112591	0.134715	0.28257	0.447449	0.0254218	-0.230882	-0.196863	0.403895	-0.198367	0.113132	0.0940276	-0.000683653	-0.262514	0.551899	LGG
	TCGA.HT.7478	-0.188582	-0.268352	0.0957217	-0.221328	-0.791565	0.420486	0.497398	-0.167969	-0.221824	-0.0391635	-0.328036	-0.323151	0.0377298	0.406682	0.17576	0.0872529	0.480072	0.635443	LGG
	TCGA.HT.7479	-0.163694	-0.226633	0.47454	-0.00278036	-0.215402	-0.267277	0.241949	0.195505	0.0166724	-0.322924	-0.274102	0.142814	-0.153533	0.151853	0.018254	0.218242	-0.0456924	0.298588	LGG
	TCGA.HT.7480	0.358683	0.208811	-0.37578	0.0269157	0.578735	0.358393	-0.304254	0.141474	0.472852	0.398636	0.245525	-0.590342	-0.0951133	-0.445271	-0.429097	-0.498654	-0.397088	-0.698298	LGG
	TCGA.HT.7481	0.221784	-0.0472625	-0.11792	0.276104	-0.0490122	0.257904	-0.0843705	0.225331	0.275453	0.0247742	0.212317	-0.0634518	-0.295747	-0.0243074	-0.304537	-0.372849	0.258258	-0.751899	LGG
	TCGA.HT.7482	-0.105575	-0.141034	0.432843	-0.179758	-0.515108	-0.488058	0.269897	0.141825	-0.0681873	-0.335409	-0.0565218	-0.119888	-0.108733	-0.128889	0.160929	0.329804	-0.458754	-0.275614	LGG
	TCGA.HT.7483	0.102325	-0.235213	0.27333	0.398702	-0.111301	-0.193108	-0.0357601	0.228417	0.16991	-0.0412888	-0.188645	-0.583217	-0.171629	-0.207633	-0.130606	0.3554	-0.520633	-0.28785	LGG
	TCGA.HT.7485	-0.0929238	-0.245834	0.350176	-0.11443	-0.533311	-0.348199	-0.125269	0.352989	0.249845	-0.103516	0.165173	0.286802	-0.110194	-0.0760632	0.135069	-0.149285	-0.387411	-0.487958	LGG
	TCGA.HT.7601	0.154891	-0.229496	0.248864	-0.267466	-0.6131	0.0491336	0.0427517	0.0412785	-0.324513	-0.198243	-0.186442	0.578141	0.257942	0.291383	0.0546642	0.430501	0.263102	0.574684	LGG
	TCGA.HT.7602	-0.0613125	0.00530167	0.112064	-0.049931	-0.0552779	-0.123569	0.106318	0.361002	0.195993	-0.2706	-0.0699241	0.151623	-0.0758038	0.157342	-0.123557	-0.239578	-0.320493	-0.548628	LGG
	TCGA.HT.7603	0.104257	-0.214123	0.00854612	0.322911	0.226139	0.0796577	-0.359633	0.036491	0.0301966	-0.0378037	0.233326	-0.414712	-0.0487311	0.0740089	0.00837463	-0.344991	-0.210446	-0.511392	LGG
	TCGA.HT.7604	-0.0237973	-0.132911	0.02753	0.144923	-0.0820403	-0.0845629	-0.344904	0.529796	0.404811	-0.27162	0.13299	-0.0836351	-0.0776605	-0.390032	-0.0785846	0.166304	-0.443818	-0.370271	LGG
	TCGA.HT.7605	0.193615	-0.0518461	0.0727882	0.333421	0.424667	0.129099	-0.293197	-0.0654558	0.0536256	0.489184	0.236772	-0.356961	-0.12237	-0.222432	-0.339885	-0.183735	-0.154084	-0.463184	LGG
	TCGA.HT.7606	-0.123822	0.0290922	-0.0743273	-0.190025	-0.469613	0.199868	0.0342893	0.495736	0.14201	-0.0320919	-0.0768878	0.0507614	-0.291086	0.0690156	0.343751	0.0311332	-0.312495	-0.152094	LGG
	TCGA.HT.7607	0.264643	-0.078619	0.0666558	0.397432	0.513485	0.260392	-0.00203661	-0.358013	0.136691	-0.0237447	0.029096	0.220608	0.0110237	-0.357063	-0.370907	-0.0989992	0.15023	-0.650633	LGG
	TCGA.HT.7608	-0.184545	0.0522465	0.233436	0.0391092	-0.0900287	-0.241253	0.0282652	0.0914028	0.122495	0.0813565	0.0600604	0.262363	0.126832	-0.271623	-0.24061	-0.0793393	-0.258275	-0.650633	LGG
	TCGA.HT.7609	0.171862	-0.0358744	0.202426	-0.210494	-0.389458	-0.0627925	-0.0591089	0.324707	0.343929	0.0325489	0.100233	0.0536834	-0.292687	-0.429614	-0.0226165	0.0803602	-0.451941	0.430879	LGG
	TCGA.HT.7610	0.268453	0.0134621	-0.341825	0.275775	0.141699	0.0770503	-0.0609041	-0.114635	0.479581	0.189828	0.268019	-0.109137	0.0257342	-0.515318	-0.449204	-0.17614	-0.126905	-0.511392	LGG
	TCGA.HT.7611	-0.113943	-0.1403	0.400425	-0.378471	-0.364422	-0.287565	0.0469678	0.228619	0.293246	-0.191005	0.0244371	-0.306911	-0.0834221	0.0337561	0.0046622	0.266088	-0.383406	-0.163641	LGG
	TCGA.HT.7616	0.138159	-0.188092	-0.259204	0.0952959	-0.499153	-0.0385456	0.194287	0.198211	-0.0407882	0.112547	-0.511848	0.714381	-0.125797	0.347214	-0.0527022	0.273159	0.598911	0.570183	LGG
	TCGA.HT.7620	0.177561	-0.027677	-0.126425	0.165312	0.0515905	-0.195634	0.162185	0.108732	0.330279	-0.0297173	-0.00482474	0.682134	-0.226576	-0.131991	-0.133597	-0.0486967	-0.270008	-0.129655	LGG
	TCGA.HT.7676	-0.0890267	-0.218402	0.193551	-0.322704	-0.581013	-0.463517	0.0176311	0.106986	-0.217029	0.166403	-0.00491858	0.269362	0.0742415	0.111498	0.318935	0.231989	-0.236377	0.639615	LGG
	TCGA.HT.7677	0.0312246	0.103515	-0.250454	-0.102817	-0.106032	-0.238718	0.3055	0.133989	0.386345	0.419248	0.0187448	-0.781455	-0.231677	-0.0930521	-0.271702	-0.332156	0.0961699	-0.270224	LGG
	TCGA.HT.7680	-0.334307	0.0789036	0.489644	-0.029992	-0.326893	-0.461986	0.325304	0.0937823	0.00569256	-0.437177	-0.210208	0.0862944	-0.25848	0.0642299	0.0754328	0.246568	0.126891	-0.557584	LGG
	TCGA.HT.7681	0.228736	-0.255249	0.230156	0.234182	0.558819	0.153843	-0.387917	-0.425332	-0.456099	0.107714	0.10727	0.122285	0.373343	0.465864	-0.266972	0.169018	0.323337	-0.307399	LGG
	TCGA.HT.7684	-0.286171	-0.0674498	0.218156	0.144002	-0.0808207	-0.107377	0.322238	-0.132983	-0.451476	-0.587777	-0.191097	0.502616	0.12735	0.274378	0.282071	0.257281	-0.027695	0.467406	LGG
	TCGA.HT.7686	-0.134016	-0.166977	0.257901	-0.221158	-0.57462	-0.160491	0.384215	-0.190164	-0.279791	-0.334033	-0.258549	0.762452	0.0563103	0.240663	0.3833	0.131153	0.222726	0.682437	LGG
	TCGA.HT.7687	0.186627	0.08989	-0.183016	0.0788087	0.357858	-0.304306	-0.325696	-0.0105662	0.157261	0.163059	0.129082	0.323589	-0.0267971	-0.14116	-0.218637	-0.161492	0.421305	-0.256032	LGG
	TCGA.HT.7688	0.22943	-0.0148698	-0.399631	0.216964	0.376033	-0.0856573	0.177695	-0.128973	0.35413	0.0789721	0.00768166	-0.721998	-0.0309706	-0.288392	-0.306315	-0.233676	0.182636	-0.640874	LGG
	TCGA.HT.7689	-0.215702	0.0253076	0.295212	0.135501	-0.162653	-0.429242	0.0829106	-0.0368991	0.282631	-0.498476	0.330338	0.035533	-0.265068	-0.101469	0.0761326	-0.229996	-0.378199	-0.623878	LGG
	TCGA.HT.7690	0.0513514	-0.0766522	-0.147887	-0.0167345	-0.311344	0.545754	-0.1421	-0.173669	-0.343033	-0.343497	0.0800001	0.257099	-0.00302228	0.515876	0.110924	0.337906	0.554467	0.0529049	LGG
	TCGA.HT.7691	-0.392997	-0.0301778	0.509984	0.0676395	-0.557149	-0.379534	0.445784	-0.184066	-0.381239	-0.488416	-0.109043	0.349213	-0.00520004	0.188291	0.161905	0.263385	0.348366	0.0939213	LGG
	TCGA.HT.7692	0.0396979	0.144012	-0.199905	-0.165395	-0.0665569	0.0166588	-0.371327	-0.034129	0.0856212	0.149938	0.0833148	0.624473	-0.0857616	0.378066	0.129743	-0.178327	0.205137	0.0151899	LGG
	TCGA.HT.7693	-0.21782	-0.0273208	0.133851	-0.244512	-0.804871	-0.290409	0.211529	0.297901	0.376128	-0.196776	-0.346533	0.350196	-0.344034	0.463313	0.0683522	0.449728	0.0956065	-0.0303797	LGG
	TCGA.HT.7694	0.286543	-0.0712682	-0.195144	0.206349	0.500578	0.033961	-0.0221754	-0.147489	0.157212	0.27534	0.0832532	-0.248417	-0.0444878	-0.413526	-0.315703	-0.442373	0.174293	-0.551298	LGG
	TCGA.HT.7695	0.204392	-0.0565837	-0.140136	0.348058	0.400735	0.147939	-0.406638	-0.0354183	0.273032	0.0808394	0.225913	-0.629683	0.0286452	-0.417333	-0.305655	-0.151484	-0.272213	-0.632911	LGG
	TCGA.HT.7854	-0.271373	0.122461	0.367297	0.0938262	-0.154646	0.0795352	0.445021	0.00112714	-0.019675	-0.29084	-0.309979	-0.0837563	0.00814729	-0.176657	-0.169807	0.299034	-0.0665111	0.0872138	LGG
	TCGA.HT.7855	-0.187889	-0.1019	-0.0418756	0.106378	-0.00913052	-0.360547	0.0426265	0.532247	0.542814	-0.148911	-0.140938	-0.586759	0.0791606	-0.307315	-0.214997	-0.290254	-0.215783	-0.405063	LGG
	TCGA.HT.7856	0.30904	0.0646835	-0.143344	0.276916	0.543223	0.111438	0.00952976	-0.331459	0.0340524	0.262539	0.167998	-0.390201	-0.0133978	-0.471862	-0.324077	-0.187111	-0.161506	-0.513924	LGG
	TCGA.HT.7857	0.0331291	-0.178905	0.267433	0.124872	-0.371183	0.160727	0.327347	-0.0977432	-0.24774	-0.355634	-0.392091	0.376565	0.0862547	0.244751	0.180978	0.512943	-0.00663194	0.653165	LGG
	TCGA.HT.7858	0.0954185	-0.255706	0.257106	-0.413089	-0.548059	-0.611013	0.340522	0.196614	0.0192347	-0.139656	-0.327489	-0.269148	-0.0524877	0.487483	0.0148391	0.173312	0.371176	-0.0151899	LGG
	TCGA.HT.7860	-0.158393	0.0377698	0.279054	-0.0492809	-0.587026	0.09408	0.0285677	-0.190486	0.0224451	-0.305724	-0.116443	0.703915	0.196453	0.248773	-0.0954199	0.156551	0.221983	-0.301173	LGG
	TCGA.HT.7873	-0.267042	-0.00169851	-0.189799	-0.0620551	-0.00524142	-0.415034	0.473486	0.104342	0.549137	0.364407	0.232887	0.204557	-0.416089	-0.466017	-0.284069	-0.183992	-0.473304	0.0783442	LGG
	TCGA.HT.7874	0.24182	0.0100745	-0.155061	0.296663	0.383379	0.269567	0.286477	-0.316307	0.191404	0.0336868	0.124661	-0.0304569	0.0284047	-0.467592	-0.477005	-0.31697	0.00247093	-0.621083	LGG
	TCGA.HT.7875	0.36575	0.158459	-0.170221	-0.0344503	0.447252	0.145703	-0.278034	0.122245	0.401767	0.447308	0.247015	-0.291414	-0.110803	-0.489464	-0.368616	-0.326751	-0.515373	-0.787342	LGG
	TCGA.HT.7877	0.258528	0.117719	-0.297124	0.219577	0.0873383	-0.131382	0.533761	-0.00401424	0.285993	0.350793	0.179257	-0.672687	-0.293806	-0.541426	-0.297056	-0.532897	-0.0568368	-0.670886	LGG
	TCGA.HT.7879	0.00141825	0.0472365	0.00735684	-0.263804	-0.336735	-0.394057	0.00564184	0.238606	0.44358	0.278924	0.103888	-0.116351	-0.122812	-0.505578	0.156515	0.145503	-0.351106	-0.00778438	LGG
	TCGA.HT.7880	0.217643	0.0779257	-0.141025	0.189819	0.434731	0.0480396	-0.0649571	-0.37323	0.0605322	0.181644	0.154537	-0.314721	-0.0661715	-0.186921	-0.397663	-0.203889	0.480383	-0.625316	LGG
	TCGA.HT.7881	0.27282	0.149999	-0.294395	0.248558	0.208586	0.440703	-0.125898	-0.205496	0.329514	0.131519	0.283116	-0.683616	-0.0603432	-0.201444	-0.25352	-0.420604	0.0377953	-0.689247	LGG
	TCGA.HT.7882	-0.354225	-0.287618	0.474474	0.171191	-0.576084	-0.0248038	0.520654	-0.20781	-0.366036	-0.361139	-0.476763	0.139594	0.221267	0.226808	0.243838	0.592623	0.0996898	0.786658	LGG
	TCGA.HT.7884	-0.125951	0.0952297	-0.250474	0.186339	-0.293404	-0.233032	0.00126275	0.052166	0.556969	0.276542	0.232014	0.438195	-0.285984	-0.43894	-0.227275	-0.454903	-0.0374241	0.116456	LGG
	TCGA.HT.7902	0.328577	0.136227	-0.0729744	-0.254992	-0.233043	0.300072	0.335359	-0.206405	0.0144314	0.0084571	-0.0934719	0.331537	-0.356963	0.281995	-0.274284	-0.221072	0.436425	-0.664271	LGG
	TCGA.HT.8010	0.147278	0.217713	-0.0170595	0.423449	0.536292	-0.0971096	-0.039176	-0.165437	0.0549213	0.398857	-0.146005	-0.264055	-0.0756045	-0.402071	-0.475934	0.0799754	0.271617	-0.705657	LGG
	TCGA.HT.8011	-0.0197091	-0.0604143	-0.0420986	-0.283551	-0.168752	0.393857	-0.238328	0.4116	0.153772	-0.302969	-0.251592	0.446427	-0.0713921	0.23424	0.299478	-0.0666367	-0.332896	0.610788	LGG
	TCGA.HT.8012	0.33843	-0.00714882	-0.245846	0.282916	0.628697	-0.0716198	-0.234568	0.0966371	0.251921	-0.231385	0.198857	0.722865	0.148648	-0.27475	-0.234066	0.056921	-0.612392	-0.0895516	LGG
	TCGA.HT.8013	-0.0351304	0.0538849	-0.00334493	-0.256281	-0.467325	0.33785	0.194106	-0.158859	0.00338643	0.075713	0.0193368	0.630471	0.072678	-0.350124	0.28448	0.41542	-0.212857	0.739569	LGG
	TCGA.HT.8015	0.0879316	-0.0642758	0.0902446	0.397291	0.495725	0.548665	0.00699135	-0.463142	-0.272877	0.00211987	0.037964	-0.230964	0.260089	-0.203831	-0.245951	0.056411	0.211422	-0.799791	LGG
	TCGA.HT.8018	0.223994	0.0687217	0.0349666	0.401646	0.372838	0.283413	0.200388	-0.40981	-0.290979	-0.17893	-0.173943	0.46077	0.220227	-0.299617	-0.280153	0.34839	0.390975	0.337054	LGG
	TCGA.HT.8019	0.321866	0.0289395	-0.359327	0.356076	0.578682	0.269962	-0.278772	-0.352396	0.0376157	0.308897	0.122919	-0.413455	0.153663	-0.342598	-0.255051	-0.326724	0.135848	-0.373929	LGG
	TCGA.HT.8104	-0.131192	0.055583	0.286825	0.285528	-0.421866	0.395118	0.000667144	0.0800954	-0.246941	-0.308932	-0.186505	0.147171	0.00596404	0.113522	0.14306	-0.0781917	0.0371574	-0.695494	LGG
	TCGA.HT.8105	-0.0917572	-0.144222	-0.312475	0.374036	0.228705	-0.492764	0.396589	0.312224	0.392474	0.175093	-0.113288	0.113473	-0.11548	-0.497297	-0.0627806	-0.00143516	-0.0924234	-0.478503	LGG
	TCGA.HT.8106	0.48431	-0.453132	0.161105	-0.241472	-0.487531	-0.226396	0.16544	-0.0870553	-0.0830244	-0.380084	-0.294441	0.51032	0.136505	0.426731	-0.0337275	0.333288	0.354628	0.627848	LGG
	TCGA.HT.8107	0.254142	-0.00573597	-0.204623	0.21589	0.374415	0.0244097	0.133588	-0.20419	0.303067	0.078125	0.141066	0.052593	0.107577	-0.502628	-0.415419	-0.262249	0.193702	-0.278154	LGG
	TCGA.HT.8108	0.271565	0.115688	-0.148617	-0.232093	-0.628838	-0.586095	0.40233	0.21954	0.263239	0.0320894	-0.086448	0.698974	-0.22076	-0.361397	-0.134643	0.118851	8.30483e-05	-0.0183825	LGG
	TCGA.HT.8109	0.163144	-0.0613079	0.0370477	0.332419	0.244842	-0.132124	-0.0550044	-0.0334674	0.332166	0.0554457	0.181324	-0.35752	-0.099349	-0.427124	-0.481531	0.0531054	0.0855301	-0.739573	LGG
	TCGA.HT.8110	0.0295904	0.0444617	0.364812	-0.223785	-0.495332	-0.176937	0.537841	-0.403745	-0.412375	-0.0905546	-0.184068	0.619756	0.17152	0.188336	0.151997	0.198671	0.0450776	0.603708	LGG
	TCGA.HT.8111	0.224347	-0.0824262	0.00685838	-0.195587	-0.521023	-0.39159	0.117054	0.0603561	-0.117489	-0.00492424	0.105859	0.388169	-0.223147	0.283661	0.0380898	0.0490768	-0.0235937	-0.183002	LGG
	TCGA.HT.8113	0.44215	-0.0951279	-0.321265	0.193637	0.366771	0.219031	0.212996	-0.29485	0.178768	0.194294	0.129454	-0.119405	0.0174415	-0.136168	-0.460012	-0.359788	0.477996	-0.506236	LGG
	TCGA.HT.8114	-0.0947285	-0.254039	0.102238	0.130752	-0.347877	-0.230481	0.0247775	-0.106686	0.135224	0.178086	-0.282955	0.347652	0.0873766	0.0501562	-0.104479	0.0634598	0.487708	0.0962025	LGG
	TCGA.HT.8558	0.261549	0.0442351	-0.263046	0.322038	0.346493	0.19681	0.0807453	-0.205587	0.0950859	0.0613152	0.11239	-0.559459	0.0409303	-0.329032	-0.402541	-0.117114	-0.0340085	-0.468354	LGG
	TCGA.HT.8563	-0.0778548	-0.393917	0.393262	-0.199108	-0.531923	0.0611014	0.399986	-0.281091	-0.218784	-0.148992	-0.363843	0.529391	0.0762319	0.242575	0.0708568	0.472321	0.174718	0.622942	LGG
	TCGA.HT.8564	0.107515	0.0632551	-0.199835	0.213633	0.00940903	0.363832	-0.263182	-0.384082	0.113846	0.082256	0.0541356	0.639714	0.166236	-0.00944205	-0.430335	-0.0587516	0.615833	0.401497	LGG
	TCGA.HT.A4DS	0.0744713	-0.0398922	0.0154667	-0.125406	-0.133676	0.560192	-0.106877	-0.357269	-0.544016	0.0402194	-0.140026	0.28789	0.310527	0.519406	0.214309	-0.0410937	0.47679	0.673418	LGG
	TCGA.HT.A4DV	0.284376	0.169775	-0.173791	0.156103	0.476992	0.417256	0.20624	-0.353852	-0.41039	-0.219187	0.043612	-0.277823	0.12067	0.26529	-0.0940294	-0.330857	0.324045	0.0630802	LGG
	TCGA.HT.A5R5	-0.0649856	-0.0228855	0.32941	0.313446	0.483729	0.03246	0.240968	-0.318811	-0.340865	0.241726	-0.0600217	0.759327	0.0724264	-0.421275	-0.294491	0.0496345	0.0205156	0.881013	LGG
	TCGA.HT.A5R7	0.351653	0.247044	-0.112834	0.0580569	0.308822	0.258978	-0.268414	-0.390776	0.0305065	0.000369271	0.263662	0.246652	0.107569	-0.344086	-0.237837	-0.293422	0.125649	-0.399765	LGG
	TCGA.HT.A5R9	-0.0923002	-0.116869	-0.492991	0.17786	0.129016	-0.0308104	0.159772	0.414342	0.191243	0.0451817	-0.0460293	-0.76764	-0.233244	0.190445	0.18793	-0.170716	0.465149	-0.382523	LGG
	TCGA.HT.A5RA	-0.239329	-0.021163	0.174421	0.094552	-0.276557	0.456728	0.207761	0.110227	-0.289658	-0.328057	-0.279897	0.465452	0.147012	0.186525	0.315473	0.271074	-0.0524186	-0.0405063	LGG
	TCGA.HT.A5RB	0.250706	0.197803	-0.245485	0.0949242	0.228544	-0.124897	-0.510993	0.148704	0.57045	0.274437	0.248942	-0.488952	-0.00209293	-0.638924	-0.236279	-0.290516	-0.551288	-0.05881	LGG
	TCGA.HT.A5RC	-0.0327154	0.11495	0.407697	0.0587277	-0.374676	0.552433	0.389421	-0.15396	-0.16152	-0.200077	-0.260777	-0.0761421	-0.00987059	0.180905	0.033496	0.166942	-0.264302	-0.554707	LGG
	TCGA.HT.A614	0.36208	0.0636753	0.11664	-0.0822815	-0.274672	0.23798	-0.229044	0.281322	0.0310211	0.340556	0.0563962	-0.66989	-0.200076	-0.288371	0.142272	-0.11953	-0.340485	0.134763	LGG
	TCGA.HT.A615	-0.00633716	-0.3286	0.161065	-0.05804	-0.108314	-0.170036	-0.312523	0.182747	-0.11075	0.00627841	0.2218	0.260909	0.0155773	0.326469	-0.188211	0.0628778	0.485884	0.61519	LGG
	TCGA.HT.A616	0.223059	0.0824184	0.00181811	0.453783	0.700405	-0.0178669	-0.342295	-0.0785303	-0.0477475	0.118348	0.174686	-0.518288	0.110783	-0.451662	-0.137539	-0.086127	-0.109583	-0.204328	LGG
	TCGA.HT.A617	0.0291689	0.0821653	0.343314	0.153167	-0.30017	0.0367389	-0.0970815	-0.445526	-0.465375	-0.43774	-0.320384	0.151483	0.35825	0.434541	0.267541	0.225894	0.372747	0.48782	LGG
	TCGA.HT.A618	-0.00414786	-0.298759	0.269406	-0.341577	-0.55817	-0.0132532	0.2871	0.101145	-0.00861076	0.0489277	-0.439037	0.265176	0.109598	0.239831	0.139411	0.0771977	0.39112	0.504565	LGG
	TCGA.HT.A61A	0.322152	0.0761831	-0.0994024	0.419108	0.577188	0.387184	-0.284216	-0.407034	0.0158126	0.0271804	0.184087	0.0304569	0.137049	-0.353572	-0.450005	-0.242493	0.164301	-0.427848	LGG
	TCGA.HT.A61B	0.269653	-0.0722129	-0.0593353	-0.402682	-0.689664	0.290923	0.14957	0.0649578	-0.182535	0.0916689	-0.282182	0.666719	0.0524611	0.297966	0.232014	0.241232	-0.178837	0.833727	LGG
	TCGA.HT.A61C	0.0494532	-0.149643	0.198242	-0.240162	-0.189116	0.375125	-0.0351377	-0.156574	-0.271362	0.00776817	-0.129208	0.556769	-0.241497	0.401434	0.469588	0.291989	0.01999	0.718987	LGG
	TCGA.HT.A74H	-0.125504	-0.0295359	0.276643	0.179733	-0.0160557	0.0763432	-0.0822253	-0.343978	-0.385797	-0.287981	0.0156889	-0.0786802	0.19418	0.513791	0.172979	0.147978	0.074567	-0.0737281	LGG
	TCGA.HT.A74J	-0.219221	0.158404	-0.25962	0.484286	0.59564	0.54031	-0.290047	-0.338972	0.309197	0.307698	0.0640921	0.320156	-0.204922	-0.452787	-0.136348	-0.251399	-0.0861971	-0.043038	LGG
	TCGA.HT.A74K	-0.0417923	-0.189117	-0.129002	0.487281	0.246532	0.396997	-0.127865	-0.302983	-0.589623	-0.0830573	-0.130788	-0.0958424	0.316835	0.302725	0.373344	0.372603	-0.174082	0.189657	LGG
	TCGA.HT.A74L	-0.0918025	0.135188	-0.0110445	-0.0218898	-0.511113	0.0115103	0.0233872	0.372129	0.384359	0.207479	0.233959	0.401015	-0.269882	-0.454857	-0.217845	0.0955697	-0.253416	-0.339516	LGG
	TCGA.HT.A74O	-0.064716	-0.357192	0.0577835	0.130646	-0.234334	0.182919	0.0340556	-0.231807	-0.350013	-0.321686	-0.357255	0.540404	0.457259	0.423996	0.341334	0.0633533	0.0234688	0.724051	LGG
	TCGA.HW.7486	-0.0806027	-0.124983	0.303035	0.121674	-0.247587	0.313076	0.300704	-0.0511424	-0.153034	-0.468275	0.109575	-0.0331118	-0.139642	0.0840316	-0.0069214	-0.140032	-0.370962	-0.536328	LGG
	TCGA.HW.7487	0.366255	0.0813196	-0.284704	0.433257	0.457516	-0.0448714	-0.0929255	0.101563	0.390375	-0.0185497	0.0211737	-0.525238	-0.21953	-0.47112	-0.347992	-0.172501	-0.126393	-0.539241	LGG
	TCGA.HW.7489	0.407998	0.0260314	0.0666103	0.459022	0.513912	0.224626	-0.0569188	-0.377441	-0.170127	0.21255	0.109442	-0.32394	0.0685873	-0.493075	-0.207825	-0.395038	-0.108444	-0.565184	LGG
	TCGA.HW.7490	-0.169416	-0.210394	0.259004	0.265581	-0.0898706	-0.108628	-0.123894	0.471565	-0.17376	-0.327902	-0.327003	0.60118	0.0675432	0.380999	-0.0774407	-0.123414	0.467151	0.329751	LGG
	TCGA.HW.7491	0.0586594	0.12716	-0.0606043	-0.146815	0.055881	0.309725	0.54403	0.0755721	0.12924	-0.0718848	0.0663821	-0.581384	-0.246055	-0.163619	-0.280262	-0.11578	-0.333731	-0.518987	LGG
	TCGA.HW.7493	0.105608	-0.0933043	0.393172	0.342589	0.0476433	-0.181821	0.104805	-0.0436946	0.0668178	-0.215703	0.0599473	-0.0228426	-0.20186	-0.0946085	-0.308964	0.321146	0.0403759	-0.597688	LGG
	TCGA.HW.7495	0.266299	0.201575	0.087079	0.278006	0.117864	0.332883	0.22618	0.0440645	0.114078	-0.0851396	0.410387	-0.588227	-0.212114	-0.53725	-0.405468	-0.486423	-0.421844	-0.787342	LGG
	TCGA.HW.8319	-0.0241544	0.133453	-0.214253	-0.0515543	-0.258974	-0.377221	-0.136839	0.23673	0.534388	0.401617	0.444146	-0.126904	-0.299728	-0.524056	-0.2173	-0.208725	-0.539186	-0.628481	LGG
	TCGA.HW.8320	0.00711811	-0.0762246	-0.0232356	-0.324783	-0.446716	-0.318109	0.185425	0.341344	0.422162	-0.105999	0.0594941	-0.555473	0.157418	-0.294445	-0.186718	0.0421427	-0.452979	0.293671	LGG
	TCGA.HW.8321	0.111855	-0.301339	-0.0225145	0.459236	-0.204727	0.00515036	0.360083	0.118806	0.35455	-0.290708	-0.212249	-0.335187	0.0266892	-0.443938	-0.37453	0.326534	0.212184	0.892341	LGG
	TCGA.HW.8322	0.0342072	0.0492524	-0.222646	0.0127164	-0.508486	-0.171992	-0.094591	0.336864	0.299846	0.370838	0.111819	-0.19589	-0.0977962	-0.303405	-0.0307595	-0.0180858	-0.207128	-0.243109	LGG
	TCGA.HW.A5KJ	-0.0627429	-0.0467331	-0.375497	0.101667	0.455327	0.0800361	-0.432313	0.262639	-0.108943	0.315777	0.0464481	-0.335619	-0.224264	0.49076	0.372468	-0.302015	0.561271	-0.225883	LGG
	TCGA.HW.A5KK	-0.31773	-0.0681596	0.408334	0.0323333	-0.0964094	0.0897288	0.417733	-0.527435	-0.331738	-0.146175	-0.1944	0.31954	-0.102331	0.435394	-0.0804496	0.298797	0.251509	0.622785	LGG
	TCGA.HW.A5KL	-0.0929219	0.00486738	-0.0788941	-0.217687	-0.651526	-0.16942	-0.101638	0.497945	0.414394	0.307349	0.157377	0.346999	-0.0187845	-0.491224	0.0691264	-0.081026	0.199807	0.400496	LGG
	TCGA.HW.A5KM	-0.20795	-0.30474	0.308895	-0.309991	-0.563444	0.11703	0.122226	0.117555	-0.273688	-0.00219519	-0.137076	0.828815	0.29058	0.113806	0.285758	0.296196	0.253174	0.746835	LGG
	TCGA.IK.7675	-0.180431	0.245524	0.179697	-0.193051	-0.542749	-0.0579613	-0.214854	0.198047	0.364369	0.149177	0.130054	-0.728604	-0.0481205	-0.173919	0.157975	0.0654348	-0.611868	-0.158632	LGG
	TCGA.IK.8125	0.294562	-0.137179	-0.25965	0.256606	-0.00208718	0.0585888	-0.00978485	0.0682443	0.394029	0.307361	0.0150631	0.151243	0.0215404	-0.399008	-0.288408	-0.256421	-0.422896	-0.868354	LGG
	TCGA.KT.A74X	-0.101538	0.0237726	-0.010164	-0.112499	0.142078	0.150259	-0.282921	0.0221036	-0.374029	0.0535771	-0.192283	-0.144648	0.1418	0.564472	0.216301	0.00010934	0.370518	-0.631977	LGG
	TCGA.KT.A7W1	0.149838	0.0320328	-0.208286	-0.153758	-0.289523	0.321073	-0.0796651	0.152122	0.00141496	0.0370006	-0.123132	0.167915	-0.217868	0.449269	0.119572	-0.2192	0.186084	0.250285	LGG
	TCGA.P5.A5ET	0.232133	0.0874102	-0.216638	0.1607	0.508701	0.587396	-0.484956	0.206123	-0.202691	0.403342	0.288519	-0.473089	0.085713	0.209047	-0.14758	-0.315242	-0.210622	-0.562993	LGG
	TCGA.P5.A5EU	-0.0623865	-0.00637871	0.0990437	-0.187387	-0.381604	0.443347	0.293249	-0.0222779	-0.338138	-0.148395	-0.451601	0.225888	-0.14256	0.165295	0.430796	0.392736	0.282868	0.078481	LGG
	TCGA.P5.A5EV	-0.188228	0.085173	-0.251547	-0.250792	0.196136	0.516209	-0.184135	0.215266	-0.189557	0.0215774	-0.189392	-0.182741	0.00241926	0.552292	0.0371725	-0.0797229	0.555377	-0.633257	LGG
	TCGA.P5.A5EW	-0.0568913	0.110613	0.187753	-0.258058	-0.585774	-0.0845017	-0.253858	0.206627	0.266643	0.148411	0.149704	0.149359	-0.148768	-0.181929	-0.0701182	0.292363	0.21237	0.660759	LGG
	TCGA.P5.A5EX	0.0104857	-0.352939	0.293402	0.534372	-0.32892	0.0257589	-0.0589489	0.102081	-0.506178	-0.408938	-0.418391	0.5157	0.19467	0.578564	-0.130858	0.350752	0.150891	0.306329	LGG
	TCGA.P5.A5EY	-0.0539004	-0.00105765	-0.065541	0.292813	0.200379	0.0777202	-0.251812	-0.180164	-0.0942005	-0.113692	-0.0770666	-0.0672941	0.246745	0.274579	-0.142547	-0.325873	0.524688	-0.128928	LGG
	TCGA.P5.A5EZ	-0.105476	-0.290054	-0.196996	-0.424897	-0.00972213	-0.0215567	0.0425902	0.240818	0.239865	-0.195293	-0.0969458	-0.16907	-0.185061	0.565114	0.221163	0.183107	0.185446	0.567089	LGG
	TCGA.P5.A5F0	0.393186	0.0207077	-0.425058	0.304297	0.578743	-0.00259067	-0.326229	-0.118688	0.340777	0.289846	0.237876	-0.111426	-0.00060551	-0.168395	-0.267786	-0.393539	0.0789927	-0.662967	LGG
	TCGA.P5.A5F1	-0.0663002	0.130695	0.109696	-0.39041	0.0684905	0.209285	-0.228641	-0.0221818	-0.267432	-0.0712707	-0.305949	0.826454	0.242702	0.482739	0.142347	0.154636	0.303829	0.52173	LGG
	TCGA.P5.A5F2	-0.0295459	0.0339784	-0.0649536	-0.0493033	0.682283	0.102177	-0.192572	-0.0464282	0.325163	0.116048	0.191357	0.205966	0.210264	-0.324243	-0.326695	-0.279958	-0.0461034	-0.756962	LGG
	TCGA.P5.A5F4	0.263036	-0.0863609	-0.484594	0.315796	0.634298	0.101903	-0.433817	-0.175921	0.150511	0.0611737	0.263872	-0.474992	0.169577	0.240108	-0.222468	-0.403114	0.36977	-0.77313	LGG
	TCGA.P5.A5F6	-0.33549	0.123321	0.00764334	0.0272309	0.126499	0.245808	0.060618	0.262315	0.163464	-0.375492	-0.231264	-0.0659898	0.191875	0.0190854	0.0627804	0.0704168	-0.063608	0.375395	LGG
	TCGA.P5.A72U	0.257568	-0.18599	0.101814	0.279163	-0.56876	0.350635	0.322707	-0.43279	-0.581289	-0.421604	-0.260116	0.035533	0.245135	0.455254	0.0902305	0.269987	0.470587	-0.00506329	LGG
	TCGA.P5.A72W	-0.240757	-0.096091	-0.160632	0.00561618	0.272012	0.16719	-0.379409	-0.0759059	-0.28207	0.081265	0.233686	-0.42735	0.277506	0.367354	0.389809	-0.0867506	-0.0464333	-0.157371	LGG
	TCGA.P5.A72X	-0.0744683	-0.0985139	0.0530031	0.0610606	0.547535	0.14844	-0.0883445	0.0161442	0.132913	0.146818	-0.29106	-0.0583756	-0.102039	0.0950087	-0.173019	0.0279359	0.55137	-0.508861	LGG
	TCGA.P5.A72Z	0.093847	-0.0656929	-0.412266	0.0172387	0.351948	0.415505	-0.303304	0.197176	-0.0713519	0.261923	0.0665917	-0.518633	0.101309	0.249764	0.248063	-0.0497948	0.124967	-0.536709	LGG
	TCGA.P5.A730	-0.0821025	-0.00856429	0.119635	-0.107099	0.29634	0.063374	-0.292854	0.562175	-0.155065	-0.0715118	-0.285509	-0.650831	0.0177654	0.149128	0.391112	-0.115271	-0.0796135	-0.737635	LGG
	TCGA.P5.A731	-0.117345	-0.291107	0.363777	0.273897	0.0920308	-0.029287	0.197469	-0.106867	-0.404752	-0.466703	-0.1945	0.247939	0.35443	0.125344	0.158784	0.467886	-0.110397	-0.56962	LGG
	TCGA.P5.A733	-0.131397	-0.0207905	0.18852	0.0574682	0.0518656	-0.39581	-0.10398	0.438868	0.273981	0.392042	-0.074225	-0.287635	0.0574601	-0.120522	0.0664325	-0.410086	-0.0800994	-0.825316	LGG
	TCGA.P5.A735	0.0688778	-0.0481647	-0.313328	0.0448307	0.227866	0.293489	-0.26102	-0.186557	-0.0310664	0.223387	0.300966	-0.198931	0.216059	0.141515	0.123652	-0.0273555	-0.175414	0.120609	LGG
	TCGA.P5.A736	-0.247493	-0.311564	0.37708	0.0373206	0.225323	-0.264249	-0.000958773	-0.385647	-0.41852	-0.153633	-0.27437	0.533242	0.322278	0.230184	0.252603	0.192605	0.226722	0.426884	LGG
	TCGA.P5.A737	0.0460126	-0.0336413	-0.329846	0.0900373	0.344844	0.229022	-0.25133	-0.16728	0.180461	0.138977	0.424961	0.137106	0.0886627	-0.0715649	-0.217568	-0.394063	0.0131234	0.078481	LGG
	TCGA.P5.A77W	0.048367	-0.0869832	-0.445441	0.431921	0.0770158	-0.115236	-0.0421496	0.397961	0.243752	0.0791128	-0.0825959	-0.521979	-0.202033	0.054405	0.253282	-0.173224	-0.150778	-0.635443	LGG
	TCGA.P5.A77X	0.310397	0.0028758	-0.281204	0.269079	0.481158	0.195206	-0.549284	0.175805	0.359631	0.333239	0.330814	-0.68227	-0.184718	-0.0848984	-0.261129	-0.544525	0.309605	-0.734177	LGG
	TCGA.P5.A780	-0.29988	-0.240598	-0.0495991	0.387261	-0.36049	-0.0909426	0.131638	0.144943	0.367754	-0.551729	-0.253932	-0.193044	0.049795	0.0105455	-0.0278751	0.262141	0.0925132	-0.39686	LGG
	TCGA.P5.A781	0.353181	-0.173621	0.00164398	0.160212	0.0231447	-0.018968	-0.201646	0.21277	0.302133	-0.149358	-0.027521	0.0609137	0.178172	-0.0355941	-0.117351	-0.371317	-0.497197	-0.643038	LGG
	TCGA.QH.A65R	0.0372408	0.222468	-0.121087	0.335366	0.31123	-0.472208	-0.375688	0.240287	-0.29538	-0.249437	0.120501	-0.640116	0.264258	-0.0929077	0.0877337	-0.217816	-0.0104005	0.0705139	LGG
	TCGA.QH.A65S	-0.0337013	-0.0618472	0.0520473	-0.0152845	-0.456035	0.0896948	0.360434	0.000659861	-0.246621	-0.0528625	-0.0710072	0.0236294	-0.0166446	-0.0693397	0.324124	-0.20035	-0.41368	0.0126582	LGG
	TCGA.QH.A65V	0.254566	-0.0324706	0.184392	0.291687	0.344035	0.03571	0.056236	-0.0582993	-0.397383	-0.410142	-0.00460225	0.0736041	0.0211107	0.177159	0.161068	-0.312178	-0.215257	-0.684128	LGG
	TCGA.QH.A65X	0.150775	-0.14867	-0.434872	0.221546	0.487463	0.399826	-0.295333	-0.181844	-0.498074	0.0377999	-0.0888948	-0.281668	0.279814	0.456391	0.260642	0.155217	0.381686	0.00723753	LGG
	TCGA.QH.A65Z	0.171597	-0.0304769	-0.083697	0.279699	0.670777	0.213163	-0.352515	-0.00325479	-0.13021	0.180855	0.225508	-0.0477222	-0.00926722	0.34354	-0.204132	-0.464084	-0.303579	-0.292518	LGG
	TCGA.QH.A6CS	-0.192587	0.115591	0.436292	0.126385	0.213871	0.281949	0.309958	-0.186198	-0.380177	-0.59818	-0.0610943	0.119289	0.218514	-0.0281811	0.096339	-0.223917	-0.274228	-0.385201	LGG
	TCGA.QH.A6CU	-0.283207	0.00719794	0.43233	0.212466	0.185388	0.017886	-0.0426848	-0.137165	-0.453669	0.075338	-0.0649276	0.149868	-0.104356	0.372793	0.123778	0.0359042	-0.228755	0.417722	LGG
	TCGA.QH.A6CV	-0.26767	0.0780668	0.237575	0.0220908	-0.0825875	0.297161	0.209021	-0.272444	-0.386335	-0.421416	-0.257796	0.567788	0.171803	0.210778	0.329185	0.0909422	0.0545199	0.372593	LGG
	TCGA.QH.A6CW	-0.101416	-0.00852644	0.11179	-0.129425	0.157933	-0.131907	0.0167503	-0.149481	0.0408456	0.319116	0.0515488	0.0796	0.115352	-0.143697	-0.164959	0.265845	-0.210009	0.786149	LGG
	TCGA.QH.A6CX	-0.384022	-0.113118	0.431244	0.273841	0.12659	0.139058	0.396824	-0.350531	-0.358651	0.022785	-0.313124	-0.323894	0.256646	0.32139	-0.0220635	-0.040386	-0.0100036	-0.24853	LGG
	TCGA.QH.A6CY	0.412099	0.0231869	-0.050265	0.262759	0.280797	-0.0322134	-0.334448	-0.18766	0.0108106	-0.0127165	0.184964	-0.173811	0.100005	0.164183	-0.360423	-0.404169	-0.0409787	-0.716456	LGG
	TCGA.QH.A6CZ	0.115734	0.0806802	-0.366394	0.335697	0.567625	0.0531804	-0.346978	-0.0108031	0.174996	0.349264	0.340001	-0.0829582	-0.0591874	-0.27365	-0.264836	-0.361559	-0.0703193	-0.386551	LGG
	TCGA.QH.A6X3	-0.179822	0.310309	-0.134616	0.0446604	-0.246549	-0.49304	-0.289877	0.501246	0.326046	0.249354	-0.0707104	-0.790437	-0.144227	-0.2527	-0.0419396	0.0681897	-0.322787	0.246002	LGG
	TCGA.QH.A6X4	0.16755	0.0714137	-0.381768	0.086525	0.56614	0.418311	-0.203309	-0.0210011	0.11853	0.207229	0.247249	0.235512	-0.234152	-0.0935859	-0.279194	-0.249894	0.204536	-0.336709	LGG
	TCGA.QH.A6X5	0.0863842	0.104726	0.074767	0.320143	0.441321	-0.208078	0.23053	-0.217864	-0.179922	-0.0712595	-0.0547709	-0.539942	-0.118968	0.0713147	0.0626703	-0.451685	-0.0454414	-0.465823	LGG
	TCGA.QH.A6X8	-0.0944197	0.129336	-0.271069	0.133333	0.435949	0.0807863	0.216097	-0.198173	-0.432162	-0.0914918	0.151856	-0.0250396	0.156548	0.263741	-0.109734	-0.132352	0.0344428	0.436714	LGG
	TCGA.QH.A6X9	-0.070486	-0.0212854	-0.406336	0.250674	-0.106025	-0.11399	-0.336564	0.421174	0.511055	0.0869659	0.216252	-0.0878931	-0.0608275	-0.432572	-0.291565	-0.276675	0.108226	0.0683544	LGG
	TCGA.QH.A6XA	0.0930255	0.0619597	-0.100401	-0.0418993	-0.347246	-0.250758	-0.131526	-0.00690193	0.00610047	0.27513	0.0013572	0.0967605	-0.124457	-0.096623	0.115247	0.126175	-0.461344	-0.328044	LGG
	TCGA.QH.A6XC	0.241492	0.105161	-0.129463	0.220461	0.545191	0.500541	-0.0658593	-0.58064	-0.486865	-0.153214	0.00157884	0.256154	0.324771	0.222835	0.110867	-0.118138	0.153352	-0.595448	LGG
	TCGA.QH.A86X	0.0278202	0.197565	-0.136862	0.0357012	0.572407	-0.246216	-0.171665	-0.0916789	0.0416205	0.337313	-0.0735857	-0.692148	0.113754	-0.0991127	-0.212263	-0.353669	0.387523	0.037622	LGG
	TCGA.QH.A870	0.227971	0.319935	0.0450944	-0.217638	0.218641	-0.26316	-0.164154	0.256016	0.460672	0.451301	0.0610985	-0.0456853	-0.378933	-0.27008	-0.336895	-0.228882	-0.232174	-0.494971	LGG
	TCGA.R8.A6MK	0.116938	0.0797227	0.0605157	0.0313193	0.495975	-0.210871	-0.0980136	0.446684	0.348897	-0.0345638	0.216024	0.115661	-0.2659	-0.33583	-0.212694	-0.473822	-0.387189	-0.8165	LGG
	TCGA.R8.A6ML	-0.0953327	0.0224666	0.108421	-0.144849	0.145497	0.396727	-0.374582	0.31503	-0.134759	-0.0125276	0.0059024	-0.535788	-0.0825577	0.311441	0.186571	-0.184028	0.408756	-0.620253	LGG
	TCGA.R8.A6MO	-0.188276	-0.0640755	-0.145097	0.0379404	0.013099	0.156187	0.0130663	0.0315671	-0.432255	-0.0715793	-0.0680651	0.438489	0.116153	0.456558	0.324776	-0.33053	0.598516	0.0936709	LGG
	TCGA.R8.A6YH	-0.427814	0.170667	-0.250701	-0.199377	-0.253137	-0.162224	0.0502168	0.147987	0.287831	0.0190705	0.147921	-0.237577	0.161916	-0.0635508	0.220467	0.0506757	-0.0139821	-0.124051	LGG
	TCGA.RY.A83X	0.041363	0.270614	-0.0939263	-0.0277861	0.0998457	0.0548902	-0.132678	0.0904108	0.0557499	-0.0731193	0.350397	-0.317826	0.062636	-0.137597	-0.0887334	-0.311129	-0.500681	-0.301732	LGG
	TCGA.RY.A83Y	0.106023	-0.0203143	-0.020943	0.11161	0.626152	0.111399	-0.207397	-0.307205	-0.45555	0.0075407	-0.0159411	0.606316	0.150433	0.375004	0.272896	-0.209363	0.374358	0.809869	LGG
	TCGA.RY.A83Z	0.00974345	0.0746904	-0.374382	-0.226069	-0.0893727	-0.0532454	-0.065416	-0.0592195	-0.293414	0.324407	0.0307108	-0.77358	-0.0109936	0.386119	0.300702	0.0416748	-0.161237	0.271109	LGG
	TCGA.RY.A840	-0.218671	0.0320028	-0.0281646	-0.165285	0.329506	0.293637	-0.381043	0.0987365	-0.352446	0.109084	0.400589	-0.114213	0.216254	0.234855	0.200799	-0.11247	0.180834	-0.444037	LGG
	TCGA.RY.A843	0.224069	0.0398198	0.0724751	0.0725778	0.242658	-0.315033	-0.205894	0.232887	0.396704	-0.348478	0.11264	0.449011	-0.118936	-0.402927	-0.170719	-0.154459	-0.0346495	-0.61631	LGG
	TCGA.RY.A845	0.171125	0.17322	0.0303331	0.0410301	-0.345303	-0.30537	-0.215603	-0.229674	0.314912	0.385314	0.304014	0.207218	-0.286859	-0.513209	0.265297	-0.0723268	-0.20555	-0.490851	LGG
	TCGA.RY.A847	0.364863	-0.00579164	0.133128	0.309419	0.488628	0.0351485	-0.32124	-0.234212	-0.260198	-0.0777617	0.091938	0.548664	0.390387	-0.196353	-0.287867	-0.209565	-0.202907	-0.572502	LGG
	TCGA.S9.A6TS	-0.0410123	-0.0643843	0.141594	0.22139	0.0624006	-0.00356218	-0.285627	-0.0349211	-0.254468	0.282841	-0.058759	-0.00261467	0.539696	-0.32784	0.162175	0.332804	-0.437734	0.252795	LGG
	TCGA.S9.A6TU	0.0145786	-0.100747	-0.0290025	0.147925	0.00331754	0.170447	0.118709	-0.172922	0.089649	-0.0523966	-0.318609	-0.398562	0.375176	-0.365779	0.0894015	0.21048	-0.200406	0.405063	LGG
	TCGA.S9.A6TV	-0.270594	-0.171459	0.156979	-0.158798	-0.496041	0.195491	0.257463	-0.170365	-0.369429	0.0281846	-0.324866	0.330587	0.221033	0.32267	0.374743	0.321461	0.484992	0.192643	LGG
	TCGA.S9.A6TW	0.214305	0.139957	-0.384451	0.245778	0.150033	-0.471566	-0.253951	0.0656174	-0.240375	-0.0944431	-0.333783	-0.560367	0.102792	0.45554	0.235496	0.177856	0.369026	-0.648565	LGG
	TCGA.S9.A6TX	0.0167633	-0.0353018	-0.265163	0.262257	0.76942	0.301519	0.0227445	-0.1239	-0.288842	0.184504	-0.0280239	-0.183234	0.204577	-0.211427	0.0495889	-0.0422819	-0.0965931	-0.448101	LGG
	TCGA.S9.A6TY	0.2759	0.0341021	-0.416043	0.297407	0.532385	-0.112798	-0.470765	0.335335	0.425783	0.231306	0.274692	-0.653267	0.0114589	-0.362305	0.0504288	-0.345561	-0.263772	-0.53596	LGG
	TCGA.S9.A6TZ	-0.0721853	0.0657227	-0.00492524	-0.0828361	-0.519151	-0.190079	0.0532981	0.030929	0.481902	0.0136266	-0.0707954	0.555972	0.0984035	-0.0710933	-0.335569	0.00236703	-0.204588	0.0405063	LGG
	TCGA.S9.A6U0	-0.295584	-0.214409	0.29111	-0.103739	-0.652528	0.362353	0.10372	-0.334351	-0.39606	-0.0205893	-0.316083	0.114213	0.157805	0.429961	0.295821	0.462475	0.58967	0.485975	LGG
	TCGA.S9.A6U1	-0.329564	0.0535531	-0.160667	-0.355089	-0.365955	-0.108067	0.118112	0.299342	0.115512	0.153722	0.0509117	0.0692628	0.0663858	-0.288556	0.1808	0.143	-0.277073	0.332217	LGG
	TCGA.S9.A6U2	0.20094	0.276041	0.374072	0.0109618	-0.0978717	-0.337074	0.206044	0.134517	0.165257	0.0716015	0.0202989	-0.451265	-0.312328	-0.177961	-0.445606	-0.0117186	-0.400495	-0.6656	LGG
	TCGA.S9.A6U5	0.085328	-0.21067	0.354388	-0.0929903	0.285449	-0.0398172	-0.346503	-0.380619	-0.440397	0.158339	-0.360192	0.211371	0.354091	0.550697	0.103488	-0.285373	0.658465	0.210487	LGG
	TCGA.S9.A6U6	0.0439013	0.0649653	-0.213864	0.06136	0.540784	-0.0380949	0.142254	-0.351511	0.0989842	0.178233	0.311028	-0.126628	-0.0664862	-0.54987	0.0866016	-0.0626416	-0.141073	0.655696	LGG
	TCGA.S9.A6U8	0.0530049	0.0629548	0.172749	-0.0664029	-0.145813	-0.115064	0.104139	0.0439282	0.423724	0.021563	0.0889821	0.0180026	-0.0911025	-0.416541	-0.0872172	0.00609357	-0.596083	-0.00253165	LGG
	TCGA.S9.A6U9	-0.221377	-0.0912692	0.288818	-0.279937	0.0377312	-0.142594	0.146856	-0.116594	-0.0163196	-0.0989621	-0.291005	0.405653	0.168551	0.0636886	-0.145048	0.319393	0.209161	0.797468	LGG
	TCGA.S9.A6UA	0.0510946	0.0334578	0.349512	-0.322653	-0.604725	0.130345	0.393032	-0.240551	-0.438542	-0.224075	-0.396818	0.116751	0.0459259	0.459788	0.142287	0.522899	0.472033	0.572152	LGG
	TCGA.S9.A6UB	0.114308	0.275397	-0.402335	0.275828	0.482864	0.0749882	-0.365129	0.285037	0.189757	0.245754	0.169392	-0.328107	-0.138484	0.0662146	-0.0679247	-0.402449	0.275685	-0.356962	LGG
	TCGA.S9.A6WD	0.082906	-0.0475615	-0.106052	0.283327	0.499231	0.0194032	-0.298162	0.000866253	0.122361	-0.0321806	0.269817	-0.0222142	-0.0825756	0.0924559	0.0798548	-0.401739	-0.427479	-0.343715	LGG
[truncated: 7,492 more rows]
