# Supplementary material for: Prognostic association of immunoproteasome expression in solid tumours is governed by the immediate immune environment
Source: Mol Oncol. 2023 May 11;17(6):1041–59. doi: 10.1002/1878-0261.13443 (PMC10257426; doi:10.1002/1878-0261.13443)
Supplement: Supplementary file 6 — Table S5. Sample‐level GSVA score of 50 different pathways across 33 tumour tissue samples from TCGA. [file MOL2-17-1041-s010.xlsx]

## Sheet: README
Sheet_1	Rows:- TCGA tumor sample id
	Columns:- 50 different Hallmark pathways, last column is respective tumor tissue type
	Matrix contains the GSVA score

## Sheet: Sheet_1
		HALLMARK_OXIDATIVE_PHOSPHORYLATION	HALLMARK_PEROXISOME	HALLMARK_MYC_TARGETS_V2	HALLMARK_ESTROGEN_RESPONSE_LATE	HALLMARK_APICAL_SURFACE	HALLMARK_COMPLEMENT	HALLMARK_XENOBIOTIC_METABOLISM	HALLMARK_GLYCOLYSIS	HALLMARK_ANGIOGENESIS	HALLMARK_BILE_ACID_METABOLISM	HALLMARK_CHOLESTEROL_HOMEOSTASIS	HALLMARK_REACTIVE_OXYGEN_SPECIES_PATHWAY	HALLMARK_INTERFERON_ALPHA_RESPONSE	HALLMARK_KRAS_SIGNALING_UP	HALLMARK_IL2_STAT5_SIGNALING	HALLMARK_TGF_BETA_SIGNALING	HALLMARK_E2F_TARGETS	HALLMARK_MTORC1_SIGNALING	HALLMARK_HEDGEHOG_SIGNALING	HALLMARK_INTERFERON_GAMMA_RESPONSE	HALLMARK_G2M_CHECKPOINT	HALLMARK_PANCREAS_BETA_CELLS	HALLMARK_PI3K_AKT_MTOR_SIGNALING	HALLMARK_HYPOXIA	HALLMARK_IL6_JAK_STAT3_SIGNALING	HALLMARK_MYOGENESIS	HALLMARK_ESTROGEN_RESPONSE_EARLY	HALLMARK_MYC_TARGETS_V1	HALLMARK_P53_PATHWAY	HALLMARK_COAGULATION	HALLMARK_APICAL_JUNCTION	HALLMARK_NOTCH_SIGNALING	HALLMARK_KRAS_SIGNALING_DN	HALLMARK_ADIPOGENESIS	HALLMARK_UV_RESPONSE_DN	HALLMARK_EPITHELIAL_MESENCHYMAL_TRANSITION	HALLMARK_DNA_REPAIR	HALLMARK_ANDROGEN_RESPONSE	HALLMARK_TNFA_SIGNALING_VIA_NFKB	HALLMARK_UV_RESPONSE_UP	HALLMARK_APOPTOSIS	HALLMARK_ALLOGRAFT_REJECTION	HALLMARK_PROTEIN_SECRETION	HALLMARK_UNFOLDED_PROTEIN_RESPONSE	HALLMARK_WNT_BETA_CATENIN_SIGNALING	HALLMARK_INFLAMMATORY_RESPONSE	HALLMARK_FATTY_ACID_METABOLISM	HALLMARK_MITOTIC_SPINDLE
0	TCGA.18.3406	0.351637	0.0353701	-0.435732	-0.0739076	-0.263301	0.237168	-0.0599085	0.100086	0.108615	-0.00927737	0.0819508	-0.026171	0.249898	0.292821	0.104048	-0.0505611	-0.393896	0.115424	-0.394199	0.33879	-0.47998	0.201829	-0.0327069	0.244949	0.327688	-0.232042	-0.148481	0.215176	0.138919	0.0672446	-0.313664	-0.311235	-0.105035	0.106667	-0.120696	0.0765298	-0.0281902	0.251153	0.389616	0.0460065	0.208415	0.327173	0.352533	0.0767871	-0.480862	0.268865	0.261046	-0.519491
	TCGA.18.3407	-0.0353816	-0.0231989	-0.466011	0.068125	-0.0462318	0.221004	0.154054	0.102157	0.316132	0.179625	-0.0594403	0.157501	0.357117	0.195266	0.0170777	0.357547	-0.493699	0.0585245	0.0204008	0.33915	-0.385763	-0.167775	-0.0217429	0.25512	0.262936	-0.0265331	0.131703	-0.342222	0.100608	0.274097	0.0308596	-0.163754	-0.16081	0.0872171	0.277359	0.36721	-0.333745	0.0943525	0.390849	-0.0244658	0.0190485	-0.0120189	0.195341	-0.0171764	-0.37395	0.2971	0.149896	-0.265829
	TCGA.18.3408	0.213993	0.139322	-0.495705	-0.113289	-0.0805797	0.0717675	0.0710841	0.0410156	-0.105289	0.0947846	-0.213791	0.103235	-0.273266	0.114138	-0.0130531	0.0495394	-0.270159	0.127034	-0.0258161	-0.0664989	-0.247972	0.15812	0.0621059	0.0109303	0.0270898	-0.301515	-0.0442282	0.164455	-0.0548038	-0.00849662	-0.234055	-0.0983628	-0.195746	0.0849041	0.159233	-0.164065	-0.0204151	0.260555	-0.274835	-0.189922	0.0339424	0.0558261	0.524657	0.0130755	-0.234413	-0.0205152	0.354745	-0.281862
	TCGA.18.3410	-0.0449213	-0.066184	-0.0724699	-0.109573	0.0276851	0.105791	0.00466864	-0.261264	-0.158144	0.0329553	0.0884603	-0.194515	0.209538	-0.0787022	-0.0246213	0.0242276	0.429192	-0.0768893	-0.370016	0.342393	0.225759	0.0112115	0.178407	-0.13894	0.23072	-0.318053	-0.208291	0.175594	-0.1331	-0.226834	-0.163788	-0.24143	-0.0480771	-0.0357565	-0.298181	-0.248356	0.249998	-0.108335	0.252469	0.00762657	0.0429766	0.424154	-0.010381	-0.072009	-0.475774	0.229285	-0.0903332	0.0545566
	TCGA.18.3411	0.460979	0.249631	0.194166	-0.0624237	-0.338001	0.0345195	0.197408	0.231477	-0.150941	0.0692611	0.198387	0.330958	-0.311373	0.0207738	-0.0720832	-0.0699931	0.213062	0.386842	-0.39177	-0.186352	0.0347411	0.17922	-0.0238817	-0.205794	-0.0886895	-0.305078	-0.215905	0.464298	-0.065401	-0.14045	-0.349389	0.0576171	-0.128365	0.198382	-0.264041	-0.0664505	0.181508	0.153572	-0.0949547	0.154627	0.0632613	-0.0336184	0.180126	0.0765623	-0.325899	-0.0151516	0.324465	-0.431667
	TCGA.18.3412	0.518508	0.299241	0.0541554	0.195116	-0.200704	-0.188342	0.279738	0.141817	-0.364645	0.153354	-0.075146	0.102996	-0.190548	-0.156337	-0.191283	-0.36937	0.34458	0.392269	-0.361844	-0.140897	0.107305	0.00827511	0.0646815	-0.203171	-0.0842282	-0.281849	0.0228912	0.419766	0.099562	-0.128718	-0.283888	-0.0319964	0.0057103	0.271024	-0.347682	-0.394225	0.21779	-0.0583536	-0.1312	0.0714599	-0.0859352	-0.17751	0.0190804	-0.00577368	-0.387096	-0.149049	0.389643	-0.406891
	TCGA.18.3414	0.298985	0.150411	-0.148434	0.0167433	0.0462013	0.0631387	0.00548123	-0.0644398	-0.0729435	0.0957086	0.0533691	0.00801162	0.187227	-0.0468858	-0.104947	0.156628	-0.143505	-0.193168	-0.276322	0.0783006	-0.119676	0.340269	0.000291661	-0.0550319	-0.11257	-0.143703	-0.0640966	-0.117499	0.0706517	0.0308452	-0.0769005	-0.0987906	0.104501	0.0892122	0.0186781	-0.0765305	0.0709138	0.143904	0.2279	-0.0861964	0.174251	-0.0644814	0.117118	-0.272602	-0.201	0.155665	0.23964	-0.275234
	TCGA.18.3415	0.41743	0.213331	-0.28228	0.018503	-0.165703	0.152604	0.208455	0.256148	0.0142861	0.0520044	0.234049	0.465528	0.265917	0.000431895	0.0476736	-0.0530371	-0.187547	0.331865	-0.477334	0.323663	-0.312535	0.180957	-0.00228379	0.129555	0.23864	-0.283109	-0.126567	0.158971	0.0726293	0.0293921	-0.255372	-0.165515	-0.22827	0.151606	-0.265139	0.180224	-0.0132619	0.173111	0.321139	0.229659	0.17976	0.275407	0.392817	0.069638	-0.310065	0.216446	0.34458	-0.413944
	TCGA.18.3416	0.183639	0.0316614	0.180898	-0.167414	0.066669	0.113352	0.0885564	-0.0157755	-0.433501	0.0152172	0.110036	0.297739	0.538606	-0.09392	0.0644139	-0.396074	0.430945	0.297583	-0.404047	0.493453	0.331572	-0.12262	0.0751891	-0.242826	0.0978031	-0.402995	-0.189579	0.364582	-0.0179477	-0.401387	-0.318918	-0.210938	-0.0887993	-0.0833318	-0.326828	-0.530098	0.0617557	-0.00771878	0.0238861	0.0127207	-0.0182074	0.431195	0.0449107	0.151068	-0.130865	0.236163	0.211686	0.0490775
	TCGA.18.3417	0.437515	0.102007	-0.143831	-0.0301057	0.0401573	0.0924103	0.14532	0.262752	0.559428	-0.0465975	0.00968651	0.058356	-0.383141	0.118736	0.0782456	-0.0109061	-0.334904	0.329491	-0.152831	-0.0984521	-0.427214	0.213117	-0.0679709	0.24394	0.151625	0.0843793	-0.147436	0.362061	0.0516003	0.305861	0.184768	-0.046513	-0.301677	0.225801	0.0245492	0.572557	-0.0398295	0.0841287	0.276652	0.158481	0.0979107	0.0273541	0.209127	0.22663	-0.243238	0.0676632	0.155117	-0.495782
	TCGA.18.3419	0.398812	0.106702	-0.198304	-0.133755	-0.165784	0.0512897	0.0729023	0.176518	-0.434588	0.0454408	0.0652624	-0.0752599	0.259288	-0.192019	-0.131881	-0.262324	0.266288	0.165137	-0.250639	0.277535	0.210387	-0.204258	0.202299	-0.118981	0.18827	-0.367942	-0.184867	0.0780165	-0.102814	-0.37227	-0.307267	-0.154971	-0.0470629	0.205926	-0.288228	-0.571367	0.0373148	0.0527861	-0.175315	0.0869	-0.162043	0.251859	0.173103	0.216905	-0.211993	0.150523	0.1813	-0.0604863
	TCGA.18.3421	0.651141	0.237128	0.384725	0.0603296	-0.362011	-0.121566	0.149271	0.230967	-0.0851278	-0.0679271	0.125179	0.305005	-0.0814318	-0.0523793	-0.135739	-0.363158	0.214974	0.375974	-0.456376	0.122052	-0.0599437	-0.166884	-0.0750032	-0.0313596	-0.0680718	-0.304005	-0.297675	0.53744	-0.0457718	-0.182618	-0.391862	-0.367534	-0.258135	0.350134	-0.367855	-0.237276	0.294261	0.0214164	-0.196048	0.154502	-0.0107934	0.196596	0.0201064	0.17114	-0.49836	0.0186963	0.417463	-0.51416
	TCGA.18.4083	-0.164218	-0.191295	0.534914	-0.246792	-0.0588035	-0.198307	-0.240391	-0.19001	-0.183574	-0.0670366	-0.342989	-0.449846	-0.28106	-0.0699756	-0.0897335	-0.16971	0.53462	-0.097592	0.342654	-0.12924	0.435946	0.278594	-0.103301	-0.113743	-0.300833	-0.0240409	-0.295029	0.325862	-0.158421	-0.228765	-0.151894	-0.0855025	0.176565	-0.211157	0.127021	0.0459026	0.107284	-0.171385	-0.347358	-0.138268	-0.156903	-0.0423858	-0.10448	0.00364823	0.0653762	-0.288807	-0.170069	0.160426
	TCGA.18.4086	0.400562	0.0992263	0.135991	0.0475444	-0.220979	-0.0104897	0.103237	-0.133397	-0.281573	0.0540542	0.104159	0.327899	-0.279975	-0.114133	0.0270234	0.0131761	0.259161	0.2678	-0.174199	-0.049437	0.0491888	0.151341	0.0382442	-0.146069	-0.0859312	-0.092287	-0.144956	0.421144	-0.0250868	-0.144795	-0.148724	-0.245485	-0.0958347	0.132468	-0.14311	0.0365405	-0.00692433	0.0539475	-0.136555	0.0675504	0.129216	0.0872427	0.0967361	-0.0194549	-0.28363	0.0400232	0.178353	-0.181467
	TCGA.18.4721	0.09502	-0.00682013	0.153716	-0.110695	-0.0454344	0.195242	-0.00930625	-0.0544363	0.0942312	0.044082	0.317875	0.157743	0.307073	0.101947	0.220832	-0.350229	-0.00183526	0.40701	-0.027612	0.339019	-0.0685362	0.278251	0.0475818	-0.132741	0.128311	-0.329902	-0.116508	0.150743	-0.152438	-0.103024	-0.237301	-0.134515	-0.222889	-0.00196438	-0.020195	0.137515	-0.00951225	0.265336	-0.230622	0.113251	-0.0759764	0.330644	0.406286	0.19564	-0.110767	0.163164	0.209537	-0.28157
	TCGA.18.5592	0.303568	0.0180006	0.217762	0.0143913	0.057733	-0.156855	-0.0768474	0.102427	-0.11654	0.0826817	-0.0674945	0.209322	-0.28783	-0.182493	-0.0740733	0.156306	0.348321	0.196462	-0.118668	-0.238256	0.402373	0.00249846	-0.0288492	0.15695	-0.178916	-0.0926697	0.0283361	0.210209	0.0439044	-0.214597	0.0164535	-0.115668	0.0452199	0.16363	0.0616298	-0.181812	-0.0834141	-0.0348846	-0.194059	-0.0315932	-0.0610668	-0.233469	0.00432239	-0.236407	0.339056	-0.252169	0.190297	0.337369
	TCGA.21.1071	-0.10486	-0.0243624	-0.290708	-0.0696625	-0.00776947	0.0655764	0.05133	0.123156	0.102015	-0.0314885	-0.152574	0.391627	0.153223	0.0231868	-0.0290262	0.0515483	0.13351	0.385944	-0.102483	0.143166	0.162283	0.103975	-0.0238844	-0.0201946	0.149605	-0.217991	-0.010801	0.13573	-0.201932	-0.188409	-0.194257	0.0995925	-0.261173	-0.0574164	0.260147	0.239608	-0.239629	0.33425	-0.0566995	-0.089008	-0.0920652	-0.06007	0.343106	0.0924349	-0.209338	0.158609	0.0228408	0.118325
	TCGA.21.1072	-0.00390799	-0.0117432	0.198759	-0.0430757	-0.0188125	-0.118722	-0.0810586	0.134573	-0.0586384	-0.135347	0.0882993	0.04977	-0.365527	-0.102332	-0.130976	0.0759452	0.40459	0.426342	0.133057	-0.277471	0.411475	0.18374	-0.0245199	0.0815051	-0.194042	-0.273749	-0.101839	0.42865	-0.144407	-0.291614	-0.151456	-0.234559	-0.106345	-0.069379	0.160905	0.153758	-0.0843088	0.304004	0.045984	-0.0248391	-0.0716309	-0.308564	0.374814	0.291204	-0.0206892	-0.085487	0.105267	0.118198
	TCGA.21.1075	0.419559	0.211178	0.184897	-0.0195295	-0.278574	-0.326893	0.206497	0.356573	-0.274841	0.117913	0.380052	0.360394	-0.616623	-0.196799	-0.257484	-0.254038	0.49216	0.478941	-0.111595	-0.547302	0.349185	-0.0518878	0.0757313	0.282198	-0.418117	-0.227481	-0.0316381	0.561964	0.0412061	-0.337346	-0.245732	-0.187857	-0.140188	0.248982	-0.10696	-0.34404	0.326204	0.249223	-0.309964	0.0617289	-0.0794215	-0.468491	0.483125	0.374757	-0.167513	-0.437207	0.340322	-0.0358139
	TCGA.21.1079	-0.27567	-0.216879	-0.280532	-0.061195	-0.00447807	0.157376	-0.147818	0.0390891	0.558886	-0.0735232	-0.203437	-0.444192	0.273469	0.113818	0.0770928	0.49837	-0.298915	-0.158487	0.170631	0.167581	-0.239387	0.265902	-0.0974279	0.223753	0.23288	0.0152481	-0.0937254	-0.160005	0.132112	0.22864	0.281207	0.28832	-0.266471	-0.20836	0.233314	0.553929	0.119948	0.0188621	0.383009	-0.0267924	0.196254	-0.148099	0.125356	0.0147136	0.331695	0.0602934	-0.215141	-0.00740451
	TCGA.21.1080	0.226496	-0.0679385	0.482856	-0.0457421	-0.182275	-0.0951222	-0.124632	-0.0940555	-0.336964	-0.0922932	-0.05955	-0.233298	-0.0682038	-0.179633	-0.135841	-0.196439	0.334498	-0.135594	-0.440554	-0.0712219	0.329128	-0.237151	0.144512	-0.340239	-0.0830911	-0.263305	-0.137241	0.436124	-0.0681057	-0.225933	-0.234758	0.123575	-0.114323	0.0468063	-0.289113	-0.479738	0.260393	0.0950854	-0.120923	0.122625	-0.0818648	-0.120238	0.0969279	0.222101	-0.0209847	-0.250086	0.0825435	0.0569783
	TCGA.21.1081	-0.339005	-0.199889	0.380059	0.163456	0.154293	-0.166945	-0.0741322	0.0561859	0.276674	-0.313135	0.103853	-0.0432008	-0.554158	-0.0784528	-0.223195	0.11906	0.372381	0.0732473	0.195906	-0.462183	0.382623	0.0558487	0.0822266	-0.108663	-0.107423	0.148415	0.196355	0.12262	0.0342363	0.0512501	0.23214	-0.0503376	0.00219855	-0.0882134	0.229746	0.317968	0.00435892	-0.105846	-0.0519335	-0.0165057	-0.139206	-0.393584	-0.266898	0.171475	0.0785907	-0.189994	-0.158968	0.172008
	TCGA.21.1082	-0.221798	0.0298865	-0.188336	0.0187367	-0.197898	-0.0918426	0.0401296	-0.263206	-0.363846	-0.0143562	0.181819	-0.236225	-0.410081	-0.0596976	-0.102864	-0.278355	0.407906	-0.276164	-0.265734	-0.291693	0.17213	0.1692	-0.0137518	-0.263326	-0.230697	0.0542737	-0.0732068	0.0859353	-0.0431802	0.0548862	-0.0860597	-0.354408	0.195901	-0.261645	-0.0959365	-0.0761298	0.248098	-0.026113	-0.0399597	0.0560296	-0.0706574	-0.0679706	-0.325232	0.19962	-0.287673	-0.177444	-0.14965	-0.0617303
	TCGA.21.5782	-0.0998607	-0.112882	-0.0125331	0.101777	0.138033	-0.147099	-0.00679379	0.13089	0.327448	0.00444512	-0.0290404	-0.0777036	-0.354767	-0.226558	-0.147163	0.000368162	0.00899972	-0.0775935	0.206813	-0.303765	-0.0968784	0.39706	0.290374	0.262966	-0.31177	0.287599	0.0281708	-0.12481	0.0223235	0.271509	0.143408	0.23701	0.322411	-0.079106	-0.172057	0.283973	0.164913	-0.234763	-0.244368	0.108284	-0.0425815	-0.280186	-0.45222	-0.00358688	0.284693	-0.265729	-0.162631	-0.141235
	TCGA.21.5783	-0.394476	-0.190228	-0.201306	0.023837	0.160764	-0.211065	-0.288006	0.107377	0.310002	-0.173662	-0.217581	-0.492474	-0.346173	0.111055	-0.162724	0.359199	0.38955	-0.164421	0.427852	-0.392742	0.451597	0.433819	-0.076862	0.189255	-0.2003	0.0027833	0.111704	-0.124693	-0.2214	-0.0843169	0.324923	0.283144	0.0818008	-0.325953	0.28845	0.523191	-0.212672	0.0619028	-0.196052	-0.108491	-0.162843	-0.355087	-0.0962212	-0.156635	0.469357	-0.227737	-0.291694	0.463187
	TCGA.21.5784	0.389178	0.330769	-0.470441	0.197291	0.133168	0.277991	0.341892	0.0197224	0.205435	0.293178	0.0121408	0.312726	-0.00645622	0.20401	0.0970163	-0.0126422	-0.653667	-0.252614	-0.224664	0.103318	-0.636037	0.133003	-0.102166	0.0612496	0.283293	0.236678	0.179742	-0.2777	0.265099	0.398949	0.0523746	-0.0630843	0.0832814	0.303407	-0.208081	0.0241992	-0.151765	0.0163539	0.339802	0.163869	0.127255	0.201446	-0.0751344	-0.118365	-0.142617	0.195432	0.314236	-0.52514
	TCGA.21.5786	0.0318008	0.03701	0.246253	-0.0339743	0.22488	-0.230627	-0.209619	0.114977	0.195014	-0.100232	0.273328	-0.401975	-0.5392	-0.162968	-0.0642814	0.105671	0.216845	0.0980646	0.0987884	-0.425922	0.228666	0.164213	0.168518	0.13555	-0.237146	-0.0960649	-0.0484431	0.269003	-0.0245692	-0.0226853	0.0921522	0.0261471	0.0484697	0.0214879	0.0365006	0.223857	0.173957	0.0178612	-0.243742	-0.0624517	-0.0690798	-0.188604	-0.121481	0.231844	0.158728	-0.296262	-0.147187	0.132806
	TCGA.21.5787	0.38309	0.102536	0.430861	0.0407095	-0.194778	0.199191	0.139046	-0.0960831	-0.0835793	-0.0897481	-0.254596	0.189371	0.39788	-0.0668739	0.0189684	-0.0684112	0.187557	-0.0479001	-0.342228	0.362185	0.0560163	0.162061	0.0563102	-0.21099	0.0585089	-0.285813	0.00672611	0.446779	-0.145614	0.0221774	-0.219243	-0.353582	-0.320494	0.165251	-0.233764	-0.145115	0.21395	-0.0696676	0.0597188	0.081887	-0.0299247	0.386915	-0.0638033	0.238474	-0.136533	0.00262099	-0.103075	-0.244485
	TCGA.22.0940	0.335418	-0.000117058	-0.0887776	-0.0762433	0.170438	0.351884	-0.0175344	-0.166999	-0.0951648	-0.157557	-0.326422	0.136042	0.576344	0.143764	0.188833	0.179076	-0.131014	0.0784177	-0.327816	0.545137	-0.207079	0.154094	0.026436	-0.19189	0.311158	-0.17805	-0.133441	0.271405	-0.00246331	0.0864405	-0.110523	-0.209084	-0.2465	0.0673139	-0.0666681	0.186038	-0.110362	-0.0313359	0.355848	0.0752055	0.129608	0.49644	-0.0494044	-0.12686	-0.40325	0.316068	-0.0392318	-0.316854
	TCGA.22.0944	0.229461	-0.0671059	0.465254	0.190199	-0.0163538	-0.213057	-0.13941	0.0453898	-0.192769	-0.156264	0.370098	0.189639	0.263997	-0.181651	-0.107185	-0.121059	0.331937	0.356228	0.0112902	0.00577263	0.276956	0.0269096	0.0249857	-0.0305061	-0.165739	-0.235951	0.0978236	0.523388	0.215511	-0.110502	0.0324328	-0.316922	-0.0712756	-0.0559231	-0.211634	-0.274982	0.0887785	0.255166	0.394367	0.147633	0.123671	-0.373439	0.0935428	0.180532	0.0233295	-0.0766896	0.0608288	0.100705
	TCGA.22.1000	-0.419259	-0.0928042	-0.76299	0.0866861	0.177026	0.431692	0.0971941	-0.276907	0.455902	0.0872178	-0.0781121	-0.223758	0.423504	0.408566	0.307796	0.197121	-0.716642	-0.439691	0.183742	0.42829	-0.661069	-0.00210199	-0.174354	0.00365416	0.372961	0.312411	0.175604	-0.662413	0.129123	0.540007	0.388393	0.240194	0.0483462	-0.0461406	0.300817	0.590413	-0.447288	-0.0583801	0.273274	-0.153615	0.260048	0.46702	-0.0701136	-0.443377	-0.0275152	0.433994	-0.174617	-0.33974
	TCGA.22.1002	-0.420046	-0.0553372	-0.346481	-0.0784134	0.19375	0.185184	0.0673162	-0.382044	0.423095	0.0273082	-0.383366	-0.293436	0.325001	0.275918	0.199112	0.357952	-0.44266	-0.363583	-0.0594257	0.258893	-0.338505	0.125952	-0.0559945	-0.101376	0.344634	0.29612	0.07929	-0.363414	-0.0358336	0.329852	0.187247	-0.0752719	0.0624124	0.0254117	0.301265	0.331926	-0.314912	0.060323	0.399471	0.00582637	0.0927094	0.160384	-0.0283136	-0.163628	-0.196024	0.302993	0.00885817	-0.224322
	TCGA.22.1005	-0.27762	-0.00221424	-0.561932	-0.0928786	-0.137594	0.372427	0.177667	-0.204955	-0.0212266	0.203716	-0.241149	-0.100158	0.567131	0.336454	0.292159	-0.0573749	-0.650529	-0.316996	-0.208507	0.544206	-0.621471	0.189264	-0.0872522	-0.0636634	0.463211	0.143423	-0.0377804	-0.529267	-0.160563	0.377112	-0.00407521	-0.152639	-0.00748645	-0.0975887	0.0728565	0.233864	-0.297089	-0.00328147	0.229503	-0.124841	0.086282	0.537843	-0.21251	-0.0983444	-0.236809	0.37865	-0.100032	-0.393994
	TCGA.22.1011	-0.339637	0.0667546	-0.622485	0.0361187	0.201677	0.226249	-0.0333445	0.0327791	0.234096	-0.0384623	-0.0346782	-0.189953	-0.00848427	0.285233	0.17881	0.184053	-0.355109	-0.118803	0.188923	0.299843	-0.290521	0.0540437	0.0155658	0.145269	0.391489	0.0538921	-0.0053176	-0.435527	-0.00495522	0.16363	0.154653	0.142483	0.0617097	-0.102088	0.205288	0.0565984	-0.334639	0.297879	0.259019	-0.174191	0.148705	0.378319	0.190529	-0.0384444	-0.0372072	0.375629	0.00222696	-0.149384
	TCGA.22.1012	0.362194	-0.0891621	0.481368	0.0793853	0.0327083	-0.132601	-0.0830308	0.109751	-0.0650409	-0.0416095	0.00821328	0.237344	-0.313386	-0.110996	-0.0227475	-0.368965	0.398216	0.200484	-0.332704	-0.28155	0.205609	0.24774	0.0391235	0.0954083	-0.0681813	-0.155331	-0.229111	0.45325	0.171087	-0.0824421	-0.135599	-0.242096	0.0693491	0.0532358	-0.35924	-0.170223	0.238838	-0.139519	0.0196123	0.132333	0.0459834	-0.0714904	-0.128038	-0.04895	-0.334284	-0.110498	0.0424303	-0.143039
	TCGA.22.1016	-0.507871	-0.173538	-0.516311	-0.0871435	0.0963126	0.329495	-0.0107378	-0.373122	0.432565	0.128363	-0.180386	-0.363344	0.335509	0.374091	0.125939	0.299563	-0.516108	-0.405014	0.189863	0.25379	-0.449675	0.223657	-0.105714	-0.0186663	0.40473	0.316685	0.0788068	-0.57487	-0.0943714	0.311012	0.0989422	0.0117704	0.283198	-0.0476478	0.293047	0.288123	-0.424448	-0.0104181	0.352201	-0.058995	-0.0209678	0.189936	-0.123678	-0.288466	-0.0746232	0.373564	-0.171767	-0.0731365
	TCGA.22.1017	-0.0646349	0.0801775	0.124879	0.0484971	-0.172832	0.29367	0.0314898	0.0625387	0.0936851	-0.0589788	-0.114064	0.116627	0.443013	0.073979	0.195816	0.137994	-0.334956	-0.0831233	-0.423208	0.391224	-0.282112	0.0094562	-0.0758107	0.0209961	0.224665	-0.16568	0.157262	-0.0121383	-0.168356	0.189648	-0.0953267	-0.0955742	-0.131467	0.109884	-0.142068	-0.35275	-0.255357	0.119153	0.0385978	0.00872918	0.0151858	0.228546	0.265546	0.189046	-0.404568	0.218155	-0.0156526	-0.13103
	TCGA.22.4591	0.0973586	0.189359	-0.251124	-0.0225848	-0.223144	-0.226967	0.14799	0.335182	-0.431133	0.133777	0.374775	0.0533425	-0.485681	-0.233631	-0.162784	-0.101989	0.425106	0.431018	-0.152721	-0.404848	0.299516	0.0047212	0.186034	0.0999628	-0.276695	-0.222011	-0.032909	0.214462	-0.239232	-0.272175	-0.27603	0.0240395	0.072145	0.176235	0.0167277	-0.47738	0.167902	0.261455	-0.447496	-0.183716	-0.130461	-0.26379	0.332352	0.2427	-0.176009	-0.303341	0.35634	-0.0477246
	TCGA.22.4593	-0.261446	-0.0107596	0.13243	-0.183192	0.283163	-0.1458	-0.103333	-0.0377241	0.123516	-0.0694616	0.328319	-0.470229	-0.525444	-0.0398625	-0.238495	0.23375	0.400976	0.0339218	0.306014	-0.473199	0.458947	0.0574306	0.0219951	0.00355327	-0.233787	0.121419	-0.057962	0.00885912	-0.308899	0.022314	0.28792	0.119735	-0.0352352	-0.14212	0.395154	0.547056	-0.0341937	0.135197	-0.285283	-0.235693	-0.125843	-0.347559	0.0640513	-0.0587086	0.0130128	-0.0761641	-0.057888	0.450958
	TCGA.22.4594	0.321698	0.253494	-0.280293	-0.0894971	-0.415142	0.189856	0.23214	0.0474279	-0.176733	0.316614	0.0506813	0.188448	-0.0259125	0.12133	-0.0471706	-0.242255	-0.338776	0.0399161	-0.347469	0.142099	-0.44727	0.476483	0.036365	-0.23058	0.0626425	-0.163353	-0.138647	-0.0616501	-0.261932	0.0561366	-0.323899	0.030172	-0.140939	0.153044	-0.333879	-0.150948	0.177677	0.112447	-0.0855151	0.10071	-0.0304119	0.330218	0.208232	0.178329	-0.406092	0.0692314	0.283895	-0.453108
	TCGA.22.4595	-0.191777	-0.0340066	-0.331063	0.0189044	-0.363564	0.0570853	-0.113422	-0.0531535	-0.104885	0.0183508	0.179748	-0.210233	-0.365336	0.160468	0.0347416	0.0311924	0.248956	-0.0792536	-0.27708	-0.161892	0.183948	-0.10952	0.164537	-0.01823	0.0217758	-0.0309633	0.0684887	-0.258581	-0.18828	0.0519044	-9.40143e-05	-0.19185	-0.0016941	-0.177939	-0.0825006	0.299313	-0.114647	-0.14428	-0.306021	0.0493533	-0.0627785	0.0496621	0.181803	-0.167086	-0.332708	0.015927	-0.0464337	0.322951
	TCGA.22.4596	-0.41217	-0.000790545	-0.639646	-0.107833	0.0342353	0.446278	0.162773	-0.0967197	0.416135	0.1596	-0.219446	0.136399	0.395633	0.405078	0.317256	0.166953	-0.657202	-0.311591	0.0415911	0.431653	-0.627802	0.194864	-0.0914823	0.0759296	0.478187	0.13398	-0.0137877	-0.534514	-0.0764955	0.372453	0.121241	0.00263738	-0.172883	0.0129769	0.105095	0.338391	-0.338563	0.0508077	0.323847	-0.0514421	0.160198	0.508468	0.293387	-0.155841	-0.299844	0.472679	-0.0175221	-0.405701
	TCGA.22.4599	0.395673	-0.108498	-0.000988049	-0.271824	-0.135074	0.147644	-0.0481554	0.0683216	-0.181911	-0.134531	0.264783	0.312361	0.33332	0.0858708	0.111944	-0.431066	0.347689	0.445476	-0.182268	0.368162	0.249126	0.175932	0.0840564	0.0360212	0.211138	-0.304301	-0.360556	0.38733	-0.142523	-0.219407	-0.329919	-0.0518252	-0.161461	0.0107084	-0.264271	-0.207325	0.197471	-0.202913	-0.23229	-0.0131643	-0.0424565	0.439998	0.177072	0.0698272	-0.155851	0.256548	0.218913	-0.291652
	TCGA.22.4601	-0.235038	0.169717	-0.321878	-0.0201575	0.0113368	-0.172591	0.16186	-0.0470153	-0.221198	0.148166	-0.0593803	-0.0694124	-0.0389144	-0.145008	0.0944936	-0.0978857	-0.212577	-0.108804	0.205184	-0.177885	-0.287208	0.023681	0.121749	0.130138	-0.254751	0.169884	0.158736	-0.204166	0.199968	-0.0502399	0.063293	-0.0199676	0.275642	0.0247471	-0.037969	-0.351725	-0.13221	-0.167549	-0.127882	0.0853326	-0.0213641	-0.285157	0.0905028	-0.0920252	0.244476	-0.135748	0.14669	0.077409
	TCGA.22.4604	-0.113124	-0.295922	0.375296	-0.0977566	0.064666	0.225099	-0.155706	-0.277117	0.292005	-0.179281	-0.214095	-0.282764	0.160797	0.230305	0.230021	0.000870925	-0.188764	-0.0645911	0.345859	0.333565	-0.296069	-0.135717	-0.182975	0.00507804	0.350585	0.0635199	-0.093916	0.228617	0.0801333	0.0811966	0.135297	-0.0709057	-0.0221297	-0.27329	0.0141945	0.472629	-0.102868	-0.180365	0.165301	-0.00389555	0.0868452	0.427886	-0.122093	0.073671	0.199103	0.310674	-0.261623	-0.322138
	TCGA.22.4605	-0.314708	0.141004	-0.596689	0.218562	0.32602	0.342294	0.342716	-0.0202893	0.485642	0.318162	0.162313	0.376068	-0.329689	0.369209	0.327471	0.358392	-0.69868	-0.297437	0.338055	-0.170314	-0.60209	0.211086	-0.235197	0.261472	0.322623	0.348527	0.377304	-0.595006	0.215847	0.480329	0.262719	0.233363	0.172465	0.111558	0.309838	0.378054	-0.44765	0.13391	0.429053	-0.0382996	0.171577	-0.019894	-0.0695934	-0.386848	-0.0856742	0.418568	0.10947	-0.203268
	TCGA.22.4607	0.383832	0.266864	0.0698424	0.0103214	-0.225337	-0.0260176	0.0923494	0.213585	0.0852213	0.115579	0.0138692	0.193433	-0.0201671	0.0486085	-0.160226	-0.119661	0.142658	0.0925262	-0.552016	-0.0332131	-0.236187	-0.15789	0.0205103	-0.238454	-0.0633785	-0.120438	-0.0821243	0.282144	0.0372966	0.0942334	-0.065871	-0.104145	-0.19492	0.218645	-0.200434	0.0562333	0.258401	-0.0156708	-0.240248	0.133987	-0.0252904	-0.106747	-0.0302558	-0.0592621	-0.458892	-0.0317706	0.0828238	-0.46408
	TCGA.22.4609	-0.53112	-0.221948	-0.586064	0.199514	0.336175	0.405634	-0.0492963	-0.275854	0.402068	0.0169613	0.300695	-0.294388	0.205573	0.392584	0.369835	0.283273	-0.544175	-0.291087	0.412892	0.343514	-0.374242	0.163536	-0.0173382	0.111403	0.471721	0.232786	0.289395	-0.628612	0.097611	0.41751	0.248953	-0.0176127	0.0162436	-0.250422	0.355905	0.392178	-0.447089	0.233848	0.43737	-0.135763	0.148735	0.442078	-0.0408682	-0.346801	-0.0280768	0.487352	-0.199853	0.0427239
	TCGA.22.4613	0.354103	0.186625	0.426506	-0.160705	-0.10208	-0.13301	-0.042398	-0.125695	-0.523271	0.139195	-0.184109	-0.171277	-0.16309	-0.0620483	-0.00247012	-0.375104	0.485482	0.20944	-0.435798	0.072695	0.308418	0.183226	0.119213	-0.273419	-0.194391	-0.339987	-0.263265	0.46013	-0.0735399	-0.257978	-0.315949	-0.383065	-0.0605931	0.122893	-0.325132	-0.511779	0.369758	-0.113221	-0.330825	0.124957	-0.144266	0.299767	-0.132305	-0.0447658	-0.368411	-0.0712753	0.148565	-0.259677
	TCGA.22.5471	0.333433	-0.02781	0.364966	0.0664632	-0.0825525	0.0542741	0.00372299	-0.0812692	-0.375477	-0.0973719	0.144452	0.163291	0.59728	-0.228937	0.00508725	-0.391257	0.231446	0.193276	-0.386587	0.487971	-0.0660104	-0.205295	0.0430973	-0.280488	0.129285	-0.114969	-0.206085	0.324217	0.0952371	-0.00492385	-0.103039	-0.0593877	0.0807964	-0.0405482	-0.471464	-0.134007	0.277967	-0.347682	-0.0629077	0.175461	0.0986482	0.391311	-0.321567	0.0476931	-0.0813537	0.116884	-0.0638543	-0.374547
	TCGA.22.5472	-0.256116	0.192731	-0.575237	0.192514	0.146834	0.229568	0.246211	-0.203093	0.129924	0.296265	-0.325047	0.0779213	-0.0357645	0.177967	-0.00914021	0.278259	-0.601282	-0.455593	0.00647013	-0.0731509	-0.47416	-0.125378	-0.157077	-0.234232	0.10229	0.271887	0.294202	-0.604079	0.266822	0.411449	0.22888	0.196747	0.204278	0.198048	0.268646	-0.244902	-0.24085	0.139639	-0.0695138	-0.145247	0.123721	-0.167885	-0.0146136	-0.497154	0.0929861	0.123544	0.103507	-0.0561021
	TCGA.22.5473	0.341278	0.0298065	0.392313	0.163503	-0.0468717	-0.250146	0.163626	0.344559	-0.272162	-0.0777272	0.228029	0.35634	-0.169016	-0.200377	-0.135404	-0.152564	0.11913	0.405539	0.231118	-0.24304	-0.0500179	0.00750344	0.144601	0.216883	-0.185585	-0.123711	0.0472164	0.369262	0.118072	-0.0934275	-0.108102	0.0897106	-0.0145892	0.140484	-0.111071	0.132005	0.182229	-0.0573631	-0.294374	0.106562	-0.0848224	-0.280389	0.0779037	0.212019	0.18823	-0.293673	0.244434	-0.284996
	TCGA.22.5474	-0.11544	0.0929969	-0.0789542	-0.0178942	0.155484	0.270017	0.122857	-0.0669374	-0.389017	0.269402	0.0661251	0.358425	0.645282	0.129758	0.155793	-0.334254	-0.386651	0.114906	0.128524	0.560305	-0.375674	-0.00777469	-0.0325441	-0.278255	0.334208	-0.0020672	0.0537523	-0.24153	-0.188317	-0.148041	-0.126017	0.0243297	0.0661316	0.0362629	-0.30277	-0.361828	-0.277056	0.0722692	-0.298821	-0.0583164	-0.0286627	0.42156	-0.0096818	0.100596	0.0675423	0.194467	0.123941	-0.187634
	TCGA.22.5477	-0.154203	-0.069398	0.159162	0.00473598	0.0197141	-0.202852	-0.0430189	-0.0106988	-0.37365	0.0428732	0.0732967	-0.0212047	-0.375186	-0.158222	-0.0534917	0.218441	0.438692	0.143344	0.396426	-0.364563	0.491458	0.0986499	0.183347	-0.00663486	-0.260775	-0.20643	0.0595252	0.0952801	-0.0945343	-0.317649	-0.190267	0.151681	0.144467	-0.0437376	0.179601	-0.363951	-0.00573647	0.0747824	-0.388989	-0.0384906	-0.0755953	-0.276081	0.222343	0.0227271	0.411169	-0.242973	0.09991	0.37351
	TCGA.22.5478	-0.0734016	0.0983198	-0.377856	-0.0133154	0.114795	-0.054933	0.125811	0.301759	0.366178	0.245901	0.307067	-0.206055	-0.387875	0.131872	0.0459472	-0.0899172	-0.360535	0.132055	0.0940605	-0.270164	-0.396534	0.111485	-0.0224002	0.227096	-0.132092	0.211918	0.0194478	-0.451217	-0.161231	0.236662	0.164224	-0.0363238	0.170287	0.254898	0.191775	0.364295	-0.243462	0.0583639	-0.239232	-0.156465	0.0277821	-0.212586	-0.136783	-0.0667363	0.0260493	-0.112164	0.181577	-0.159712
	TCGA.22.5479	0.379916	-0.00970089	0.531464	0.000910063	0.0116042	-0.25372	-0.0103248	-0.0609429	-0.275562	-0.201801	0.191731	0.368696	-0.0583325	-0.106936	-0.0943127	-0.321375	0.419019	0.374428	-0.073383	-0.0562439	0.329759	0.0932814	0.0154314	-0.146112	-0.262611	0.0195494	-0.100693	0.51523	-0.0998263	-0.207073	-0.171311	-0.268102	-0.0326583	0.0236074	-0.0925235	0.0104627	0.120593	-0.151095	-0.242394	0.119027	-0.0558686	-0.172954	-0.232995	0.307975	-0.0966145	-0.350674	0.119884	-0.10832
	TCGA.22.5480	-0.327184	-0.2133	-0.0418239	-0.177224	-0.074852	0.00905894	-0.185285	-0.280376	-0.0644344	-0.171105	-0.393888	-0.386947	0.628022	0.165173	0.170477	0.306165	-0.0506215	-0.314434	0.269429	0.498959	0.0929612	0.0375959	-0.0657192	-0.0970279	0.353523	-0.234937	-0.0531	0.148763	-0.0968972	-0.178592	-0.119253	0.187399	0.0559143	-0.240177	0.132592	0.0740383	-0.181841	-0.23396	0.289886	-0.0795302	-0.123586	0.447808	-0.19804	0.0631864	0.278626	0.192237	-0.227652	0.105585
	TCGA.22.5481	0.335438	0.200533	0.589725	-0.187938	-0.269337	-0.226807	-0.226825	0.036159	-0.388996	-0.0693154	-0.236216	0.1501	0.205308	-0.293294	-0.198288	-0.413426	0.578913	-0.0676252	0.1265	0.136167	0.473362	-0.138899	0.0146136	-0.231376	-0.290229	-0.107714	-0.293004	0.542904	-0.324358	-0.262005	-0.226974	-0.281362	-0.0662764	0.0548738	-0.339751	-0.428165	0.374492	-0.384919	-0.43983	-0.030606	-0.194158	0.0612092	-0.29172	0.139105	-0.120225	-0.416068	0.0369025	0.245148
	TCGA.22.5482	0.282483	-0.000762889	0.104264	0.159642	-0.0142954	-0.213869	0.0504324	0.200453	0.0990142	-0.0841953	0.228949	0.365222	-0.654761	-0.114437	-0.0924683	0.328954	-0.0637234	0.244891	-0.00946765	-0.520015	-0.15068	0.0179897	0.0577802	0.299331	-0.316827	0.0863898	0.100405	0.323627	0.255335	0.107295	0.205348	0.0156716	-0.0672164	0.0800292	0.13872	0.283664	0.0965948	-0.010982	0.0197331	0.160859	0.106074	-0.382427	0.106714	0.0940534	0.15155	-0.278634	-0.0104924	-0.0989609
	TCGA.22.5483	0.104664	-0.108657	0.229345	-0.170796	-0.193462	-0.0927683	-0.0566354	0.0128212	0.210449	0.0774552	0.162658	0.0515083	-0.383615	0.0833446	-0.0261856	0.0706881	0.511259	0.311992	0.0963883	-0.320279	0.420675	0.189608	0.019689	-0.24306	-0.202445	-0.125032	-0.164713	0.432653	-0.379919	-0.151139	-0.083231	0.0963265	-0.256598	-0.061892	-0.037989	0.347652	0.198727	0.144308	-0.41936	-0.0688722	-0.124529	-0.157734	0.225334	0.0846783	-0.0190775	-0.237386	-0.187821	0.219716
	TCGA.22.5485	0.126444	0.209295	0.416216	-0.000189559	-0.229672	-0.13839	0.185425	0.145666	-0.120967	0.104024	0.127404	0.470096	-0.395424	-0.191672	-0.0355901	-0.278305	0.295615	0.341877	-0.0327029	-0.349754	0.30915	0.0659156	0.0237192	-0.0213104	-0.166999	-0.0590269	-0.0345913	0.303691	0.0239959	-0.0726572	-0.119119	-0.214316	-0.168021	0.167285	-0.249988	-0.322227	0.196325	0.0311418	-0.400214	0.144785	-0.0915227	-0.369069	0.0911475	0.130875	0.129063	-0.281772	0.155902	0.127175
	TCGA.22.5489	-0.391633	-0.0832041	-0.274305	-0.079744	0.103471	0.259744	-0.297282	-0.260464	0.271533	-0.0908691	-0.131425	-0.346896	0.642209	0.18824	0.22714	-0.123514	-0.0153318	-0.184156	0.175	0.539451	0.0532819	0.258445	-0.267637	-0.0926205	0.456586	0.0335167	-0.109976	-0.188639	-0.269435	0.125685	0.124523	-0.0137453	0.0648052	-0.188752	0.167785	0.482251	-0.252524	-0.0634736	0.229209	-0.108844	0.0246099	0.439931	-0.309203	-0.185408	-0.243836	0.340969	-0.287453	-0.0489377
	TCGA.22.5491	0.602429	0.353919	0.507081	0.182052	0.0973084	-0.282065	0.228245	-0.0208548	-0.544039	0.217588	0.161711	0.0938615	-0.350366	-0.262728	-0.204524	-0.318297	0.334813	0.368779	-0.391653	-0.348175	0.128493	0.179764	0.242562	-0.365505	-0.270485	-0.304586	0.0438091	0.509335	0.206344	-0.331294	-0.318922	-0.232752	0.00574262	0.245034	-0.358111	-0.584936	0.357428	0.021363	-0.243882	0.193541	-0.0301607	-0.315801	0.0620301	0.193098	-0.303467	-0.307626	0.33093	-0.370352
	TCGA.22.5492	-0.06511	0.00854451	-0.582005	0.0695105	0.0321307	0.236496	-0.0123865	-0.124282	-0.148281	0.188926	-0.261165	-0.354255	0.470903	0.257924	0.113418	0.306837	-0.295201	-0.200581	0.0968799	0.387598	-0.0650593	-0.130803	0.17862	-0.0528103	0.35962	-0.143592	0.0461313	-0.490592	-0.0605164	-0.011885	-0.0468829	0.0822038	-0.00267194	-0.0554307	0.218651	-0.119395	-0.286466	0.160509	-0.0721683	-0.304945	0.175227	0.367826	-0.186403	-0.360177	0.0872142	0.311324	0.131775	0.118352
	TCGA.22.A5C4	0.189313	0.0607982	-0.108457	-0.0809731	-0.211838	-0.168371	0.0949038	0.208789	-0.0377832	0.314489	0.00286073	-0.377461	-0.599594	-0.0359387	-0.117769	0.0919267	0.139809	0.105413	-0.0658414	-0.429302	0.0232792	-0.0583463	0.0753156	0.0764617	-0.32243	-0.217235	-0.059969	-0.0644703	-0.175301	0.0219206	-0.0137965	-0.0559403	0.0524942	0.138776	0.0346096	-0.370896	0.0587219	-0.0515704	-0.315865	-0.118781	-0.0791862	-0.36136	0.179217	0.157401	0.0773033	-0.265888	0.170118	0.139466
	TCGA.33.4532	0.426846	0.324617	0.604636	0.149873	-0.239813	-0.374618	0.1562	0.253511	-0.390876	0.106813	0.107212	0.110917	-0.642162	-0.36092	-0.370062	-0.298367	0.524354	0.403923	-0.32229	-0.544923	0.430376	-0.0419531	0.123302	0.0198388	-0.431928	-0.207909	0.135357	0.592329	-0.0507569	-0.312943	-0.303347	-0.202162	0.0918023	0.212522	-0.256929	-0.555183	0.345164	0.0877379	-0.476341	-0.0319326	-0.303592	-0.412194	-0.198264	0.31181	0.00317592	-0.461651	0.302741	0.017901
	TCGA.33.4533	-0.236372	-0.186246	-0.391862	-0.0370643	0.0188313	-0.141949	-0.271346	0.0788961	0.181986	0.0223351	-0.172538	-0.345725	-0.501399	0.232336	-0.0599257	0.0840515	0.284812	-0.210525	0.331146	-0.412563	0.237173	0.576346	-0.161631	0.0908171	-0.274485	0.0142198	-0.0534176	0.146275	-0.318627	-0.175327	0.0113072	0.195037	0.177861	-0.213979	0.225096	0.471652	-0.0376013	0.0357961	-0.20889	0.071566	-0.0876131	-0.298389	0.193655	-0.0557485	0.270566	-0.181247	-0.198764	-0.0825194
	TCGA.33.4538	0.206091	-0.0526164	0.0992344	0.0566277	0.126955	-0.133661	0.0351381	-0.0666942	-0.380566	0.0141638	-0.0901823	0.140703	-0.243899	-0.262105	-0.119164	-0.191051	0.45302	0.312145	0.267971	-0.168177	0.431559	-0.0431383	0.116325	-0.102155	-0.0900554	-0.310242	-0.0493124	0.264648	0.067359	-0.289308	-0.239528	-0.0551812	-0.00498928	0.00159936	-0.150157	-0.384001	-0.0301419	0.168843	-0.00684361	0.074627	0.0191593	-0.28068	0.325621	0.214487	0.203298	-0.0905511	0.041079	0.25443
	TCGA.33.4547	-0.217049	0.0682736	-0.572961	0.116635	0.274866	0.0498289	0.0558153	-0.109395	0.161306	-0.0375595	0.172409	-0.133412	-0.371493	0.108098	-0.0835189	0.273003	-0.289096	-0.00862677	-0.0272152	-0.288302	-0.233438	-0.13329	0.0377426	-0.056583	-0.0387231	0.183698	0.125435	-0.283346	-0.0645772	0.304427	0.0323723	0.184995	-0.00891648	-0.00433399	0.357876	0.38638	-0.211927	0.291691	-0.172042	-0.16397	-0.0036292	-0.0544475	0.302166	-0.034298	0.17818	0.152499	-0.00330028	-0.0508878
	TCGA.33.4566	0.40942	-0.0815999	0.403067	-0.0493048	-0.075272	0.237374	0.0683155	-0.0128353	0.0565568	-0.117572	-0.139807	0.165398	0.598134	-0.0421428	-0.0652551	0.0241818	0.333129	0.0974935	-0.307746	0.50198	0.168157	0.146015	-0.206426	-0.200725	0.287108	-0.352646	-0.11318	0.499527	-0.0668376	0.0346965	-0.221991	-0.28692	-0.302504	0.088514	-0.207691	-0.135861	0.207144	0.0525112	0.252073	0.0510111	0.113336	0.369983	0.0510516	-0.0213749	-0.280848	0.19348	0.124993	-0.214113
	TCGA.33.4582	0.572145	0.245071	0.397861	-0.103428	-0.345469	-0.207913	0.00567274	0.240927	-0.361012	0.0561695	0.165252	0.0840662	-0.226312	-0.332076	-0.311114	-0.233211	0.434256	0.422786	-0.518633	-0.328463	0.239247	0.224621	0.172535	0.0317086	-0.416024	-0.278773	-0.246732	0.58732	-0.132457	-0.369191	-0.367641	-0.142387	-0.0570193	0.280854	-0.319349	-0.393249	0.332141	-0.0351309	-0.383581	-0.0163211	-0.214634	-0.411646	0.364888	0.342317	-0.188712	-0.449114	0.272291	-0.297368
	TCGA.33.4583	0.504369	-0.0350763	0.395186	0.0411997	-0.325957	0.0276946	-0.00117372	0.111671	-0.366202	-0.0893248	0.0869256	0.39206	0.508868	-0.206882	-0.161212	-0.153181	0.484449	0.480959	-0.182067	0.284362	0.340959	0.280443	0.144422	-0.0541097	-0.188419	-0.342409	-0.138856	0.582436	0.132127	-0.240657	-0.287075	-0.342411	-0.154225	0.0552318	-0.345606	-0.463058	0.228704	0.00338915	0.0339032	0.228331	0.0423022	-0.16329	0.063145	0.249762	-0.306439	-0.101882	0.0369626	-0.168188
	TCGA.33.4586	0.0966768	-0.0189604	0.172605	-0.00721497	-0.0489373	-0.190702	0.0691483	0.225164	-0.151729	-0.0156557	0.0692082	0.396329	-0.551454	-0.194426	-0.170018	-0.00481366	0.201798	0.352448	0.0847196	-0.445995	0.229042	0.206164	0.169554	0.0441913	-0.18072	-0.0605451	-0.00849346	0.296284	0.0243659	-0.057484	-0.027347	0.13986	-0.131735	0.0700546	0.0283055	0.141711	0.212632	0.243402	-0.0845329	0.190889	-0.0498209	-0.425003	0.321851	0.308698	-3.49502e-05	-0.246769	-0.0467133	-0.021663
	TCGA.33.4587	-0.204889	0.0831819	0.268168	-0.0759726	-0.0515577	-0.259663	-0.298148	0.083437	-0.222222	0.0975678	-0.257428	-0.324897	-0.260781	-0.23101	-0.32947	-0.0361904	0.607188	-0.0568778	0.0950887	-0.359855	0.550394	0.103777	0.0206215	0.0282178	-0.44204	-0.0482491	-0.0320529	0.314818	-0.337622	-0.316756	-0.16585	0.22712	0.039341	-0.148866	-0.0466097	-0.352008	0.315853	0.012575	-0.455946	-0.186936	-0.253838	-0.401713	0.0524541	-0.172998	0.270373	-0.460719	-0.0512488	0.433459
	TCGA.33.4589	0.512621	0.161522	0.0513109	0.00755565	-0.235431	0.213051	0.316069	0.125215	-0.103857	0.142655	0.0457665	0.318994	0.532935	-0.103722	-0.0919447	-0.214875	-0.00712751	0.267146	-0.447357	0.420176	-0.205352	0.218583	0.03109	-0.0685183	0.157103	-0.395736	-0.335441	0.476979	0.0172263	0.326487	-0.269244	-0.304985	-0.255658	0.14496	-0.423041	-0.180052	0.209082	-0.0416489	0.0245607	0.12117	0.031889	0.287041	0.189922	-0.0329519	-0.489302	0.16713	0.306004	-0.450883
	TCGA.33.6738	0.249163	0.258845	-0.113632	0.0573911	-0.206459	-0.060386	0.323482	0.265335	-0.191819	0.278365	0.0855695	0.270771	-0.296691	-0.19393	-0.159164	-0.12416	-0.211397	0.2357	-0.276437	-0.243657	-0.224854	0.104056	-0.0630291	-0.0975395	-0.0955771	0.0583529	0.0133746	0.0669178	-0.0166968	0.0288976	-0.207392	0.109431	0.0492854	0.226655	-0.12843	-0.42362	0.159493	0.00945846	-0.33734	0.0609923	-0.0889422	-0.202726	0.0874636	0.0677248	-0.239716	-0.283323	0.319862	-0.268148
	TCGA.33.A4WN	0.421363	0.117741	0.266032	0.0601331	0.0486042	-0.264625	0.048911	0.208467	-0.394189	0.155028	0.30374	0.295507	-0.474233	-0.262581	-0.136694	-0.265335	0.217165	0.288358	-0.167855	-0.477883	0.153707	-0.177907	0.212734	-0.0254066	-0.450923	0.0210717	0.144168	0.255773	-0.0257628	-0.266253	-0.0222168	0.0514273	0.0772747	0.129894	-0.129782	-0.420291	-0.121035	0.100501	-0.408413	-0.0767704	-0.0926689	-0.376873	0.118102	0.162161	-0.0659176	-0.408248	0.121689	0.251684
	TCGA.33.A5GW	0.486292	0.380592	0.330118	0.348229	0.229696	-0.237033	0.26764	0.2742	-0.33947	0.251739	0.131316	0.494424	-0.346137	-0.30243	-0.278225	-0.219503	-0.234519	0.243398	-0.225745	-0.375841	-0.145874	0.245821	0.141508	-0.103952	-0.343112	-0.104346	0.302581	0.232567	0.176983	-0.161914	-0.182163	0.233567	0.164506	0.365126	-0.0505396	-0.489352	0.162498	0.214225	-0.28917	0.184558	-0.145763	-0.524794	0.322296	0.0108009	-0.061641	-0.408843	0.354365	-0.214161
	TCGA.33.AAS8	0.212959	0.0653902	0.412237	0.077302	0.0917197	-0.237132	0.188488	0.159887	-0.239992	0.138072	0.254561	0.368092	-0.519671	-0.291822	-0.107263	-0.21094	0.0433342	0.221262	-0.0117006	-0.463906	-0.0401086	0.37358	0.114404	-0.0119242	-0.34699	-0.0776435	-0.0484352	0.316339	0.123164	0.0345755	-0.150949	-0.0194649	0.0784629	0.0308695	-0.307314	-0.467789	0.406167	0.0158968	-0.322229	0.142778	-0.106118	-0.437183	0.0700128	0.38955	0.226938	-0.396013	0.125885	-0.102037
	TCGA.33.AASB	0.424247	0.139028	0.312108	0.162255	-0.163961	-0.120639	0.255694	0.301873	0.0228789	0.0859791	0.123642	0.391958	-0.470943	-0.299396	-0.274745	-0.144173	-0.0216647	0.232301	-0.00450121	-0.469497	0.0329131	0.120868	-0.160399	0.179617	-0.360087	-0.0323364	0.198849	0.217966	-0.0578799	0.0532374	-0.206196	-0.132536	-0.0746473	0.220384	-0.273308	-0.427921	0.185283	0.0758111	-0.0423543	0.310452	-0.173528	-0.491665	0.180592	0.445078	0.151048	-0.334984	0.219584	0.0197263
	TCGA.33.AASD	0.062868	0.0788763	-0.240904	-0.0753179	-0.0118926	-0.0340835	0.0422503	0.0759752	0.257572	0.0380584	0.233398	0.365377	0.193722	-0.178055	-0.0534946	0.352261	-0.0342572	0.0739738	-0.187201	-0.162951	0.0748286	0.00803757	-0.0114806	0.174406	-0.178658	0.0136336	-0.0760371	-0.102103	0.207342	0.0221433	0.0218021	0.210743	-0.0154089	0.0529156	0.0187667	0.0570788	0.0990278	0.112959	0.159096	-0.0174242	0.150453	-0.35081	0.187437	-0.117667	0.139943	-0.183361	0.105096	0.238712
	TCGA.33.AASI	0.29909	0.0179018	0.364785	0.105132	-0.0780531	-0.0430628	0.0524656	-0.115259	0.0227366	-0.194505	-0.281713	-0.148586	0.453137	-0.0515821	-0.124587	0.0365099	0.329802	-0.193053	-0.343153	0.323546	0.279192	-0.16889	-0.0140891	-0.31706	-0.14742	-0.0672826	0.102544	0.368877	0.00925108	0.0877362	0.0403799	-0.228625	-0.0380049	-0.0627674	-0.236682	-0.407639	0.168455	-0.180255	-0.134883	-0.0635011	-0.0567992	0.151264	-0.249582	0.183137	-0.130525	-0.102949	-0.0176207	-0.0254294
	TCGA.33.AASJ	0.306396	-0.0114872	0.648328	0.120152	0.00591227	-0.269418	-0.00159904	0.0554851	-0.51455	-0.138886	0.34833	0.147674	0.107496	-0.368717	-0.211701	-0.25951	0.635836	0.346684	-0.00169225	-0.133416	0.556091	-0.240851	0.0355637	-0.204176	-0.270859	-0.291979	0.0175544	0.543604	0.215428	-0.3372	-0.240098	-0.343129	0.00579958	-0.0246495	-0.311547	-0.558741	0.269735	-0.0334836	0.0406458	0.181307	-0.0158281	-0.284877	-0.17937	0.154089	-0.00277349	-0.341797	0.0791761	0.284496
	TCGA.33.AASL	0.400286	0.0975638	0.00144275	0.0726322	-0.0803971	-0.0885132	0.0574714	0.0639226	-0.477714	-0.0225737	0.289817	0.252387	0.492019	-0.196059	-0.101553	-0.177815	0.124963	0.233533	0.141222	0.276196	0.166418	0.128771	0.138397	-0.0874764	-0.0547336	-0.188572	-0.0535915	0.215067	0.128134	-0.22292	-0.138085	0.0192688	0.0455273	0.0120126	-0.345416	-0.417466	0.0863151	-0.214272	0.0162896	0.251227	-0.16964	-0.148942	-0.218392	-0.0614572	-0.145415	-0.122199	0.167104	-0.0739472
	TCGA.34.2596	0.00137845	-0.113221	-0.239472	-0.0816036	0.0461586	-0.144128	0.0404295	-0.0828834	0.0399958	-0.0135392	-0.201784	0.290876	-0.30151	-0.107912	0.00459767	0.115839	-0.0189289	0.0189308	0.201308	-0.288832	0.0033263	0.488432	0.151082	-0.0909125	-0.166963	0.174233	-0.00616804	-0.162225	-0.0667479	-0.176874	-0.00824301	0.0872004	0.201374	0.146414	0.153254	0.0406037	-0.329037	-0.105106	-0.335242	0.030227	-0.144907	-0.170188	0.158697	-0.00767238	0.189056	-0.151667	-0.038123	0.122416
	TCGA.34.2600	0.139019	0.13415	-0.0634959	0.13584	0.100289	-0.240403	-0.105031	-0.164785	-0.288105	0.128539	-0.0890005	-0.0953498	-0.375095	-0.162015	-0.17733	0.202401	-0.241496	-0.379906	-0.260388	-0.345828	-0.0806863	0.17063	0.0436879	0.00325987	-0.457081	0.081772	0.159712	0.0441153	0.191905	-0.106961	0.0618931	0.456221	0.255199	0.0835831	0.00690717	-0.487444	0.119066	-0.0736751	0.00948028	0.186426	-0.103709	-0.368137	-0.102971	-0.0686898	0.266683	-0.345041	0.0519729	0.0282993
	TCGA.34.2608	-0.172595	0.120096	-0.663804	0.0425166	0.185849	0.333302	0.267056	-0.176223	0.52357	0.276753	-0.238254	0.0997609	-0.164562	0.430758	0.205652	0.313635	-0.755726	-0.406179	0.184444	0.164214	-0.682139	0.152179	-0.148526	-0.152143	0.348092	0.292651	0.121646	-0.572339	-0.0190523	0.487251	0.328228	0.146534	-0.0427257	0.064618	0.329976	0.584236	-0.385556	0.110643	-0.0786418	-0.217627	0.111279	0.417035	0.171222	-0.343021	-0.180227	0.418308	0.0388175	-0.422221
	TCGA.34.5231	-0.233575	-0.0661511	0.549182	-0.046229	-0.278181	-0.233672	-0.213781	-0.228973	-0.19065	-0.102422	-0.133114	-0.329866	0.367306	-0.279947	-0.205085	-0.357692	0.550748	0.0133321	0.279887	0.182839	0.475413	0.221038	0.126821	-0.331022	-0.127814	-0.0612187	-0.234948	0.275031	-0.252961	-0.28305	-0.100272	-0.068008	0.161868	-0.150695	-0.0672715	-0.260654	0.24237	-0.236061	-0.320695	-0.0971323	-0.163918	0.00215393	-0.0595054	0.302661	0.00650766	-0.1563	-0.227075	0.261395
	TCGA.34.5232	0.0352057	0.157156	-0.361718	0.116682	0.20203	0.225979	0.154069	-0.250738	-0.428812	-0.07179	-0.0673211	-0.0977876	0.513612	0.0621238	0.182288	-0.179832	-0.241218	-0.0606905	-0.0585279	0.430517	0.0289823	-0.200253	0.145942	-0.0603912	0.260711	-0.149107	0.090727	-0.169929	0.0503359	0.0276719	-0.0757525	-0.0847581	0.091019	-0.0952811	-0.178572	-0.454116	-0.255797	-0.0316982	0.400593	0.0524659	0.110787	0.426916	-0.134286	-0.0752013	-0.179993	0.329856	0.0986369	-0.12145
	TCGA.34.5234	0.405292	0.150745	-0.519621	-0.0532298	-0.370151	0.319057	0.245508	-0.224994	0.184097	0.222433	-0.167887	0.114516	0.49978	0.334281	0.0882562	-0.137936	-0.529663	-0.247927	-0.490403	0.436061	-0.601696	0.166399	-0.18976	-0.24937	0.299679	0.0360863	-0.228663	-0.141058	0.0982553	0.353582	-0.221576	-0.147219	-0.0560138	0.208877	-0.253728	0.27253	0.0967221	-0.201697	0.094322	-0.0480545	0.101405	0.426021	-0.155033	-0.225916	-0.498899	0.285236	0.285802	-0.610754
	TCGA.34.5236	-0.127349	-0.150342	0.0664347	-0.16571	-0.105927	0.100752	0.032249	-0.0431398	0.348096	-0.0793888	0.12683	-0.0653079	-0.465599	0.148314	0.10224	0.202125	-0.255906	0.125153	0.308348	-0.371852	-0.156683	-0.0286476	-0.206542	0.00680079	-0.101404	0.202914	-0.0024384	-0.0439944	-0.0252171	0.251008	0.202944	0.288405	-0.0663671	-0.00838107	0.224926	0.596836	-0.193469	-0.00440493	-0.0330188	0.0979699	-0.0151356	-0.101374	-0.305631	-0.0287422	0.251682	-0.00304784	-0.0974094	-0.173595
	TCGA.34.5239	-0.530927	-0.306446	-0.205072	-0.0470693	0.259397	0.191697	-0.201378	-0.360716	0.466804	-0.0742244	-0.323259	-0.461458	0.310551	0.156606	0.116145	0.293663	-0.10052	-0.472221	0.23224	0.331415	0.0369049	0.0802365	-0.118591	-0.260236	0.329123	0.266329	0.0449341	-0.292371	-0.300735	0.175462	0.308196	0.0138303	0.0952083	-0.22233	0.347878	0.498165	-0.257963	-0.00456374	0.00285838	-0.256594	0.0639172	0.443983	-0.203199	-0.384252	0.114703	0.199413	-0.298067	0.225105
	TCGA.34.5240	0.449176	0.130072	-0.154408	-0.0821378	-0.331021	-0.176135	0.0591866	0.101969	-0.301678	0.141878	0.317556	0.365001	-0.2566	-0.0889418	-0.140382	-0.12296	0.324822	0.29092	-0.386313	-0.251011	-0.0983949	0.248902	0.0768619	-0.0845958	-0.27046	-0.210379	-0.169739	0.419183	-0.0772625	-0.107528	-0.294399	-0.148351	-0.268628	0.186381	-0.101671	-0.127925	0.370591	0.00650557	-0.331253	-0.0178947	-0.00873439	-0.242454	0.479703	0.18304	-0.366238	-0.262368	0.263004	-0.305175
	TCGA.34.5241	0.409671	0.151243	-0.458469	-0.117028	-0.171337	0.27503	0.166193	0.085697	0.326449	0.171504	0.16799	0.0897896	0.43585	0.248419	0.0859268	-0.137144	-0.338257	0.111918	-0.394645	0.399078	-0.491753	-0.142803	-0.0136634	0.14398	0.257062	0.0838815	-0.306147	0.0157301	-0.00415252	0.315996	-0.0965771	-0.28578	-0.133224	0.264113	-0.240254	0.323444	0.00524891	0.118628	0.129247	-0.0326163	0.178843	0.3594	-0.0508262	-0.175056	-0.443677	0.305544	0.29606	-0.471549
	TCGA.34.5927	-0.449464	-0.112233	0.395994	-0.0903098	0.167751	-0.302977	-0.251065	-0.0478209	-0.190006	0.0129609	-0.167883	-0.389443	-0.47718	-0.105673	-0.21393	-0.00146582	0.400218	-0.0236307	0.392157	-0.444561	0.457899	0.314986	0.0142827	-0.131984	-0.388081	0.0803406	0.0631235	0.179436	-0.28009	-0.3175	-0.0953687	0.214023	0.292256	-0.307317	0.185754	-0.272327	0.118227	0.0278132	-0.369363	-0.0919244	-0.155723	-0.348468	0.0659486	0.0614137	0.200084	-0.368196	-0.172108	0.340077
	TCGA.34.5928	-0.437026	-0.108159	-0.226952	-0.133982	0.220581	0.284083	-0.164189	0.0765134	0.565914	-0.135387	-0.094488	-0.440972	0.0920991	0.264638	0.221301	0.323518	-0.505732	-0.145392	0.451314	0.200595	-0.426482	0.214298	-0.144052	0.29723	0.2731	0.17568	0.102039	-0.316694	-0.231604	0.347016	0.306898	0.0256521	0.0101766	-0.161943	0.350379	0.653734	-0.411315	0.121024	0.236541	0.0565371	-0.0162327	0.183934	0.263922	0.106895	0.160089	0.305244	-0.375645	-0.0444328
	TCGA.34.5929	-0.272766	-0.135277	0.0943902	-0.0842263	0.0957554	-0.0533732	-0.205929	-0.135606	0.110134	0.106662	-0.20738	-0.402183	0.528039	-0.111104	-0.0456431	-0.122075	0.0241211	-0.0265279	0.332182	0.329978	0.11706	0.312274	0.115837	-0.197781	-0.0575712	0.106509	-0.154476	0.0454452	-0.132749	-0.143647	0.0331719	-0.0787803	0.283243	-0.169691	-0.102395	-0.09426	0.0114456	-0.164369	0.0145332	-0.0691144	-0.0462677	-0.0860282	-0.16103	0.0850557	0.253278	-0.0112037	-0.23464	0.0989788
	TCGA.34.7107	-0.0908504	-0.169813	0.373302	-0.0255612	0.270063	-0.131502	-0.178106	-0.214631	0.151815	-0.00615413	-0.324226	-0.0188566	0.000249132	-0.152621	-0.106705	0.168891	0.386211	-0.1831	0.416944	-0.129856	0.451054	0.0175335	-0.110516	-0.198256	-0.133029	0.209257	-0.00962563	0.0292823	0.00662881	0.136535	0.234294	0.0196255	0.0710108	-0.0370501	0.251341	0.337371	-0.113306	-0.185089	-0.336764	-0.103132	-0.00966638	-0.248311	-0.288305	-0.0879997	0.234361	-0.176232	-0.126187	0.374185
	TCGA.34.8454	-0.465847	-0.0531021	-0.439347	0.022009	0.0084929	0.344889	0.201569	-0.325195	0.29178	0.18986	-0.121534	-0.280817	0.529814	0.144851	0.157511	0.26369	-0.00519321	-0.311942	0.046562	0.482508	0.167546	-0.159408	-0.021951	-0.200725	0.423642	0.00479639	-0.0506724	-0.422318	-0.07075	0.341405	0.149532	0.11392	0.0293635	-0.0285749	0.0653244	0.105668	-0.316239	-0.147761	0.344993	-0.14435	0.134204	0.4469	-0.294131	-0.319151	0.0842494	0.379576	-0.102605	0.151895
	TCGA.34.8455	-0.306925	-0.00136433	-0.0996606	0.0380211	-0.104057	0.0298282	0.0595402	-0.0656001	0.302853	-0.163219	-0.125454	-0.0079057	0.31956	0.0941737	0.0462731	0.429553	-0.28947	-0.294979	-0.137698	0.129704	-0.178109	-0.31634	0.0295755	0.0384845	0.253879	0.257908	0.165889	-0.364688	0.281605	0.22683	0.26015	0.120417	-0.0756654	0.103123	0.248606	0.365398	-0.262275	0.184823	0.138839	-0.197543	0.178964	-0.195139	0.0726129	-0.158565	0.151094	-0.00959537	-0.02729	0.2174
	TCGA.34.8456	-0.275975	0.0029893	-0.126168	0.00971242	-0.0553889	-0.323981	0.12073	-0.0499163	-0.0906167	0.202251	-0.337187	-0.265368	-0.295435	-0.00972335	-0.038575	0.0782001	-0.186291	-0.345404	0.498474	-0.302779	-0.138215	0.388848	-0.0860125	0.131358	-0.277694	0.238207	0.0480879	-0.323731	0.0947442	-0.258762	0.0832262	0.166817	0.22178	-0.130167	0.176647	-0.116698	0.105738	-0.210544	-0.403996	-0.229068	-0.0809321	-0.32322	-0.179983	-0.0766378	0.422327	-0.310402	-0.0578493	0.117361
	TCGA.34.A5IX	0.136183	-0.0937557	0.455957	-0.0863685	-0.0783812	0.00526559	-0.142818	0.118144	-0.0702457	-0.255812	-0.0165378	0.0762235	-0.399978	-0.0921349	-0.0613108	0.129698	0.226337	0.0974497	-0.12581	-0.281308	0.284956	-0.0869362	0.0221819	0.0332019	0.0419931	-0.18437	-0.100735	0.375287	-0.0490755	0.0150015	0.140689	0.0687587	-0.33091	-0.151478	-0.0287624	-0.0637344	0.00265022	-0.0290417	0.3353	0.0798035	-0.053808	-0.0174942	0.193981	0.296716	-0.272637	0.123136	-0.258165	0.318617
	TCGA.37.3783	0.499782	0.221436	-0.0267633	-0.0784832	-0.326212	0.180502	-0.0396075	-0.00416634	-0.0182468	0.0446498	0.16732	0.17141	0.486841	0.0516221	0.0340644	-0.105118	0.202839	0.164392	-0.574217	0.445226	-0.0615707	-0.107785	-0.0604021	-0.0913629	0.24623	-0.372343	-0.268185	0.367476	0.0956873	-0.0937139	-0.368461	-0.229344	-0.232976	0.204615	-0.365732	-0.147784	0.133357	-0.0257418	0.418954	0.195261	0.183547	0.366411	0.00657767	0.0240531	-0.450874	0.306104	0.25176	-0.459238
	TCGA.37.3789	0.0933174	-0.215152	0.234759	0.00306595	-0.352249	0.248963	-0.224393	-0.0399365	-0.095944	-0.20452	-0.0418515	-0.219601	0.471469	0.141101	0.108501	0.295149	-0.141047	0.143473	-0.388936	0.369407	-0.098335	0.129123	-0.00394804	0.020738	0.204377	-0.269851	-0.100482	0.288026	0.193577	-0.0310591	-0.142474	0.0457131	-0.100732	-0.18835	-0.199058	0.0179182	0.0110408	0.104955	0.399707	0.150718	0.13003	0.327968	0.0108538	0.336015	-0.340108	0.363446	-0.289158	-0.325826
	TCGA.37.3792	-0.181476	-0.283511	-0.123762	-0.205069	-0.187947	0.385801	-0.0274636	-0.0677551	0.0248044	-0.244996	-0.127475	-0.191375	0.727587	0.275108	0.25887	-0.119596	0.243441	0.124628	-0.445863	0.678778	-0.0292421	0.0260958	-0.153463	0.00599711	0.577726	-0.288177	-0.295269	0.0506715	-0.0187595	0.00281192	-0.15687	-0.245682	-0.253765	-0.221058	-0.202721	0.0663256	0.139345	-0.0606952	0.571931	0.138465	0.192188	0.518942	0.0423496	0.036299	-0.573762	0.519086	-0.224505	-0.30993
	TCGA.37.4129	0.467408	0.166439	-0.562655	-0.189914	-0.212291	-0.201208	0.0718483	-0.066796	-0.0157177	0.275657	-0.110754	-0.148148	-0.423552	-0.0247539	-0.313022	-0.059039	-0.533246	-0.335027	0.296323	-0.447712	-0.534555	0.494024	-0.155436	-0.156601	-0.401878	0.304198	-0.0969005	-0.280747	-0.15279	-0.0608187	-0.081394	0.104973	0.260557	0.312074	0.0453286	-0.302317	0.205418	-0.138126	-0.397519	0.0467518	-0.20615	-0.439748	0.310357	-0.168125	0.0231016	-0.450397	0.228552	-0.302174
	TCGA.37.4130	0.507564	0.177023	0.0767404	-0.199959	-0.350585	0.26659	0.262583	-0.11239	-0.0923401	0.327576	-0.0536759	0.141435	0.0894801	0.0673549	-0.0181018	-0.402289	0.227962	-0.0297235	-0.455812	0.2438	-0.0824736	0.291177	-0.120989	-0.255903	0.119171	-0.345846	-0.401607	0.34423	-0.247566	0.220183	-0.349628	-0.302616	-0.216221	0.275488	-0.364905	-0.384863	0.255774	-0.215569	-0.203874	0.041213	-0.0799368	0.438634	-0.165053	-0.0287866	-0.346603	-0.00264052	0.297122	-0.414845
	TCGA.37.4132	0.385248	-0.00430277	0.165167	-0.175959	-0.466664	-0.0227312	0.00800529	-0.000765958	0.0706855	-0.00376853	-0.122578	-0.0338334	0.318917	0.0930931	-0.0611048	-0.100643	0.393538	0.141614	-0.40612	0.209547	0.0566632	0.33738	-0.0985115	-0.118938	-0.0538864	-0.180245	-0.358938	0.476859	-0.243245	-0.313625	-0.34735	-0.478632	-0.134927	0.13182	-0.350645	-0.223166	0.333462	-0.154334	-0.186126	0.189163	-0.0861907	0.278467	0.0597684	0.200073	0.000447788	-0.0823194	0.104622	-0.436464
	TCGA.37.4133	0.522209	0.301065	-0.0185544	-0.0697457	-0.19475	-0.0627467	0.286753	0.271058	-0.325291	0.252375	0.327453	0.417641	0.0164361	-0.140806	-0.137262	-0.316813	0.136323	0.332222	-0.455651	0.0704778	-0.251916	-0.0569106	0.00189987	-0.00484938	-0.0164628	-0.295121	-0.161127	0.342525	-0.0139606	-0.185451	-0.343624	-0.170579	-0.119414	0.313408	-0.260215	-0.325611	0.301128	0.184432	-0.132091	0.0996367	0.0688758	0.0968029	0.157141	-0.0451388	-0.493312	-0.10736	0.434007	-0.484918
	TCGA.37.4135	0.506266	0.239182	0.249299	-0.147977	-0.426897	-0.152154	0.0471173	0.236601	-0.344822	0.119427	0.0909397	0.313033	-0.145554	-0.207066	-0.261761	-0.343529	0.381958	0.199822	-0.572196	-0.0977977	0.0528998	0.162407	-0.078626	0.0270161	-0.243928	-0.174547	-0.31401	0.460501	-0.1246	-0.116118	-0.375499	-0.129648	-0.16495	0.146378	-0.385093	-0.248065	0.369608	-0.0880284	-0.308724	0.119949	-0.12379	0.0883047	0.10795	0.103678	-0.444399	-0.268359	0.316084	-0.388758
	TCGA.37.4141	0.323848	0.162791	-0.0697466	-0.182506	-0.439984	-0.0941361	-0.0621276	-0.0978231	-0.233763	0.110392	0.0762854	-0.150566	-0.048216	0.0859191	-0.114164	0.0123845	0.396661	0.0870678	-0.199404	-0.0787691	0.169041	0.209752	-0.112084	-0.281131	-0.113972	-0.0886917	-0.30059	0.33537	-0.27536	-0.214647	-0.259459	-0.309512	-0.0277587	0.0382847	-0.2507	-0.239877	0.323332	-0.0578046	-0.294914	0.00250363	-0.0373317	0.0834806	0.110255	0.13814	0.0698626	-0.278713	0.119066	-0.280884
	TCGA.37.5819	0.52173	0.194322	0.301887	-0.0439215	-0.418449	-0.0756119	0.239395	-0.043336	-0.158599	0.137524	-0.0117562	0.259491	-0.387932	-0.0679678	-0.136225	-0.18859	0.294666	0.178743	-0.497834	-0.36348	0.108684	0.506968	-0.0938901	-0.216162	-0.321742	-0.00451853	-0.138453	0.318281	-0.314544	0.188905	-0.302687	-0.198053	-0.0109544	0.261358	-0.378293	-0.3385	0.318649	-0.211233	-0.492479	0.0607129	-0.338304	-0.193235	0.0252402	0.174106	-0.367255	-0.395441	0.268794	-0.230766
	TCGA.37.A5EL	0.0705408	0.0786923	0.303321	0.0677851	0.246084	-0.124889	-0.0257629	0.174899	0.0183651	0.105168	-0.0646365	-0.0507191	-0.00834745	-0.256057	-0.0517367	-0.246279	0.195154	0.0122671	0.00399036	-0.0679334	0.0987906	0.127561	-0.0912023	0.214851	-0.324401	0.147103	0.10274	-0.156711	0.243722	-0.0639682	0.0267698	-0.0195688	0.245858	-0.0412449	-0.106656	-0.157647	0.0018166	-0.0260548	0.188936	0.116847	0.0586552	-0.295914	-0.180373	-0.064863	0.24904	-0.164192	0.0755668	0.0585631
	TCGA.37.A5EM	-0.454101	-0.41761	-0.368909	-0.0410621	-0.0540124	0.149769	-0.223324	-0.143333	0.403245	-0.304733	-0.0610273	-0.184477	0.397104	0.247434	0.241541	0.284827	0.363525	-0.227507	0.22004	0.221526	0.41956	-0.227146	-0.053939	-0.0170135	0.200087	0.113076	-0.103408	-0.268727	-0.0250053	0.17861	0.21168	0.435618	0.0493895	-0.35736	0.231634	0.541057	-0.253595	-0.292972	0.348675	0.0750887	0.13313	0.226899	-0.449791	-0.218903	0.266023	0.32211	-0.387637	0.283774
	TCGA.37.A5EN	0.131489	-0.0380859	0.362481	0.0224105	0.0666968	-0.337473	-0.104339	-0.100904	-0.445157	0.0876424	-0.223917	-0.136435	-0.214878	-0.150982	-0.266493	-0.26646	0.290548	-0.295939	0.323446	-0.260383	0.290152	0.289692	-0.144092	-0.215781	-0.41329	0.108648	-0.0218413	0.189368	-0.0514032	-0.3009	-0.151118	0.0176754	0.350361	-0.178874	-0.0910174	-0.421709	0.23301	-0.204356	-0.413598	0.0378217	-0.219066	-0.214383	-0.231793	0.00677819	0.00712828	-0.427509	-0.00617583	0.00113887
	TCGA.39.5011	0.192213	0.0602384	-0.336741	-0.0226583	-0.0170147	0.320749	0.206703	0.0947668	-0.0312721	0.124341	0.169416	0.379934	0.516158	-0.0594146	0.0598758	-0.178713	-0.212672	0.193309	-0.467772	0.494854	-0.321255	-0.125655	-0.0450262	-0.124933	0.409611	-0.212001	-0.124391	-0.157718	-0.0643008	0.0543139	-0.288352	-0.113403	-0.187548	0.23171	-0.210183	-0.275972	0.0509185	-0.0306897	0.0417748	0.095844	0.0045581	0.498211	-0.0525667	-0.164466	-0.373737	0.343098	0.262667	-0.329009
	TCGA.39.5016	0.388224	-0.027247	0.292453	-0.155601	-0.00407029	0.0105163	0.134444	-0.167928	-0.370629	-0.00991219	0.0936127	0.455244	0.463599	-0.150604	0.062126	-0.232414	0.0486012	0.218233	-0.113126	0.397647	-0.0964843	-0.0135312	0.232627	-0.33325	0.106784	-0.362695	-0.110892	0.295909	0.0745753	-0.346397	-0.262312	-0.0164348	-0.157222	0.153504	-0.143455	-0.496217	0.0699967	-0.0690517	-0.203785	-0.0215501	-0.111225	0.336785	0.203431	0.155912	0.142406	-0.0028684	0.256637	-0.20284
	TCGA.39.5019	-0.050989	0.00142415	-0.00190067	0.144213	0.0591906	0.00856673	0.0481613	0.0650189	0.185655	0.0188621	-0.0458186	-0.372808	-0.422867	0.19467	0.0609859	-0.0699349	0.0960912	0.256301	0.397155	-0.248792	-0.166069	0.245271	-0.0438249	0.145127	-0.0910119	-0.00319416	-0.0716362	0.219268	0.121287	0.142893	-0.121009	0.00969291	0.0119659	-0.0762273	-0.169485	0.361458	-0.0386005	-0.00720296	0.00213323	0.128557	-0.0277007	-0.0624695	-0.155029	0.153972	0.120764	-0.0232056	-0.069495	-0.368211
	TCGA.39.5021	0.0588707	-0.00386138	0.392128	-0.102528	-0.354614	-0.0514914	0.0401177	0.0828356	-0.157687	-0.0661145	0.091323	0.183322	-0.201791	0.0305888	-0.00581295	-0.216128	0.457527	0.291072	0.0457132	-0.0996815	0.208982	0.272397	-0.127415	-0.281654	-0.0724936	-0.166027	-0.227503	0.432621	-0.258509	-0.166002	-0.292812	-0.0205395	-0.019395	-0.0600019	-0.312296	-0.0981992	0.256423	-0.181789	-0.361023	0.135461	-0.106591	0.225961	-0.000912864	0.207987	-0.118004	-0.177693	0.0466963	-0.199443
	TCGA.39.5022	-0.217246	0.0658766	-0.565855	-0.0200883	0.198786	0.419004	0.163606	-0.167963	0.0423578	0.103687	-0.261106	0.302314	0.579526	0.296889	0.155713	-0.223369	-0.508663	-0.242454	0.128088	0.574685	-0.509119	0.302774	-0.136049	-0.0435239	0.361475	0.202245	0.0539535	-0.473527	-0.229086	0.261187	-0.0958938	-0.0766168	-0.034663	0.00825132	-0.0565524	0.310369	-0.422563	0.139554	-0.00968487	-0.0725226	0.0546209	0.536915	0.118297	-0.0705043	-0.352641	0.363873	0.0930432	-0.434475
	TCGA.39.5024	0.415358	0.167723	-0.231788	0.179785	0.118636	-0.0426197	0.0666133	0.124621	-0.283597	-0.00338097	0.143583	0.0588532	0.528064	-0.142252	-0.112887	-0.258965	-0.129221	0.116155	-0.273496	0.30814	-0.185065	-0.0875041	0.222714	-0.0837164	-0.0816147	-0.175729	0.150758	0.133437	0.0308922	0.0811656	0.039313	-0.0423418	-0.0853553	0.303013	-0.152147	-0.382478	-0.17497	0.163636	-0.115472	0.0249952	0.00639471	-0.119264	-0.15146	-0.205479	-0.183161	-0.25052	0.271025	-0.107189
	TCGA.39.5027	0.420622	0.30736	0.42641	0.212372	-0.0888123	-0.369065	0.132418	0.235084	-0.460474	0.053019	0.355044	0.174152	-0.483443	-0.318258	-0.295364	-0.371413	0.374489	0.386737	0.177312	-0.490753	0.344266	0.449175	0.0718984	-0.00298009	-0.521562	-0.13763	0.153354	0.478602	0.161252	-0.258648	-0.167636	-0.0581725	0.0222076	0.178869	-0.249577	-0.452842	0.387201	-0.0313544	-0.39033	0.0910127	-0.211339	-0.525392	0.0436052	0.255601	0.0995618	-0.490776	0.233972	-0.0330564
	TCGA.39.5028	0.278589	0.0730618	-0.16748	0.180366	-0.203965	0.242454	0.140348	-0.0237717	0.341105	0.253525	-0.348475	0.0581192	0.446267	0.241943	0.120358	0.0468605	-0.638127	-0.263017	-0.25608	0.332692	-0.597257	-0.0791648	-0.164133	-0.0645295	0.283262	-0.086365	0.117954	-0.139705	0.224168	0.330985	-0.103052	-0.0451284	-0.0175475	0.160235	0.0561763	0.311571	-0.263874	0.0214949	0.219202	-0.0951441	0.120356	0.231059	0.305794	-0.00261795	-0.272514	0.314547	0.0191064	-0.498372
	TCGA.39.5029	0.141077	0.131372	-0.245141	0.162674	0.0816024	0.25577	0.0660957	0.117889	0.287575	-0.0196149	0.188523	0.118654	0.403935	-0.0967185	0.0544018	0.093895	-0.383139	0.093891	-0.246683	0.281838	-0.396626	-0.206692	-0.0615015	0.0456674	0.0557214	-0.0947731	0.066794	-0.104014	0.0744299	0.224527	0.105366	-0.0348014	0.0307094	0.153232	-0.126095	0.0743496	0.0650617	0.116823	-0.197414	-0.142959	0.109805	0.197338	0.0294266	-0.205194	-0.0443051	0.131469	0.123172	-0.346424
	TCGA.39.5030	-0.492479	-0.195834	-0.546842	-0.148657	0.0799396	0.334555	-0.138632	-0.38334	0.444912	-0.049862	-0.260171	-0.211609	0.636537	0.311842	0.309257	0.132236	-0.333879	-0.319888	0.320965	0.602223	-0.265799	0.0163811	0.111885	-0.275617	0.487552	-0.0639477	-0.139597	-0.488787	-0.139797	0.171057	0.231219	0.109405	0.0409934	-0.265535	0.064019	0.40975	-0.269862	-0.0122401	0.31512	-0.165848	0.130724	0.600768	-0.244946	-0.268055	0.239348	0.413587	-0.291896	-0.0998888
	TCGA.39.5031	-0.00338339	0.255254	-0.419753	0.229906	0.0198478	0.0124863	-0.0715753	-0.228963	0.128779	0.298678	0.0882282	-0.358717	-0.282003	0.217995	0.00824624	0.105325	-0.0658811	-0.179281	0.130336	-0.0953161	-0.172998	0.341424	-0.157429	-0.105224	-0.0268131	0.011656	0.0687742	-0.28104	-0.0359703	0.142355	-0.00603008	0.106754	0.295771	-0.0167367	-0.0183853	0.293824	0.0325825	-0.0236989	0.226339	0.267633	0.108448	0.0268068	-0.323805	-0.0135421	-0.0382649	0.135152	0.0919209	-0.419258
	TCGA.39.5034	0.157012	0.194849	-0.381975	0.0527974	-0.213547	0.0873333	0.156389	0.0640761	0.198603	0.0828082	0.180357	0.236964	-0.28342	0.0873152	-0.0729327	-0.0141947	0.0185015	0.315137	-0.0463477	-0.181113	0.0984388	0.352025	-0.0117202	-0.0453703	-0.312098	-0.0621579	0.134454	-0.059862	-0.253515	0.113536	-0.190779	0.0646418	-0.215175	0.280906	-0.0873911	0.0665701	0.00753586	0.271114	-0.201578	-0.0316037	-0.00209213	-0.134252	0.373874	0.281072	-0.428714	-0.228812	0.222594	-0.0288023
	TCGA.39.5035	0.435242	0.0407162	0.365055	-0.0263384	-0.229371	0.0792883	-0.222483	-0.173234	-0.281274	-0.05328	-0.488095	0.252041	0.368854	0.0387726	0.0329421	-0.0715116	0.00588361	-0.256313	-0.480186	0.37171	-0.0597774	-0.10834	0.0333546	-0.208158	0.196582	-0.0585486	-0.0280509	0.327471	0.216344	-0.155099	-0.182365	-0.197625	-0.199145	0.150489	-0.30827	-0.197428	-0.0157939	-0.0927092	0.179739	-0.0226334	0.131225	0.445038	-0.189618	0.0488708	-0.360534	0.0586705	-0.132648	-0.180787
	TCGA.39.5036	0.553336	0.271864	0.208099	0.160973	-0.066919	-0.163633	0.221893	0.217375	-0.451435	0.12599	0.297894	0.511047	0.135154	-0.3616	-0.178782	-0.232341	0.193232	0.348005	-0.56335	-0.187267	0.10093	0.128361	0.193527	-0.0259202	-0.306744	-0.261331	-0.00909485	0.421568	0.198952	-0.196666	-0.314237	-0.151141	0.111603	0.307192	-0.360028	-0.559738	0.332642	0.0362811	-0.222382	0.173203	0.0822342	-0.307011	0.124222	0.0578446	-0.314639	-0.370091	0.357402	-0.345826
	TCGA.39.5037	0.5156	0.255938	0.490374	0.192483	-0.237056	-0.356552	0.10471	0.229709	-0.605912	0.0582202	0.27537	0.307373	-0.488396	-0.341137	-0.277628	-0.229746	0.51826	0.345003	-0.132019	-0.421723	0.372343	0.293792	-0.0597063	-0.100989	-0.452381	-0.206255	-0.067582	0.565633	0.172785	-0.339912	-0.35003	-0.180318	0.126639	0.183686	-0.343622	-0.493452	0.437227	-0.0829921	-0.280006	0.211665	-0.0568907	-0.459186	0.0419058	0.32815	-0.211396	-0.463147	0.256325	-0.302546
	TCGA.39.5039	0.298283	0.183046	-0.354513	0.0786179	-0.221875	0.244295	0.314991	0.0937525	0.48575	0.0994738	0.418954	0.305195	0.0894029	0.313558	0.156337	0.0674552	-0.591765	-0.00734509	-0.393085	0.13882	-0.615057	0.167364	-0.181184	0.179546	0.237882	0.205383	-0.0222444	-0.262611	0.249507	0.450813	0.209655	-0.179865	-0.24817	0.334226	0.0383681	0.409546	-0.125302	0.272673	0.376569	-0.0476574	0.184895	0.0435365	0.0621908	-0.0440665	-0.480242	0.123683	0.366613	-0.470251
	TCGA.39.5040	-0.318985	-0.149813	0.0339868	-0.0827595	-0.00779969	-0.140271	-0.161724	-0.139737	0.105148	-0.0558375	0.0978736	-0.36217	-0.277961	-0.139975	0.0615753	0.294364	0.246831	-0.224477	-0.239708	-0.226064	0.315364	-0.183275	-0.00542159	-0.0124403	-0.0685117	0.01963	0.0949404	-0.000809201	-0.164111	-0.144226	0.0983109	-0.170855	-0.0900646	-0.0733683	0.347564	-0.11445	-0.0697167	0.213057	0.128808	-0.0277886	-0.0402881	-0.160879	0.158491	0.00670981	0.0735925	-0.171557	-0.338506	0.409856
	TCGA.43.2576	0.0774474	0.0976804	-0.430594	-0.0927514	-0.00102907	0.185548	0.217704	0.00445857	0.255667	0.00618874	0.124068	0.109976	0.0697922	0.117912	0.106642	-0.121727	-0.553323	-0.219158	-0.448836	0.20821	-0.549978	-0.102074	-0.122953	-0.101127	0.197007	0.303965	-0.0475752	-0.35919	-0.146375	0.323875	0.171671	0.133913	-0.0788896	0.142385	-0.244998	0.354125	0.120143	-0.00154068	-0.0876612	-0.0128403	0.088884	0.311356	-0.194362	-0.172848	-0.294098	0.0721547	0.0756332	-0.338573
	TCGA.43.2578	0.0738528	0.073688	0.201052	-0.0197603	-0.217115	-0.167362	0.0842901	0.170318	0.0868835	0.106702	-0.183008	-0.0308777	-0.409114	-0.15438	-0.121448	-0.239638	0.405464	0.142636	-0.0318097	-0.374319	0.295588	0.36403	0.0102139	-0.118996	-0.345659	0.0130068	-0.117111	0.215493	-0.338209	0.000358433	-0.115559	0.00594815	0.0603217	0.0977587	-0.249556	-0.093737	0.323812	-0.118082	-0.464604	0.160665	-0.313416	-0.239165	-0.36316	-0.11412	0.252537	-0.33028	0.106618	0.0890261
	TCGA.43.2581	-0.372305	0.0620094	-0.299075	-0.0927734	-0.0630738	0.356688	0.088914	0.0015107	0.380421	0.0562461	-0.0346433	-0.036772	0.407626	0.245433	0.345196	0.162244	-0.40723	-0.136629	-0.127313	0.444046	-0.34103	-0.24613	0.0442525	0.0455783	0.469829	0.0623758	0.0618165	-0.453956	-0.157687	0.27853	0.0763063	-0.0224274	-0.221494	-0.0594707	0.0509256	0.158709	-0.358439	0.0715422	0.410135	0.0804963	0.221696	0.374933	0.284629	-0.108409	-0.0582081	0.463674	-0.0691474	0.0642822
	TCGA.43.3394	0.296843	0.264323	-0.0356519	-0.00757151	-0.233925	-0.249488	0.137358	0.101113	-0.24357	0.268175	0.297846	-0.169124	-0.44098	0.0443844	-0.121097	-0.301996	0.14996	0.251302	-0.0780111	-0.429005	-0.0637223	0.271425	-0.0415618	0.132252	-0.319712	0.0367737	-0.118886	0.309498	-0.013995	-0.0247545	-0.191173	-0.20359	0.135629	0.258533	-0.0250114	-0.257932	0.148779	0.0613792	-0.287327	-0.0756095	-0.179536	-0.323704	0.116242	-0.011054	-0.149798	-0.209566	0.36713	-0.317694
	TCGA.43.3920	0.31961	0.111663	-0.279675	-0.110987	-0.224404	0.103657	0.0668061	0.0949526	0.253013	0.084888	0.0758958	-0.309701	-0.0652424	0.211418	0.0432428	-0.0032067	-0.103767	0.0598222	-0.277357	0.113179	-0.300431	0.233612	-0.0135386	-0.0167811	0.212949	-0.2721	-0.185125	0.0948656	-0.180181	0.0330079	-0.28616	-0.169935	-0.131513	0.0951608	-0.013626	0.360309	0.0774032	0.0954803	0.0112159	-0.205518	0.027181	0.214577	0.276777	0.0624143	-0.325697	0.153159	0.195534	-0.493776
	TCGA.43.5668	-0.195431	0.125892	-0.436462	0.00411165	0.00382247	0.221714	0.0472822	-0.123448	-0.274753	0.210962	0.153503	-0.258085	0.419853	0.0494252	0.0919717	-0.231079	-0.361701	-0.218141	-0.0482685	0.406795	-0.247349	-0.183449	0.0626998	-0.235118	0.192469	0.113832	0.0817976	-0.45146	-0.223093	0.011359	-0.0111562	-0.085359	0.149387	0.0533766	0.0359685	-0.296782	-0.194389	-0.0332533	-0.246455	-0.17583	-0.152121	0.377385	0.185378	-0.385911	0.01432	0.126743	-0.0125932	0.100042
	TCGA.43.5670	0.060253	-0.10684	-0.114894	0.0983981	0.114002	-0.0541535	-0.0807407	0.105792	0.270357	-0.217135	0.172418	-0.220441	0.308569	-0.132319	-0.0781113	0.178809	0.0355977	-0.138048	-0.221652	-0.0854493	0.0838623	0.0189267	-0.117886	0.100651	0.120737	0.111948	0.00430511	-0.068041	0.219535	0.104103	0.106603	-0.0435251	0.188835	0.0359901	-0.168528	0.0697532	0.0679314	-0.0767785	0.232	0.105816	0.205806	-0.467971	-0.0407846	0.0997325	-0.159004	0.00818177	-0.19444	0.171705
	TCGA.43.6143	-0.291334	0.0508374	0.18001	-0.0591771	-0.0627094	-0.314623	-0.130745	-0.0858345	-0.257312	0.0249203	-0.142429	-0.174859	-0.0546431	-0.112268	-0.247709	-0.0974117	0.558843	-0.190267	-0.0915826	-0.236921	0.537308	-0.199982	-0.116398	-0.124041	-0.400805	0.0684433	0.000845909	0.0820611	-0.0880238	-0.313265	-0.0904509	-0.305457	0.211714	-0.113769	0.103561	-0.222968	0.00678348	-0.00295319	-0.366347	-0.0502377	-0.126573	-0.380556	-0.16104	0.00660821	0.116406	-0.372397	-0.100236	0.42456
	TCGA.43.6647	-0.510554	-0.197295	-0.556933	-0.130471	0.310447	0.337281	0.124204	0.0156699	0.504388	0.0482215	-0.0988185	-0.347603	-0.0139526	0.342246	0.349245	0.299963	-0.612525	-0.236589	0.40094	0.2343	-0.491185	0.0617156	-0.0869187	0.305175	0.479641	0.237645	0.0945155	-0.591673	-0.0605107	0.335865	0.409006	0.274639	-0.171289	-0.164554	0.385737	0.658814	-0.446948	0.0951445	0.469286	-0.0786607	0.17594	0.320361	0.120995	-0.106557	-0.0502759	0.467673	-0.351343	0.0571305
	TCGA.43.6770	-0.207245	-0.199739	0.088326	-0.0464821	0.159086	-0.0890944	-0.0353143	0.097166	0.227826	-0.2248	0.154161	-0.186926	-0.636531	0.146397	0.0408042	0.0332795	0.223032	0.1995	0.317832	-0.51418	0.215274	-0.0427856	0.0470245	0.352206	-0.268514	0.201063	-0.0253102	0.110907	-0.0755641	0.0201955	0.146823	-0.102419	0.00487299	-0.0875324	0.137193	0.388061	-0.0636305	-0.0158494	-0.253178	-0.164533	-0.122865	-0.30173	0.00143372	0.123547	0.351792	-0.196266	-0.0136287	0.175456
	TCGA.43.6771	-0.303926	-0.0295032	-0.342203	0.0798014	0.218776	0.241156	-0.0483428	0.11167	0.226161	-0.225318	0.281008	0.054669	0.39745	0.102214	0.0990047	0.431414	-0.503819	0.0985384	0.0502158	0.302151	-0.353731	0.0295909	0.189951	0.351753	0.338386	-0.0468118	0.170908	-0.186378	0.384664	0.194759	0.252393	0.25063	-0.163911	-0.0671255	0.107089	0.359123	-0.255762	0.200618	0.443374	-0.0733012	0.280088	0.100129	0.211917	-0.172569	-0.0295478	0.295054	-0.19103	0.127033
	TCGA.43.6773	-0.341059	-0.273188	-0.0873045	-0.00562985	0.0711548	0.353483	0.138726	-0.282699	0.365222	-0.0416379	-0.0555462	0.361785	0.596087	0.238459	0.27202	-0.0866804	-0.519176	-0.19407	0.217617	0.54374	-0.511148	0.0031576	-0.131928	-0.0656216	0.366708	0.384253	0.0340787	-0.435996	0.0680284	0.373978	0.170559	-0.0716996	0.118035	0.0472994	0.237094	0.450005	-0.358142	-0.0763582	0.367801	0.0678077	0.124963	0.437676	-0.508539	-0.0486772	-0.00560604	0.405926	-0.234869	-0.328718
	TCGA.43.7656	-0.0910463	-0.100729	0.39096	-0.237222	-0.00866343	-0.0726333	-0.256885	-0.250982	-0.0506948	-0.202813	-0.359028	-0.260935	-0.0500104	-0.0230676	-0.0223619	0.081906	0.424313	-0.279762	0.0741833	0.0825065	0.447608	-0.219908	-0.107265	-0.29505	-0.0796232	-0.0813897	-0.154592	0.311747	-0.272344	-0.198183	-0.126123	0.176545	0.00147235	-0.29988	-0.00113796	-0.146666	0.176524	-0.0371816	-0.260616	-0.216698	-0.096908	0.372906	-0.179438	0.0294685	0.0795418	-0.159849	-0.271496	0.348706
	TCGA.43.7657	0.0355104	0.0212068	-0.210483	0.0097146	0.00283705	-0.300074	-0.125028	0.229624	0.220967	0.0477558	-0.0210126	-0.112245	-0.379652	-0.205209	-0.166665	-0.0538034	-0.211998	0.0871555	0.212235	-0.383176	-0.220141	0.23174	-0.0136157	0.276512	-0.369678	0.259601	0.115312	-0.104585	0.158317	-0.0525179	0.249817	0.348094	0.16285	0.0972496	0.244741	0.398992	-0.161294	-0.0179418	-0.38475	0.195102	-0.178371	-0.395139	-0.0932523	0.28371	0.382011	-0.328823	-0.0973713	-0.141528
	TCGA.43.7658	-0.0130478	0.0765777	-0.0398812	-0.148728	-0.019878	-0.281965	-0.306508	-0.248223	-0.519355	0.0876208	-0.0587565	-0.113438	0.0255248	-0.173977	-0.239623	-0.172115	0.611487	-0.217386	-0.0967657	-0.213973	0.538412	0.238014	0.0616205	-0.307459	-0.345974	-0.146405	-0.148313	0.228318	-0.280786	-0.357451	-0.190346	-0.135391	0.222546	-0.167852	-0.147722	-0.56783	0.320017	-0.168898	-0.430565	-0.0445531	-0.129552	0.0241561	-0.0443304	-0.174326	-0.0247306	-0.321768	-0.132751	0.312261
	TCGA.43.8115	-0.638599	-0.169614	-0.638677	-0.176476	-0.131428	0.21592	-0.13165	-0.298961	0.208013	-0.0254657	-0.264693	-0.409764	0.239255	0.268177	0.248458	0.0884067	-0.162261	-0.300161	0.219388	0.262882	-0.132115	0.183068	-0.0387129	0.025136	0.285214	0.416971	0.0456971	-0.523982	-0.264417	0.148031	0.191312	0.0663681	0.226365	-0.371308	0.297891	0.54071	-0.376606	-0.289159	-0.00640957	-0.0681459	0.0811353	0.346982	-0.264819	-0.137428	0.125038	0.265063	-0.390137	0.265652
	TCGA.43.8116	-0.277344	-0.192913	0.601734	-0.0935308	0.114982	-0.150546	-0.189314	-0.206875	0.236491	-0.124936	0.0638461	-0.225697	0.189827	-0.0727459	-0.0364934	-0.0086146	0.346828	0.0477259	-0.251786	0.210875	0.382887	-0.0966503	0.211699	-0.244918	0.169201	-0.244621	0.0111535	0.388902	-0.138721	-0.215038	-0.148246	-0.0869336	-0.155224	-0.0498433	-0.151183	-0.254098	-0.00778406	0.064061	0.0770872	0.0120207	-0.0556436	0.315185	-0.279867	0.175889	0.11151	0.0955106	-0.235415	0.314677
	TCGA.43.8118	-0.251986	-0.0370609	0.396899	0.0457288	0.151258	0.0489399	-0.0150739	-0.125392	-0.0988139	0.0525702	-0.222767	-0.393012	-0.102072	0.129817	-0.0715338	-0.201401	0.296136	-0.0589761	0.106014	-0.245239	0.313515	-0.1578	-0.0061034	-0.250932	0.145974	0.0261433	0.0661028	0.113797	-0.0432636	0.0793027	0.0598794	-0.272566	0.0377845	-0.0207039	-0.0960703	-0.131648	-0.127952	-0.118949	-0.362999	-0.0972165	-0.152143	-0.0901155	-0.0639624	-0.0692554	-0.182742	-0.00302901	0.0264874	0.26096
	TCGA.43.A474	0.281666	-0.124797	0.553767	0.142918	0.0741607	-0.349157	0.0559881	0.30182	0.125267	-0.238974	0.158475	0.349266	-0.639943	-0.187559	-0.180976	0.317926	0.289162	0.310377	0.243588	-0.508093	0.340818	0.0915637	-0.0474956	0.289965	-0.284622	0.112414	0.0855436	0.40644	0.130573	-0.220065	-0.0384299	0.161777	0.0825051	0.0662084	0.23545	0.267824	-0.0607527	0.0268105	-0.0126643	0.087683	0.0928497	-0.490009	0.0551883	0.0341494	0.368688	-0.378382	0.2574	0.317367
	TCGA.43.A475	-0.29682	-0.0743234	-0.0718435	-0.170567	0.298429	0.199329	0.0227631	-0.296152	-0.357364	0.103929	-0.222159	0.328478	0.498452	0.141952	0.158563	-0.225602	0.163264	-0.21804	-0.0168273	0.517037	0.073324	0.175351	0.0191119	-0.313003	0.403051	-0.261511	-0.198411	-0.206179	-0.108709	-0.24871	-0.17851	-0.190954	0.0917659	-0.209214	-0.0317536	-0.431056	-0.223523	-0.158182	0.0396731	-0.021155	-0.0574658	0.562325	0.00448028	-0.22971	-0.0945968	0.307055	-0.126406	0.0411929
	TCGA.43.A56U	-0.455916	-0.131597	-0.534654	-0.0229223	0.137553	0.330248	-0.0451214	-0.235488	0.20378	0.0343295	-0.108111	-0.135768	0.222393	0.33795	0.246353	-0.197382	-0.52522	-0.401544	0.0638703	0.372558	-0.467364	0.0497768	-0.159297	0.255295	0.404899	0.258864	0.116847	-0.603323	0.187771	0.265667	-0.0479795	-0.114943	0.276759	-0.210425	0.124407	0.131867	-0.304298	0.00691199	0.511276	0.025567	0.156256	0.51158	-0.382088	-0.105385	0.0115432	0.392111	-0.292621	-0.298554
	TCGA.43.A56V	0.26705	0.0307994	0.344894	0.246202	0.097354	-0.148203	-0.00588725	0.352491	0.262191	-0.231826	0.328772	0.142312	-0.444323	-0.0401381	-0.235385	-0.294719	0.123168	0.261686	-0.266968	-0.377505	0.0480514	-0.175182	-0.135641	0.0599311	-0.154417	0.0770991	0.0721006	0.274155	-0.0240719	-0.0344549	-0.101536	-0.173827	0.043676	-0.109617	-0.138172	-0.136606	0.151869	0.177148	-0.128895	0.0943013	-0.0884996	-0.317407	0.122768	0.0286107	-0.0791011	-0.238808	0.225326	-0.17202
	TCGA.46.3765	0.423675	-0.0342278	0.281739	-0.12184	-0.421013	0.0571576	0.201528	0.0903817	-0.137989	-0.0841311	0.36589	0.256016	0.0596771	0.0883351	0.0379652	-0.327385	-0.224201	0.406648	-0.392886	0.00132249	-0.365037	0.318393	-0.0211192	0.0436015	-0.0175774	-0.268727	-0.285391	0.448062	-0.0356878	0.0757615	-0.329434	-0.45919	-0.1582	0.177954	-0.281789	-0.151154	0.161394	0.249785	-0.145399	0.0849121	-0.0301526	0.0535499	0.379865	0.329361	-0.270106	-0.0141703	0.24584	-0.481873
	TCGA.46.3766	-0.299017	0.069419	-0.709828	-0.0766009	0.0700992	0.418813	0.0831993	-0.212296	0.496728	0.20231	-0.263544	-0.20329	0.23352	0.416184	0.310601	0.233929	-0.721365	-0.332954	0.0351652	0.354233	-0.64357	0.145553	-0.142469	-0.0571712	0.42963	0.218068	-0.0300289	-0.527519	-0.207487	0.453483	0.220059	-0.0162456	-0.0465151	0.0594864	0.348836	0.553694	-0.373335	0.230559	-0.0342578	-0.23462	0.158219	0.482823	0.292975	-0.348778	-0.283977	0.422086	0.0737315	-0.429146
	TCGA.46.3767	-0.483204	-0.0530803	-0.716427	-0.10152	0.222691	0.413673	0.0244697	-0.209138	0.569532	0.178526	-0.292181	-0.368931	-0.0843653	0.438248	0.29455	0.461762	-0.67073	-0.362307	0.138444	0.235423	-0.633111	0.194857	-0.0425493	0.230475	0.39633	0.288623	0.0686976	-0.594048	-0.140674	0.461637	0.255214	0.293066	0.0812195	-0.114853	0.387507	0.628339	-0.40925	0.149314	0.336149	-0.190193	0.171222	0.445963	0.207025	-0.260286	0.103801	0.445871	-0.209663	-0.361497
	TCGA.46.3768	0.378486	0.145072	0.362655	-0.0665692	-0.184612	-0.210709	0.192097	0.100606	-0.376938	0.185351	0.12249	0.421061	-0.477031	-0.294012	-0.150836	-0.277966	0.488914	0.359939	-0.360808	-0.4782	0.432909	0.0724142	0.138804	-0.290709	-0.303048	-0.330651	-0.100679	0.459721	-0.0255576	-0.216465	-0.183913	-0.00998303	-0.24549	0.247919	-0.286559	-0.40758	0.182791	0.163671	-0.478833	0.157539	-0.201812	-0.369311	0.400827	0.217327	-0.221868	-0.346159	0.229495	0.221102
	TCGA.46.3769	0.270333	0.0223714	-0.35719	-0.178979	-0.0208706	0.193823	0.18065	-0.0188269	-0.04862	0.00310181	-0.158948	0.0733264	0.489316	0.0796796	-0.091988	0.24683	-0.380209	-0.0742717	-0.501092	0.344135	-0.413282	0.194435	0.134304	-0.149603	0.321118	-0.167393	-0.106176	-0.13792	-0.301128	0.208565	-0.0125489	-0.31254	-0.244745	0.215129	-0.0394597	0.181726	0.0535464	0.00727852	-0.0240525	0.0148477	0.0936368	0.347619	0.298724	-0.0449227	-0.432016	0.246873	0.109537	-0.300522
	TCGA.46.6025	-0.055726	-0.13716	0.455088	0.052785	0.0210279	-0.179495	0.0152741	0.298675	0.0636641	-0.187007	-0.0120747	0.349475	0.00276128	-0.115606	-0.0685548	0.0698574	-0.115229	0.300131	0.140069	-0.0129327	-0.0746234	-0.0720243	0.067592	0.162337	-0.084426	0.108526	0.134967	0.250426	0.208789	0.0568174	0.173566	-0.0112437	-0.0720895	0.0351683	-0.00115494	0.198447	0.147672	-0.0644165	0.137964	0.0143507	-0.0370919	-0.353837	0.142833	0.348229	0.304723	-0.129552	-0.23982	0.0145631
	TCGA.46.6026	-0.168408	-0.115301	0.548363	0.00668561	0.0308041	-0.294973	-0.0736338	-0.175269	-0.328496	0.0399445	-0.212122	-0.253688	-0.575667	-0.191998	-0.285224	-0.215556	0.360709	-0.204843	0.363239	-0.526856	0.280571	0.159672	0.0551815	0.020053	-0.349777	0.149452	-0.0307507	0.352534	0.0757387	-0.141214	0.00950772	-0.152424	0.356848	-0.194186	-0.167841	-0.331484	0.293802	-0.165523	-0.333821	-0.0112001	-0.195576	-0.385069	-0.246187	0.21357	0.195212	-0.428342	-0.293987	0.264612
	TCGA.51.4079	0.153813	-0.0126111	0.147907	0.200595	-0.00109854	0.203837	0.196512	0.160776	0.0790589	-0.07387	0.225193	0.482237	0.0587935	0.0849872	0.112992	0.165406	0.0215737	0.480398	-0.0496571	0.12272	0.0487502	-0.105074	0.104267	0.2149	0.141708	-0.188185	0.0958002	0.421553	0.156795	0.116516	-0.0898582	-0.270247	-0.149293	0.127411	-0.019594	0.126238	-0.207873	0.19341	0.409166	0.127474	0.157925	-0.0182389	0.172492	0.157581	-0.0997956	0.23303	0.189157	-0.304648
	TCGA.51.4080	0.356235	0.0880722	0.421155	-0.040436	-0.196679	-0.347125	0.0241359	-0.193385	-0.410419	0.0289878	0.0145	0.00507206	-0.0274574	-0.0912014	-0.117859	-0.212887	0.470627	0.197944	-0.176667	-0.220046	0.397531	0.165362	0.0325746	-0.339132	-0.335651	-0.302704	-0.161765	0.545442	-0.0046405	-0.352401	-0.298299	-0.211006	0.0464188	0.0349924	-0.218529	-0.52987	0.287077	-0.0918335	-0.385508	0.0279634	-0.269406	-0.243816	0.216146	0.260635	-0.0223726	-0.314233	0.0185601	0.00519449
	TCGA.51.4081	-0.239166	-0.0270977	-0.327887	0.089714	0.297009	-0.214664	-0.0359868	-0.0309742	0.226827	-0.0806314	0.180478	-0.0368478	-0.661653	-0.108324	-0.106611	0.208871	0.202459	0.126283	0.462013	-0.586795	0.305909	0.255387	-0.0597941	0.0516744	-0.391237	0.265634	0.119747	-0.180713	-0.0510219	-0.04656	0.270628	0.142989	0.211434	-0.071667	0.315541	0.372924	-0.17012	-0.030809	-0.209262	-0.10479	-0.0524094	-0.535093	0.224652	-0.242362	0.327477	-0.262145	-0.0227068	0.424519
	TCGA.51.6867	-0.333358	0.0607547	-0.0322704	-0.166456	0.147155	-0.186527	-0.105909	0.0668443	-0.303435	0.0612682	-0.205276	0.0605137	0.401597	-0.0553249	0.0822469	0.0794942	0.0113152	0.155715	0.132308	0.283652	0.0309888	0.106686	-0.0254713	0.0603684	-0.0631648	-0.0459382	0.04486	-0.0744257	-0.0668675	-0.25389	0.0265866	0.0863871	0.0713741	-0.146504	0.260897	0.0906865	0.0135871	0.201998	-0.0962431	-0.0119302	-0.0523992	-0.0754006	0.278574	0.0876955	-0.0868838	-0.0388029	-0.147394	0.098255
	TCGA.52.7622	-0.365875	-0.243772	-0.283851	-0.0110105	0.131784	0.407846	0.12475	-0.364876	0.175234	-0.0575968	0.125872	0.274495	0.474273	0.339984	0.321793	0.141717	-0.47693	-0.174579	0.0940816	0.51534	-0.412713	-0.0598834	-0.127339	-0.167311	0.458669	0.0946448	0.113865	-0.480622	0.052232	0.343016	0.0145997	-0.187595	0.0319321	-0.136874	0.178671	0.0125875	-0.370459	0.134149	0.511312	0.0309012	0.13521	0.47386	-0.00363142	-0.276742	-0.348626	0.485138	-0.0321355	-0.129212
	TCGA.52.7809	-0.251233	-0.0260149	0.0940556	-0.110948	-0.0306743	-0.268594	-0.287892	-0.208879	-0.201515	0.0428827	-0.256583	-0.405893	-0.167234	0.0114806	-0.230226	-0.144904	0.489445	-0.323294	0.218032	-0.29402	0.418538	0.469817	-0.229064	-0.289433	-0.407552	0.143284	-0.054872	0.0607717	-0.316327	-0.143262	-0.205396	-0.111445	0.344566	-0.2599	0.109556	-0.306703	0.271293	-0.251584	-0.328548	0.0706776	-0.222179	-0.329459	-0.317665	-0.222586	-0.152888	-0.365755	-0.260595	0.366764
	TCGA.52.7810	0.360631	0.0256038	0.45957	0.0382415	0.0521308	-0.193807	-0.0335443	0.212108	0.253997	-0.100245	0.405574	0.211266	-0.562122	-0.280836	-0.219295	0.0760298	-0.0261021	0.326246	-0.0621508	-0.516688	-0.105297	0.268551	0.0117641	0.17216	-0.246747	-0.0133232	0.0250054	0.389982	0.190484	0.0193032	0.113914	0.184803	-0.207151	0.286378	-0.118766	0.279123	0.00434068	0.161298	0.13521	0.136792	0.0880715	-0.424171	0.0911737	0.406431	-0.18533	-0.195853	0.14793	-0.15524
	TCGA.52.7811	0.236971	-0.12507	0.140096	0.144642	0.141758	0.264959	0.0983277	-0.00952664	0.382612	-0.0872163	0.296385	0.208219	-0.21212	0.166853	0.0607717	0.116403	-0.397941	0.105149	-0.257408	-0.0560167	-0.346696	0.08493	-0.145302	0.147143	0.258057	0.00547269	0.042704	0.00466869	0.151959	0.344032	0.191071	-0.179412	-0.277933	0.240364	-0.0420884	0.213986	-0.304504	0.247322	0.360336	0.0662803	0.187149	-0.0563923	-0.0659462	0.00804417	-0.152729	0.264873	0.1686	-0.0458757
	TCGA.52.7812	0.0544251	-0.0111547	0.242428	-0.103012	-0.19632	0.225179	-0.10609	0.0300322	0.0243926	-0.16416	-0.311472	0.345065	0.554297	-0.0645357	-0.021625	-0.109356	0.466724	0.110911	-0.434901	0.531906	0.374468	-0.0612769	-0.0355838	-0.212039	0.222497	-0.346183	-0.156054	0.315789	-0.107877	-0.10354	-0.139857	-0.0978544	-0.342818	-0.0670453	-0.172827	-0.335742	0.294887	-0.0578143	0.12685	0.0283523	0.0779081	0.338101	0.0739646	0.18873	-0.505273	0.147969	-0.104175	0.128273
	TCGA.56.1622	-0.305498	0.0021726	-0.0785792	0.227732	-0.0170356	-0.198229	-0.0718189	0.161288	0.189905	-0.0713585	0.231298	-0.187235	0.191628	-0.149815	-0.0538737	0.368656	0.209616	0.243917	0.365144	0.0490902	0.329712	-0.210543	0.0294275	0.132104	-0.00693919	-0.217442	0.205919	0.113189	-0.0205385	-0.252945	-0.0442949	0.114829	-0.0205602	-0.0497325	0.279995	0.202738	-0.202966	0.403796	0.357927	0.0241781	0.151642	-0.411857	0.41025	0.221065	0.106933	-0.0527468	0.0719996	0.199413
	TCGA.56.5897	-0.524729	-0.0719203	-0.538015	-0.0208793	0.242583	0.375865	0.196627	-0.116382	0.479781	0.0667378	-0.067383	0.227561	0.226543	0.302801	0.220679	0.325913	-0.4851	-0.0326593	0.126813	0.288089	-0.286024	-0.11644	0.142501	-0.0184507	0.345684	0.164051	0.178605	-0.451166	-0.074192	0.324026	0.32471	0.318368	-0.174667	-0.111666	0.373806	0.556877	-0.458961	0.254888	0.186894	-0.189976	0.145138	0.367422	-0.00011465	-0.150803	0.0312621	0.357137	-0.211368	0.125276
	TCGA.56.5898	-0.27951	0.0335732	-0.340639	0.27851	0.199692	0.13985	0.170425	-0.0110186	0.125868	-0.047199	-0.0654748	0.0940461	-0.236519	0.211133	0.219548	0.362029	-0.651128	-0.378095	0.389257	-0.187031	-0.522914	-0.00289965	-0.176945	0.310148	0.16087	0.346806	0.405884	-0.396999	0.378721	0.370438	0.234036	0.10145	0.228077	-0.119234	0.219013	0.220577	-0.198765	0.0908974	0.21234	-0.0581335	0.116063	-0.0304106	-0.180181	-0.30284	0.253607	0.0539003	-0.0351308	-0.134767
	TCGA.56.6545	-0.501365	-0.29093	-0.530775	-0.129317	0.123644	0.372996	-0.128975	-0.228485	0.455668	-0.124011	0.057102	-0.428226	0.44663	0.317762	0.278071	0.355315	-0.42675	-0.21285	0.427626	0.413544	-0.324716	-0.00596293	-0.183699	0.235621	0.482823	0.19162	0.0152753	-0.439946	-0.263193	0.341512	0.290243	0.0837907	-0.0934532	-0.308412	0.400009	0.611305	-0.374029	0.140989	0.367627	-0.137364	0.0787262	0.38744	0.218759	-0.0793707	0.148003	0.435746	-0.285683	0.144181
	TCGA.56.6546	-0.00141938	-0.102222	0.434114	-0.219284	-0.255214	0.256441	-0.184845	-0.219466	-0.0536659	-0.172135	-0.183434	-0.292903	-0.00517622	0.0405551	0.0743775	-0.0935879	0.288738	-0.0273656	-0.166439	0.232331	0.294319	0.0998859	-0.0738171	-0.119089	0.191323	-0.111909	-0.29166	0.404127	-0.314028	-0.0483556	-0.0878288	-0.161868	-0.0544657	-0.0416915	-0.261762	0.031377	0.10726	-0.0598499	-0.0947982	0.0859634	-0.196458	0.407412	-0.201956	0.0579938	0.10126	0.0779394	-0.178663	0.0963107
	TCGA.56.7221	0.28557	0.211832	0.455129	0.254976	-0.0585838	-0.235907	-0.0278776	-0.0560277	-0.337857	0.23902	-0.0459443	-0.253673	-0.0190903	-0.269277	-0.271729	-0.0290791	0.262998	-0.0105253	0.0325249	-0.280563	0.304584	0.165599	-0.00317123	-0.230742	-0.374398	-0.119993	0.208476	0.338929	0.185763	0.00480026	-0.140515	-0.0276758	0.201065	-0.0185018	0.00243378	-0.452163	0.128961	0.189614	-0.329416	-0.0829363	-0.068075	-0.4539	-0.11004	-0.181065	0.0243607	-0.354465	0.280543	0.22376
	TCGA.56.7222	-0.127685	-0.109875	0.469137	0.192836	-0.188597	-0.182638	-0.123495	0.155142	0.242813	-0.121244	-0.182052	0.0181722	-0.0468826	-0.1136	0.0146997	0.116395	0.459857	0.283071	-0.0213661	-0.183681	0.445153	-0.164891	-0.0137214	0.115807	-0.0486363	-0.236583	0.116286	0.442258	0.134407	-0.0557976	-0.0406721	-0.0646374	-0.143569	-0.107817	0.145935	-0.0852333	0.00325987	0.269817	0.34577	-0.123833	0.0923803	-0.317684	0.119226	0.152992	0.0512048	0.00219299	-0.107893	0.397479
	TCGA.56.7223	0.107097	0.0845252	0.329836	-0.205313	-0.198249	-0.337885	-0.0604482	0.101443	-0.0267868	0.0637097	-0.130192	-0.252121	-0.617297	-0.147557	-0.248216	0.210966	0.450314	0.210856	0.336439	-0.573852	0.443014	0.453583	0.00956851	-0.223515	-0.505898	0.0625159	-0.200324	0.417308	-0.279812	-0.329155	-0.0816912	0.204199	0.219671	-0.0343167	0.0491639	-0.28231	0.253756	-0.0764119	-0.549713	0.0418863	-0.291189	-0.536315	0.148636	0.227459	0.45618	-0.523538	0.078481	0.277557
	TCGA.56.7579	0.239696	0.0408013	0.375063	0.111113	-0.197318	-0.128813	0.170124	-0.101776	0.0452333	-0.00608317	0.0973934	0.0971647	-0.255854	-0.11051	-0.161156	0.226492	0.252721	0.113806	-0.101247	-0.231842	0.282058	-0.0763393	-0.00311932	-0.297669	-0.264918	-0.176984	0.101355	0.296752	0.023205	0.025961	-0.045324	0.313771	-0.0384707	0.0872936	-0.210571	-0.353115	0.126244	-0.0768195	-0.172973	0.0860148	-0.057255	-0.349294	0.0176806	0.186205	-0.215807	-0.147295	0.115918	0.194561
	TCGA.56.7580	0.149304	0.068533	0.535415	-0.184726	-0.181586	-0.226823	-0.116106	0.0578655	0.0824473	-0.141014	-0.00612495	-0.132251	-0.400121	-0.178325	-0.102965	-0.138872	0.335551	0.0668582	-0.273228	-0.331071	0.431732	-0.146698	0.0573153	0.132659	-0.0596966	-0.22474	-0.220034	0.519743	0.0146725	-0.220841	-0.193084	0.252058	-0.0475013	-0.0348183	0.066172	-0.165288	-0.00574216	0.0537214	-0.0799809	-0.16511	-0.028595	-0.0202153	-0.0399662	0.19163	0.219395	-0.112014	0.0880495	0.169794
	TCGA.56.7582	-0.107141	-0.0098586	-0.133166	0.0556917	0.110834	0.0719533	-0.0177557	-0.0895205	-0.0316931	0.020457	0.162479	0.00713992	-0.305485	0.0936906	0.108818	0.341389	0.245559	0.127924	0.271965	-0.266402	0.374651	0.194634	0.0229176	0.20241	-0.145254	-0.115825	0.152542	0.148347	-0.0130885	-0.235781	-0.0670538	0.111457	-0.014777	-0.0126504	0.312509	-0.0215891	-0.304303	0.300993	0.13327	-0.185385	0.0178772	-0.170642	0.278445	-0.0977558	0.0333729	0.0552151	0.0103433	0.356264
	TCGA.56.7730	-0.00874249	0.0428551	0.249803	0.107828	-0.0188563	-0.275018	0.078623	0.0714239	-0.321921	-0.0132414	-0.0866902	-0.00551964	-0.260136	-0.177988	-0.160875	-0.103487	0.404182	0.0311711	0.118698	-0.395074	0.352964	0.205737	0.0333074	0.0421104	-0.370619	0.0135808	0.035972	0.239209	0.121768	-0.162522	-0.020109	-0.0798735	0.222058	-0.0288973	-0.108978	-0.446113	0.303283	-0.216699	-0.249085	0.0503432	-0.12463	-0.533088	-0.0920928	0.0201181	0.322499	-0.356231	-0.0134062	0.278847
	TCGA.56.7731	-0.104196	0.261653	-0.4939	0.171194	0.221658	0.317915	0.321893	-0.0107999	0.533852	0.0444673	0.0163254	0.261788	-0.349423	0.24254	0.255334	0.0137798	-0.673639	-0.340577	0.0768531	-0.0793895	-0.617636	0.0124004	-0.239156	0.267169	0.411708	0.345361	0.290243	-0.450656	0.117979	0.448745	0.261397	-0.0054287	0.0756569	0.192296	0.169268	0.4765	-0.368095	0.234412	0.448197	0.0639363	0.277744	0.221107	-0.168378	-0.267677	-0.16279	0.37083	0.26877	-0.361881
	TCGA.56.7822	-0.0574544	0.122398	-0.667766	0.204605	0.152271	0.176729	0.0949618	-0.0449169	0.238518	0.157229	0.0526897	-0.161345	0.0390969	0.13407	-0.00902316	0.464241	-0.653433	-0.184899	0.103623	-0.111958	-0.535485	0.167812	0.0767187	0.127866	-0.0560377	0.251966	0.339538	-0.500799	0.175212	0.283724	0.312996	0.125099	0.100477	0.245332	0.253426	0.159551	-0.266021	0.116036	-0.152594	-0.0990742	0.195117	-0.268755	0.438294	-0.350265	0.0295198	0.00853301	0.193932	0.0220585
	TCGA.56.7823	0.0246069	-0.00557888	0.568166	0.0352634	0.282332	-0.223445	-0.00814693	0.117304	-0.202984	0.0176418	0.234059	0.0691886	-0.515467	-0.287346	-0.174762	-0.202619	0.520225	0.285372	0.51125	-0.475038	0.533477	-0.0334906	0.0619093	-0.160645	-0.300864	-0.02357	-0.0193254	0.370005	0.00853922	-0.238235	0.113125	0.00829926	0.1541	-0.0887919	-0.208136	-0.391116	0.144706	-0.0780226	-0.280251	0.101737	-0.126212	-0.387832	-0.0341231	0.115246	0.315292	-0.279318	-0.0380825	0.402706
	TCGA.56.8082	-0.226557	0.0543403	-0.314291	-0.00387797	0.152815	-0.212343	0.0542628	0.0121243	-0.0260581	0.102913	0.165486	-0.200041	-0.092928	-0.152678	-0.0927473	0.292831	0.215751	-0.189235	-0.0320919	-0.124474	0.407591	-0.115691	0.290198	0.0222883	-0.167733	-0.119892	0.000843136	-0.262819	-0.0747137	-0.0993696	0.020542	0.0884251	0.0394416	-0.0428914	0.135391	-0.223291	-0.00945291	0.13187	0.295603	-0.207222	-0.0235564	-0.327224	0.113363	-0.103925	0.349567	-0.134825	0.166595	0.404221
	TCGA.56.8083	-0.448468	-0.156189	0.183121	-0.0690577	0.172403	-0.316731	-0.234635	0.0116045	0.0160308	0.0975574	0.0436269	-0.476291	-0.538052	-0.0151094	-0.175885	0.290632	0.358292	-0.339161	0.515119	-0.526621	0.375023	0.51918	-0.259314	-0.109781	-0.439328	0.241662	0.108078	-0.14998	-0.330462	-0.210944	0.167664	0.348504	0.367622	-0.238588	0.338972	0.107883	0.189669	-0.00860327	-0.489995	-0.125723	-0.318603	-0.509996	0.0827719	-0.126064	0.437793	-0.402587	-0.260324	0.360268
	TCGA.56.8201	-0.190689	-0.405275	0.270796	-0.280332	-0.0690271	0.441505	-0.11888	-0.312438	0.282248	-0.322052	-0.404476	-0.159262	0.533943	0.195771	0.266455	0.277158	-0.217491	-0.27207	-0.202342	0.540631	-0.141967	-0.067635	-0.0908656	-0.258616	0.50999	-0.14645	-0.186298	-0.0836934	-0.166541	0.305678	0.168567	-0.0767308	-0.354504	-0.163869	0.045205	0.421236	-0.303489	-0.178756	0.399723	-0.130048	0.222328	0.598728	-0.168983	-0.0469689	0.00804968	0.493891	-0.343385	0.208912
	TCGA.56.8304	0.450135	0.230377	0.581703	0.0803029	-0.12036	-0.293813	0.0305123	0.132421	-0.436774	-0.0128589	0.149479	0.193803	-0.138622	-0.250842	-0.116856	-0.305055	0.413813	0.364576	-0.0965333	-0.147733	0.313336	-0.290451	0.100519	0.0630225	-0.164662	-0.227482	-0.0712953	0.480272	0.0554323	-0.196235	-0.197839	-0.263726	-0.0238462	0.108229	-0.412312	-0.475583	0.297697	0.0974641	-0.0433763	0.0340036	-0.0366505	-0.0884104	-0.0591293	0.247208	-0.120042	-0.274722	0.311668	0.0185
	TCGA.56.8305	0.00155255	0.00574748	0.33539	-0.112812	-0.0924035	0.0520601	-0.0471387	-0.0240273	0.0716609	-0.010273	0.0109205	-0.0874978	-0.49984	0.00669165	0.0066747	-0.0385952	-0.217493	0.133186	-0.249826	-0.4591	-0.221556	0.256856	0.0915203	0.0626211	-0.23731	0.291612	-0.0734752	0.16232	0.0910079	0.170574	0.215491	0.0806716	0.0611984	-0.0555576	-0.298141	0.21167	0.18545	-0.0823926	-0.11255	0.133829	-0.0608675	-0.395941	-0.067173	0.0635468	-0.119844	-0.2531	-0.0419608	-0.00495567
	TCGA.56.8307	-0.242573	-0.0334765	0.473561	-0.173029	0.081994	0.018032	-0.198776	-0.311846	-0.129196	0.1711	-0.304153	-0.295122	0.456955	-0.0966244	-0.0258345	0.091008	0.366245	-0.303091	-0.0921822	0.396774	0.293766	-0.0101053	0.00709879	-0.258598	0.143568	-0.275717	-0.136089	0.250624	-0.0642081	-0.294892	0.0199482	-0.134704	0.0968762	-0.182679	-0.227847	-0.39528	0.0894937	-0.188491	0.153004	0.0387599	-0.099596	0.356804	-0.254489	0.00157793	0.0123067	0.0518843	-0.207019	0.244302
	TCGA.56.8308	-0.52615	-0.111234	-0.527423	0.0673427	0.240774	-0.00990179	0.166274	0.0886978	0.231865	0.0047312	0.106253	0.174809	-0.491194	0.169556	0.225752	0.384067	-0.49571	-0.154036	0.502534	-0.255959	-0.346039	-0.146987	0.0409798	0.38727	0.174893	0.340631	0.307619	-0.508584	0.169288	0.198573	0.301525	0.366282	0.271687	-0.129878	0.364097	0.362108	-0.341505	0.0754923	0.411637	-0.0425915	0.200002	-0.181064	-0.0775239	-0.158945	0.359512	0.289943	-0.214297	0.0603499
	TCGA.56.8309	-0.546402	-0.11656	-0.657172	-0.0985352	0.349775	0.394523	0.0412107	-0.17482	0.394656	0.204715	-0.14642	-0.181091	0.547958	0.33457	0.327472	0.291504	-0.618666	-0.378277	0.226204	0.531775	-0.551431	0.1133	-0.013848	0.21023	0.459379	0.0887602	-0.0804514	-0.660045	0.0676646	0.349335	0.272328	0.100574	0.248226	-0.170463	0.314952	0.364992	-0.401745	0.026656	0.352576	-0.1767	0.240442	0.517522	-0.216131	-0.402324	0.205764	0.43461	-0.228438	-0.0198444
	TCGA.56.8503	-0.49615	-0.307428	-0.375565	-0.0968329	0.271137	0.392336	-0.0625505	-0.214704	0.516056	-0.217368	-0.0518198	-0.128746	0.331054	0.372004	0.271001	0.252753	-0.436699	-0.318033	0.355653	0.352178	-0.280583	-0.00544011	-0.110237	0.0683024	0.537955	0.258764	0.0517584	-0.526438	-0.0840039	0.421156	0.347459	0.244386	0.0383631	-0.289442	0.242075	0.61127	-0.453231	-0.100523	0.56329	-0.0256378	0.192692	0.439931	-0.396702	-0.198294	0.135941	0.507027	-0.375802	0.0699113
	TCGA.56.8504	0.369565	0.178879	0.445464	0.11616	0.206481	-0.138165	0.260282	0.0705683	-0.14899	0.0668316	0.0289929	0.176113	0.516162	-0.244923	-0.218678	-0.157057	0.471313	0.274875	-0.141739	0.28534	0.420044	-0.280426	-0.15799	-0.258342	-0.364463	-0.157731	-0.00547365	0.30542	-0.140207	-0.182087	-0.185809	0.266631	-0.0560008	0.211151	-0.25923	-0.260427	-0.0426316	-0.0345821	-0.426636	-0.0691514	-0.239178	-0.0936019	-0.128508	-0.146692	0.125964	-0.222493	0.427184	0.0271976
	TCGA.56.8622	0.139864	-0.00496346	-0.482379	0.125898	0.108395	0.126325	0.1161	0.0245509	0.49538	0.108253	-0.145625	-0.0781683	-0.466354	0.222641	0.0393208	0.214243	-0.711356	-0.327333	0.233901	-0.300403	-0.649347	0.236595	-0.103768	0.295071	0.105162	0.412014	0.254973	-0.575349	0.371156	0.430378	0.31549	0.279657	0.127993	0.238681	0.200047	0.448572	-0.203651	-0.0958554	0.151365	-0.120383	0.123369	-0.0884999	0.0228662	-0.0196113	0.13797	0.143089	-0.0265504	-0.29379
	TCGA.56.8623	-0.263422	0.182098	-0.681387	-0.0667204	0.106978	0.422726	0.244329	-0.404618	0.185102	0.388466	0.272595	0.0841776	0.473661	0.362342	0.290065	0.318087	-0.723014	-0.443864	0.122889	0.413962	-0.678313	0.057727	-0.202679	0.0472784	0.403591	0.397276	0.0927141	-0.687033	0.164149	0.431819	0.135497	0.113127	0.0649894	0.19883	0.252745	0.1089	-0.354154	-0.00316997	0.478108	0.0249762	0.262169	0.373088	-0.216412	-0.48939	0.0554897	0.430077	0.105083	-0.243568
	TCGA.56.8624	-0.148908	0.275976	-0.487891	0.191075	0.0931308	-0.0551602	0.0603711	-0.212517	-0.0874978	0.386399	-0.0141064	-0.259542	-0.458197	0.18294	-0.0124202	0.282359	-0.585329	-0.399768	0.245802	-0.383145	-0.5316	0.320337	-0.150905	0.0676484	-0.101651	0.416061	0.255132	-0.494348	0.174321	0.30582	0.318452	0.2762	0.245393	0.226738	0.323611	0.141922	-0.316286	-0.143776	-0.0331157	-0.0876925	-0.0826601	-0.133719	-0.0926673	-0.368317	0.269347	-0.00114974	0.0849872	-0.145802
	TCGA.56.8625	-0.617426	-0.12506	-0.662772	-0.0807151	0.19764	0.366696	-0.0986	-0.236195	0.100305	0.0289737	-0.0479674	-0.376983	0.252144	0.344627	0.330968	0.0948346	-0.261718	-0.345553	0.353216	0.391093	-0.0223292	0.27234	0.00685295	0.00832195	0.421619	0.155909	0.0529133	-0.593083	-0.243347	0.236087	0.169929	-0.0180952	0.20833	-0.300258	0.242638	0.398543	-0.413215	-0.110579	0.158014	0.0172174	0.0775107	0.478137	-0.213139	-0.389606	0.209534	0.371337	-0.299463	0.245326
	TCGA.56.8626	-0.472466	-0.0971996	-0.452766	0.122053	0.279537	0.162072	-0.0186971	-0.00116944	0.501683	0.068181	0.039451	-0.180542	-0.108449	0.276929	0.18021	0.413193	-0.695134	-0.408009	0.325294	-0.218396	-0.579612	0.264642	-0.1605	0.281154	0.109407	0.461299	0.296468	-0.636136	0.200417	0.408603	0.382476	0.340232	0.264721	-0.0510562	0.366579	0.457919	-0.35142	0.0591884	-0.0688502	-0.0787369	0.040026	-0.150961	0.0710536	-0.10284	0.398254	0.128919	-0.148695	-0.0745122
	TCGA.56.8628	-0.638596	-0.0493495	-0.706048	-0.0710652	0.234185	0.333727	0.109494	-0.228152	0.477918	0.199873	-0.0138159	-0.304481	0.138215	0.368121	0.312607	0.389527	-0.621379	-0.463866	0.345058	0.186226	-0.522644	-0.16963	-0.151212	0.123794	0.357558	0.444599	0.0870585	-0.702943	0.0176005	0.435107	0.368873	0.158527	0.22015	-0.195847	0.340698	0.490309	-0.365443	0.038676	0.252301	-0.123382	0.14671	0.312905	-0.230619	-0.393756	0.345714	0.39007	-0.181089	-0.0333252
	TCGA.56.8629	-0.224531	0.177649	0.278037	0.127139	0.196207	-0.000487546	0.0687147	0.189935	0.0273978	-0.00089925	-0.143998	-0.13013	0.25455	-0.00228637	-0.0641099	0.12809	-0.413641	-0.0974344	-0.0347491	-0.00790476	-0.357879	0.097443	-0.0796776	0.157159	0.140064	0.0855197	0.122425	-0.254997	0.100587	0.0949337	0.0550714	0.142037	0.23072	0.0261344	0.0164869	0.157893	-0.0116424	-0.253525	0.0211226	0.0633063	0.0258388	-0.263969	0.0730847	-0.127415	0.353917	-0.0445046	0.056536	-0.10594
	TCGA.56.A49D	0.308423	-0.00636835	0.117665	0.025438	-0.142745	0.00243277	0.0864087	-0.198021	-0.122594	-0.0216348	-0.133086	-0.0174497	0.336837	-0.0810542	0.0413775	-0.200329	0.357034	-0.225027	-0.333514	0.263015	0.240577	-0.303969	-0.219842	-0.22378	0.116083	-0.0969205	-0.190797	-0.107555	-0.152229	-0.00974215	-0.214268	-0.205259	0.170895	0.187219	-0.24503	-0.4616	0.163951	-0.19689	0.110996	0.156719	-0.0989199	0.276971	-0.335463	-0.12849	-0.336648	0.123441	0.14484	0.0692449
	TCGA.56.A4BW	-0.315476	0.030724	-0.509631	0.174687	0.375797	0.124839	-0.122021	-0.149575	0.0565281	0.0934298	-0.276192	-0.311645	0.429175	0.00565129	-0.0804508	0.0644936	0.0821532	-0.313307	-0.0539039	0.337835	0.187204	-0.202443	0.189818	-0.11905	0.199521	0.115163	0.104762	-0.405592	-0.0937009	0.183774	0.128807	0.252372	0.218183	-0.168308	0.105037	0.18709	-0.341398	0.168954	-0.0513963	-0.0934556	-0.0799895	0.108541	-0.0172198	-0.371769	0.144264	0.126305	0.0309378	0.309751
	TCGA.56.A4BX	0.053853	0.0888752	0.213003	0.194441	0.0432122	-0.355509	0.135343	0.0756266	-0.437727	0.120292	0.0874137	0.152525	-0.580892	-0.279217	-0.350334	-0.0918605	0.149824	0.0881201	0.241561	-0.541626	0.25137	0.26118	0.122313	-0.0466577	-0.459355	0.0586983	0.229358	0.144455	0.168467	-0.294053	-0.0403982	0.270045	0.289347	0.064206	0.100919	-0.481785	0.232075	-0.00769429	-0.442359	0.0699186	-0.165099	-0.590555	0.07587	0.0931214	0.271367	-0.420775	0.206208	0.256737
	TCGA.56.A4BY	-0.334855	0.199735	0.0157954	-0.0428718	-0.0282493	-0.245662	0.123636	-0.0144149	-0.25929	0.119645	-0.0617498	0.0537029	0.0695896	-0.080993	0.171165	-0.0064164	-0.1249	-0.107532	0.153143	-0.0849664	-0.189045	-0.205524	0.117515	0.186426	-0.131553	0.186584	0.135735	-0.161179	0.171522	-0.174381	-0.0368882	-0.187591	0.184057	-0.0134245	0.0958907	-0.277799	0.0146994	0.170902	-0.138842	-0.000358894	-0.0995179	-0.30107	0.0950216	-0.0943538	0.074823	-0.196907	-0.0447192	0.135729
	TCGA.56.A4ZJ	-0.36579	-0.0421974	-0.726232	0.0981974	0.271204	0.377651	0.191677	-0.132933	0.540271	0.154666	-0.0691984	0.00289955	-0.115189	0.340734	0.193853	0.352314	-0.760147	-0.446621	0.321374	0.118357	-0.665078	-0.0648304	-0.140243	0.202232	0.393588	0.461747	0.194758	-0.692011	0.223368	0.550698	0.433409	0.272587	0.0557635	-0.0066993	0.336024	0.581296	-0.394389	0.063399	0.305606	-0.0458931	0.214616	0.238862	-0.0892735	-0.394616	-0.0105905	0.376313	-0.0304794	-0.224917
	TCGA.56.A4ZK	-0.308808	0.106909	-0.140247	0.0406215	0.250646	0.0358221	0.120323	0.0242252	-0.234586	0.128506	0.231006	0.171257	0.007236	0.00236421	0.130799	-0.100115	0.114475	0.0918074	0.228252	0.300737	-0.0603934	-0.215954	0.0321336	0.227377	0.259731	0.0864438	0.0276151	-0.22268	0.0628764	-0.194944	-0.0806414	-0.257046	0.21796	-0.14792	-0.0147056	-0.303402	-0.145085	-0.21271	0.245875	0.170787	0.0402246	0.312715	-0.344975	-0.226582	0.00110159	0.243117	0.153429	0.0857635
	TCGA.56.A5DR	0.180911	-0.00123021	0.606904	0.277605	0.11793	-0.0774371	0.000414824	-0.0766358	-0.0437787	-0.0937347	0.173507	0.265592	-0.112113	-0.199498	-0.213123	-0.00725208	0.340251	0.29096	-0.354588	-0.0921089	0.31316	-0.236817	0.00203468	-0.244378	-0.173064	-0.162102	0.215578	0.392743	0.0743451	-0.0377106	0.141208	0.175405	-0.122142	0.0799092	-0.115622	-0.106594	0.044248	0.170617	0.138457	0.0529532	-0.0479543	-0.125928	-0.353323	0.0564501	0.136566	-0.107258	-0.012291	0.0119358
	TCGA.56.A5DS	-0.445678	0.123872	-0.514026	0.114	0.233849	0.0317716	0.0606408	-0.234662	-0.0236933	0.24771	-0.190454	-0.377383	-0.0949784	0.0910555	-0.0630796	0.0239059	-0.372809	-0.421964	0.169884	-0.0448271	-0.258385	-0.0870852	-0.049978	-0.220873	0.166904	0.309845	0.196777	-0.545217	0.0779196	0.0627317	0.209461	0.233747	0.347028	-0.0908548	0.122663	-0.226466	-0.223572	0.0898902	0.00657851	-0.178795	-0.00839872	0.128266	-0.342484	-0.419148	0.392319	0.135906	-0.103847	0.148677
	TCGA.56.A62T	0.0883534	-0.195455	0.405182	-0.0503671	-0.0956914	-0.0642392	-0.109422	0.049179	0.103907	-0.138351	-0.201413	0.0967146	0.336781	-0.0839783	-0.158804	0.17592	0.0633671	0.0500308	0.25056	-0.0424395	0.0763158	0.0625643	-0.0543725	-0.153609	-0.132909	0.0297733	-0.046431	-0.0379493	-0.0245094	-0.0529541	0.115697	0.194401	0.0831373	-0.0833014	0.216388	0.290166	0.0401271	-0.0662244	-0.218407	-0.0903893	-0.171688	-0.193322	0.11595	0.171249	0.197842	-0.173558	-0.290077	0.046971
	TCGA.58.8386	-0.415281	-0.0577953	-0.217035	0.124465	0.117024	0.294922	-0.00624064	-0.238292	0.257874	0.0966666	0.112345	-0.180669	-0.304366	0.269111	0.155228	0.386043	-0.424301	-0.360682	0.259714	-0.0427896	-0.29004	0.0186914	-0.11233	0.117828	0.291466	0.264985	0.167552	-0.487228	0.111991	0.36096	0.233934	-0.177337	-0.0496247	-0.0715491	0.198832	0.268107	-0.373183	0.0755185	0.379558	0.12141	0.0614588	0.175543	-0.0228522	-0.269975	0.071729	0.339208	-0.0560761	0.195045
	TCGA.58.8387	0.454246	-0.0065795	0.541813	-0.157097	-0.309281	-0.205432	-0.0853957	0.0387781	-0.404465	-0.188079	-0.0122167	-0.0257599	0.137997	-0.116051	-0.0782907	-0.420424	0.489316	0.212811	-0.495797	0.236897	0.307392	-0.102883	0.0943134	-0.0520368	0.103771	-0.341986	-0.400199	0.521159	-0.143337	-0.33499	-0.315509	-0.29988	-0.0293109	-0.029642	-0.389349	-0.360307	0.44511	-0.0251886	-0.0593037	0.137898	-0.0641137	0.32478	-0.26836	0.241262	-0.376152	-0.0552165	0.0941874	-0.25431
	TCGA.58.8388	-0.621207	-0.191443	-0.5101	-0.158557	0.147119	0.0612862	-0.223778	-0.169823	0.337261	-0.0460402	-0.383291	-0.444284	0.00504728	0.251958	0.136748	0.333856	-0.0860267	-0.521174	0.470041	-0.0649118	0.145474	0.124939	-0.149439	-0.0287817	0.188242	0.296957	-0.0562726	-0.508821	-0.167378	0.200983	0.29836	0.385809	0.236475	-0.278717	0.315274	0.340512	-0.132367	-0.255015	0.0527945	-0.199009	-0.152078	0.282812	-0.179257	-0.329205	0.436911	0.111763	-0.357393	0.336472
	TCGA.58.8390	-0.489089	-0.224914	-0.155091	-0.118671	0.360972	-0.110944	-0.198057	-0.154657	0.336716	-0.050962	-0.366255	-0.365927	-0.40681	0.132341	0.106224	0.315317	0.11899	-0.363341	0.457974	-0.342276	0.304237	0.191911	-0.0208603	-0.0341772	0.0791469	0.0559675	-0.00202891	-0.302153	-0.264113	-0.151587	0.29523	0.315716	0.099008	-0.28718	0.308861	0.388493	-0.120273	-0.158538	0.158877	-0.271246	-0.0312535	-0.0893786	-0.269832	-0.0553696	0.506892	0.016644	-0.327937	0.427705
	TCGA.58.8391	0.230739	-0.00865444	0.0710785	0.168956	0.163781	-0.21378	0.108419	0.376977	0.0825233	-0.104899	0.220227	0.359231	-0.467616	-0.130608	-0.0618358	-0.10016	0.118519	0.194125	0.12396	-0.376885	0.153163	0.0620935	0.00918782	0.237	-0.0900899	-0.0600788	0.185355	0.000907696	0.0412134	-0.136835	0.124492	-0.00296553	0.0173038	0.106578	-0.0123408	-0.153605	0.113116	-0.000645158	0.0809678	0.0846034	-0.0483194	-0.395765	-0.306052	-0.164034	0.388982	-0.0555895	0.198327	0.252567
	TCGA.58.8392	0.0956288	0.0951314	-0.146247	0.221599	0.245564	-0.353568	0.10921	0.166592	-0.319126	0.114237	0.1074	-0.024936	-0.554308	-0.0781487	-0.140134	-0.018972	0.317545	0.137701	0.121934	-0.526837	0.322357	0.0550876	0.18828	0.127499	-0.374746	0.127173	0.127332	-0.0083813	0.150619	-0.170871	-0.015081	0.174228	0.192843	-0.0275918	0.145368	-0.306841	0.0163022	-0.18904	-0.320924	0.0271802	-0.123459	-0.477388	-0.112829	-0.0715487	0.415787	-0.364409	0.198431	0.216953
	TCGA.58.8393	-0.41825	-0.00583938	-0.417509	-0.0998922	0.29894	0.317031	0.0862548	-0.249051	-0.11522	0.207115	-0.111503	0.252124	0.461739	0.211583	0.268657	0.0933257	-0.360652	-0.237016	-0.288774	0.446229	-0.12219	-0.0375864	-0.0417263	-0.199994	0.392649	0.0370282	0.17506	-0.489691	0.0884125	0.148824	0.175189	0.166606	-0.0259349	-0.131627	0.153466	-0.165049	-0.367793	-0.0608172	0.160865	-0.0872714	0.0139924	0.459789	-0.0293116	-0.276895	-0.0467513	0.356661	-0.204123	0.187024
	TCGA.58.A46J	0.327312	0.0164394	0.504147	-0.026907	0.00949819	-0.167684	0.0659615	0.100388	0.207192	-0.0299215	0.278485	0.151493	0.0442158	-0.13077	-0.0148216	-0.277608	0.378838	-0.0261925	-0.0397569	-0.151167	0.267361	-0.157976	0.0164298	-0.0131995	0.00172964	0.166602	-0.215239	0.204253	-0.0366866	0.0842028	-0.0782651	-0.211221	-0.0635855	0.196883	-0.354423	-0.360161	0.207108	0.0466646	0.0273021	-0.0373376	-0.174095	-0.170715	-0.314354	-0.0538128	-0.0279742	-0.149709	0.240652	-0.0133489
	TCGA.58.A46K	0.229878	0.0711013	0.117933	-0.0058067	-0.0190061	-0.328392	0.0980712	0.07614	-0.315793	0.251821	0.139967	0.328551	0.432313	-0.29984	-0.137417	-0.336012	0.225737	0.389942	0.00302716	0.18055	0.235658	-0.0193915	0.0895849	-0.0162807	-0.322727	-0.106383	0.0984237	0.164368	0.0506339	-0.366799	-0.189565	0.00265427	0.177138	-0.00179453	-0.131148	-0.377697	0.0194726	-0.00672084	-0.380751	-0.017421	-0.173591	-0.267332	0.23212	0.314458	-0.0390891	-0.335344	0.0669321	0.243696
	TCGA.58.A46L	-0.294901	-0.0949292	0.335373	-0.195059	0.093142	-0.141584	-0.265606	-0.302492	-0.201292	-0.0440537	0.164415	-0.363664	-0.0725449	-0.040865	0.0740437	-0.151746	0.335555	-0.100431	-0.0288485	-0.145183	0.395134	0.0359969	-0.0390399	-0.190709	-0.176554	0.0862079	-0.147909	0.0120826	-0.127946	-0.169837	-0.00864943	0.133436	0.29943	-0.325566	-0.0336566	-0.283775	-0.12037	0.00767306	-0.140899	-0.106355	-0.203005	0.0658969	0.000405113	0.0887894	0.0712884	-0.0683785	-0.144588	0.329831
	TCGA.58.A46M	0.206206	-0.189819	0.464535	-0.163794	-0.0233051	-0.117086	-0.0427169	-0.0338648	-0.389713	-0.173384	-0.25054	0.364719	0.612849	-0.267084	-0.165358	-0.349422	0.568954	0.217138	-0.214401	0.433721	0.50854	0.0146003	-0.0754352	-0.298748	-0.0486431	-0.315783	-0.242775	0.39632	-0.190461	-0.3869	-0.312434	-0.307498	-0.071504	-0.0837583	-0.24899	-0.417292	0.182728	-0.275924	-0.264857	0.0300318	-0.223351	0.233908	0.121934	0.312702	0.0400147	-0.112362	0.0358401	0.181241
	TCGA.58.A46N	0.271294	0.124588	0.355833	0.0554174	0.0194129	-0.353487	0.0527095	0.201829	-0.314585	-0.0123444	0.0545264	0.331814	-0.335504	-0.282118	-0.180856	-0.184465	0.358405	0.287812	0.072855	-0.349611	0.432075	-0.0145963	0.134221	0.124713	-0.268761	-0.11507	0.0108626	0.340068	0.132727	-0.296729	0.00739337	0.0827242	0.139402	0.0607749	-0.091969	-0.351142	0.128151	-0.267964	-0.158369	0.136401	-0.0568784	-0.441875	-0.0244675	0.087821	0.278668	-0.271785	0.163739	0.28409
	TCGA.60.2695	-0.326858	-0.00663604	-0.00903726	-0.103792	-0.0564624	-0.152829	-0.298539	-0.23396	-0.156016	-0.0923258	-0.330318	-0.17099	0.126992	-0.0493463	-0.170632	0.0190124	0.548069	-0.346909	0.25874	-0.120799	0.511999	0.221586	-0.000220384	-0.227815	-0.164667	0.0637171	0.0267374	0.24025	-0.245029	-0.200854	-0.0648331	-0.0761017	0.0129146	-0.251387	0.0990172	-0.21243	0.112293	-0.033151	-0.230878	-0.0482096	-0.0512251	-0.0423796	-0.205732	-0.165259	0.0724457	-0.206483	-0.21569	0.362339
	TCGA.60.2697	-0.434228	-0.129677	-0.575628	-0.0710432	0.205448	0.423997	0.0620751	-0.332054	0.348874	0.160413	-0.338965	0.0476043	0.248486	0.384648	0.342104	0.244069	-0.645003	-0.387337	0.184496	0.419507	-0.564991	0.0752103	-0.118231	0.0564571	0.493251	0.289774	0.0918896	-0.588265	-0.0927656	0.396471	0.0906314	-0.0120777	0.0631564	-0.0984436	0.290401	0.317157	-0.447703	0.136394	0.466918	-0.0809154	0.110278	0.519346	-0.231657	-0.204082	-0.210048	0.450341	-0.184206	-0.285315
	TCGA.60.2698	-0.0410571	0.0391123	-0.0433443	0.073854	-0.28725	0.355945	-0.0146124	-0.0338222	-0.030519	0.124133	0.116451	-0.0659122	0.477071	0.176788	0.195612	0.0537012	-0.232554	-0.007389	-0.268114	0.401617	-0.197284	-0.171139	-0.0291408	-0.146688	0.41407	-0.0780101	0.0526472	-0.369529	-0.0144484	0.243637	0.000924036	0.0517158	0.0100321	0.0827012	-0.232292	-0.129023	-0.0523415	0.0538224	0.289962	0.109506	0.11188	0.292637	-0.0777781	-0.0974616	-0.407052	0.413322	-0.0184622	-0.240563
	TCGA.60.2703	-0.337736	-0.307374	-0.0267679	-0.117326	0.00757312	-0.0128442	-0.21816	0.135085	0.513968	-0.142006	0.0470802	-0.441373	-0.507462	0.20007	-0.00350198	0.258568	0.374404	0.0974191	0.155319	-0.384999	0.359768	-0.0122126	-0.219379	0.238148	-0.0150596	-0.07148	-0.0361027	0.105652	-0.346272	0.0826761	0.0562113	0.358779	-0.0469704	-0.173034	0.415175	0.570643	-0.235702	0.355547	0.0837645	-0.345698	0.0327178	-0.197958	0.187309	0.0351112	0.268904	0.0875542	-0.183633	0.35838
	TCGA.60.2704	-0.565279	-0.273714	-0.611873	-0.0758648	0.120995	0.362888	-0.0160007	-0.302382	0.485084	0.0519093	-0.0733286	-0.373139	-0.233168	0.467369	0.371117	0.37856	-0.478951	-0.267832	0.453138	0.18915	-0.332391	0.14676	-0.104961	0.278124	0.459642	0.201597	0.110124	-0.548075	-0.0805085	0.3497	0.154024	0.0487358	-0.0110027	-0.27151	0.484787	0.562402	-0.514928	0.239358	0.450708	-0.142569	0.216184	0.380876	0.252292	-0.158962	0.0969245	0.49573	-0.283475	0.0808973
	TCGA.60.2706	0.101466	0.228385	0.332798	-0.0700022	-0.280536	0.0382924	0.186618	-0.0183058	-0.243179	0.20757	-0.0328745	0.17847	0.0335202	-0.198085	-0.0172884	-0.121604	0.330443	0.29012	-0.307607	0.113761	0.292826	-0.390856	0.0621821	-0.212088	-0.00856104	-0.131883	-0.0571684	0.248939	-0.280712	-0.195738	-0.258296	-0.126563	-0.183382	0.181421	-0.124106	-0.401988	0.0403053	0.0378299	-0.398548	0.0217968	-0.207484	0.250956	-0.0645716	0.117623	0.0669883	0.0228939	0.236577	-0.0496418
	TCGA.60.2707	-0.365694	-0.0245173	-0.604698	0.206548	0.271917	0.419595	0.122383	0.255031	0.510213	-0.168161	0.185691	-0.145904	0.0372266	0.277138	0.177783	0.525697	-0.609714	-0.156315	0.0461656	0.161967	-0.472327	-0.271211	0.00950488	0.407039	0.32538	0.13387	0.330005	-0.531976	0.158073	0.446887	0.339196	0.109077	-0.127354	0.0896538	0.269831	0.532511	-0.40049	0.283626	0.535579	-0.0184497	0.376026	0.0220022	0.210037	-0.312049	-0.0981298	0.427207	-0.0400987	-0.0341806
	TCGA.60.2708	-0.22918	-0.141356	-0.0654122	0.0173057	-0.0102546	-0.112584	0.0671103	0.314852	0.565648	-0.222072	-0.0971484	-0.100676	-0.5817	0.0765489	0.141619	0.137651	-0.292748	0.112075	0.441022	-0.421857	-0.359946	0.223021	0.0395632	0.40626	0.0627613	0.177856	0.0271611	0.123795	0.129145	0.246271	0.346344	0.419318	-0.143788	0.033972	0.22337	0.664414	-0.140798	0.0413453	0.00542407	-0.0777227	0.0317293	-0.331102	0.326334	0.0796906	0.174569	-0.0792199	-0.114246	-0.288719
	TCGA.60.2709	-0.39319	-0.142927	-0.558566	-0.166159	0.186979	0.383085	0.124175	-0.351872	0.204179	0.0103862	0.00141853	0.259421	0.330285	0.296847	0.345763	0.157626	-0.529562	-0.291625	0.148875	0.343087	-0.487373	0.148809	-0.17559	-0.04132	0.263622	0.328753	0.0100265	-0.590454	0.0201846	0.430183	0.151746	-0.0483769	-0.0140002	-0.057077	0.120946	0.508037	-0.36158	-0.23109	0.280799	0.0400448	0.115228	0.448315	-0.181948	-0.261962	0.000213432	0.374495	-0.155613	-0.114444
	TCGA.60.2710	-0.49266	-0.0886363	-0.420976	0.192992	0.265895	0.143026	0.00489744	-0.194123	0.0406954	-0.00666868	-0.0214925	-0.150874	0.308926	0.188082	0.241322	0.370259	0.0821418	-0.159746	0.278525	0.212317	0.180413	-0.00188876	0.262261	-0.0612171	0.0686987	0.02259	0.247224	-0.385144	0.0556742	0.24055	0.207851	0.0115149	0.096284	-0.155369	0.294201	0.157193	-0.333538	0.103406	0.0993862	0.0686797	0.0982013	0.0675222	-0.158784	-0.376263	0.224833	0.277735	-0.0881189	0.360263
	TCGA.60.2711	0.227896	0.0678264	0.572462	-0.136848	-0.056229	-0.293855	-0.0434941	-0.0270018	-0.568712	-0.0623421	-0.160425	-0.303708	0.0158817	-0.20494	-0.0637431	-0.110148	0.338055	0.0659327	0.229532	-0.0988917	0.309818	0.139141	0.219319	-0.232455	-0.292096	-0.280527	-0.146441	0.502835	-0.11779	-0.410572	-0.292128	-0.102108	-0.0300252	0.0914629	-0.0443033	-0.479269	0.278602	-0.143671	-0.51452	-0.111	-0.152592	-0.14522	0.032173	0.227517	0.200919	-0.392239	0.198179	0.0122513
	TCGA.60.2713	-0.27046	-0.22661	-0.392945	-0.205181	-0.0550391	0.290812	-0.0115193	-0.168277	0.425128	-0.0975339	0.0908539	-0.27146	-0.0624336	0.329327	0.324432	0.116566	-0.389326	-0.136208	0.259496	0.220766	-0.360637	0.317758	0.223853	0.14788	0.342448	0.0682278	-0.228253	-0.352709	-0.0706024	0.116704	0.0845335	-0.150675	-0.179403	-0.125981	0.112888	0.519881	-0.121188	0.0429448	0.0624075	-0.206156	0.111331	0.383465	-0.0608627	-0.21953	-0.171898	0.292902	-0.146538	-0.131977
	TCGA.60.2714	-0.224797	0.147856	0.00437434	0.0450741	-0.148484	0.144275	0.0763482	0.219385	0.254318	0.0439468	0.166355	0.0683297	0.143289	-0.00847032	0.0095778	-0.081306	-0.200964	0.0421131	-0.186644	0.182716	-0.261221	-0.171374	-0.190698	0.0927799	0.162404	0.0466895	0.0327137	-0.191401	-0.214249	0.142064	0.105707	-0.127269	-0.124634	0.249081	-0.171303	-0.0851693	0.0745084	-0.0238223	-0.0583912	0.109195	0.0420134	0.248029	0.237565	-0.0101975	-0.278659	0.198242	0.049322	-0.0558644
	TCGA.60.2716	0.444475	0.283222	0.428624	0.048296	0.0445624	-0.31793	0.0810886	-0.0581174	-0.486289	0.307429	-0.265763	-0.064554	-0.32907	-0.320227	-0.370651	-0.191383	-0.211668	-0.273986	-0.202438	-0.411727	-0.0575784	0.0342878	0.070176	-0.348825	-0.516778	-0.121891	0.214381	0.339628	0.243989	-0.227758	-0.0895811	0.218787	0.0898942	0.310392	-0.0642203	-0.536808	0.278542	0.129823	-0.487892	-0.128304	-0.147601	-0.44888	0.0974535	0.041842	0.367808	-0.517662	0.391022	0.118807
	TCGA.60.2719	0.427819	0.126612	0.549117	0.0234746	-0.145563	-0.283463	0.0747339	-0.0418005	-0.367317	0.0878549	0.0266648	-0.00777622	0.0998003	-0.28805	-0.169926	-0.248147	0.488161	0.257896	-0.476321	-0.123617	0.367695	-0.227598	0.286289	-0.371659	-0.191314	-0.451581	0.0117158	0.432891	-0.0954961	-0.275305	-0.193671	-0.349271	-0.166764	0.260313	-0.297185	-0.525978	0.248051	0.0597873	-0.398769	0.153727	-0.181948	-0.257991	-0.0474878	0.138905	-0.303666	-0.189673	0.184396	0.150703
	TCGA.60.2720	0.252581	0.00677264	-0.161619	0.0621165	0.1555	0.237885	0.0743765	0.116482	0.379387	-0.169333	0.0175943	0.235389	-0.0570296	0.184252	0.288783	-0.0415299	-0.429073	-0.114456	-0.237326	0.0438953	-0.458595	0.354709	-0.123215	0.154965	0.243826	0.131075	-0.102199	0.157769	0.106235	0.393564	-0.0112778	-0.00621788	-0.000726102	0.161379	-0.329165	0.365523	0.074589	-0.174197	0.266516	0.168898	0.244676	0.268321	-0.272325	-0.0523306	-0.154084	0.253926	-0.0252459	-0.48248
	TCGA.60.2721	-0.312897	0.1125	-0.312842	-0.0710383	0.123736	0.0888055	-0.0199375	-0.341991	-0.123602	0.0191169	-0.403577	-0.295804	0.507825	0.0786804	0.0276334	-0.0426728	-0.412251	-0.443537	-0.199849	0.407499	-0.251541	-0.202814	0.0810849	-0.266678	0.144435	-0.0103606	-0.0321925	-0.485206	-0.00935716	0.0787468	0.0902171	0.155341	0.210647	-0.17515	0.18123	0.0296596	-0.0523147	-0.0982865	-0.283294	-0.167127	0.0117303	0.371694	-0.0351175	-0.16907	-0.0820808	0.133927	-0.0559386	-0.0320579
	TCGA.60.2722	0.250994	0.153153	0.521148	0.0985678	-0.0570912	-0.336174	-0.0131948	0.0632152	-0.450951	-0.0416068	0.322366	0.340855	-0.601229	-0.292082	-0.211676	-0.0118604	0.238211	0.393004	0.225818	-0.48493	0.340505	-0.210803	0.0405662	0.0489983	-0.375256	-0.127241	0.169776	0.417152	0.0976784	-0.360659	-0.0315901	-0.277047	-0.0206333	0.0270396	-0.0221563	-0.424484	0.13032	0.111974	-0.126907	0.23342	-0.144282	-0.45957	0.232791	0.453753	-0.00182658	-0.238659	0.0462017	0.247336
	TCGA.60.2723	0.346127	-0.0445359	0.280425	-0.0553754	-0.284592	0.0860925	0.104944	0.312527	-0.14016	-0.260275	0.424541	0.362407	-0.0933782	0.15169	0.00445006	-0.213199	0.102379	0.497339	-0.224169	0.143612	-0.0827453	0.0192967	0.0941275	0.305095	-0.0851812	-0.205029	-0.131883	0.462021	-0.15791	0.0019715	-0.314127	-0.159371	-0.345457	0.147339	-0.139323	0.179811	0.0656593	0.211297	-0.061961	0.0283454	0.103738	0.28486	0.236093	0.293546	-0.293869	0.042877	0.258763	-0.303432
	TCGA.60.2724	0.284246	0.0211805	0.408714	0.021252	-0.23997	-0.132538	-0.000574815	0.224943	0.403229	-0.0687172	-0.306955	-0.134926	-0.0252725	-0.0582646	-0.12076	-0.270983	-0.173538	0.0657	-0.187648	-0.209091	-0.30184	0.0864773	-0.149932	-0.0293413	-0.0114398	0.198698	-0.00396784	0.220205	0.0475117	0.176934	0.15604	-0.218465	0.00853297	0.189892	-0.028526	0.477011	0.111146	-0.125961	-0.152094	0.00164901	-0.0478821	-0.249826	0.117276	0.0627099	-0.209363	0.0275059	0.129958	-0.289816
	TCGA.60.2725	-0.250804	-0.144726	-0.529668	-0.0297006	0.128265	0.369539	0.147426	-0.286366	0.216687	0.0728319	0.0090383	-0.26111	0.461997	0.3999	0.30222	0.0962809	-0.307631	-0.217005	-0.310204	0.489059	-0.332853	0.0614791	0.033429	-0.0660883	0.473607	-0.00891351	-0.0480148	-0.356262	-0.152473	0.356284	-0.0365135	-0.245807	-0.0313577	-0.0323778	0.0485367	0.279045	-0.277933	0.186101	0.491974	-0.0600634	0.189851	0.49461	-0.0138518	-0.294776	-0.46043	0.49565	-0.0793503	-0.359652
	TCGA.60.2726	0.347953	0.247434	0.287082	0.0434721	-0.0226125	-0.189605	-0.0130587	-0.112594	-0.298841	0.161157	0.258305	0.00695911	0.0965495	-0.231648	-0.246714	-0.357041	0.29222	-0.0589612	-0.335505	0.0868064	0.216207	0.0227574	-0.136288	-0.100125	-0.215935	-0.00883339	-0.152506	0.191372	0.0627124	-0.226375	-0.167886	0.244542	0.152941	0.0811017	-0.299805	-0.287161	0.125474	-0.211041	-0.184268	0.185561	-0.164011	0.0867975	-0.391805	-0.132832	-0.0606604	-0.205945	0.156041	-0.223603
	TCGA.63.5128	-0.101826	0.0469737	-0.172152	0.149962	0.0515044	-0.191179	-0.0426561	0.283972	0.035843	-0.133407	0.27131	0.0424688	-0.704025	-0.00806756	-0.00365169	0.175009	0.0236213	0.236108	0.329469	-0.558529	0.0261069	0.10092	0.112506	0.551025	-0.272601	0.182692	0.191655	0.222385	0.230977	0.00855351	0.0485748	-0.105507	0.0132169	-0.0157638	0.210635	0.237459	-0.109046	0.117519	0.263714	0.0910472	0.117295	-0.44913	0.362176	0.300739	0.180444	-0.157201	-0.0946998	0.256139
	TCGA.63.5131	0.133583	0.20519	-0.117842	-0.104642	0.0205728	-0.059097	0.213346	0.212607	-0.239783	0.235086	0.151046	-0.269279	-0.0659834	-0.164444	-0.251931	-0.223733	-0.2112	0.246061	-0.296685	-0.135659	-0.139721	-0.239053	0.142838	0.0916173	-0.0883348	-0.0557431	-0.0493196	-0.176443	-0.0752409	0.012391	-0.0789185	0.0363985	0.0876605	0.151774	-0.051617	-0.33949	0.145316	0.151688	-0.214413	-0.0649491	-0.02993	-0.346629	0.288777	0.0788444	-0.231594	-0.0935583	0.280983	-0.0495563
	TCGA.63.6202	-0.04588	-0.0899053	0.0264173	-0.18208	-0.112275	0.338094	-0.0208953	-0.0174208	0.420371	-0.178944	-0.199829	0.0762975	0.211897	0.131938	0.234946	0.0294879	-0.0659539	-0.142007	-0.212387	0.35946	-0.179495	-0.0877063	-0.0742758	0.00361158	0.391666	-0.0703641	-0.10755	-0.0248984	-0.228142	0.121236	0.091288	-0.165278	-0.256504	0.193135	-0.121656	0.0837135	-0.155301	-0.139087	0.212975	0.0397465	0.107259	0.459658	-0.115039	0.138067	-0.224423	0.336531	-0.200098	0.0280001
	TCGA.63.7020	-0.263755	0.0701282	-0.307925	0.207506	0.262128	0.279453	0.0839285	0.218768	0.29083	-0.0208757	-0.119407	0.20865	0.487426	0.110306	0.0855701	0.0891558	-0.356349	-0.148424	0.209177	0.429887	-0.298067	-0.215049	-0.118838	0.231427	0.244835	0.0649138	0.285483	-0.426308	0.0792992	0.365042	0.223879	-0.118589	0.259882	-0.084849	0.208441	0.185715	-0.261595	0.174997	0.0487858	-0.176613	0.140279	0.219859	-0.081639	-0.365164	0.0173952	0.292696	0.077594	-0.0577862
	TCGA.63.7021	-0.224771	-0.0563477	-0.347829	0.202493	0.0529568	0.230621	0.0257222	-0.105192	0.0151168	-0.0381268	0.0949884	0.0177085	0.516888	0.174568	0.22304	0.184177	-0.528939	-0.203825	0.380924	0.432698	-0.234384	-0.062345	0.117885	0.19979	0.249261	0.211365	0.190534	-0.466785	0.227589	0.270604	0.235807	0.104449	-0.022716	-0.194753	-0.00270513	0.17793	-0.289558	-0.123209	0.437575	0.0682251	0.175742	0.1852	-0.206551	-0.104702	-0.129694	0.34432	-0.109975	-0.084165
	TCGA.63.7022	-0.511416	-0.236007	-0.586365	-0.0771059	0.180769	0.389259	0.0509139	-0.119063	0.434771	-0.0729643	-0.275357	-0.177125	0.266439	0.353851	0.330203	0.159439	-0.654717	-0.408465	0.416459	0.342933	-0.563661	-0.0110075	-0.0131564	0.161883	0.397555	0.341488	0.0172934	-0.64831	-0.06586	0.375698	0.279108	0.180573	0.0939407	-0.207382	0.302951	0.599151	-0.281596	0.0794286	0.0484432	-0.133122	0.0910877	0.451498	-0.165468	-0.140594	0.192289	0.354304	-0.291691	-0.152767
	TCGA.63.7023	0.215207	-0.166683	0.685611	-0.185726	-0.0807658	-0.303766	-0.288135	-0.108108	-0.325721	-0.184454	0.0627725	-0.423727	0.236369	-0.241411	-0.153485	-0.351778	0.568578	0.205775	0.00991044	0.0151406	0.562296	0.181757	-0.0199511	-0.178788	-0.312494	-0.293446	-0.209767	0.537668	-0.181937	-0.367401	-0.209146	-0.292354	0.0263177	-0.0986929	-0.103846	-0.460928	0.232885	-0.113355	-0.27716	-0.0590896	-0.25044	-0.128126	-0.150882	0.297071	0.00334344	-0.301087	-0.108605	0.255988
	TCGA.63.A5M9	-0.0635655	-0.189018	0.196206	0.0141393	-0.12677	-0.130869	0.00315781	0.101965	-0.0794188	-0.214036	0.147291	0.0198623	-0.423058	-0.105329	-0.0579442	-0.327373	0.508007	0.228765	0.212624	-0.326377	0.461327	0.287532	0.00326413	-0.141725	-0.223809	-0.0776846	-0.135466	0.158468	-0.253399	-0.20765	-0.191405	0.152493	0.0205957	-0.110574	0.0473568	-0.00952487	0.124304	-0.025673	-0.409032	-0.0529971	-0.156544	-0.0862925	0.14178	0.161677	-0.0623074	-0.2404	-0.00684941	0.124118
	TCGA.63.A5MB	-0.0125762	-0.0348772	0.227145	-0.0520214	-0.0650062	-0.216185	0.0983146	-0.158535	-0.287791	0.0990842	-0.0048746	0.135136	-0.384905	-0.149977	-0.0458492	-0.389837	0.377526	-0.0151035	0.338247	-0.361013	0.257812	0.451074	-0.0420838	-0.0871397	-0.2651	0.180397	-0.0135077	0.115936	-0.0149298	-0.207182	-0.116684	-0.0519396	0.224568	-0.0244711	-0.233508	-0.367062	0.0749045	-0.121361	-0.164749	0.132165	-0.165956	-0.272744	0.0641203	0.162535	0.0671125	-0.295963	-0.0942186	0.162262
	TCGA.63.A5MG	-0.247157	0.0168153	-0.373679	0.136574	-0.0718196	0.220886	0.0758166	0.0364475	0.161012	0.0564812	-0.129563	-0.0400649	-0.134425	0.182972	0.151014	0.138436	-0.499586	-0.306262	0.129461	0.118813	-0.449391	-0.0940498	-0.169763	0.0180711	0.179185	0.132245	0.195677	-0.51014	0.120275	0.323958	0.103434	-0.0820385	0.0829682	-0.0254123	0.151165	0.163714	-0.310956	0.0684239	0.177549	-0.143843	0.103043	0.167311	-0.0926004	-0.185774	0.246516	0.254886	-0.0462478	-0.132775
	TCGA.63.A5MH	-0.259878	0.00390223	-0.10291	-0.0879744	0.0763147	-0.316386	-0.175941	-0.052253	0.0696742	-0.0378009	-0.0912655	-0.373449	-0.372467	-0.113618	-0.169711	-0.0712004	0.451387	-0.0894005	-0.129386	-0.35596	0.391182	0.0156773	0.0534772	0.112563	-0.173828	0.0354806	-0.121313	0.28818	-0.0286011	-0.198459	0.0576437	0.00856624	0.0379392	-0.182593	0.0174196	0.28435	0.102959	0.0122427	0.165003	-0.000437977	-0.0877006	-0.216645	0.129015	0.194148	0.0110052	-0.116177	-0.19502	0.242921
	TCGA.63.A5MI	0.235295	0.149781	0.54134	0.148862	0.0626589	-0.336517	-0.0736958	0.0903162	-0.307672	-0.0548281	-0.112817	-0.39363	-0.627333	-0.25013	-0.333249	-0.354021	0.527151	0.234067	-0.212001	-0.52985	0.475966	0.069076	0.0910778	-0.262922	-0.387924	-0.265696	0.148787	0.515898	-0.0839641	-0.28193	-0.186714	-0.092155	0.0668788	0.100594	0.00212636	-0.330801	0.21657	0.233924	-0.490582	-0.256217	-0.201924	-0.470894	0.0677516	0.102053	-0.0617622	-0.497177	0.118756	0.242448
	TCGA.63.A5MJ	0.236288	-0.246961	0.593965	-0.0785999	-0.0565757	-0.177606	-0.0655746	-0.0907888	-0.243278	-0.267999	0.019785	0.174678	0.370317	-0.216764	-0.0304479	-0.168442	0.427558	0.247022	0.156646	0.10369	0.388089	-0.038591	-0.111012	-0.0311359	-0.109881	-0.0471015	-0.0665126	0.434492	0.209795	-0.0488289	-0.108981	-0.138183	0.0245234	0.00448165	-0.083507	0.251269	0.177036	-0.152184	0.248434	0.178609	-0.0309544	-0.293171	-0.170319	0.252501	0.0283117	-0.0868608	-0.159217	-0.0806773
	TCGA.63.A5ML	-0.235202	-0.0553842	-0.414012	-0.0309282	0.28648	-0.176449	0.00664624	0.0277032	-0.208406	0.207628	-0.221324	0.252007	0.481884	-0.210215	-0.0474021	-0.2543	0.276755	-0.158017	0.10616	0.205706	0.269952	0.0520103	0.0364203	0.0131073	-0.182954	0.0479038	0.0573825	-0.306287	-0.0420249	-0.075191	0.0995455	0.0524863	0.222903	-0.189753	0.114925	-0.0787658	-0.202758	-0.160472	-0.349384	0.0696615	-0.108104	-0.221596	0.103974	-0.239597	0.190907	-0.170004	-0.0463995	0.311742
	TCGA.63.A5MM	-0.228782	-0.330582	-0.185395	-0.0913702	-0.0497849	0.355708	-0.00443215	-0.0651271	0.441635	-0.316941	-0.281312	-0.106313	0.654574	0.238558	0.15383	0.276801	-0.287917	-0.215374	-0.191657	0.570914	-0.289764	-0.176183	0.0165794	0.193819	0.495415	-0.0241464	-0.0736724	-0.135647	0.351652	0.269989	0.195324	-0.0163579	-0.321234	-0.117549	0.0124428	0.432782	0.0795311	-0.148202	0.543091	-0.0235803	0.259205	0.440643	-0.0711065	-0.0163848	-0.225085	0.430464	-0.226061	-0.278206
	TCGA.63.A5MN	-0.467633	-0.229436	-0.608254	-0.157463	0.0517137	0.458765	-0.064416	-0.078066	0.230919	-0.0733889	-0.178333	0.0155101	0.505948	0.391134	0.341199	0.356965	-0.619308	-0.337614	0.0155651	0.547913	-0.543235	-0.0147162	0.0348047	0.278705	0.513373	0.164486	-0.0294876	-0.556934	-0.0725869	0.327257	0.234339	0.0451863	-0.2226	-0.210572	0.300821	0.385381	-0.396681	-0.0149627	0.394262	-0.148257	0.279465	0.54906	0.145208	-0.235194	-0.136047	0.504939	-0.285057	-0.0264527
	TCGA.63.A5MP	0.204808	-0.189688	0.393548	-0.0909999	0.0470302	0.089313	-0.0545559	-0.166996	-0.145303	-0.0766929	-0.543889	-0.0310934	0.179627	0.195803	0.101241	-0.363254	0.24834	-0.255365	0.312906	0.240896	0.0923778	0.407592	-0.126484	-0.248359	0.0442955	-0.123866	-0.135206	0.0572568	-0.00364485	-0.107817	-0.231311	-0.466148	0.0671791	-0.069522	-0.0361846	-0.387135	-0.0189405	-0.323784	-0.048149	-0.10997	-0.0352035	0.262597	-0.233265	0.0199072	-0.0276558	0.0799936	-0.100454	-0.0606624
	TCGA.63.A5MR	-0.00800643	-0.0467723	0.354356	0.188866	0.0966814	0.0845269	-0.159018	0.0219109	0.112872	-0.246904	0.250097	-0.182826	0.515921	-0.0175555	0.0090885	0.116415	0.130666	0.164398	-0.0424939	0.395358	0.0931058	-0.08174	-0.0943611	0.349696	0.197723	-0.0633714	0.108406	0.134117	0.302294	0.0067249	0.077877	-0.292567	-0.0251176	-0.0979194	-0.0965376	0.0572491	0.0296802	-0.0132058	0.506686	0.141462	0.249415	-0.0793871	-0.260055	0.0339416	0.0261741	0.264174	-0.0713564	0.0108784
	TCGA.63.A5MS	-0.402495	-0.127511	-0.646292	-0.0430029	0.246504	0.247678	0.117873	-0.226772	0.216484	0.0311751	0.351327	-0.285492	0.274682	0.344584	0.212044	0.156899	-0.60421	-0.368476	0.321088	0.286263	-0.436341	-0.0404225	-0.0699907	0.139345	0.310232	0.361011	0.0261637	-0.661354	0.0613684	0.386056	0.316429	0.121892	0.279322	-0.211747	0.37238	0.487331	-0.328388	0.253575	0.277535	-0.158036	0.129747	0.26552	-0.180935	-0.362692	0.281188	0.300342	-0.1203	0.0096523
	TCGA.63.A5MT	-0.228964	-0.258925	0.0522604	0.121193	0.00339804	0.168537	0.026582	-0.0921302	0.411282	-0.186733	-0.0406318	-0.0959112	0.587806	0.119067	0.0815674	-0.10836	-0.166464	-0.179519	0.010494	0.450444	-0.255175	-0.144535	-0.250541	0.0341251	0.372115	-0.00828363	0.161203	-0.165669	0.100951	0.252307	0.151042	-0.083842	0.0213008	-0.081486	0.111544	0.336615	0.00857112	0.0635821	0.556916	0.0356727	0.244085	0.282163	-0.111262	-0.142648	-0.174529	0.378471	-0.233221	-0.115727
	TCGA.63.A5MU	0.349887	0.0839844	0.386282	0.178211	0.0541247	-0.252079	-0.0491565	0.0337522	-0.303584	-0.114112	0.159541	0.248158	0.0144324	-0.338609	-0.307772	-0.0685622	0.465679	0.0819977	-0.0237771	-0.197346	0.397168	-0.0488552	-0.223009	0.0285089	-0.278887	-0.0965242	0.0691556	0.268974	0.257052	-0.322469	-0.190864	-0.0945671	0.243769	0.103443	-0.160446	-0.518198	0.274789	0.0444793	-0.0352968	0.0312977	-0.0474526	-0.441598	-0.0980832	-0.238273	0.136771	-0.369921	0.251889	0.220787
	TCGA.63.A5MV	-0.258077	-0.034592	-0.563893	-0.139454	0.0327311	0.0741331	0.10154	-0.137344	0.153666	0.263105	-0.112482	-0.333092	-0.297863	0.277651	0.0386424	0.0608275	-0.541174	-0.315352	0.38012	-0.152301	-0.560519	0.148093	-0.0120943	0.0900615	-0.0666496	0.290341	-0.0591174	-0.558472	-0.124267	0.0975756	0.206207	-0.00637416	0.333037	-0.200081	0.241463	0.328786	-0.103258	0.00584862	-0.242099	-0.2234	-0.03432	0.0755179	-0.0418253	-0.204465	0.210136	0.00939933	0.0446243	-0.0788462
	TCGA.63.A5MW	-0.448265	-0.0733419	-0.00556736	-0.185736	0.136849	-0.247182	-0.256456	-0.141742	0.368768	0.120826	-0.239387	-0.458981	-0.363542	0.0139674	-0.0899353	0.0629131	0.302331	-0.397501	0.456893	-0.349081	0.248662	0.380489	-0.206912	-0.0629037	-0.227693	0.199843	-0.0941704	-0.277859	-0.2461	-0.0735183	0.202148	0.112154	0.297745	-0.323731	0.32204	0.44088	0.151604	-0.105669	-0.291472	-0.135824	-0.129861	-0.247848	-0.17323	-0.104035	0.294623	-0.260377	-0.271285	0.216777
	TCGA.63.A5MY	0.392059	0.213878	0.559618	-0.0222424	-0.0684086	-0.362502	0.0939695	0.29167	-0.382527	0.108464	-0.0323918	0.237632	-0.55295	-0.36425	-0.326912	-0.231683	0.453241	0.252026	-0.377844	-0.515677	0.336173	-0.00172913	0.0639573	0.182637	-0.327913	-0.133325	-0.0702211	0.357727	-0.0220563	-0.265674	-0.26036	-0.0423029	0.189949	0.231521	-0.214341	-0.49707	0.281277	0.0507193	-0.314292	-0.0119844	-0.277884	-0.486546	-0.0157938	0.303455	-0.148467	-0.334177	0.240039	0.186942
	TCGA.66.2727	0.462571	0.0179528	0.360535	0.0287237	-0.358002	-0.152149	0.136158	-0.0890759	-0.181601	-0.0274985	0.285708	0.383181	-0.0319179	-0.236697	-0.124286	-0.220086	0.482063	0.413765	-0.45062	0.020461	0.327606	0.0528221	0.320729	-0.361151	-0.175014	-0.405619	-0.142683	0.536788	0.00215761	-0.309526	-0.376381	-0.328309	-0.259584	0.234122	-0.195886	-0.364777	0.179199	0.143555	-0.305192	0.0270486	-0.158355	-0.107905	0.300347	0.294573	-0.116636	-0.225498	0.289667	0.00275298
	TCGA.66.2734	-0.0985966	0.0386399	-0.336687	-0.0281453	-0.049017	0.299543	0.0773509	0.200418	0.395499	-0.0100121	-0.17551	0.0532504	-0.285499	0.246573	0.137796	0.424032	-0.419305	-0.0110593	-0.0575816	-0.188681	-0.272334	-0.234028	0.0754066	0.198023	0.347791	-0.161978	0.0495589	-0.139042	0.0664298	0.247969	0.152098	0.0940637	-0.344005	0.180614	0.0554159	0.301888	-0.0983128	0.286529	0.234132	-0.189321	0.0538969	0.0621007	0.347406	-0.0728447	-0.120572	0.384006	-0.00631586	0.0830545
	TCGA.66.2737	0.0432864	-0.110746	-0.475606	-0.111343	-0.109124	0.176021	0.135146	0.0182005	0.217652	0.163939	0.145254	0.33714	0.288376	0.210185	-0.0443095	-0.13377	-0.264046	0.0717668	-0.133478	0.210246	-0.359032	0.177008	-0.167511	-0.0381066	-0.02706	0.146165	-0.134803	-0.248331	-0.209423	0.208724	0.0757911	0.203502	-0.0726096	0.0325302	0.0145579	0.572215	-0.159186	-0.0360877	-0.307187	-0.00115781	-0.0290868	0.128469	0.15634	0.0789845	-0.163169	0.119219	0.142664	-0.293077
	TCGA.66.2742	-0.169284	0.108689	-0.467857	-0.00313774	-0.0186442	0.0817774	0.0149471	0.190307	-0.0780919	-0.0659133	0.264223	0.192906	-0.206439	0.228072	-0.0404635	-0.0205805	-0.0590271	0.235381	-0.0657247	-0.16192	-0.128004	-0.372206	0.139582	0.285552	0.254635	-0.188974	0.0220306	0.00593904	0.00700361	0.0478156	-0.0562917	0.0971704	-0.139218	-0.0120435	0.172917	0.0605179	-0.0416199	0.341804	0.1905	-0.0990668	0.156884	-0.0629106	0.427718	0.0672336	0.0722235	0.188036	0.0321366	-0.0868309
	TCGA.66.2744	-0.284617	-0.323955	-0.352158	-0.191348	-0.203589	0.392278	-0.162496	-0.2249	0.321283	-0.192092	-0.172209	-0.361209	0.667421	0.325992	0.264302	0.161981	-0.0899883	-0.0955173	-0.049658	0.598268	-0.105375	0.20899	-0.071489	-0.0319582	0.530684	-0.154035	-0.230248	-0.163638	-0.204622	0.230073	0.107684	-0.275198	-0.181918	-0.191698	0.108725	0.336282	-0.169641	0.0746593	0.308454	-0.0139001	0.146656	0.541721	-0.116092	-0.211367	-0.209263	0.535009	-0.175084	-0.234897
	TCGA.66.2753	-0.289804	-0.105021	0.226891	-0.054911	-0.270684	0.0182721	-0.0532024	0.215619	0.464521	-0.0457442	0.174587	-0.325818	-0.337843	0.161789	0.0149153	0.160547	-0.00588892	0.284257	-0.0103827	-0.263202	0.0877677	-0.102162	0.150777	0.124393	0.18415	-0.250544	0.118645	0.092379	-0.102837	0.0212789	-0.0145221	-0.402433	-0.244996	-0.0265063	0.213456	0.210588	-0.118514	0.324191	-0.0321847	-0.0740811	-0.0256009	-0.145561	0.298672	0.298037	-0.0726	0.139028	-0.0645169	0.0224115
	TCGA.66.2754	0.579641	0.202467	0.510838	-0.0921702	-0.502541	-0.238247	0.080168	-0.00143287	-0.392509	0.162402	-0.169167	0.115309	-0.469684	-0.210486	-0.332832	-0.356006	0.59645	0.336691	-0.315473	-0.465421	0.530889	0.520634	0.0010852	-0.241236	-0.404524	-0.250315	-0.127779	0.613955	-0.301223	-0.256321	-0.383939	-0.371018	-0.100933	0.257062	-0.344584	-0.471992	0.294566	-0.0337995	-0.479194	0.213809	-0.274765	-0.412383	0.127868	0.303862	-0.368596	-0.450363	0.297244	0.0818532
	TCGA.66.2755	-0.0444849	-0.184076	0.188758	-0.139833	0.00590554	0.189539	-0.15226	-0.21244	0.27186	-0.164775	0.198891	0.0160387	0.514557	0.134262	0.219365	-0.165926	0.287627	0.161188	-0.119632	0.426704	0.111803	-0.213536	0.0772689	-0.0567089	0.445572	-0.202741	-0.264232	0.288923	-0.142783	-0.136121	0.0547672	0.203	-0.132267	-0.0409323	-0.151001	0.129654	0.0436485	-0.217685	0.354239	0.00139823	0.0117129	0.504303	-0.28448	0.0945719	-0.0929343	0.450029	-0.200697	-0.133429
	TCGA.66.2756	0.479299	0.221723	0.361259	-0.149589	-0.311136	-0.113049	-0.0935696	0.0775441	-0.227642	0.219267	-0.00096957	-0.083556	-0.120811	-0.16672	-0.201803	-0.125648	0.283886	0.107192	-0.331403	-0.209964	-0.0154806	0.412784	-0.0597794	-0.239684	-0.372195	-0.0755995	-0.0951898	0.257951	-0.254367	-0.0836448	-0.275512	-0.0710966	-0.144884	0.238971	-0.382013	-0.298807	0.412394	-0.201168	-0.367671	0.20249	0.00208364	-0.266535	0.157904	0.24231	-0.111911	-0.287414	0.205781	-0.275626
	TCGA.66.2757	0.0975018	-0.00892974	0.47525	-0.0243886	-0.212213	-0.182614	-0.248497	-0.236853	-0.317894	0.0364491	-0.356632	-0.255235	0.39025	-0.102058	-0.147391	-0.0656679	0.57664	-0.264254	-0.299895	0.152415	0.433973	-0.00053472	-0.0107378	-0.294226	-0.139119	-0.205223	-0.0833168	0.434389	-0.19036	-0.258145	-0.279566	0.13382	-0.0254072	-0.0222965	-0.226578	-0.340525	0.405352	-0.264631	-0.316155	0.10062	-0.196985	0.053925	-0.202821	-0.0135981	-0.140247	-0.207733	-0.13655	0.028782
	TCGA.66.2758	0.474258	0.220351	0.219003	-0.167021	-0.064717	0.00868368	0.146792	0.0710195	-0.367459	0.077431	0.331044	0.38464	0.199442	-0.0749102	0.140117	-0.433252	0.134731	0.367955	-0.0641699	0.269126	-0.162628	-0.265586	-0.038281	-0.225925	0.139966	-0.307545	-0.253103	0.33916	-0.0829894	-0.150663	-0.368815	-0.27616	-0.175872	0.184193	-0.391632	-0.394531	0.210348	-0.119299	-0.140588	0.0731724	-0.101555	0.344752	0.0373564	0.30658	-0.0767323	0.111347	0.297212	-0.317496
	TCGA.66.2759	0.221781	-0.157174	-0.0847079	-0.0166867	-0.0993753	0.0974311	0.0362301	0.203768	0.00212461	-0.209924	0.14774	0.0940074	0.00253635	0.0674051	0.0376	-0.0260469	0.121928	0.228835	-0.431355	0.0912774	0.199687	-0.136529	0.178387	0.159644	0.0549614	-0.188006	-0.104758	0.131237	0.0957212	-0.101996	-0.139753	0.168756	-0.172541	-0.0314326	-0.129775	-0.176335	0.143018	-0.124528	0.00309398	-0.048384	-0.0237166	0.155754	0.268091	0.0371212	-0.151824	0.254323	0.0695924	-0.0375888
	TCGA.66.2763	0.452468	0.327035	0.161356	0.00496237	-0.130762	-0.130919	0.0544127	0.023333	-0.225018	0.247821	0.0121128	-0.118362	0.405285	-0.171373	-0.194484	-0.374876	0.246496	0.152646	-0.284367	0.302882	0.000140501	-0.132863	-0.0777079	-0.118216	-0.0184209	-0.291088	-0.12229	0.123357	-0.167591	-0.175531	-0.245153	-0.171567	-0.0238163	0.207999	-0.235248	-0.399409	0.395686	-0.248425	-0.379223	0.0803819	-0.198302	0.0289774	0.243789	0.029985	-0.298078	-0.106673	0.365073	-0.171693
	TCGA.66.2765	0.233565	0.0261937	0.185367	-0.0570241	-0.148818	0.237288	-0.102546	0.1441	0.233505	-0.162431	-0.180136	0.102941	0.500513	0.151643	0.0995213	-0.0885196	-0.178807	0.0385604	-0.242413	0.38997	-0.136248	-0.161908	-0.0594298	0.0552929	0.345542	-0.153149	-0.0736891	0.335103	0.101668	0.304952	0.148804	-0.284737	-0.349915	0.0504521	-0.217887	0.233	0.220649	-0.129264	0.290351	0.00872009	0.155907	0.347898	-0.1409	-0.0608475	-0.349856	0.291655	0.02838	-0.135026
	TCGA.66.2766	0.476169	0.199578	-0.0597711	0.0546391	-0.224191	-0.295259	0.238976	0.314109	-0.209296	0.269515	0.377066	0.330766	-0.358214	-0.254488	-0.258055	-0.320628	0.221073	0.362876	-0.381199	-0.339962	-0.092944	0.205327	-0.00106108	0.181964	-0.319854	-0.087554	-0.135969	0.358969	0.00723493	-0.186417	-0.213997	-0.116751	0.0415555	0.286622	-0.315456	-0.226808	0.371138	-0.0987959	-0.356945	0.130676	-0.13013	-0.251465	-0.0158382	0.176061	-0.270624	-0.27323	0.345225	-0.364531
	TCGA.66.2767	-0.0132896	-0.0163549	-0.473733	0.151915	0.206103	0.345513	0.189813	-0.368957	-0.121502	0.209188	-0.182473	-0.107322	0.610403	0.323816	0.256039	-0.223094	-0.345433	-0.23005	-0.135187	0.567378	-0.414073	-0.237342	-0.0539925	-0.310248	0.450391	0.00142883	-0.126286	-0.360502	0.147628	0.277694	0.00239554	-0.0038677	0.0998354	-0.00594629	-0.232441	-0.195106	-0.155854	-0.233191	0.118028	0.00518104	0.0376908	0.532222	-0.339941	-0.383797	-0.305572	0.389342	0.137258	-0.451245
	TCGA.66.2768	0.239407	-0.149242	0.185386	0.0229039	0.051476	0.156183	-0.183014	-0.0433125	-0.133895	-0.243255	-0.110296	-0.166158	0.679353	0.124036	0.0257951	0.1017	0.172751	-0.082715	-0.257155	0.537189	0.0209539	0.125508	0.0205106	-0.0798397	0.38969	-0.270213	-0.0907373	0.136159	0.0279133	-0.0532067	0.00470308	0.221933	-0.019073	-0.040936	-0.330957	-0.172311	0.085156	-0.0856203	0.248913	0.155658	0.124116	0.27097	-0.247625	-0.0869858	-0.0343918	0.413958	-0.163307	-0.273486
	TCGA.66.2769	0.178012	-0.228862	-0.0191745	-0.187328	-0.0663774	0.190018	-0.0496758	-0.0537378	0.464348	-0.0730027	-0.121038	-0.214319	-0.0938768	0.308195	0.255009	0.0880835	-0.146396	0.101212	-0.203946	0.11702	-0.386824	0.0613957	-0.186234	-0.0316418	0.428374	-0.0667393	-0.236567	0.101855	0.0220038	0.329225	-0.0236818	-0.210873	-0.326659	0.0818722	-0.0518975	0.468471	-0.00517569	0.101411	0.27986	-0.0180111	0.160584	0.471849	-0.0306651	0.146801	-0.299003	0.412338	0.0312635	-0.423489
	TCGA.66.2770	-0.0677626	-0.0554232	-0.379913	-0.0370927	0.0130735	0.227926	0.0699939	-0.164753	-0.0184234	0.166913	-0.164336	0.416475	0.470899	0.141407	0.0995035	-0.0869893	-0.174216	-0.159233	0.0789728	0.369626	-0.0877349	0.350137	-0.0821563	-0.133669	0.277729	0.070175	-0.0984962	-0.209149	0.00112756	0.0949239	-0.0180269	-0.185206	0.0423157	-0.0844924	0.0608308	0.190562	-0.169815	-0.340249	-0.0145785	0.00460381	-0.14002	0.261034	-0.165082	-0.266945	0.0441577	0.230754	-0.0185507	-0.0415001
	TCGA.66.2771	0.552443	0.168228	-0.0391875	-0.0372153	-0.363464	0.207358	0.172042	0.0197082	-0.305539	0.17644	-0.100342	0.139991	0.230275	0.179702	0.0368815	-0.434418	-0.00029381	0.118541	-0.60692	0.337453	-0.209615	0.0103786	-0.0184372	-0.243653	0.268506	-0.355572	-0.294921	0.217881	-0.0588366	0.0329683	-0.430582	-0.322958	-0.189297	0.203566	-0.435277	-0.430291	0.20434	0.0650257	-0.169896	0.0247209	0.052037	0.423434	0.0415047	-0.0728733	-0.629682	0.232203	0.353407	-0.477003
	TCGA.66.2773	-0.289179	0.137827	-0.0450968	-0.00790355	-0.0870403	0.235978	0.215548	0.103824	0.186283	0.257872	-0.165957	0.467629	0.276312	0.0879828	0.0843092	0.0792894	-0.270409	0.162847	-0.243898	0.270881	-0.220657	-0.297031	-0.015408	-0.102563	0.352236	-0.0106163	0.140656	-0.2568	-0.0307999	0.0968017	-0.00198906	0.0641232	-0.010291	-0.0265891	-0.0306739	-0.18103	-0.249411	0.0990176	0.130724	0.0696576	-0.010505	0.339568	0.0340457	0.0217866	-0.167655	0.31706	-0.0585555	-0.0875412
	TCGA.66.2777	-0.131475	0.217752	-0.122594	0.0730375	0.0408682	0.193582	0.221351	0.0597425	-0.00792287	0.190206	0.450093	0.256838	-0.477938	0.276475	0.253358	-0.0112808	-0.427173	0.208631	-0.179333	-0.325881	-0.380612	0.0167698	-0.0574797	-0.0399427	0.1984	0.00885479	0.230957	-0.180095	-0.096219	0.193745	0.0837447	-0.13782	-0.0282764	0.219394	-0.0401801	-0.060171	-0.182407	0.114819	0.133058	0.048594	-0.0189862	0.138873	-0.0467591	-0.120162	-0.213521	0.288534	0.174418	-0.309115
	TCGA.66.2778	0.609557	0.360044	0.050475	0.127378	-0.382369	0.0157144	0.254914	0.289539	-0.233183	0.269013	0.196932	0.328492	-0.218215	-0.0517663	-0.0841145	-0.297248	-0.0839609	0.313244	-0.582249	-0.160699	-0.351904	-0.027765	0.066872	0.0875641	0.075602	-0.322858	-0.173579	0.328828	0.0428675	0.0824087	-0.344878	-0.152551	-0.205903	0.380727	-0.430843	-0.330986	0.274865	0.100317	0.094399	0.210654	-0.00557626	0.0412166	0.176859	0.0195883	-0.441708	0.068926	0.397073	-0.509652
	TCGA.66.2780	0.141444	-0.0214019	0.0466049	-0.0798687	-0.0934876	0.2718	-0.0704796	0.206844	0.426557	-0.240652	0.0295392	0.106827	0.526806	0.190106	0.0373863	0.292498	-0.378196	0.0521799	-0.255821	0.443153	-0.34935	-0.203316	0.0607664	0.185856	0.295616	-0.111583	-0.07326	0.165378	0.154092	0.278311	0.217254	0.230891	-0.289671	0.0367009	-0.00475917	0.457967	0.22268	0.0569041	0.219504	0.0176382	0.274588	0.171706	-0.0505737	0.0104045	-0.244843	0.331437	-0.127471	-0.376433
	TCGA.66.2781	0.3144	0.0634908	0.38884	-0.0509981	-0.296232	-0.207714	0.225679	0.119153	0.0577045	0.248409	0.0381608	0.244357	-0.374214	-0.182485	-0.151906	-0.328873	0.0313942	0.269958	-0.36203	-0.246332	-0.0637821	-0.0106316	0.0196227	-0.0262967	-0.0973695	-0.070451	-0.125784	0.275117	-0.122888	-0.172719	-0.184273	0.150302	0.00677927	0.216519	-0.240406	-0.0483235	0.206617	-0.0660876	-0.280126	0.0598442	-0.0623279	-0.211392	-0.219941	0.103114	-0.109945	-0.132425	0.245187	-0.291075
	TCGA.66.2782	0.204502	-0.0740587	0.274195	-0.233953	-0.335632	0.166756	-0.0112164	-0.11588	0.318389	-0.165888	0.0172753	-0.0434459	0.582286	0.214724	0.103384	0.230156	-0.259567	-0.0406669	-0.465952	0.471098	-0.325516	-0.228654	-0.0226443	-0.25814	0.309295	-0.218264	-0.239588	0.142093	0.114629	0.120867	-0.137241	-0.122495	-0.167962	0.160703	-0.0928119	0.0447954	0.188117	-0.100879	0.168358	-0.0924282	0.0871691	0.405058	0.0243655	0.00535786	-0.203602	0.340955	0.0951912	-0.403487
	TCGA.66.2783	0.067309	0.276968	-0.303653	0.0608996	-0.273503	-0.14498	0.245156	0.276755	-0.257764	0.259904	0.419799	0.468471	0.0535939	-0.121881	0.00489779	0.00518419	0.0207357	0.374061	-0.0379209	0.00141394	-0.0494463	-0.0805566	0.204598	0.17493	-0.174259	-0.00606966	0.077547	0.112291	0.0866096	-0.2362	-0.0646115	-0.174913	-0.111544	0.0464964	0.0092735	-0.135911	-0.0473726	0.143587	-0.0963	0.11276	0.0228177	-0.128929	0.100262	0.075256	-0.162946	0.0348877	0.0956155	-0.232337
	TCGA.66.2785	0.245391	0.278517	0.341766	0.0729305	-0.0981315	0.206735	0.077796	-0.013533	-0.126959	0.267313	-0.122899	0.10106	0.691845	-0.0616494	-0.0541028	-0.365183	-0.262011	0.001841	-0.490313	0.606628	-0.355225	0.0568705	0.00341005	-0.128408	0.38641	-0.171845	-0.0501709	0.112383	-0.170892	0.156266	-0.312654	-0.34028	-0.0713615	0.236086	-0.361521	-0.24556	0.151815	-0.0377623	0.290145	0.0716019	0.049502	0.495559	-0.0333319	0.0601156	-0.455448	0.304434	0.18611	-0.433145
	TCGA.66.2786	-0.0932106	0.169431	-0.31746	0.112137	0.106625	0.203801	-0.109955	-0.0309556	-0.0203858	-0.0140476	-0.164129	-0.0701737	0.526947	0.136043	0.0529699	-0.0240639	-0.0281174	-0.0923938	-0.258855	0.263902	0.00390931	0.164994	-0.0457456	-0.211919	-0.0317701	-0.0900239	0.0572361	-0.00742893	0.121837	0.293713	-0.0968491	0.0444218	0.00718853	0.0653794	-0.0633347	-0.174533	0.0679405	0.234977	-0.231288	-0.168138	0.155863	0.143001	-0.0588684	-0.302339	-0.19689	0.0425309	0.0504558	-0.029895
	TCGA.66.2787	0.0157112	-0.0464858	-0.137717	-0.0787527	-0.113115	-0.0538044	0.0865619	-0.167901	-0.353078	0.11926	0.249458	0.0980077	-0.193552	-0.121922	-0.00101919	-0.318827	0.414683	0.273559	-0.178058	-0.042636	0.315657	0.294777	0.0871024	-0.199087	-0.0996858	-0.244247	-0.214228	0.333001	-0.124447	-0.370307	-0.224044	-0.273152	-0.129331	-0.0716925	0.00127131	-0.320153	0.0568653	0.0752647	-0.366761	0.0229441	-0.123196	0.159703	0.265332	0.206842	-0.268546	-0.148031	0.0179399	0.1739
	TCGA.66.2788	-0.428355	-0.001383	-0.507532	0.0161795	-0.00224135	0.358622	0.0132584	0.112507	0.373279	0.0082232	0.04061	-0.126272	0.528417	0.328386	0.172255	0.352829	-0.509935	0.145772	0.055527	0.430594	-0.376839	-0.170318	0.0875775	0.254779	0.368072	0.00427242	0.0447806	-0.343923	-0.0815018	0.270702	0.125154	0.0607927	-0.208119	-0.124632	0.199245	0.559117	-0.338354	0.349305	0.0694299	-0.236897	0.149776	0.318161	0.325929	-0.00310772	-0.139652	0.391327	-0.120121	-0.235813
	TCGA.66.2789	-0.216321	0.0482301	-0.641012	-0.0672202	-0.240243	0.0438079	0.027547	0.0824579	0.461586	0.26516	0.109891	-0.395572	-0.201129	0.242319	0.066662	0.268939	-0.412443	-0.00294918	-0.209013	-0.26391	-0.421576	0.233528	0.0917941	0.144023	-0.000445986	0.189371	-0.0873109	-0.421052	-0.036746	0.33032	0.0227385	-0.102642	0.0381836	0.208901	0.25545	0.481116	-0.0456968	0.0532484	-0.31007	-0.179162	0.0539727	0.0385899	0.335539	-0.105284	-0.0615901	0.0334886	-0.0616808	-0.363107
	TCGA.66.2790	-0.389678	-0.0381363	-0.414078	-0.106409	0.016558	0.233451	-0.278967	-0.121748	0.300501	0.110424	-0.102386	-0.456404	0.58782	0.201069	0.0573485	-0.128026	-0.0826366	-0.240003	0.270621	0.404644	-0.111821	0.279674	-0.106375	0.130004	0.229076	0.0646756	-0.0627349	-0.352463	-0.277553	0.0062866	0.0684122	-0.0176214	0.315605	-0.237884	0.104298	0.276862	-0.33965	0.0239201	0.0821544	0.104981	-0.0394	0.152923	-0.172559	-0.189367	0.348748	0.261269	-0.182443	-0.0879605
	TCGA.66.2791	0.0444211	-0.157726	-0.138494	-0.201775	-0.0635998	0.302025	0.0479603	-0.0185182	-0.0699967	0.0141818	-0.407503	0.34516	0.487823	0.129827	0.0864576	-0.257186	-0.0465571	0.0943761	-0.167346	0.476289	-0.213296	0.221489	0.0141386	-0.100964	0.190555	-0.139259	-0.164741	0.133202	-0.181097	-0.121096	-0.186616	-0.10915	0.016712	0.0840651	-0.10909	0.105161	-0.130484	-0.164961	-0.304004	0.0923083	-0.0184299	0.440817	0.17868	0.0463927	-0.370343	0.203083	-0.120505	-0.313047
	TCGA.66.2792	-0.0971747	-0.0762899	0.0252684	-0.0860226	-0.105697	-0.25117	-0.0448609	0.111749	-0.256386	-0.0883517	0.18036	-0.296637	-0.32873	-0.104928	-0.0916278	-0.0188983	0.511926	0.221389	0.421129	-0.336292	0.476539	0.00330239	0.102685	0.178573	-0.136726	-0.0926406	-0.0586358	0.123857	-0.120584	-0.266289	-0.0485325	0.172581	-0.139094	-0.0142314	0.179811	0.24592	0.126319	-0.0408561	-0.30394	-0.1402	-0.0923651	-0.313976	0.0220575	0.105584	0.273254	-0.200314	0.074779	0.276594
	TCGA.66.2793	0.00345798	0.177021	0.210216	-0.0499177	-0.069659	-0.388014	-0.0962048	0.114696	-0.253277	0.070316	0.0971019	-0.3652	-0.565661	-0.3052	-0.301836	-0.140313	0.501539	0.0685248	-0.0905992	-0.560262	0.447163	0.302468	0.130158	-0.186656	-0.458401	-0.247977	-0.0608426	0.299894	2.11521e-05	-0.319616	-0.0387501	-0.0692234	0.206808	-0.0241387	0.0337325	-0.41503	0.258718	-0.036603	-0.379613	0.0323917	-0.23322	-0.454748	-0.0246833	0.170386	0.206369	-0.461198	-0.0516216	0.279639
	TCGA.66.2794	0.220832	0.0653589	0.361447	0.0963895	-0.0120974	0.156544	0.0933815	-0.127989	-0.483593	0.0800046	0.092909	0.164174	0.585675	-0.187752	0.000661955	-0.385138	0.41763	0.178071	-0.196584	0.509888	0.238148	0.115056	0.0390614	-0.232145	0.0722719	-0.326956	-0.126031	0.351585	0.0306467	-0.226436	-0.270435	-0.189035	0.00878069	0.0377819	-0.293993	-0.492149	0.089033	-0.023318	-0.191487	0.0804589	-0.0190849	0.401076	-0.148577	0.0535827	-0.225642	0.117365	0.186978	-0.270457
	TCGA.66.2795	0.381106	0.159476	0.077174	-0.201175	-0.24103	0.0953083	0.145336	-0.0128051	-0.0460807	0.158869	0.134027	0.18639	-0.138824	0.0526845	-0.00564448	-0.181954	-0.0371474	0.325166	-0.29926	0.0238105	-0.194781	0.190196	-0.122269	0.101175	-0.126925	-0.109137	-0.113642	0.456056	-0.146957	-0.0617875	-0.20166	-0.171591	-0.111876	0.129759	-0.0517912	0.211869	0.0693493	0.07685	-0.0585447	0.0979241	-0.160773	0.208045	0.170587	0.106045	-0.384544	0.0982804	0.216253	-0.392927
	TCGA.66.2800	0.318434	-0.0109321	0.0211054	0.0241289	-0.192649	0.034139	0.121939	0.190678	0.162216	0.0676821	0.0141292	0.436761	-0.558992	0.260341	0.154808	-0.291669	-0.0282842	0.243887	0.0396948	-0.386206	-0.309429	-0.00829978	-0.144443	0.334303	0.106916	-0.0793482	-0.137569	0.0687824	-0.0398655	0.189729	-0.259418	-0.0859014	-0.0145143	0.282304	-0.224597	0.0856829	0.228073	-0.125469	0.0462478	0.236065	-0.13608	0.0274033	-0.063352	-0.0944334	-0.0992983	0.189509	0.248444	-0.46331
	TCGA.68.7755	0.319642	-0.150567	0.492161	0.117951	0.122766	-0.298506	0.0235013	0.0611946	-0.248499	-0.195148	0.370887	0.0598077	-0.350462	-0.213213	-0.00141321	-0.023369	0.33024	0.355307	0.285425	-0.320398	0.278173	-0.0962757	-0.0924758	0.0331079	-0.286459	-0.10098	0.195804	0.352737	0.131356	-0.188766	0.0513175	0.00696491	-0.0975237	0.0837378	-0.0452433	0.077064	0.129863	0.00608199	-0.114611	0.096942	-0.0409371	-0.403199	-0.0818466	0.273265	0.251576	-0.296768	0.0617847	0.174891
	TCGA.68.7756	-0.196769	-0.0606122	0.0126389	0.273352	0.0715851	0.141864	0.248174	0.150349	0.425866	-0.263374	0.0426791	0.16437	-0.127289	0.148075	0.177236	0.40283	-0.474471	0.116997	0.00691992	-0.170525	-0.343785	-0.238668	-0.0570466	0.243331	0.0200153	0.0665045	0.312117	0.0098276	0.252886	0.330987	0.196558	-0.156763	-0.145831	-0.0128858	0.223862	0.411625	-0.26482	0.302099	0.416088	-0.272896	0.251624	-0.279204	-0.0198674	-0.164679	-0.268383	0.067661	-0.0386366	0.030403
	TCGA.68.7757	-0.213927	0.110244	-0.512883	0.0906519	-0.0752235	0.0798875	0.161404	0.0577766	0.500038	0.241392	-0.306159	-0.0125311	-0.318578	0.103313	-0.0195958	0.166521	-0.68074	-0.373417	0.308465	-0.178986	-0.635211	0.0510147	-0.0662857	-0.134845	0.133911	0.42528	0.0935324	-0.588408	0.122031	0.357853	0.400093	0.138878	0.313961	-0.046909	0.211758	0.525084	-0.125365	-0.0328759	0.174645	-0.000815855	0.117778	-0.0371225	-0.0437782	-0.314723	0.104241	0.148559	0.0667683	-0.250541
	TCGA.68.8250	-0.240695	-0.0391006	-0.152714	0.0218632	0.201949	0.153832	0.115348	-0.0759005	0.231348	0.0101129	-0.16041	-0.278256	0.286462	-0.0271091	0.0786326	0.145246	-0.106013	0.00704512	-0.0331146	0.314665	-0.132877	-0.350027	0.183739	0.0721909	0.225816	0.0621837	0.1565	-0.214428	0.0649732	0.22927	-0.0306152	-0.204139	0.0678512	-0.0108432	0.151436	-0.0705977	-0.154466	0.0248649	0.190022	-0.0126873	0.113026	0.113441	-0.119609	0.102325	0.101831	0.172975	-0.0266979	0.0742824
	TCGA.68.8251	-0.300078	-0.172756	0.583231	-0.205805	0.0205677	-0.0391396	-0.253005	-0.246066	0.327884	-0.176268	-0.349372	-0.256642	0.207236	0.0394102	0.00387297	0.0845497	0.352148	-0.271842	-0.0317581	0.170762	0.379072	0.0162246	-0.025777	-0.180744	0.0560408	0.00279111	-0.0472186	0.463813	-0.216473	0.0819976	0.0602039	0.102236	-0.198759	-0.238194	0.189853	0.388905	-0.00601823	-0.127739	0.164303	-0.000139111	-0.103144	0.311192	-0.247803	0.0597414	-0.0330045	0.0612671	-0.377179	0.22133
	TCGA.68.A59I	-0.392787	0.114491	-0.693331	0.0788186	0.0818185	0.0566263	0.158254	0.117482	0.2611	0.137042	0.0609027	-0.266814	-0.276488	0.305896	0.243831	0.383303	-0.610696	-0.141398	0.425195	-0.0917518	-0.540828	0.303631	0.155383	0.330858	0.0709881	0.340658	0.190978	-0.609532	0.0656824	0.123794	0.172702	0.236275	0.323577	-0.136181	0.349465	0.419885	-0.438381	0.293788	0.343881	-0.0953948	0.247339	0.135792	0.180234	-0.187537	0.242148	0.282471	-0.145928	-0.111959
	TCGA.68.A59J	0.0840591	-0.121203	0.350539	0.0262963	-0.124413	0.162668	0.0278931	-0.0664061	-0.305961	-0.0888953	-0.101712	0.332734	0.613741	0.0713385	0.140315	-0.177651	-0.329208	-0.110862	0.290755	0.51166	-0.14232	0.13301	-0.101191	0.179083	0.271738	-0.0389666	0.0763407	-0.0490288	0.141741	-0.0752328	-0.289345	0.290039	0.0871561	-0.0620409	-0.140543	-0.238391	-0.270301	0.115682	0.311159	0.175883	0.0161901	0.250663	0.113109	0.103198	0.11035	0.131659	0.0830793	-0.133543
	TCGA.6A.AB49	0.371425	0.0684142	0.225043	-0.075779	-0.31154	-0.171879	0.023533	0.262895	-0.137943	-0.0351198	0.0361032	0.122954	-0.146665	-0.209161	-0.170619	-0.0613383	0.238977	0.103485	-0.280904	-0.304595	0.105288	-0.0604797	-0.00556177	0.0656856	-0.28435	-0.0270487	-0.218126	0.294472	0.0129622	-0.0307501	0.0874311	-0.188397	-0.0485538	0.0988448	-0.182332	-0.135172	0.298775	-0.275365	-0.122591	-0.0360576	0.115617	-0.359026	0.0673483	0.02847	-0.19381	-0.290352	0.0400734	0.120262
	TCGA.70.6722	-0.481193	-0.185464	-0.129823	0.0921908	0.300486	0.302617	-0.235063	-0.00589481	0.506443	-0.190647	-0.118593	-0.455523	0.503647	0.288002	0.140041	0.395215	-0.199613	0.048132	0.197325	0.455819	0.0594091	-0.150392	0.0171589	-0.0326893	0.34971	0.00782723	0.236484	-0.243798	-0.0808244	0.282967	0.330238	0.267708	-0.265281	-0.135136	0.304589	0.449148	-0.303829	0.134931	0.352294	-0.159796	0.222558	0.238776	0.201553	-0.0217461	0.188863	0.406948	-0.342508	0.194645
	TCGA.70.6723	-0.14363	0.0354399	0.217892	0.052221	0.00843265	-0.239238	-0.0876976	0.118627	-0.399681	0.115171	-0.100593	0.0252589	0.155579	-0.357554	-0.25815	0.176198	0.446707	0.320571	0.232141	-0.133918	0.492821	0.158349	-0.0336158	0.0132472	-0.347039	-0.0905883	0.0895534	0.323882	0.0434915	-0.380247	-0.173543	-0.0510948	0.0272798	-0.0867064	-0.0606132	-0.403922	0.0706905	-0.000641501	-0.240617	0.0592069	-0.0063113	-0.404314	0.0832724	0.247923	0.174742	-0.328696	0.0185876	0.420417
	TCGA.77.6842	-0.42281	-0.208544	-0.276259	-0.0937246	0.250787	0.246092	-0.0897455	-0.0985438	0.267715	-0.0904366	-0.214013	-0.368216	0.429235	0.258985	0.115742	0.344673	0.0666298	-0.101581	0.123125	0.429911	0.189967	0.0962979	0.0855029	0.0243475	0.405589	-0.173766	-0.153469	-0.290583	-0.203478	-0.160573	0.0199153	-0.227324	-0.0738569	-0.094542	0.103209	0.062672	-0.263431	0.101506	0.242394	-0.218823	-0.0194564	0.465208	-0.00873121	-0.0999326	-0.117042	0.364647	-0.2374	0.273203
	TCGA.77.6843	0.0085217	0.141225	-0.00245225	0.0802341	-0.0421883	-0.277457	0.102516	0.170936	-0.231429	0.0636976	-0.126988	0.234786	-0.563635	-0.0857113	-0.14813	0.0940121	-0.381761	-0.000532562	0.420706	-0.548213	-0.204176	0.412346	0.0501785	-0.109631	-0.306442	0.0501069	0.196237	-0.219345	0.212634	-0.20971	-0.0877732	0.343362	0.187601	0.222572	0.120097	-0.348296	-0.0607273	-0.0320497	-0.388563	0.0856045	-0.269594	-0.504844	0.341612	0.31025	0.317534	-0.380791	0.0797554	0.111014
	TCGA.77.6844	0.0354908	0.0539417	0.280337	0.0629092	-0.0420014	-0.271702	-0.0255333	-0.0213085	-0.091531	0.0825692	-0.251645	-0.204652	-0.110597	-0.109362	-0.22722	0.166881	0.333311	-0.167495	0.0897428	-0.197231	0.377923	-0.222522	0.23312	-0.151406	-0.143118	0.0792789	0.0864158	-0.0577513	0.0229	-0.157544	0.0902165	-0.0105645	0.218894	0.115811	-0.0171328	-0.423867	-0.0473242	0.0710556	-0.387227	-0.206464	-0.112918	-0.245216	-0.0889788	-0.222294	-0.076183	-0.324592	0.152262	0.318545
	TCGA.77.6845	0.236447	0.227692	0.440311	0.0939706	-0.100555	-0.400442	0.11759	0.313266	-0.00051455	0.148317	0.378289	0.140442	-0.630118	-0.217877	-0.210389	-0.0940753	0.288448	0.384551	-0.00194941	-0.559251	0.372984	-0.0433499	-0.0539868	0.290927	-0.418457	0.048192	0.165448	0.320615	0.00094546	-0.26709	-0.148933	-0.0330387	0.0780019	0.246224	-0.0186646	-0.384703	0.160522	0.173674	-0.301618	-0.0259844	-0.138348	-0.5331	0.108414	0.239471	0.117232	-0.475647	0.249315	0.270572
	TCGA.77.7138	0.165801	-0.141266	0.267179	-0.0101841	-0.214698	-0.105416	-0.259958	0.128823	0.0279956	-0.21903	-0.184043	-0.236205	0.229615	0.0217792	-0.135876	0.269092	0.400186	0.126319	-0.156937	0.066577	0.424421	-0.0426728	0.108563	-0.0448416	0.0244509	-0.259185	-0.0758822	0.453156	0.156824	-0.151459	0.0253449	-0.1555	-0.208158	-0.236213	-0.0537062	-0.250843	0.210269	-0.189632	0.0798766	-0.0160824	-0.0418012	-0.196087	0.140227	0.299548	-0.23093	-0.0556141	-0.102428	0.140032
	TCGA.77.7139	0.418068	-0.0256379	0.593611	-0.126075	-0.0642013	-0.264076	0.00953413	-0.147707	-0.209157	-0.117595	0.0122319	0.23928	0.0991487	-0.261011	-0.111741	-0.252302	0.383071	0.0302605	0.0380121	-0.147609	0.304841	0.207088	-0.0626733	-0.298894	-0.281791	0.0348682	-0.200675	0.529621	-0.0282862	-0.246825	-0.177705	-0.138153	0.136258	0.00594946	-0.231103	-0.395496	0.149004	-0.170313	-0.361922	0.0622018	-0.147305	-0.285046	-0.114407	0.177424	-0.101435	-0.270079	0.158916	0.0286755
	TCGA.77.7140	0.517671	0.06416	0.34478	0.0202512	-0.164852	-0.233064	0.0207584	0.345735	-0.103717	0.125245	0.255635	0.221516	-0.52042	-0.244917	-0.12355	-0.00546449	0.407682	0.45015	-0.0229808	-0.406521	0.370244	0.309014	0.0780723	0.188766	-0.420933	-0.148704	-0.0532285	0.528758	-0.0386824	-0.193001	-0.251906	0.0555648	-0.0425406	0.246609	-0.00666512	-0.0153707	0.173799	-0.0613531	-0.329652	-0.0255891	-0.0526565	-0.435562	0.273991	0.186334	-0.114578	-0.342595	0.239715	-0.00222459
	TCGA.77.7141	-0.0618295	0.122248	0.0407398	0.0692405	0.0168513	-0.29847	0.0764263	0.0474641	-0.347726	0.210381	0.221865	-0.0524509	0.0136374	-0.206475	-0.0913329	-0.146886	0.108928	0.137685	0.335869	-0.215759	-0.0134415	0.0848902	0.0661331	-0.197752	-0.295127	-0.0232879	0.235572	0.00814572	-0.135806	-0.304663	0.0615183	0.0837297	0.276544	0.138452	0.136185	-0.398412	-0.177218	0.0534658	-0.400633	-0.0339566	-0.0927743	-0.36471	0.27305	0.0290287	0.194407	-0.338232	0.0791442	0.00910827
	TCGA.77.7142	0.108037	-0.0974208	-0.244888	0.0681734	-0.12675	0.020355	-0.188856	-0.190729	-0.151486	0.060774	-0.193666	-0.452554	0.0438429	0.0614846	-0.0528415	0.299294	0.171641	-0.0711224	0.125423	-0.182768	0.337336	0.0140223	-0.105086	-0.208299	-0.240441	-0.155178	0.113933	0.153193	-0.192846	0.0858655	-0.0800332	0.0661791	0.111655	0.0796572	0.326522	-0.201979	-0.222641	0.220245	-0.328599	-0.0784609	-0.021967	-0.247016	0.127454	-0.114886	0.0253205	-0.105546	0.0529721	0.17748
	TCGA.77.7335	0.157281	0.0997586	-0.600168	-0.0442929	0.204506	0.361545	0.053812	-0.275146	0.26233	-0.062122	0.0266825	-0.0756677	0.579474	0.274829	0.302957	0.172738	-0.537959	-0.232261	0.0274128	0.52737	-0.485359	0.137584	-0.0879049	-0.120757	0.257414	0.0896159	-0.206375	-0.251565	-0.152365	0.329683	0.113003	0.0691515	-0.108522	0.0703351	0.261779	0.506054	-0.339307	0.0702933	0.0144184	-0.179346	0.164925	0.471508	0.147233	-0.345595	-0.128172	0.324119	-0.047889	-0.404118
	TCGA.77.7337	-0.152789	-0.216211	-0.101689	-0.0336381	-0.103468	0.176278	-0.130281	0.0961535	0.421739	-0.126982	0.126121	-0.155061	-0.317176	0.154933	-0.0054585	0.305881	0.0959281	0.365167	-0.0123248	-0.195236	0.14889	0.0886128	0.10557	0.146205	0.280905	-0.200596	-0.0160471	0.147936	-0.16621	0.0873838	-0.0496595	0.073329	-0.216752	-0.0155665	0.334031	0.484959	-0.331649	0.349007	0.188647	-0.0752056	0.0932532	0.031613	0.438795	0.0345437	-0.0378362	0.297115	-0.134968	0.0833719
	TCGA.77.7338	-0.377192	-0.069223	-0.602657	0.0395192	0.241744	0.202411	0.0113655	-0.0272038	0.486456	0.198792	0.320763	0.199198	-0.508511	0.324251	0.227968	0.476861	-0.550173	0.0886976	0.272341	-0.29737	-0.406514	0.252756	0.0720232	0.225323	0.269923	0.0897096	0.262609	-0.412739	0.114694	0.301869	0.298168	0.162517	0.0383702	0.0275799	0.462812	0.474644	-0.509778	0.300976	0.435536	-0.0152992	0.239724	0.0886505	0.308873	-0.0998888	0.138147	0.385229	-0.0815102	-0.0464526
	TCGA.77.7463	0.467595	0.221971	0.364863	0.131432	-0.0576796	-0.224109	0.170472	0.0439279	-0.183734	0.037655	0.261257	0.145619	-0.567316	-0.147294	-0.206565	-0.182771	0.481797	0.381373	-0.109507	-0.387915	0.43476	-0.0203604	0.103235	-0.0036273	-0.168087	-0.366568	-0.00360189	0.500563	-0.040225	-0.280395	-0.247887	-0.354913	-0.199273	0.132123	-0.064678	-0.492272	0.173692	0.221144	-0.148299	-0.00671735	-0.079731	-0.227562	0.143119	0.229933	0.138969	-0.161255	0.32182	0.126944
	TCGA.77.7465	0.356108	-0.127181	-0.17975	-0.147122	0.249368	0.047446	-0.181643	-0.221363	0.0914429	-0.147343	-0.00459854	-0.307801	0.217566	0.00256349	-0.00457417	-0.253967	0.376398	-0.0297738	-0.346942	0.313787	0.326396	0.153651	0.0129333	-0.363263	0.116591	-0.396675	-0.264194	0.432514	-0.330209	-0.330161	-0.313299	-0.0369757	-0.104039	-0.0184142	0.0265708	-0.232133	0.16057	0.138812	-0.144163	-0.159217	-0.142958	0.431699	0.172063	-0.0416679	-0.166765	0.131592	0.0731286	-0.198186
	TCGA.77.8007	-0.413685	-0.228445	-0.0800775	-0.167215	-0.106319	0.331757	-0.116282	0.140222	0.402605	-0.256588	-0.0263779	-0.153014	0.392327	0.222685	0.236686	0.207291	-0.0896182	-0.0741167	-0.227999	0.405899	-0.202137	-0.289738	-0.00301551	0.260898	0.37746	0.035461	-0.0454947	-0.350876	-0.201542	0.140405	0.181489	0.0849568	-0.363952	-0.0499568	0.322597	0.272563	-0.267044	0.151063	0.250597	-0.170057	0.150873	0.418594	0.0589273	-0.202317	-0.111484	0.366082	-0.208002	0.258133
	TCGA.77.8008	-0.541269	-0.250174	-0.596919	-0.152356	0.162779	0.36581	-0.012065	0.0024999	0.623888	-0.0598315	-0.258529	-0.328216	0.131278	0.374717	0.322184	0.329629	-0.688277	-0.451162	0.409478	0.28554	-0.575521	0.0241123	-0.0619614	0.353021	0.435187	0.347177	0.112701	-0.645917	0.178788	0.436697	0.433261	0.40061	-0.14224	-0.194167	0.448617	0.685921	-0.428699	-0.0452882	0.431671	-0.218497	0.138151	0.325014	0.151177	-0.148345	0.281478	0.417443	-0.306196	-0.0240434
	TCGA.77.8009	-0.184601	-0.220906	0.416549	-0.151508	0.015204	-0.194146	-0.0969368	0.174588	-0.195013	-0.294474	0.190789	0.16579	0.170148	-0.260335	-0.113562	-0.179284	0.54516	0.276833	0.389356	-0.0906782	0.510672	-0.0154477	-0.103331	-0.0873799	-0.199478	-0.0228383	-0.158885	0.349063	-0.119873	-0.177969	-0.00864423	0.12717	-0.0933889	-0.221218	-0.0409316	0.077928	0.0975013	-0.182474	-0.279514	0.0381769	-0.227926	-0.315115	0.150395	0.366002	0.297841	-0.230664	-0.177404	0.232057
	TCGA.77.8128	-0.0849264	-0.0112795	0.372158	0.097352	0.17569	-0.439654	-0.0353133	0.106656	-0.013959	-0.0236593	-0.0856883	-0.240598	-0.609082	-0.249362	-0.176509	0.265699	0.395147	-0.0287809	0.503232	-0.591562	0.426613	0.240502	-0.0490725	0.1295	-0.489446	0.317274	0.0962456	0.234696	0.111621	-0.176252	0.190861	0.00670602	0.172652	0.0266451	0.0649621	0.347988	0.210281	-0.11181	-0.426704	0.117691	-0.0261527	-0.545453	-0.0783217	-0.0646406	0.44152	-0.484462	-0.0111603	0.291175
	TCGA.77.8130	-0.28411	-0.186516	-0.146504	0.165151	0.0833055	-0.0429353	0.0109621	0.119755	0.499652	-0.183306	-0.073344	-0.144672	-0.404282	0.0687633	0.0724596	0.381242	-0.572631	-0.19175	0.287544	-0.25112	-0.483048	0.186357	0.0104029	0.407211	-0.0107061	0.401607	0.142986	-0.259357	0.255971	0.386753	0.40515	0.467653	-0.0397161	-0.0846021	0.317227	0.623909	-0.282326	0.0702673	0.412012	-0.00288693	0.147224	-0.265519	0.143712	0.0711637	0.216272	0.0394273	-0.256792	-0.103446
	TCGA.77.8131	-0.172471	-0.0552472	-0.484762	0.0792556	0.0998972	0.441243	0.0414458	-0.0942916	0.298704	-0.061279	0.104183	0.106152	0.536076	0.385162	0.301625	0.203006	-0.590705	-0.248728	-0.024529	0.514655	-0.518319	-0.0933543	-0.101178	0.303747	0.50841	0.214703	0.0438645	-0.465728	0.169957	0.372387	0.222976	0.0641385	0.0541265	-0.0255039	-0.115326	0.216259	-0.323629	-0.122461	0.440653	0.0425607	0.155499	0.534549	-0.292074	-0.257252	-0.290066	0.479587	-0.0634233	-0.296722
	TCGA.77.8133	-0.407338	-0.0651992	-0.442255	0.0507588	0.335009	0.0383536	-0.147019	-0.356656	-0.281653	0.0145493	0.0571965	-0.125499	-0.249207	0.0831088	0.120891	-0.0590073	0.157599	-0.295605	0.350562	-0.129525	0.279082	0.119008	0.118088	-0.178808	0.0609394	0.274234	0.0877308	-0.416836	0.0647823	-0.195605	0.201914	0.155387	0.285043	-0.166812	0.0663661	-0.303883	-0.211104	-0.221596	-0.136016	-0.0700412	-0.0649201	0.332899	-0.251378	-0.350821	0.227351	0.0561234	-0.114472	0.337604
	TCGA.77.8136	-0.499918	-0.202645	-0.489681	-0.143121	0.148289	0.353431	-0.136276	0.0209825	0.202062	-0.292981	-0.216707	-0.181016	0.702749	0.263734	0.252163	-0.0569905	0.095579	-0.243186	0.0523948	0.592954	0.00380139	0.018771	0.138695	0.166198	0.411972	0.163807	-0.124272	-0.442737	-0.0151413	0.208943	0.143963	-0.0576677	-0.03673	-0.373687	0.124414	0.521051	-0.190435	-0.30576	0.244333	0.0269771	0.227683	0.43832	-0.229372	-0.235607	0.0730607	0.429629	-0.313256	0.201024
	TCGA.77.8139	-0.503291	-0.219499	0.434251	-0.120498	-0.181968	-0.228104	-0.143579	-0.0825711	0.0370622	-0.19013	-0.388429	-0.339188	-0.343192	-0.150126	-0.0174757	0.107319	0.502162	-0.174493	0.394461	-0.221216	0.413033	0.0584019	-0.00119677	-0.313204	-0.163635	0.0648755	-0.120845	0.244761	-0.113997	-0.19518	0.304582	0.0438046	-0.00343469	-0.305043	0.155105	0.363932	0.112684	-0.146862	-0.187437	-0.0307264	0.0926156	0.0114025	-0.198463	-0.083923	0.231506	-0.0757475	-0.350695	0.423653
	TCGA.77.8140	0.19423	0.0679713	0.279682	0.0981796	-0.177608	-0.245554	0.0344611	-0.0822638	-0.0511304	-0.0700496	0.347188	-0.0988246	-0.51262	-0.197789	-0.178922	-0.110574	-0.201591	0.0975685	-0.466031	-0.478908	-0.19247	-0.22249	0.212449	-0.174606	-0.309494	0.0182644	0.10951	0.174252	0.14142	-0.0698809	-0.00618218	-0.0220323	0.0869739	0.238648	-0.148564	-0.443192	0.127067	0.105265	0.0375323	-0.0073323	-0.0163768	-0.290004	0.16987	0.333521	0.039251	-0.290377	0.0571307	-0.0143508
	TCGA.77.8143	0.389565	0.267334	0.513302	0.135436	-0.218166	-0.303194	0.120374	0.085445	-0.445928	0.0411044	0.253703	-0.0404735	-0.184038	-0.404754	-0.284612	-0.200057	0.572021	0.276967	-0.498198	-0.285501	0.522516	-0.294189	0.188304	-0.235787	-0.296606	-0.218128	0.0297977	0.445557	-0.0175613	-0.298027	-0.0932458	-0.0304146	-0.0577765	0.277033	-0.243844	-0.605951	0.289523	0.094012	-0.390659	-0.214	-0.0926812	-0.253011	-0.0811447	0.21075	-0.19797	-0.295239	0.373524	0.26466
	TCGA.77.8144	0.391899	-0.134551	0.721536	-0.0717855	-0.106303	-0.15078	-0.226242	0.0293	-0.235697	-0.316679	-0.0617011	-0.0548472	-0.10266	-0.265586	-0.257	-0.248018	0.527028	0.212635	-0.20878	-0.235625	0.513093	-0.123868	-0.0836473	-0.215077	-0.146674	-0.232403	-0.164519	0.591909	0.0266683	-0.258678	0.0573219	-0.334675	-0.19145	-0.0825321	-0.18772	-0.250539	0.330302	-0.0445554	0.0379595	0.0120074	-0.0905114	-0.186856	-0.242783	0.220027	-0.157602	-0.176267	0.0558535	0.207776
	TCGA.77.8145	-0.512257	-0.110776	-0.446059	0.0389847	0.2231	-0.0339895	-0.0438079	0.245003	0.462546	-0.187644	0.354095	-0.215416	0.0347883	0.230814	0.162363	0.422748	-0.534537	-0.102819	0.532204	-0.175515	-0.313322	0.0164342	0.140985	0.412311	-0.0331067	0.362468	0.181144	-0.512522	0.178822	0.162001	0.43147	0.386375	0.189452	-0.222835	0.389795	0.656067	-0.39559	0.177926	0.27995	-0.121008	0.21328	-0.324133	0.0358887	-0.0944496	0.467552	0.0878192	-0.173292	0.105304
	TCGA.77.8146	-0.321183	0.0284408	-0.453939	0.0766921	0.218916	0.141977	0.164075	0.349408	0.472156	0.101184	0.217783	0.367447	-0.457201	0.189197	0.151201	0.330412	-0.420952	-0.0314371	0.272851	-0.292464	-0.341387	-0.148145	-0.055595	0.287338	0.140865	0.263411	0.18999	-0.459865	0.225519	0.389795	0.356353	0.102877	-0.120612	-0.0109473	0.296349	0.34747	-0.0853419	0.308723	0.205073	-0.205509	0.229974	-0.015876	-0.133334	-0.296418	0.145171	0.0987197	-0.106072	0.144821
	TCGA.77.8148	-0.152555	-0.0890366	0.568345	-0.077405	-0.0511676	-0.291153	-0.134653	-0.00510022	-0.298528	-0.0404486	0.192523	0.0407692	-0.444457	-0.262531	-0.162194	-0.306409	0.485316	-0.00740939	0.40535	-0.39158	0.433393	0.0903679	-0.116014	0.00587937	-0.403622	0.286855	-0.0996433	0.238206	-0.118839	-0.146604	0.0536683	-0.0475514	0.153153	-0.177681	-0.0518457	0.193323	0.198737	-0.285017	-0.416231	-0.127727	-0.268269	-0.283963	-0.424843	0.0500361	0.298607	-0.253018	-0.0736749	0.187124
	TCGA.77.8150	0.0294951	-0.248588	0.43198	-0.0731745	0.10242	-0.0710852	-0.0727305	-0.138392	-0.224505	-0.207159	-0.225622	0.11751	-0.174027	-0.0294223	0.199005	0.026241	0.275886	-0.136015	0.31009	-0.0440638	0.276021	0.189161	0.059982	0.00821593	-0.017386	-0.0219438	-0.0463523	0.00225398	0.205398	-0.0636714	-0.00706829	-0.235664	0.133253	-0.223433	-0.149666	-0.29459	0.0799152	-0.137214	0.365079	0.15309	0.0362357	0.221143	-0.346094	-0.127784	0.229516	0.124021	-0.080121	0.124336
	TCGA.77.8153	-0.0634873	-0.0834871	0.379067	0.1784	0.060439	-0.376061	0.0853641	0.256756	-0.25926	-0.0907334	0.21751	0.11533	-0.63635	-0.275136	-0.144922	-0.076126	0.527738	0.311512	0.315197	-0.575144	0.491739	-0.00561284	0.0779413	0.31793	-0.407707	0.0411067	0.145425	0.218218	0.174107	-0.310294	0.0229301	0.136817	0.15294	-0.0235491	0.00688905	-0.146596	0.162256	-0.0987557	0.0438085	0.157016	-0.0299319	-0.515588	-0.37223	0.0744697	0.480687	-0.35291	0.0219644	0.368678
	TCGA.77.8154	0.241986	0.241558	0.496259	0.104668	-0.143128	-0.298736	0.186203	0.0432757	-0.0215015	0.11836	0.0190265	-0.108926	-0.613456	-0.286109	-0.277362	-0.0608735	0.267952	0.0734352	-0.0473609	-0.486255	0.295911	0.185946	0.0455764	-0.266757	-0.341613	-0.0283299	0.142926	0.223316	0.187907	-0.196669	-0.0558408	0.304188	0.106119	0.243998	-0.227413	-0.300451	0.188515	0.0242793	-0.353662	0.0803468	-0.0309785	-0.471542	-0.00948358	0.105105	0.164428	-0.37375	0.223864	0.0770674
	TCGA.77.8156	-0.250644	-0.184388	0.242098	-0.215831	0.185087	0.12218	0.141207	-0.0187263	0.0196755	-0.039504	0.307859	0.0231653	-0.0105191	0.125693	0.181501	-0.331814	0.104825	0.300161	0.195932	0.219126	-0.0600014	-0.027746	-0.0498374	-0.104665	0.107289	0.115952	-0.217643	-0.30877	-0.231521	0.0235211	-0.125957	-0.26815	0.0346928	0.00641396	-0.134163	0.302212	-0.113683	-0.190341	-0.157108	-0.00287695	0.0872513	0.395395	-0.277318	0.195879	0.0472993	0.215775	-0.0612008	0.0519854
	TCGA.77.A5FZ	-0.397328	-0.0722004	-0.65277	-0.155458	0.00179272	0.462286	0.047534	-0.338883	0.395981	0.119716	-0.352079	-0.0239078	0.377045	0.41448	0.351884	0.249512	-0.678397	-0.448837	0.109409	0.464026	-0.592739	0.0588002	-0.0729414	0.148231	0.535887	0.272659	-0.0340879	-0.667556	0.0470695	0.414535	0.068151	-0.0870488	-0.0408801	-0.0410083	0.232644	0.356949	-0.383999	-0.00140701	0.492571	-0.0722347	0.18361	0.550883	-0.175519	-0.339269	-0.240606	0.517992	-0.141182	-0.255402
	TCGA.77.A5G1	-0.230833	0.0799056	-0.452429	0.03938	0.227981	0.253067	-0.108595	0.0711083	0.219603	-0.0429663	0.0169894	-0.272193	-0.17588	0.242518	0.123994	0.432187	-0.602306	-0.0230097	-0.245618	0.0599316	-0.462115	0.0811091	-0.0260239	0.121489	0.356566	0.0229287	0.0619353	-0.370163	0.0675108	0.291843	0.338308	0.0136418	-0.160953	-0.0240916	0.275911	0.390873	-0.301523	0.280749	0.296844	-0.150535	0.165429	0.263027	0.457969	-0.100523	-0.177423	0.333674	-0.236893	-0.0118406
	TCGA.77.A5G3	-0.313418	-0.10389	0.490234	0.135959	0.174049	-0.244423	-0.267965	-0.171345	-0.335072	-0.132916	0.276337	-0.170826	-0.449703	-0.20614	-0.0875121	0.145165	0.460507	0.227114	0.451161	-0.374206	0.465902	0.2155	0.0724868	-0.0207205	-0.281367	0.00994333	0.16029	0.235503	0.0215388	-0.239679	0.0270658	-0.0600043	0.127624	-0.286085	0.237279	-0.219741	0.0810471	-0.0540258	-0.155022	0.109461	0.0215929	-0.341354	0.0549441	0.0740301	0.222737	-0.28539	-0.165188	0.385157
	TCGA.77.A5G6	-0.00318366	-0.0316887	0.122034	0.114255	0.0513626	-0.348646	-0.241158	0.0921642	-0.177109	-0.210583	-0.0528231	-0.389548	-0.584676	-0.0758291	-0.298943	-0.0693175	0.496638	-0.102347	0.0250187	-0.554132	0.527965	0.124053	0.153702	0.123281	-0.374392	-0.164277	0.123753	0.348471	-0.0506084	-0.285252	-0.0576679	0.174017	0.0767851	-0.118025	0.0749696	-0.28749	0.264941	0.0676607	-0.322683	-0.125803	-0.202176	-0.422578	0.208115	0.0171118	0.35933	-0.458544	0.0939689	0.433198
	TCGA.77.A5G7	0.423639	0.0114904	0.69881	0.0871656	-0.23112	-0.437014	-0.0570075	0.0155068	-0.295369	-0.0980595	-0.117232	0.0581985	-0.517808	-0.338696	-0.262418	-0.502433	0.545203	0.038468	-0.398293	-0.460376	0.474407	-0.195381	0.0305477	-0.25855	-0.333188	-0.160202	-0.0858648	0.530104	-0.0923144	-0.345452	-0.235094	-0.121631	0.0369461	0.107269	-0.318537	-0.461557	0.375617	-0.129959	-0.264857	0.00151398	-0.278877	-0.376579	-0.128131	0.350775	-0.192141	-0.41227	0.152137	0.0838269
	TCGA.77.A5G8	0.3969	-0.0162727	0.0985479	0.0225731	-0.0173499	-0.159927	0.0314546	0.222513	0.0623234	-0.0958018	0.204945	0.162396	-0.545974	-0.152149	-0.0208512	-0.243882	-0.0812037	0.229493	0.126264	-0.330035	-0.0668595	-0.233497	-0.0532235	0.32336	-0.0430926	0.134901	0.0647216	0.0195726	0.120428	0.17292	0.100125	0.0937136	0.0598174	0.0560893	-0.107068	-0.054026	-0.042468	-0.161503	0.0137465	0.0852889	-0.103242	-0.19349	0.00816704	0.142079	0.00213827	-0.149692	0.174333	-0.0520324
	TCGA.77.A5GB	-0.26117	-0.195209	0.0756015	-0.0278869	-0.224824	0.0752454	-0.13239	0.0193255	0.296518	-0.269431	0.0242682	-0.178545	-0.019711	0.208275	0.0972484	-0.128916	0.292642	-0.177198	0.0574332	0.16771	0.268456	0.19409	-0.0366707	0.184069	0.183913	-0.0149241	-0.168303	-0.0468452	0.121265	0.141043	0.167284	-0.0803939	-0.104322	-0.344029	-0.0923407	0.350995	0.0465567	-0.074631	0.340969	0.0519556	0.015589	0.309944	-0.261893	0.0197498	-0.125515	0.182309	-0.230744	0.0225414
	TCGA.77.A5GF	-0.0782187	-0.0964584	0.337642	-0.0907365	0.101709	-0.168005	-0.0453415	-0.000721592	-0.227404	0.0634886	0.00121423	0.324031	0.339937	-0.212559	-0.120871	-0.279733	0.212335	0.0401144	0.372344	0.158839	0.235188	0.132592	0.0048556	-0.0196277	-0.182887	0.146205	-0.0685865	0.18113	0.0479957	-0.253532	0.0142818	-0.127844	0.211789	-0.245556	-0.0233071	-0.180002	0.102336	-0.328727	-0.260159	-0.0131438	-0.194991	-0.219576	0.130251	0.223249	0.0763316	-0.226467	-0.100787	0.176321
	TCGA.77.A5GH	-0.46582	-0.182441	-0.463163	-0.146479	0.0399333	0.224894	-0.180037	-0.17894	0.312583	-0.0998028	-0.224849	-0.458073	0.545831	0.190993	0.311852	0.210427	-0.225603	-0.229493	-0.00549323	0.516696	-0.14302	0.204921	-0.0787248	0.096307	0.357907	-0.0805633	-0.0965113	-0.355886	-0.153491	0.147202	0.0764311	0.0219163	0.123472	-0.21663	0.24574	0.220882	-0.332291	0.051769	0.392212	-0.162674	0.104981	0.517475	0.0615062	-0.0625445	-0.158333	0.387719	-0.283961	0.0987848
	TCGA.79.5596	0.299999	0.0359975	0.425713	0.208168	0.141407	-0.249499	0.090025	0.0616212	0.0234246	0.0325346	0.216197	0.0536709	-0.56072	-0.165881	-0.0349217	0.1708	0.218912	0.196019	0.279656	-0.500783	0.296855	-0.0159396	-0.0217501	0.0447956	-0.331246	0.107956	0.223632	0.276836	0.307751	-0.120264	0.184644	-0.119249	0.116049	0.091449	-0.0547774	-0.17688	0.106085	-0.0804408	-0.199542	0.0980878	-0.0440127	-0.487862	-0.325914	0.0301446	0.366276	-0.348165	0.105159	0.276644
	TCGA.85.6175	-0.562964	-0.302491	-0.62792	0.109795	0.207454	0.3506	0.0471573	-0.271361	0.609569	0.0571997	-0.377668	-0.474752	0.343718	0.386086	0.330897	0.421168	-0.677708	-0.455681	0.493488	0.335413	-0.559465	0.0643411	-0.165087	0.24133	0.37198	0.336307	0.296276	-0.677095	0.143108	0.448677	0.369922	0.368246	0.142461	-0.133801	0.503967	0.645394	-0.49348	-0.00255854	0.377247	-0.258969	0.217957	0.351398	0.120271	-0.254254	0.304671	0.429242	-0.268174	0.0075214
	TCGA.85.6560	-0.273019	-0.139615	0.368545	-0.34433	-0.326213	0.0248764	-0.250418	-0.220264	0.0608908	-0.201481	-0.0317441	-0.346087	-0.262136	-0.0212925	0.00469494	-0.10638	0.545286	0.127095	0.167445	-0.160683	0.507097	0.0157792	-0.111779	-0.260361	-0.139015	-0.11216	-0.328462	0.372879	-0.397315	-0.184926	-0.141605	0.101621	-0.203777	-0.19075	-0.202223	0.109439	0.0610483	-0.0180465	-0.263297	0.0298443	-0.203144	0.153288	0.0130205	0.0173192	0.33475	-0.116313	-0.275809	0.408784
	TCGA.85.6561	-0.387239	-0.325838	-0.424232	0.019321	0.115501	0.29771	0.00853076	-0.257348	0.278061	-0.166387	-0.415378	-0.146378	-0.0603893	0.294106	0.358232	0.129884	-0.154566	-0.297775	0.297663	0.269607	0.0493212	-0.138706	-0.109114	-0.0369801	0.379703	0.110486	0.0749372	-0.457338	-0.158513	0.254678	0.237359	-0.076577	0.0499038	-0.199326	0.440679	0.519072	-0.425714	-0.0995733	0.196446	-0.0786502	0.0388879	0.412392	-0.111013	-0.242821	0.081847	0.400262	-0.158046	0.225802
	TCGA.85.6798	0.145038	-0.0129764	0.293452	0.0320354	0.0673593	-0.362433	0.108784	0.287047	0.00110615	-0.124751	0.194152	0.216526	-0.624304	-0.163912	-0.00298669	-0.0334912	0.214046	0.335206	0.375074	-0.542856	0.111256	0.278343	0.071558	0.316021	-0.365928	0.240765	-0.0132217	0.344472	0.232776	-0.116364	0.152345	0.142974	-0.00198391	0.0129116	0.085388	0.377378	0.284169	-0.176746	-0.206731	0.30111	-0.0442819	-0.434643	-0.314796	0.24867	0.425279	-0.34724	0.0215509	-0.0293196
	TCGA.85.7696	0.0921582	0.0194581	-0.0293021	-0.0531121	0.171591	-0.299739	-0.0729572	-0.0838575	-0.267101	0.112794	0.06331	0.109019	0.0571368	-0.0865327	-0.203098	-0.193788	0.0414664	-0.0252082	0.249989	-0.246019	0.074945	0.153122	-0.133358	-0.129079	-0.408759	0.213853	0.0729185	-0.111033	-0.0770524	-0.107735	-0.000376532	0.345565	0.320016	-0.0899973	0.284318	-0.236093	-0.0670542	-0.0407883	-0.368617	-0.137174	-0.151362	-0.298301	-0.103652	-0.0974531	0.352702	-0.364085	0.0595897	0.100388
	TCGA.85.7697	0.0495251	-0.0773804	-0.0117677	0.168722	0.0645761	0.0340098	-0.126642	-0.111548	-0.181082	-0.03995	-0.260501	-0.256448	-0.0564825	-0.069851	-0.0813819	-0.080666	-0.17448	-0.164901	-0.150026	0.00120498	0.132356	0.0739631	-0.0792953	-0.279186	-0.00311128	0.0134687	0.20368	-0.192068	0.127352	0.082135	0.0126984	0.0572339	0.258997	-0.0461544	0.280578	-0.0206206	-0.184025	0.0408412	-0.187619	0.0412853	0.0779417	0.0109128	0.0515109	-0.187607	0.110535	-0.0171918	0.0287406	0.175244
	TCGA.85.7698	-0.220628	-0.365854	-0.0959445	-0.0150845	0.243884	-0.0199451	-0.0851694	-0.229151	-0.0010344	-0.175161	-0.102651	-0.0549679	0.489183	0.205756	0.247119	0.206241	-0.088844	-0.0172266	0.386914	0.274617	0.0203918	-0.0287917	-0.0920461	-0.0301676	-0.167568	0.180344	-0.017066	-0.206617	0.0789212	-0.0555924	0.0805878	-0.0372127	0.257389	-0.158197	0.29331	0.461743	-0.265521	-0.153768	0.00856121	-0.111221	0.0243563	0.198808	-0.259268	-0.287559	0.278658	0.044505	-0.0588032	0.18076
	TCGA.85.7699	-0.375101	-0.236802	0.000759137	-0.097614	0.340384	0.0809328	-0.334734	-0.350486	0.0995324	-0.262955	-0.278155	-0.389318	-0.185555	0.0979425	0.113548	0.0079967	0.54883	-0.23909	0.238154	0.0840957	0.509671	0.149311	-0.0603097	-0.30546	0.322249	-0.158691	-0.119491	0.0844659	-0.339643	-0.204041	-0.0896558	0.183924	0.00254644	-0.26498	0.172604	0.354729	-0.0890831	-0.0403379	-0.111458	-0.216902	-0.167492	0.457204	-0.13259	-0.143298	0.311841	0.191701	-0.386543	0.400908
	TCGA.85.7710	-0.371886	-0.0120924	0.0002776	0.058159	-0.0113337	0.0999666	-0.157575	0.0323615	-0.0532548	-0.0839024	-0.00961232	-0.19598	0.481226	0.00334384	-0.0120298	0.446192	0.150074	-0.0595893	-0.401514	0.401372	0.162513	-0.149283	0.236514	0.256169	0.19726	-0.0430746	0.15437	-0.137109	0.118846	-0.040286	0.133657	-0.229283	-0.0712146	-0.16387	0.189017	-0.133767	-0.0284743	0.177688	0.191667	-0.115383	0.126867	0.0931176	-0.00352395	-0.140673	-0.0181045	0.193555	-0.0919165	0.240818
	TCGA.85.7843	0.333286	-0.171648	0.251921	0.102197	-0.0106426	-0.198996	0.098946	-0.0126007	0.270283	-0.1579	0.0142642	-0.132091	-0.544902	-0.163641	-0.168073	-0.230746	0.440216	0.290816	-0.056479	-0.388744	0.398847	-0.36072	0.0643258	-0.00571261	-0.0583998	-0.176802	0.0535877	0.283359	0.17578	-0.139215	-0.0613328	0.179645	-0.117705	0.137422	0.0673127	0.0934401	-0.0496205	0.251314	-0.0815913	0.00229722	0.00452593	-0.14076	-0.135354	0.25474	-0.144372	-0.0176277	0.0265874	0.13099
	TCGA.85.7844	-0.456187	-0.120843	-0.637001	-0.135421	0.116764	0.0850187	-0.120409	0.070996	0.384022	-0.0367887	-0.210952	0.0529751	-0.340274	0.220833	0.189385	0.334388	-0.137534	-0.107644	0.176012	-0.206841	0.0948711	-0.0410252	0.1569	0.282744	0.124468	0.276585	-0.00333218	-0.466684	-0.0216057	0.167803	0.168099	0.228158	-0.11694	-0.181039	0.459471	0.565839	-0.319183	0.265455	0.0126638	0.0218411	0.119875	-0.085737	0.238924	-0.206845	0.304702	0.0266034	-0.142143	0.354063
	TCGA.85.7950	-0.482611	-0.297702	-0.205545	-0.0536367	0.164232	0.0439081	-0.221474	-0.0879099	0.37248	-0.0338999	-0.362156	-0.487191	0.588847	0.168283	0.141444	0.143503	0.172595	-0.12625	0.197238	0.481259	0.189924	0.198716	0.0341588	0.209244	0.266942	-0.022905	-0.100568	-0.283551	-0.0613987	-0.0542754	0.107813	-0.139988	0.142168	-0.32363	0.211916	0.431159	-0.151941	-0.169361	0.348947	-0.0521991	0.138879	0.387378	-0.228591	0.00982506	0.0648027	0.243606	-0.285225	0.089296
	TCGA.85.8048	-0.491713	-0.170804	-0.454345	-0.0535598	0.0474055	0.37316	-0.0152525	-0.36043	0.319748	0.0768922	-0.355707	-0.369085	0.532121	0.320882	0.275412	-0.0119899	-0.508921	-0.382087	-0.0955783	0.501683	-0.353968	0.0889246	-0.073303	-0.202175	0.442098	0.271032	0.0388129	-0.51851	-0.200456	0.322007	0.0368569	0.153723	0.198438	-0.178703	0.204969	0.305747	-0.384721	-0.0848162	0.3585	0.00588244	0.0383427	0.499515	-0.196713	-0.147585	-0.0998958	0.403811	-0.321528	-0.0800178
	TCGA.85.8049	-0.515853	-0.246041	-0.487949	0.117272	0.258658	0.387002	0.0435842	-0.144304	0.290942	0.0222828	-0.279706	0.242284	0.065804	0.399785	0.418402	0.32735	-0.620099	-0.410487	0.468906	0.323707	-0.540064	0.151265	-0.279554	0.178968	0.537962	0.333678	0.298988	-0.645493	0.0267459	0.322149	0.294528	0.380978	0.268777	-0.204425	0.366143	0.51284	-0.489714	0.00508193	0.503534	0.041129	0.168316	0.468104	-0.343011	-0.289287	0.349398	0.469006	-0.303454	-0.0703883
	TCGA.85.8052	-0.203941	0.0347558	0.348223	0.0166665	0.00251337	-0.260246	0.0225599	0.165356	-0.261956	0.167858	0.048509	0.345137	-0.424298	-0.0894546	0.0193599	0.20945	0.184928	0.113022	0.376841	-0.383195	0.183911	0.109277	-0.109223	0.329801	-0.309209	0.18303	0.107541	0.18951	0.129208	-0.0190304	0.188949	0.136345	0.155436	0.0723602	0.0226126	-0.159904	-0.0551106	-0.14625	-0.29888	0.160741	-0.0610947	-0.296823	-0.183702	-0.0290454	0.240663	-0.269824	-0.0300495	0.0289983
	TCGA.85.8070	0.316494	0.324201	0.41958	-0.0786373	-0.0742547	-0.368675	0.217832	0.254366	-0.356639	0.217161	0.118654	0.190262	-0.202103	-0.391912	-0.272231	-0.196678	0.24929	0.241151	0.0188572	-0.2849	0.125386	-0.1753	0.0571706	0.100606	-0.483778	-0.0309246	0.0458508	0.25123	0.0712784	-0.355139	-0.22433	0.0162416	0.128843	0.193445	-0.179542	-0.498233	0.323587	0.0146285	-0.171426	0.0778859	-0.0839029	-0.460231	0.0685967	0.19957	-0.00959439	-0.441703	0.242257	0.0382244
	TCGA.85.8071	-0.296697	-0.103051	-0.249331	0.190967	0.252936	-0.171848	-0.00466278	0.142235	-0.0325059	-0.00456685	-0.0262267	-0.146633	0.0988592	-0.236495	-0.11394	0.125349	0.232415	-0.103461	0.359719	-0.135602	0.396021	-0.030268	0.10434	0.0799816	-0.214926	0.0257339	0.211354	-0.28933	0.170376	-0.280667	0.0091861	0.229801	0.25753	-0.136954	0.204811	-0.19772	-0.061873	-0.0369318	-0.129245	-0.0258493	0.148161	-0.205893	-0.166496	-0.291671	0.442961	-0.297823	-0.0893377	0.338994
	TCGA.85.8072	-0.354446	0.00844608	-0.239991	0.077985	0.132107	-0.00616523	0.156352	0.0440782	-0.195434	0.0775493	0.00252582	0.313175	0.158905	-0.191255	0.00714166	-0.201912	0.257978	-0.147619	-0.203531	-0.0577922	0.266912	-0.0959859	-0.0174916	-0.0587287	-0.147244	0.305129	0.176426	-0.375942	0.0602926	0.155397	0.228504	0.1207	0.109635	0.0165586	0.0554197	-0.331621	-0.0682581	-0.185011	-0.210282	-0.10766	-0.134256	-0.0062791	-0.335316	-0.115263	0.125223	-0.106636	0.0401084	0.357904
	TCGA.85.8276	-0.161657	-0.334067	0.481254	-0.155597	-0.00833128	0.140187	-0.128301	-0.170961	0.225322	-0.219541	-0.222795	-0.33232	-0.0863616	0.0104462	0.147639	-0.313215	0.191385	-0.168337	0.239681	0.212383	0.241758	0.172551	-0.038148	-0.0871961	0.0230515	0.26053	-0.136537	0.292752	-0.188243	0.201649	0.0635996	0.0853526	-0.0493372	-0.147582	0.00030384	0.460762	-0.000599983	-0.123356	-0.251735	0.0549327	-0.0843293	0.348099	-0.487723	0.121918	0.185299	-0.0189015	-0.203813	-0.00620235
	TCGA.85.8277	0.394063	-0.00336083	0.41488	0.0834215	0.123262	-0.115801	0.0270478	0.185568	-0.0331209	-0.0494675	0.0977372	0.340301	-0.0146481	-0.360887	-0.161162	-0.515972	0.493072	0.259737	-0.0298316	-0.0866628	0.369947	0.139915	-0.0508067	-0.0466809	-0.223443	-0.170643	-0.0439855	0.212298	-0.0775825	-0.185015	-0.137526	0.156663	-0.0733025	0.0394464	-0.202437	-0.288001	0.105559	-0.0719097	-0.283269	0.145989	-0.203203	-0.232322	-0.0399351	0.263655	0.113069	-0.183023	0.212448	0.240222
	TCGA.85.8287	-0.590154	-0.273282	-0.502149	-0.154423	0.326278	0.251312	-0.192578	-0.294281	0.414787	0.0124293	-0.338549	-0.46524	0.439588	0.323587	0.245611	0.334891	-0.371016	-0.478542	0.299558	0.404744	-0.256799	0.239571	-0.0814581	0.104195	0.356308	0.198609	-0.0456765	-0.580614	-0.166891	0.220074	0.285979	0.0748445	0.27037	-0.322124	0.371524	0.498134	-0.357835	0.0691959	0.332001	-0.19282	0.107699	0.413734	-0.214823	-0.168226	0.3065	0.329619	-0.394905	0.233644
	TCGA.85.8288	-0.460414	-0.121033	0.0880241	-0.0984289	0.175077	-0.132027	-0.200181	-0.0126489	0.325955	-0.0445979	0.0268049	-0.349112	0.152334	-0.0386496	0.000137368	0.0508608	0.260421	-0.112258	0.343292	0.0723313	0.224543	-0.229646	-0.0126301	0.195282	0.0554639	0.240288	0.0391742	-0.344607	-0.0964733	-0.0130148	0.184756	0.179111	0.0330753	-0.121457	0.26518	0.506495	-0.148297	-0.104382	0.237986	-0.0546738	0.0877159	0.186464	-0.10394	0.0507612	0.139015	0.0494225	-0.350002	0.265064
	TCGA.85.8350	-0.474964	-0.00885166	-0.452309	0.113015	0.427624	0.0922777	-0.0730317	-0.0707175	0.378674	-0.00168066	-0.292511	-0.416865	-0.193292	0.220826	0.092246	0.114039	-0.499608	-0.407458	0.318452	-0.228761	-0.445116	0.254204	-0.106123	0.24512	0.103045	0.417977	0.2904	-0.52669	0.106302	0.334923	0.397039	0.255785	0.412772	-0.227436	0.283413	0.500278	-0.27771	-0.255667	-0.0063294	-0.0536248	0.0242504	0.0566267	-0.272997	0.0205262	0.405443	-0.0602482	-0.295397	-0.215677
	TCGA.85.8351	-0.39041	-0.145754	0.596534	-0.0183727	-0.113185	0.0582776	-0.168151	-0.0250349	-0.0156371	-0.265314	-0.0513762	-0.182605	-0.202857	0.19701	0.0964685	0.407343	-0.0428971	0.0393547	-0.22445	-0.210852	0.0449792	-0.118183	-0.0397204	0.112138	0.128999	0.0680107	0.119391	0.343347	0.0916632	0.0958304	0.177174	-0.0868064	-0.289091	-0.113828	0.216368	0.181231	0.00205517	0.23271	0.353352	0.0300308	0.105455	-0.0803291	0.0475254	0.161051	0.0398905	0.151783	-0.185253	0.250179
	TCGA.85.8352	0.452582	0.139714	0.488571	-0.0111348	-0.298795	-0.357633	-0.129384	0.0908843	-0.512507	0.198291	0.168968	-0.128162	-0.435118	-0.397629	-0.302396	-0.187975	0.37562	0.0784069	0.0202052	-0.390435	0.349101	-0.136443	0.0985103	-0.156368	-0.453782	-0.00374914	-0.082583	0.389191	-0.219746	-0.274655	0.069624	0.108976	0.0374068	0.063939	-0.133928	-0.44923	0.365201	-0.010846	-0.413544	0.013192	-0.336999	-0.410641	0.22531	0.26786	0.0983452	-0.476911	0.112857	0.366323
	TCGA.85.8353	-0.545579	-0.352305	-0.450559	0.0522519	0.0258498	0.263678	-0.0906962	0.0229311	0.483263	-0.229592	0.177349	-0.275091	-0.358179	0.360932	0.381509	0.323289	-0.313535	-0.0819555	0.508787	-0.000760798	-0.144174	-0.157184	-0.062801	0.449086	0.261668	0.312086	0.186838	-0.435466	0.140536	0.340058	0.263578	0.269272	-0.158093	-0.345773	0.364243	0.617859	-0.425235	0.183144	0.472632	0.0261772	0.161573	0.211818	-0.033306	0.0165469	0.249619	0.336314	-0.307831	0.284205
	TCGA.85.8354	0.4793	0.0677424	0.64732	0.0612871	-0.0746527	-0.366599	0.0303651	0.240972	-0.435165	-0.054936	0.260719	0.112747	-0.484756	-0.364957	-0.245721	-0.196544	0.487028	0.486748	-0.30801	-0.432522	0.507088	-0.147117	0.078532	0.166711	-0.407611	-0.216152	-0.0336219	0.498886	0.065715	-0.333911	-0.314522	-0.170458	-0.0580819	0.101974	-0.207937	-0.51923	0.269794	-0.0957222	-0.278433	0.149719	-0.216127	-0.322384	-0.230826	0.42274	-0.0705291	-0.32866	0.21643	0.237891
	TCGA.85.8355	-0.361753	-0.131877	-0.570133	-0.0596135	0.186772	0.346716	0.199384	-0.361264	-0.208026	0.197892	-0.14122	-0.0883524	0.476832	0.268077	0.32046	-0.189338	-0.517395	-0.286311	0.35927	0.444878	-0.389694	0.0472659	0.0127112	-0.115184	0.388113	0.0152429	0.0462784	-0.52207	0.0494065	0.112492	-0.0488591	-0.0236645	0.318182	-0.128611	0.214831	-0.281685	-0.468254	-0.0181296	0.187031	-0.0806724	0.139561	0.526269	-0.197567	-0.298176	0.165873	0.348012	-0.105236	-0.072024
	TCGA.85.8479	0.0404523	0.0523417	0.0390887	0.158175	0.0526783	-0.304412	-0.0657039	0.0765956	0.00191796	0.0130774	0.24189	0.0336201	-0.477227	-0.318492	-0.197682	0.158534	0.235778	-0.227306	0.0720092	-0.443996	0.160641	0.173149	-0.0667257	0.161562	-0.350153	0.254975	0.0289212	0.0568342	0.324736	0.0419348	0.226631	0.127706	0.265452	0.026891	-0.153057	-0.116181	0.192751	0.00270514	0.176914	0.0768763	-0.0997284	-0.425929	-0.137623	-0.0486871	0.190311	-0.281773	-0.0232688	0.109606
	TCGA.85.8481	-0.435015	-0.11459	-0.482755	0.180578	0.34144	0.247759	0.028886	0.180446	0.538739	-0.240235	0.464603	-0.0913974	0.386876	0.1596	0.245931	0.399468	-0.575952	0.137113	0.149327	0.33753	-0.466003	-0.144137	-0.0967234	0.425089	0.424885	0.240399	0.26865	-0.48173	0.177362	0.290373	0.349395	0.113188	-0.0955267	-0.119636	0.26867	0.562446	-0.333856	0.276674	0.569532	0.0649354	0.376214	0.179457	0.0767571	0.100326	0.0837771	0.414203	-0.230073	-0.0292954
	TCGA.85.8580	0.152679	0.127707	0.336583	0.17455	0.0451023	-0.216831	-0.0957761	-0.175893	-0.48818	0.0841276	0.0761121	-0.126392	-0.48853	-0.0955582	0.0465943	-0.229473	0.301722	-0.0588065	0.261843	-0.394773	0.374496	0.286287	-0.0364248	-0.162827	-0.14387	-0.0437337	0.130588	0.144247	0.105627	-0.0385354	-0.123225	-0.183469	0.286857	-0.0230159	-0.0903657	-0.483418	-8.89713e-05	-0.108795	-0.230037	0.131369	-0.214274	-0.214099	-0.247854	-0.156252	0.220851	-0.252859	0.0515268	0.259444
	TCGA.85.8582	-0.543876	-0.206286	-0.280584	0.00935543	0.0761535	0.193225	-0.103583	-0.0167346	0.605142	-0.172434	0.0388505	-0.309863	0.290053	0.286243	0.240972	0.473499	-0.329348	-0.138166	0.377579	0.216427	-0.22483	0.0300315	-0.197395	0.319836	0.318747	0.315829	0.138839	-0.453392	-0.0576942	0.347644	0.397997	0.316249	0.0226077	-0.227103	0.423502	0.661186	-0.450468	0.101748	0.419192	-0.00248056	0.207431	0.0905418	-0.105711	-0.142754	0.35329	0.313425	-0.376781	0.258945
	TCGA.85.8584	-0.223527	-0.0465659	-0.331126	0.1654	0.141397	0.267971	0.229145	-0.00664141	0.0298444	-0.0131521	-0.156782	0.225303	0.547941	0.027662	0.0892199	0.0117756	-0.167333	-0.152464	-0.275655	0.451421	-0.136774	-0.0201018	0.0333336	-0.0982315	0.04165	-0.0527439	0.155854	-0.29632	-0.023076	0.23345	0.0134754	-0.225132	-0.107158	-0.061332	-0.199636	-0.00287535	0.0448388	-0.0715116	0.223275	-0.0294804	0.11085	0.330468	-0.184314	-0.00199428	-0.0440935	0.125046	-0.0540218	-0.110767
	TCGA.85.8664	0.263086	-0.112334	0.219036	-0.0436296	0.269386	-0.328598	-0.218849	0.316212	0.0901976	-0.12722	0.183964	-0.127308	-0.539241	-0.120896	-0.0917045	-0.0434174	0.380832	0.225652	0.171478	-0.476097	0.371689	0.18879	0.13961	0.097986	-0.286052	-0.115718	-0.0454153	0.380713	-0.0687232	-0.22529	0.0425533	-0.00203231	0.0537052	-0.0757182	-0.0768213	-0.0592491	0.33086	0.144318	-0.254888	-0.00897151	-0.24617	-0.260914	-0.182576	0.253009	0.273124	-0.331417	-0.0947398	0.248975
	TCGA.85.8666	-0.333322	-0.198344	0.195291	0.078448	0.201201	0.219418	-0.0317477	0.0776861	0.442365	-0.253318	0.0751557	0.166065	0.206406	0.138206	0.212704	0.126826	0.391296	0.332272	0.109043	0.172082	0.43366	-0.368822	-0.073885	0.179079	0.361149	-0.0780566	0.0360211	0.0582638	0.0838896	0.0899263	0.0913454	0.159825	-0.16256	0.0508062	0.0664324	0.389603	-0.312132	-0.0309609	0.427236	0.137248	0.198225	0.0099899	-0.000803342	-0.244498	-0.115844	0.340733	-0.179995	0.390866
	TCGA.85.A4CL	0.4306	0.102173	0.0966954	-0.0565867	-0.00443347	-0.0542153	0.0536595	-0.0299062	-0.332446	-0.0420206	-0.041169	0.449333	-0.24382	-0.135319	-0.112395	-0.319739	-0.281545	-0.149011	-0.195574	-0.0990017	-0.266027	0.1348	-0.0821474	-0.0883599	-0.0485846	0.147931	-0.0851531	0.137693	0.0419454	-0.132295	-0.0225623	0.0906492	0.121889	0.081627	-0.226976	-0.177354	0.250238	-0.297805	-0.086832	0.0637762	0.0173482	0.217759	-0.227078	-0.111613	-0.103579	-0.159026	0.183467	-0.202445
	TCGA.85.A4CN	0.0438288	-0.119155	0.385337	0.040329	0.0931131	-0.232763	-0.00183665	0.0678667	0.199395	-0.0915104	0.311086	0.191784	-0.522649	-0.121251	0.0462626	0.0574431	0.294373	0.257283	0.435531	-0.404853	0.221331	0.11859	-0.0525003	0.0837172	-0.305893	0.183554	0.0281999	0.159725	0.180356	0.0742017	0.210604	0.14609	-0.0417169	-0.00583735	-0.159291	0.416152	0.174703	-0.167849	-0.0634984	0.257955	0.0775136	-0.318837	-0.291442	0.128218	0.355624	-0.269752	-0.0811766	0.119809
	TCGA.85.A4JB	-0.265429	-0.160707	0.0250166	-0.0998588	0.129392	-0.202909	-0.234161	0.0133072	0.141216	-0.183706	-0.0462386	-0.290124	0.166692	-0.00700771	0.0605183	0.375157	0.114639	-0.072613	0.247763	0.0191486	0.0897483	-0.0619999	-0.194518	0.249342	-0.0339481	0.0780208	-0.15656	-0.103377	0.0107067	-0.154361	0.0661424	0.00443189	0.243387	-0.185885	0.162061	0.321975	0.119516	-0.150254	0.277881	-0.0730084	0.0190787	-0.233183	0.0304615	0.0500438	0.300477	-0.0500913	-0.263354	0.132408
	TCGA.85.A4JC	0.214034	0.139893	-0.0654235	0.0922782	0.139913	0.0605414	0.162036	0.127814	0.195641	-0.0490193	0.266725	-0.0403881	0.21007	0.0458703	-0.015335	-0.180485	-0.438278	-0.0304682	-0.239472	0.0367888	-0.470968	-0.138484	-0.00298247	0.159675	0.137573	0.257606	0.119042	-0.16449	0.285918	0.2664	0.166801	-0.00984544	0.0458261	0.225245	-0.281901	0.311459	-0.0148535	-0.176256	0.26758	0.133585	0.182545	0.0360269	-0.335386	0.068763	0.0264898	0.236445	0.124444	-0.380103
	TCGA.85.A4PA	-0.34148	-0.116814	-0.217291	-0.299849	-0.0851976	0.25569	-0.231796	-0.441971	-0.26493	0.0352418	-0.432878	-0.110001	0.356401	0.168039	0.16659	-0.111431	0.168834	-0.448168	-0.05598	0.373483	0.1553	0.0180678	0.0603076	-0.255085	0.329493	0.0584567	-0.291907	-0.317944	-0.0531816	-0.13532	-0.03888	-0.296992	0.0867495	-0.250513	-0.0734684	-0.3893	0.0424857	-0.234841	0.236399	-0.054702	-0.000931613	0.532098	-0.43316	-0.319873	-0.0572422	0.191208	-0.273275	0.127288
	TCGA.85.A4QQ	0.122267	0.0708562	0.15552	0.170796	0.133603	-0.125728	-0.112233	0.0657238	-0.138333	-0.179495	0.264328	-0.170235	-0.311497	-0.241251	-0.175696	0.242875	0.0410191	0.0065147	-0.0580141	-0.287116	0.0452247	0.0690514	0.05295	0.121835	-0.143551	-0.10819	0.0500122	0.174992	0.309152	-0.0385752	0.0501196	0.385249	-0.104409	0.0315579	-0.10591	-0.228612	0.151917	0.0796827	0.24061	0.0715305	0.0933599	-0.26061	0.208749	0.0818065	0.306903	-0.154524	-0.0320201	0.220587
	TCGA.85.A4QR	0.342941	0.249994	0.454965	0.206353	-0.124097	-0.355439	0.120388	0.191145	-0.476787	0.151779	0.289502	-0.241744	-0.100575	-0.40269	-0.366617	-0.2005	0.454809	0.319311	-0.0124176	-0.315943	0.416561	0.0143816	0.146333	0.0148303	-0.422846	-0.10128	0.149987	0.173264	0.169563	-0.304509	-0.182518	0.0590134	0.183476	0.189434	-0.211085	-0.494831	0.292338	0.112777	-0.136212	0.0784786	0.049096	-0.505742	-0.17113	0.28446	0.155694	-0.433114	0.239886	0.21042
	TCGA.85.A50M	-0.53462	-0.288929	-0.53709	0.0640517	0.128724	0.169964	0.00982624	0.106646	0.482501	-0.158739	-0.0391926	-0.246318	-0.55398	0.28832	0.16221	0.491543	-0.437289	-0.230298	0.417983	-0.323992	-0.296313	0.0224657	0.0466363	0.256132	0.295236	0.212303	0.257604	-0.560158	0.0743324	0.347521	0.312547	0.367464	-0.0427022	-0.182875	0.491754	0.525952	-0.393541	0.197182	0.50984	-0.123627	0.193487	-0.0903959	0.193592	-0.192974	0.108726	0.278235	-0.246123	0.28837
	TCGA.85.A50Z	0.472699	0.173376	0.0867824	-0.0384279	-0.28912	-0.051506	0.250371	0.281443	0.108084	0.0343364	0.00484467	0.179766	-0.108692	-0.109318	-0.0544889	-0.220687	-0.0955628	0.356278	-0.141249	-0.0434395	-0.140952	0.0226634	-0.0529061	0.0938567	0.118245	-0.247171	-0.0831154	0.0230918	0.0683175	-0.117248	-0.235404	-0.224078	-0.136265	0.155667	-0.182454	-0.251459	0.135289	0.0351063	0.0227527	0.0860927	-0.0722185	0.0736299	0.3366	0.270883	-0.200189	0.133186	0.224304	-0.12861
	TCGA.85.A510	0.104006	0.0538814	0.363967	-0.145889	-0.329897	-0.175199	-0.191604	-0.254845	-0.393282	0.0437797	-0.340105	-0.245091	0.17758	-0.0345686	-0.240128	-0.364695	0.53938	-0.137597	-0.187465	0.0112143	0.403356	0.387402	-0.109384	-0.311387	-0.233121	-0.0482766	-0.145435	0.362443	-0.333017	-0.172448	-0.293392	-0.200285	0.0354027	-0.184716	-0.184015	-0.392138	0.449168	-0.102884	-0.238105	-0.0822248	-0.275136	0.032068	-0.0168076	-0.0447476	-0.272583	-0.252622	0.011839	0.165397
	TCGA.85.A511	-0.470994	-0.354979	-0.319921	-0.0423581	0.15947	0.159422	-0.133878	-0.134854	0.373812	-0.215005	0.0710262	-0.453545	0.573142	0.226702	0.161737	-0.0150126	0.0325841	-0.00228364	0.265713	0.450835	0.0715439	0.107747	0.00919042	0.142384	0.345722	0.213272	-0.0428449	-0.452464	-0.162583	0.0723154	0.159381	0.265162	0.0841674	-0.263923	0.154927	0.546136	-0.373355	-0.0912714	0.316102	-0.0756446	0.104608	0.300757	-0.292105	0.000568505	0.282984	0.343274	-0.279663	0.194713
	TCGA.85.A512	0.500153	-0.0396663	0.281245	0.120149	0.0901831	-0.224436	-0.150484	-0.106647	-0.00458611	-0.0540472	0.254442	0.0106125	-0.228911	-0.162504	-0.129442	-0.289176	0.346715	-0.00387257	0.249385	-0.285689	0.305115	-0.0412413	-0.0891085	0.0804946	-0.216399	0.160488	-0.0280207	0.0737696	0.179022	-0.118228	-0.0806716	-0.184751	0.0557987	0.150146	-0.136321	-0.106172	0.154874	-0.192566	0.168053	0.17027	0.153493	-0.353471	-0.36191	-0.119819	0.0368304	-0.253301	0.198493	0.157191
	TCGA.85.A513	-0.0784236	0.0217434	-0.38278	-0.0234262	-0.0168093	0.259645	0.183933	-0.191369	0.241069	0.135963	-0.0626328	-0.0172734	0.524232	0.201813	0.197602	-0.227516	-0.592397	-0.316676	-0.198036	0.46641	-0.61357	0.0389428	-0.0859285	-0.113696	0.304376	0.261767	0.0431915	-0.537417	0.144539	0.370544	0.0878319	-0.111618	0.0461022	0.171386	-0.125576	0.127393	-0.078525	-0.233268	0.284168	0.0375005	0.168316	0.447836	-0.295643	-0.189781	-0.093281	0.308378	0.053802	-0.388135
	TCGA.85.A53L	0.214483	-0.0502175	0.035083	0.0170204	-0.238734	-0.155198	-0.0867999	0.328764	0.29046	-0.105612	0.226952	0.0155383	-0.522082	0.0283304	0.0410692	-0.304476	-0.0128257	0.208852	-0.0933841	-0.358592	0.0580193	-0.163499	-0.0188663	0.393864	-0.00513157	-0.153207	0.00536735	0.160399	-0.0304471	-0.0672831	-0.0777146	0.32697	-0.158978	-0.0263127	-0.116552	0.209977	0.0672092	0.128149	0.288726	0.0239986	-0.0362992	-0.291558	0.0581426	0.207802	0.029864	-0.0379685	0.100397	-0.0654832
	TCGA.85.A5B5	0.180891	0.0682232	0.0216984	-0.0307024	-0.0348543	-0.335865	0.0890665	-0.0223432	-0.167322	-0.160643	-0.105157	0.207708	-0.211972	-0.324359	-0.208835	-0.214833	0.0316067	-0.33107	0.377239	-0.26125	0.0638228	0.191486	-0.0831954	0.026716	-0.380718	0.253407	-0.0631643	-0.1236	0.0926794	-0.19098	0.0431085	0.175666	0.237156	-0.0595772	0.0489567	-0.0101052	0.215203	-0.307603	-0.326983	-0.0630706	-0.0148215	-0.37732	-0.0983833	-0.179235	0.306724	-0.364379	0.0836136	-0.0240794
	TCGA.90.6837	-0.261861	-0.157588	-0.399168	0.0687709	-0.0628451	0.275605	-0.0292445	0.0200677	0.33238	-0.109335	0.0774945	-0.276558	-0.424553	0.263888	0.236822	0.263907	-0.397028	-0.1234	0.0974463	-0.154471	-0.310377	-0.259587	-0.0309603	0.20557	0.33899	0.184964	0.0741313	-0.436176	0.0674822	0.421277	0.188566	0.140293	-0.147259	-0.0903276	0.105639	0.483392	-0.343657	0.0270319	0.344435	-0.0140793	0.141025	0.234793	0.184417	0.033835	-0.200001	0.267307	-0.330999	0.0648311
	TCGA.90.7766	-0.0296503	-0.0197166	-0.184365	0.023391	-0.042712	-0.017012	-0.126783	-0.185564	-0.535363	-0.0645624	-0.38755	-0.181024	0.330404	-0.0484024	0.000671493	-0.144573	0.29497	-0.285202	-0.138253	0.278945	0.309747	-0.214491	0.245	-0.350639	-0.0155897	-0.254599	-0.0441846	-0.180616	-0.122508	-0.256347	-0.249925	0.0521933	-0.0586571	-0.0721915	-0.0427414	-0.514269	0.0323193	0.143034	-0.171464	-0.231457	0.0215228	0.275328	0.123409	-0.10881	-0.0370418	0.0591867	0.0612756	0.388852
	TCGA.90.7767	-0.237829	-0.260613	0.056383	-0.190116	-0.0260308	-0.0350604	-0.348248	-0.204227	0.072795	-0.204102	-0.214581	-0.366258	0.478036	0.00241849	0.0741737	0.00192372	0.403336	-0.270738	0.196542	0.357263	0.349361	0.299776	-0.0764185	-0.175064	0.118432	-0.0542058	-0.133386	0.177266	-0.305882	-0.147592	-0.0375764	0.119732	-0.000893999	-0.242586	0.240353	0.364336	0.0265705	-0.0942691	-0.0470981	-0.135965	-0.135075	0.333488	0.131142	-0.130215	0.16076	0.0115829	-0.279629	0.326156
	TCGA.90.7769	0.442037	0.0405214	0.55286	0.149215	0.102605	-0.275656	0.160477	0.205639	-0.442076	0.0554416	0.250531	0.365742	-0.540506	-0.257028	-0.0253721	-0.0407286	0.259556	0.408763	0.0596351	-0.467695	0.178984	-0.00645329	0.161291	0.0566105	-0.22945	-0.255782	0.141115	0.474978	0.263561	-0.249957	-0.128899	-0.201462	-0.0161352	0.183472	-0.179892	-0.338481	0.206402	0.0479723	0.157113	0.10569	0.0156505	-0.458326	0.163582	0.322728	0.0458416	-0.154989	0.15147	0.0658907
	TCGA.90.7964	-0.273454	0.349128	-0.114826	0.230283	0.316801	0.115493	0.313032	0.206062	0.217644	0.315359	0.139894	0.292838	-0.315935	0.085294	-0.117235	0.324417	-0.525338	-0.166678	-0.164564	-0.253666	-0.427545	-0.308309	-0.168317	0.147289	0.0110609	0.296789	0.337467	-0.362251	0.0628708	0.320638	0.21577	0.171622	0.0792831	0.232667	0.176772	0.0828253	-0.174968	0.135443	0.153158	-0.210114	0.18354	-0.164551	-0.196473	-0.372677	-0.145698	0.0689772	0.117287	-0.0798291
	TCGA.90.A4ED	-0.375523	-0.231926	-0.327296	-0.133981	0.119081	-0.161732	-0.102124	-0.0847473	0.216687	0.175144	-0.210073	-0.441749	-0.315554	0.132994	-0.116642	0.230838	-0.260442	-0.454277	0.229101	-0.279519	-0.121961	0.125307	-0.179092	0.0667958	-0.191082	0.344758	-0.0353025	-0.396358	0.082941	0.0642222	0.321506	0.335352	0.339256	-0.182599	0.273414	0.220604	0.00253448	-0.297636	-0.286445	-0.168455	0.00552241	-0.0437679	-0.374803	-0.152745	0.389282	-0.287584	-0.225508	0.290511
	TCGA.90.A4EE	-0.0913201	-0.068028	0.361112	-0.277682	-0.0523495	0.307284	-0.155265	-0.308048	-0.110337	-0.00754957	-0.247254	-0.182956	0.532083	0.204459	0.193709	-0.44223	0.14089	-0.206638	-0.221141	0.522422	0.0515416	0.284932	-0.0300738	-0.234505	0.383542	-0.188695	-0.28315	-0.00897022	-0.172779	-0.0260459	-0.0738149	-0.110773	-0.0457558	-0.183099	-0.239537	0.00661126	-0.0355965	-0.278422	0.186614	-0.00450809	0.00681869	0.583323	-0.302669	-0.115703	-0.157309	0.316142	-0.252245	-0.0401759
	TCGA.90.A59Q	-0.263501	-0.181836	-0.385513	-0.00264775	0.0632175	0.284212	-0.0393222	-0.137896	-0.0285525	-0.0201382	-0.339275	-0.299843	0.66193	0.197311	0.0858075	-0.16133	-0.396508	-0.420337	-0.216244	0.588726	-0.343897	0.0910326	-0.0275136	-0.218247	0.370908	-0.00688004	0.0154903	-0.362967	0.159229	0.201763	0.00796521	0.0128154	0.00719784	-0.162329	0.0326044	0.0678891	-0.081885	-0.30442	0.187427	-0.0974663	0.148795	0.49636	-0.22176	-0.260198	-0.126553	0.267431	-0.22909	-0.202782
	TCGA.92.7340	-0.0202447	-0.0583151	-0.499201	0.0200868	0.0269511	0.237467	-0.0754062	-0.205585	0.306752	-0.0399268	-0.0278444	-0.140596	0.319531	0.124828	0.206998	0.382171	-0.326111	-0.257917	0.248946	0.316653	-0.271095	-0.157695	-0.0569054	-0.20282	0.309646	-0.0182403	-0.030559	-0.292886	-0.0629535	0.36206	0.0775783	0.186698	-0.221703	0.0511303	0.288994	0.539812	-0.320077	0.234876	0.289861	-0.0559911	0.189693	0.272199	0.184171	-0.282389	-0.176836	0.283695	-0.058037	-0.113722
	TCGA.92.7341	0.0602779	0.080352	0.433435	-0.00758788	0.169476	-0.201906	0.0125284	0.227106	-0.161202	-0.0161098	0.434727	0.0822629	-0.474241	-0.166954	-0.0194196	-0.116337	0.3781	0.455192	0.39256	-0.384523	0.28066	0.318491	-0.0330887	0.0997049	-0.214341	-0.0536036	0.0169528	0.409343	-0.13964	-0.21687	0.0488323	0.254444	-0.0592709	-0.0249078	0.257347	0.36207	0.0151336	0.147744	-0.263638	0.0267114	-0.168142	-0.351254	0.188292	0.358759	0.0605602	-0.282455	0.046197	0.180482
	TCGA.92.8063	-0.112799	-0.0695194	0.301718	0.0592756	-0.0717229	0.0515357	-0.0652685	0.281276	0.244939	0.016536	-0.0481346	0.114845	-0.297451	-0.0170584	-0.0635864	0.111638	0.0584641	0.117796	0.141212	-0.294351	0.0271516	-0.0461685	-0.0307365	0.0146525	-0.104629	0.0414571	0.0770118	-0.0572986	-0.0973037	0.201729	0.216169	-0.0392398	0.0230017	-0.0589305	0.0969883	0.298328	0.0969535	0.0623912	-0.00416423	-0.0574734	-0.10466	-0.0510465	-0.195622	-0.258982	-0.0845385	-0.0148265	-0.255064	0.0947976
	TCGA.92.8064	-0.464016	-0.243991	-0.0982854	-0.0781343	0.236501	0.285068	-0.11894	-0.272864	-0.249807	-0.134146	-0.24073	0.152189	0.645472	0.147506	0.239365	0.0460245	0.204987	-0.253022	0.155238	0.618988	0.234895	-0.194464	-0.180291	0.0408079	0.32938	0.115718	-0.225185	-0.431353	0.183316	0.0233365	0.0518325	-0.00456432	-0.0027154	-0.315966	0.0125625	0.288139	-0.0841266	-0.259094	0.415141	0.0724253	0.241065	0.4948	-0.225843	-0.16227	-0.0964907	0.378563	-0.271496	0.231263
	TCGA.92.8065	0.105019	0.202412	-0.327388	0.0574807	-0.00917406	0.169956	-0.0374565	-0.126332	-0.192594	0.127352	-0.200277	-0.0611847	0.289394	0.129942	-0.0827396	-0.160857	-0.560314	-0.320078	-0.0501887	0.254343	-0.451412	-0.049449	0.0646089	-0.280744	0.177663	0.0019294	0.0802586	-0.436823	0.1149	0.0687064	-0.0542125	0.0134121	0.122937	0.116718	-0.143148	-0.257127	-0.141924	-0.237227	-0.228204	-0.126202	-0.019699	0.26488	0.186526	-0.089996	-0.130734	0.10823	0.0254998	-0.0598339
	TCGA.94.7033	0.3988	0.256695	0.446246	0.131168	-0.254591	-0.17234	-0.0139914	0.155344	-0.217426	0.0191751	0.0896074	0.22233	0.525455	-0.367822	-0.246506	-0.230631	0.0692163	0.0741263	-0.35291	0.261996	0.0181592	0.00259525	0.0998041	-0.0681966	-0.179436	0.128227	-0.0447772	0.242348	0.0974926	-0.00988979	-0.101695	-0.0846082	0.197353	0.140016	-0.291559	-0.42292	0.323798	-0.179731	-0.280355	0.102366	-0.0533607	-0.253338	-0.357757	-0.0365878	-0.137316	-0.29022	0.158225	-0.260771
	TCGA.94.7557	0.292818	0.147971	0.367617	-0.0414872	-0.26261	0.0130704	0.0945945	0.146522	-0.00915869	0.103233	-0.0533755	0.306393	-0.337296	-0.138588	-0.172482	0.0993466	0.153459	0.226792	-0.0998678	-0.31649	0.296076	-0.239789	-0.105854	-0.159568	-0.372041	0.0975025	-0.00672421	0.331089	-0.210262	-0.121877	-0.00714871	0.026083	-0.205504	0.167463	-0.135871	-0.166689	0.014243	0.130836	-0.324859	-0.158838	0.0190109	-0.308778	0.156561	-0.000253343	-0.108141	-0.310908	0.15426	0.304714
	TCGA.94.7943	0.287851	0.357636	0.473551	0.0823283	0.12986	-0.143862	0.177088	-0.119774	-0.434341	0.335353	-0.230198	0.369345	-0.433052	-0.207431	-0.123706	-0.221067	-0.00144599	-0.0513008	-0.16624	-0.422991	0.00398282	-0.107074	-0.194713	-0.165063	-0.267964	0.263033	0.268065	0.177674	-0.199313	-0.0998734	-0.0966595	0.104114	0.0220878	0.246032	-0.171037	-0.494359	-0.107031	-0.0514362	-0.304347	-0.0233232	-0.204367	-0.257603	-0.184879	0.0360365	-0.0438689	-0.286986	0.185289	0.227679
	TCGA.94.8035	0.30157	0.235306	0.513546	0.185853	0.00249692	-0.216903	-0.11308	0.186876	-0.167914	-0.0515654	0.326642	-0.137357	-0.557875	-0.248083	-0.14327	-0.228154	0.476253	0.32538	-0.195933	-0.467078	0.395661	-0.0203874	0.237905	-0.0791449	-0.163144	-0.147048	0.0247844	0.397149	0.132695	-0.0324816	-0.0411741	-0.256125	-0.0470215	0.074858	-0.268727	-0.351094	0.207802	-0.0410514	-0.0654116	0.219702	-0.109466	-0.459697	0.0810639	0.225311	-0.228626	-0.205575	0.0407603	0.062184
	TCGA.94.8490	0.161121	0.0423396	0.39482	0.0188329	-0.0370067	-0.266121	0.0199064	-0.0562778	-0.375268	0.00585614	0.149007	0.270436	-0.305048	-0.296733	-0.174828	0.0817705	0.0439284	0.123928	0.0496912	-0.30507	0.226577	-0.0649481	0.138904	-0.0874801	-0.324195	0.0666144	0.130841	0.0825722	0.200418	-0.208107	0.036188	-0.0199965	0.161503	-0.0867406	-0.14804	-0.40972	0.0603504	-0.00559485	-0.0821997	0.105684	-0.0826157	-0.446321	-0.17262	0.180526	0.300552	-0.321935	0.0767227	0.270006
	TCGA.94.8491	0.245111	-0.0330028	0.27014	-0.0952	-0.180335	0.0805125	0.136119	-0.132569	-0.297887	0.115935	-0.311311	0.216354	0.0324453	-0.0969722	0.0946824	-0.170545	-0.445205	-0.293388	-0.371981	0.161318	-0.465035	-0.0813502	0.124375	-0.254724	0.00163499	0.0774456	0.0196233	0.104772	0.182079	0.0355349	0.0475919	0.0286051	0.148441	0.0486413	-0.203766	-0.366143	0.0768949	-0.0808564	-0.0970636	-0.0697719	0.0244225	0.166621	-0.189048	0.0542973	-0.1341	0.111958	-0.087003	-0.253171
	TCGA.94.A4VJ	-0.227155	-0.0369058	-0.366819	0.173716	0.351544	-0.0228134	0.0511517	-0.00603135	0.244787	-0.0715949	0.0168414	0.199863	0.1991	-0.0648492	-0.136894	0.282014	-0.342149	-0.271848	0.156338	0.16674	-0.162632	-0.00190495	-0.0248505	-0.0261589	0.0903841	0.196686	0.251242	-0.480687	0.104405	-0.0811855	0.302984	0.227204	0.261049	-0.0995289	0.217969	0.297488	-0.181719	-0.13264	0.176932	0.0824173	0.133647	-0.0333711	-0.265157	-0.152691	0.173689	0.112347	-0.197092	0.305781
	TCGA.94.A5I4	0.169438	0.0258808	0.404126	0.172007	0.0127157	-0.168821	0.139969	0.0829327	-0.288828	0.069617	0.283609	-0.0332926	0.0619839	-0.14388	-0.1142	-0.171935	0.362893	0.212838	0.362323	-0.0855604	0.368123	0.110608	-0.0992349	0.220509	-0.101978	-0.170677	0.0751124	0.179762	0.0896558	-0.12808	-0.103124	-0.10525	0.142485	-0.0251505	-0.142034	-0.341854	0.111131	-0.163529	0.160816	0.0565178	-0.111434	-0.41591	-0.304097	-0.0559053	0.0652927	-0.0371573	0.0605543	0.157673
	TCGA.94.A5I6	0.0278408	0.119485	0.18511	-0.00237708	-0.0736182	-0.32786	0.0388524	0.339661	-0.10394	0.0929491	0.14764	0.375138	-0.511271	-0.243843	-0.157566	-0.060802	0.337924	0.321689	0.30666	-0.518755	0.363802	0.211769	-0.194214	0.275649	-0.372991	0.058742	-0.0114138	0.255446	-0.0597742	-0.208583	0.0972312	0.134528	0.236642	0.0597184	0.00566191	0.0163742	-0.0778071	0.0709862	-0.296794	0.00765339	-0.19868	-0.464222	0.215775	0.171341	0.187781	-0.346812	0.174743	0.316068
	TCGA.96.7544	-0.145227	-0.070114	-0.531856	0.12128	0.151982	0.137703	-0.0116367	-0.160856	0.241606	-0.0474358	-0.214722	-0.495184	-0.371211	0.239483	0.0674157	0.198401	-0.197957	0.0306906	0.155245	-0.123838	0.127651	0.0777608	0.076862	-0.103422	-0.0623788	-0.0939789	0.24392	-0.199584	-0.133346	0.0337301	-0.0592805	0.0503554	-0.0286534	-0.0364899	0.415073	0.295284	-0.381564	0.369521	-0.130772	-0.23922	0.149905	0.0805025	0.442443	-0.0606309	-0.212001	0.19335	0.0658102	0.130112
	TCGA.96.7545	-0.194026	-0.0198133	-0.504631	0.155845	0.123517	0.213295	0.188777	-0.210826	0.148804	0.254539	-0.0956338	0.0413775	-0.293659	0.313103	0.33743	0.25369	-0.527081	-0.037408	0.196958	-0.129095	-0.509275	0.0486797	-0.093578	0.203847	0.229554	0.0570083	0.315061	-0.264587	0.0307612	0.271356	-0.00155314	0.1127	-0.0340146	0.137483	0.3768	-0.0918782	-0.425017	0.298114	0.243266	-0.00355115	0.0607242	0.168966	0.329928	-0.0687784	-0.284892	0.305763	0.126716	-0.204149
	TCGA.96.8169	-0.277679	0.161809	-0.195446	0.00258283	0.295459	0.205214	0.17411	0.00803399	0.41869	0.106967	-0.316087	0.022045	0.362669	0.170599	0.158542	0.307332	-0.635863	-0.383877	0.336077	0.32885	-0.488589	-0.179513	-0.0658644	0.0558722	0.41597	0.149572	0.156142	-0.501155	0.0986283	0.351277	0.190205	0.211936	0.0627316	0.0974751	0.300985	0.385636	-0.315241	0.0877757	0.345595	-0.0893436	0.153803	0.187212	-0.0653287	-0.277692	0.167545	0.322281	-0.109553	-0.0306009
	TCGA.96.8170	0.0181256	0.127535	-0.409313	0.300997	0.26616	0.124121	0.331102	-0.22247	0.0152567	0.25911	-0.0536944	-0.0855191	-0.139202	0.10386	-0.0173734	-0.10956	-0.211288	-0.369962	0.106992	-0.182836	-0.200127	-0.101191	-0.165692	-0.261511	0.0114819	0.189305	0.28201	-0.467674	0.204995	0.310472	0.0855461	0.230923	0.151283	0.182428	0.00543286	-0.278259	-0.169169	0.0751323	-0.010223	0.0660286	-0.041085	-0.149488	-0.291221	-0.384081	-0.0916626	0.0669166	0.209669	-0.0121569
	TCGA.96.A4JL	-0.450601	-0.275008	0.0407554	-0.111209	0.163201	0.124444	-0.20042	-0.314781	-0.181461	0.0283997	-0.510869	-0.393035	0.626178	0.207067	0.161056	0.00997719	0.120508	-0.41129	0.377544	0.521566	0.126371	0.24318	-0.131085	-0.389266	0.28376	0.0118611	-0.0436841	-0.272778	-0.0484644	-0.114001	0.0708523	0.189741	0.250561	-0.293056	0.00505071	-0.14363	-0.0426301	-0.323439	0.174129	-0.161682	-0.036456	0.530607	-0.395809	-0.272971	0.217391	0.246324	-0.301228	0.143425
	TCGA.98.7454	-0.404599	-0.16433	-0.439422	-0.105833	0.0385539	0.429578	-0.0121442	-0.282526	0.470769	0.0882999	-0.137347	-0.229544	0.507059	0.34689	0.299249	0.181955	-0.311784	-0.197041	-0.00145981	0.514093	-0.204482	0.0894609	-0.0754504	-0.119273	0.436361	-0.0990858	0.0347721	-0.267204	-0.274714	0.25992	-0.0595814	-0.111747	-0.286404	-0.12563	0.297537	0.377548	-0.435856	0.290655	0.367108	-0.105407	0.113749	0.520109	0.193143	-0.0777687	-0.342644	0.491719	-0.211471	-0.0239489
	TCGA.98.8020	-0.426532	-0.280644	0.362759	0.0768249	0.101566	0.177844	-0.0852512	-0.124332	0.467823	-0.278946	0.224216	-0.213324	0.293749	0.116363	0.136131	0.364125	-0.333868	-0.200612	-0.0238321	0.272532	-0.155086	-0.026285	-0.00840938	0.0385609	0.296786	0.118392	0.0474509	-0.253802	0.141439	0.310786	0.290812	0.134886	-0.18332	-0.182816	0.157871	0.512412	-0.14142	0.0920034	0.37894	-0.00795291	0.193366	0.215303	-0.0944375	0.160518	0.290819	0.339562	-0.336802	0.107511
	TCGA.98.8021	-0.502062	0.0943824	-0.616112	0.124329	0.230035	0.0149851	0.0228735	-0.0137163	0.387914	0.283602	0.250986	-0.366965	-0.406354	0.127897	0.134274	0.179973	-0.541455	-0.286753	0.376568	-0.400885	-0.400462	0.335891	0.097744	0.119218	-0.223651	0.378545	0.211421	-0.581721	-0.0152505	0.34661	0.403109	0.0693	0.377558	-0.206312	0.314457	0.390972	-0.290052	0.168898	-0.14352	0.0615676	0.0347956	-0.353542	0.119839	-0.120896	0.355859	-0.173898	-0.0397539	0.0300786
	TCGA.98.8022	-0.280612	0.0627934	-0.433774	0.134113	0.267237	0.130184	0.0614701	-0.251768	-0.120532	0.240376	-0.31667	-0.0125717	0.206557	0.169134	0.216604	0.309085	-0.555439	-0.526831	0.101958	0.208267	-0.44861	0.0243241	-0.27252	-0.0127035	0.280145	0.409931	0.197967	-0.589476	0.22425	0.329216	0.31989	0.0227728	0.317946	0.0534185	0.11939	0.0431178	-0.305435	-0.163563	0.403637	-0.00708478	0.153753	0.206691	-0.463959	-0.358796	0.185666	0.163531	-0.145987	-0.0836185
	TCGA.98.8023	-0.335192	-0.183674	0.159912	-0.188577	0.114373	0.249924	-0.195812	-0.215286	0.329473	-0.095294	-0.0740812	-0.320432	0.556966	0.175893	0.113547	0.105208	-0.0488601	-0.147463	-0.219384	0.503517	0.0120594	-0.0535103	-0.0408762	-0.246911	0.401853	0.15229	-0.161469	0.0151231	-0.20982	0.103279	0.0587789	0.25901	-0.143389	-0.202953	-0.0350767	0.389249	-0.0377752	-0.0746481	0.0234114	-0.138527	0.0417299	0.497545	-0.212446	0.0356225	0.0930131	0.279337	-0.275641	-0.0216311
	TCGA.98.A538	0.262083	0.14508	0.344095	0.0203803	-0.111084	-0.248418	-0.0811247	0.117609	-0.254389	-0.173203	0.1151	0.10438	-0.360229	-0.0937599	-0.152848	0.174912	0.422664	0.293325	0.134045	-0.262128	0.42432	-0.295711	0.234725	0.0105558	-0.205489	-0.223675	-0.00778063	0.199296	-0.0131108	-0.257567	-0.0818793	-0.0792843	-0.0921079	0.0950339	0.0625291	-0.147999	0.0201457	0.301891	-0.125881	-0.0754575	0.0279264	-0.135544	0.0604549	0.22251	0.0519182	-0.150392	0.106593	0.264125
	TCGA.98.A539	-0.188562	-0.245339	0.333118	-0.00683664	0.161096	0.0604209	0.104346	-0.0882939	0.287614	-0.325944	-0.16925	0.2496	-0.484928	0.167269	0.127114	0.284848	-0.149758	-0.122079	0.114405	-0.37561	0.0666796	0.0413594	-0.00212601	0.10409	0.224399	0.132267	0.0623528	0.158937	0.199664	0.227313	0.131398	0.0151255	-0.177601	-0.15656	0.0170025	0.166999	-0.129	0.0314455	0.387941	0.030569	-0.0510761	-0.155246	-0.0493939	0.0256079	-0.0169688	0.20287	-0.186948	0.264645
	TCGA.98.A53A	-0.264404	0.0300534	0.0998287	-0.0608464	0.117104	-0.312505	-0.164389	0.00811318	-0.317581	-0.0266523	-0.10411	0.111831	-0.360111	-0.135712	-0.158693	-0.0645851	0.435328	-0.0350729	0.241482	-0.406315	0.475978	0.336816	0.133962	-0.114968	-0.455202	-0.00530331	-0.0347994	0.245281	-0.168743	-0.299066	-0.0927697	0.179596	0.242771	-0.0700133	0.0240538	-0.345711	0.152398	-0.224939	-0.405296	0.0431133	-0.227808	-0.207087	-0.152196	-0.101798	0.292202	-0.358749	-0.16457	0.43265
	TCGA.98.A53B	-0.519522	-0.132396	-0.237437	0.0238565	0.278308	0.151455	0.117027	-0.137434	0.358192	0.14361	-0.307364	-0.320867	0.243966	0.197671	0.0802668	0.190298	-0.434314	-0.371166	0.312174	0.202807	-0.359771	0.0308181	-0.110945	-0.106997	0.263501	0.232212	0.167853	-0.536313	-0.0597393	0.315915	0.252156	-0.19537	0.279361	-0.223399	0.0860149	0.0674363	-0.232365	-0.0256072	-0.134618	-0.174642	-0.0606271	0.201145	-0.0519388	-0.104384	-0.0343117	0.229912	-0.361325	0.200209
	TCGA.98.A53C	-0.510072	-0.090616	-0.586259	-0.0747728	0.136586	0.388978	0.106445	-0.426475	0.366214	0.228888	-0.226326	-0.141785	0.347834	0.369115	0.346214	0.380352	-0.66489	-0.491545	0.284139	0.406175	-0.586205	0.20815	-0.160139	-0.008518	0.470148	0.390699	0.0728819	-0.695021	-0.0498212	0.422796	0.218057	-0.00840614	0.1262	-0.0483517	0.329433	0.298281	-0.426353	0.0618009	0.368504	-0.0691223	0.108743	0.456607	-0.175538	-0.389579	0.0592381	0.441969	-0.122444	-0.135681
	TCGA.98.A53D	-0.485912	-0.147614	-0.400558	-0.0311933	-0.00181323	0.403653	0.150367	-0.354941	0.484427	0.0908621	-0.11055	-0.0623177	-0.0824143	0.401162	0.35574	0.363677	-0.731274	-0.460987	-0.000367422	0.262457	-0.620233	0.104834	-0.207943	0.142862	0.460231	0.393611	0.159163	-0.617585	0.0749638	0.514276	0.22944	0.0519544	-0.0638527	-0.0203045	0.327519	0.497327	-0.433772	0.131688	0.568951	-0.0182486	0.200745	0.381811	-0.267878	-0.234179	-0.122725	0.479673	-0.136917	-0.227685
	TCGA.98.A53H	-0.532782	-0.0429427	-0.661726	0.0267426	0.228042	0.357979	0.197565	-0.315874	0.411684	0.332539	-0.273625	-0.0820913	0.304563	0.402149	0.270662	0.104805	-0.671649	-0.519659	0.394705	0.342638	-0.582861	0.123115	-0.301524	-0.0829845	0.439936	0.44402	0.222895	-0.737836	-0.0669193	0.464194	0.270743	0.117271	0.30472	-0.0957263	0.332312	0.456152	-0.431558	-0.0734115	0.275883	-0.169757	0.0294528	0.403252	-0.327966	-0.457928	-0.0416215	0.418622	-0.157005	-0.235391
	TCGA.98.A53I	-0.171187	0.0598034	-0.280097	-0.187064	0.102062	0.0620763	0.107971	-0.137039	-0.25534	0.222257	-0.0610116	0.220608	0.433501	-0.028868	0.10944	-0.31424	0.00828411	-0.255165	0.219535	0.286317	0.0924367	0.169701	-0.155612	-0.287157	-0.0530352	0.245223	-0.127465	-0.325499	-0.0824501	-0.162536	-0.0196096	0.0589558	0.143095	-0.213301	-0.0829901	-0.240657	0.0236917	-0.235552	-0.258136	-0.101806	-0.110218	0.274122	-0.232821	-0.29865	0.12062	-0.0581059	0.0486867	0.257704
	TCGA.98.A53J	0.376602	0.161605	-0.370037	0.180103	0.156603	-0.193394	0.151735	0.275894	-0.205853	0.242566	0.290364	0.426886	-0.369147	-0.0476349	-0.128558	0.102388	-0.440478	0.226529	0.259748	-0.3397	-0.366433	0.174775	0.0181299	0.313445	-0.260292	0.115364	0.29894	-0.311774	0.279641	-0.0652705	-0.0381339	0.312697	0.230603	0.131777	0.00653699	-0.340746	-0.0398695	-0.0168102	0.272675	0.135898	0.0801056	-0.394042	0.0806689	-0.167436	0.283709	-0.204035	0.195143	-0.0798984
	TCGA.J1.A4AH	-0.182207	0.043373	0.358728	0.0128891	0.00863868	-0.312465	0.051406	-0.00763109	-0.405472	0.00181207	0.168291	0.148407	-0.418443	-0.186799	-0.160205	-0.187874	0.246445	0.0969252	0.345915	-0.425636	0.25534	0.359363	-0.0521209	-0.0269699	-0.452155	0.130113	0.0699991	0.127183	0.100605	-0.336294	-0.00413788	-0.0322076	0.257588	-0.175389	-0.131673	-0.428755	0.200378	-0.195651	-0.453884	0.0931549	-0.24455	-0.442639	0.104239	0.346464	0.298312	-0.430398	-0.0386165	0.238317
	TCGA.L3.A4E7	-0.320586	-0.0939675	-0.410077	0.0835775	-0.0897294	0.177576	0.143905	0.0640092	0.284857	0.0452494	-0.205536	-0.0617497	0.237833	0.259019	0.200611	0.283275	-0.505392	-0.400469	0.367834	0.208751	-0.411428	-0.171648	-0.0263339	0.130273	0.266389	0.207394	0.211104	-0.536716	0.242326	0.358472	0.242861	0.246059	0.0893214	-0.157322	0.169958	0.0335488	-0.124782	0.02772	0.327552	-0.206189	0.214829	0.117811	-0.303981	-0.35996	0.374105	0.317738	-0.0552296	-0.0492433
	TCGA.L3.A524	0.0525701	-0.0197744	0.440829	0.00549653	-0.291544	-0.292203	-0.0569128	0.1006	-0.0503191	-0.104242	0.297891	-0.0198509	-0.472669	-0.230652	0.0138914	-0.25039	0.253318	0.257658	0.138729	-0.438668	0.218761	0.150915	-0.17414	0.235599	-0.294434	0.326236	0.0411095	0.313269	0.164015	-0.263775	-0.101285	0.242661	0.221574	0.0192539	-0.255072	-0.160345	0.125417	-0.165727	0.0637459	0.290388	-0.00498436	-0.428276	-0.173551	0.404197	0.424394	-0.268332	0.0481407	-0.10091
	TCGA.LA.A446	0.0682678	-0.0348265	0.448943	0.184023	0.0602462	-0.306289	0.188055	0.115939	-0.343959	0.0998792	0.21842	0.365261	-0.547979	-0.273239	-0.145523	-0.163013	0.361464	0.286166	-0.0616204	-0.52018	0.286578	0.102589	0.224921	-0.0443894	-0.391761	0.0221741	0.124013	0.0516003	0.0424288	-0.0473152	0.021023	0.0273691	0.181689	-0.063813	-0.0393316	-0.492788	0.184396	-0.0593536	-0.263913	0.0377911	-0.233114	-0.382207	-0.014591	0.246071	-0.0605655	-0.311251	0.0557146	0.284443
	TCGA.LA.A7SW	0.0456375	-0.286354	0.285871	-0.205463	-0.0581514	-0.171309	-0.132214	-0.0290353	0.248591	-0.333083	-0.209797	-0.165862	-0.433041	0.0219623	-0.180093	0.0250639	0.27993	-0.00766363	0.0288269	-0.437578	0.33269	0.122588	0.0778819	-0.253423	-0.204813	0.0245165	-0.223872	0.275181	-0.0847553	-0.0385019	0.216232	-0.137431	-0.0651702	-0.28039	-0.152495	0.125954	0.232879	-0.185691	-0.139578	0.0700259	-0.0784566	-0.263165	0.0304301	0.21333	0.00628642	-0.0789341	-0.240358	0.17413
	TCGA.MF.A522	0.231332	0.037076	0.512566	0.0818198	0.0458003	-0.287793	-0.0673471	0.312231	-0.197709	-0.103719	-0.108945	0.179975	-0.472246	-0.326345	-0.21495	-0.0240021	0.409397	0.317977	-0.106078	-0.413264	0.357036	0.207429	0.00610442	-0.0122961	-0.312389	-0.183076	0.170046	0.452281	0.079457	-0.242397	-0.0904466	0.0954615	0.131404	0.0312491	-0.130849	-0.357598	0.0528503	-0.0495261	-0.107386	0.134067	-0.0895919	-0.330871	0.151419	0.296956	0.11363	-0.370288	0.0960591	0.295582
	TCGA.NC.A5HD	0.115353	0.0919544	0.328103	-0.0975729	-0.150229	-0.276419	-0.154287	0.350754	-0.0483201	-0.046459	0.433484	0.0500155	0.203706	-0.334263	-0.251321	-0.262448	0.457641	0.283834	-0.254113	-0.152226	0.413676	0.0513499	0.126128	0.0975754	-0.435626	-0.0488604	-0.164756	0.294105	-0.187797	-0.308405	-0.169347	0.0215456	0.151646	-0.0228436	-0.15342	-0.124198	0.271447	0.137456	-0.292455	-0.135936	-0.12281	-0.498709	0.280286	0.320227	0.207655	-0.385953	0.145152	-0.0162951
	TCGA.NC.A5HE	0.269327	-0.0451823	-0.21606	-0.084133	0.0719199	0.352894	0.129474	-0.159251	-0.0070586	-0.0371188	-0.269106	0.361074	0.466604	-0.0177028	0.204393	-0.477518	-0.185638	-0.136219	-0.039786	0.496094	-0.236409	0.158687	-0.0789787	-0.250756	0.336702	0.0359907	-0.178032	-0.15753	-0.0519452	0.0709223	-0.141328	0.0696623	0.0386308	-0.0345119	-0.275912	-0.0807492	-0.117367	-0.254018	0.131507	0.146316	-0.0463344	0.504032	-0.387669	-0.299427	-0.189753	0.29275	-0.137816	-0.217942
	TCGA.NC.A5HF	-0.239217	0.036412	-0.207845	0.22277	0.030465	-0.167264	0.0102563	0.244561	0.0532986	-0.00883861	0.315286	0.153887	-0.518281	-0.204708	-0.124271	0.0613394	-0.208155	-0.157641	0.338067	-0.448413	-0.184434	0.183123	-0.00684885	0.326313	-0.359162	0.228519	0.171692	-0.221225	0.221141	0.196523	0.21847	0.157486	0.289905	-0.0575021	-0.0107035	-0.102858	0.201539	0.0854959	-0.029239	-0.102274	0.0257487	-0.492378	0.0286784	-0.19795	0.166055	-0.341753	-0.101757	0.157664
	TCGA.NC.A5HG	0.278659	0.109899	0.638793	-0.0115313	-0.194042	-0.306717	-0.178024	-0.0567041	-0.139752	-0.14666	-0.102649	0.0612534	0.465812	-0.36267	-0.242527	0.0549944	0.373206	-0.0568787	-0.0816725	0.108981	0.345687	-0.132552	0.110335	-0.0856901	-0.244593	0.0238954	-0.08907	0.408476	0.204059	-0.305255	-0.0903206	-0.054414	0.122365	0.0398968	-0.292575	-0.476837	0.256066	-0.227143	-0.160472	0.0727218	-0.0520755	-0.383352	0.145297	0.280852	0.113301	-0.306052	-0.0263419	0.217344
	TCGA.NC.A5HH	0.471588	0.0351844	0.380621	-0.250833	0.011956	-0.303734	-0.269874	0.0289412	-0.252387	-0.0277111	-0.0237599	-0.326636	-0.552536	-0.272007	-0.28613	-0.282159	0.553896	0.0346907	-0.124637	-0.515933	0.477857	0.314875	0.0252558	0.0149331	-0.473735	-0.190648	-0.254867	0.490958	-0.195534	-0.308024	-0.220209	-0.0744016	0.175002	0.0803611	-0.0970597	-0.179408	0.42242	-0.237944	-0.426713	-0.233759	-0.206162	-0.309228	-0.0928051	0.0922695	0.249863	-0.440299	0.0843624	0.252019
	TCGA.NC.A5HI	0.407485	0.243058	0.141953	0.0202558	-0.0449279	-0.321591	0.0684075	0.111254	-0.391782	0.0570112	0.198873	0.188776	-0.611885	-0.23022	-0.294561	-0.288778	0.45157	0.187244	-0.289823	-0.474449	0.421549	-0.0384513	0.292248	-0.143607	-0.307883	-0.126991	-0.139183	0.354184	-0.0427727	-0.295948	-0.0533993	0.10808	0.00598239	0.159536	-0.357633	-0.574207	0.361469	0.105399	-0.364849	-0.0629956	-0.176799	-0.312957	0.311374	0.0808076	-0.118449	-0.402538	0.342836	0.224089
	TCGA.NC.A5HJ	-0.218833	0.0604336	-0.522427	-0.0299114	-0.126701	0.269693	-0.0153852	-0.338788	-0.0615724	0.24123	0.033333	-0.0302894	0.547951	0.176507	0.110292	-0.112601	0.0313677	-0.350087	-0.143034	0.435496	0.137396	0.300157	-0.124132	-0.227539	0.201708	0.139189	-0.0898092	-0.417828	-0.219788	0.12353	-0.186054	-0.0591322	-0.00523758	-0.000492192	0.0665392	-0.363015	-0.133966	-0.120261	-0.103477	-0.0248539	0.030533	0.329811	-0.211883	-0.491572	-0.199148	0.148715	0.0285281	0.224653
	TCGA.NC.A5HK	-0.117768	-0.105887	0.352384	-0.179791	-0.265894	-0.0216779	-0.0971296	0.0152522	-0.0558962	-0.0595608	-0.273566	-0.0731156	0.465613	-0.174395	-0.166382	-0.0849553	0.170981	-0.140585	-0.332994	0.227972	-0.0226981	-0.0915092	-0.165827	-0.116168	0.0289304	0.0427794	-0.157822	0.276387	0.00410361	0.105545	0.187882	-0.194872	0.0404564	-0.119238	-0.238556	-0.111788	0.336523	-0.0426501	0.100919	0.0204645	0.0546555	-0.141639	-0.189228	0.220513	-0.0535696	-0.0635653	-0.260303	0.128961
	TCGA.NC.A5HL	0.0553419	-0.189007	0.497702	-0.0973565	0.132332	-0.0759473	0.114754	0.110135	-0.33117	-0.0689583	-0.0843165	0.207124	0.470687	-0.191613	0.0493692	-0.355686	0.213818	0.293882	-0.0802052	0.369545	0.0903831	-0.0556088	-0.0591473	0.0438638	0.0279026	-0.141017	-0.148147	0.202229	-0.0174252	-0.254085	-0.164042	-0.154897	0.122172	-0.0989523	-0.299838	-0.464822	0.185678	-0.223785	-0.158828	0.221091	-0.120914	0.292773	-0.070229	0.0776673	-0.00891976	0.0200589	-0.19176	0.0728715
	TCGA.NC.A5HM	0.37036	0.0256362	0.401939	-0.0571788	-0.0733996	-0.172961	-0.0992167	0.299854	-0.201119	-0.15228	0.038605	-0.073892	0.62569	-0.211035	-0.137774	-0.344132	0.385209	0.324957	-0.279702	0.424772	0.185036	0.0339973	0.0701905	0.140574	-0.116386	-0.229903	-0.234374	0.308127	0.132761	-0.130395	-0.168459	-0.292346	-0.0880317	-0.0974057	-0.276319	-0.20632	0.408283	-0.0248633	0.0734972	-0.00709364	0.0876674	-0.142686	-0.0587537	0.0667641	-0.313833	-0.0519287	0.118939	-0.205513
	TCGA.NC.A5HN	0.275145	0.0584657	0.643171	0.0252207	-0.339223	-0.346421	-0.104254	0.0648756	-0.380228	-0.208353	0.0530701	0.100749	0.35251	-0.358073	-0.284482	-0.239172	0.399581	0.350236	0.162342	0.0357117	0.412289	0.131312	0.123253	-0.123255	-0.334243	-0.00712272	-0.00420778	0.492869	0.12477	-0.339414	-0.0516218	-0.315463	0.09065	0.0287756	-0.114139	-0.446992	0.229969	-0.00973114	-0.19103	-0.114889	-0.159278	-0.307309	-0.171211	0.337984	-0.204698	-0.344368	0.14717	0.240356
	TCGA.NC.A5HO	0.318833	0.175176	0.147279	0.107379	0.256975	-0.0952902	0.142272	-0.101509	-0.295229	0.0152833	0.213176	0.358566	-0.11033	-0.219673	-0.201297	-0.197747	-0.00370257	0.0403793	-0.240271	-0.085555	0.0558033	0.124079	0.0292408	-0.12959	-0.0176672	-0.189505	-0.0157788	0.141523	0.167533	-0.221813	-0.168433	0.170277	0.183224	0.160345	-0.329489	-0.344639	0.311301	-0.0732928	0.204663	0.09916	-0.0730526	-0.135188	0.0523754	-0.224491	-0.203245	-0.0267219	0.245638	-0.11849
	TCGA.NC.A5HP	-0.172102	-0.100654	-0.160418	-0.109076	-0.115902	-0.257686	-0.223	0.036784	0.176929	-0.0185903	-0.0194049	-0.235158	-0.457878	-0.0820494	-0.169979	0.0357411	-0.36675	-0.211357	0.401477	-0.426343	-0.205623	0.23659	-0.0924607	0.204432	-0.341204	0.359619	0.0220644	-0.310539	0.154092	0.239758	0.278595	0.338819	0.140127	-0.157479	0.283577	0.481652	0.023703	0.0446187	-0.0775885	-0.0322024	-0.0383499	-0.446299	0.176606	0.170576	0.152221	-0.329951	-0.0553574	0.113029
	TCGA.NC.A5HQ	0.258127	0.0128483	0.0587439	0.0838826	0.0878539	-0.0896312	0.0771223	-0.0521381	-0.406862	0.111627	0.0623039	0.10125	0.405152	-0.0485756	-0.0455309	-0.194075	-0.0437464	-0.0768064	-0.141428	0.303505	-0.0394577	-0.302107	-0.0215244	0.0252823	-0.0064416	0.0261528	0.0245237	-0.203321	0.164373	-0.117542	-0.165167	-0.0411864	0.205603	0.0280947	-0.156268	-0.467686	-0.00226998	-0.189227	0.256217	-0.0904738	0.0263863	0.115965	-0.260695	-0.211425	-0.151708	0.0672235	0.248054	-0.0716427
	TCGA.NC.A5HR	0.249809	0.0821602	0.406521	-0.147881	0.0717398	-0.306638	-0.00305084	0.094382	-0.362749	-0.0216902	-5.25428e-05	0.259555	0.161211	-0.345511	-0.216218	-0.494007	0.498329	0.211247	-0.0313139	-0.152273	0.408072	-0.0236221	0.017296	-0.207847	-0.352134	-0.0365207	-0.144185	0.316564	-0.085106	-0.364194	-0.186785	0.393875	0.189946	-0.00170829	-0.236377	-0.486318	0.367982	-0.150761	-0.388462	0.0642473	-0.238594	-0.206549	0.071462	0.102324	0.00571501	-0.342326	0.190021	0.0688404
	TCGA.NC.A5HT	-0.258618	0.0201516	0.0698326	0.15953	0.0945575	-0.344693	0.00748032	0.0822932	0.229789	0.108384	0.139147	-0.136894	0.106248	-0.319851	-0.258	-0.020312	-0.101494	-0.06454	0.357824	-0.195428	-0.100586	0.0531153	0.0989108	0.0504752	-0.266639	0.28338	0.18786	-0.150528	0.125542	-0.0526165	0.172077	0.10485	0.291219	-0.0123216	0.014685	-0.0589093	0.044189	0.0587045	-0.0942066	0.0898566	0.00682784	-0.45222	-0.0310971	0.205393	0.40517	-0.326086	0.0600891	0.0825562
	TCGA.NK.A5CR	0.0426992	0.110377	0.20647	0.0957512	0.00511246	-0.351875	0.141125	0.306849	-0.185056	0.0849853	0.159244	0.309008	-0.697475	-0.120059	-0.102975	0.169642	0.364129	0.341347	0.265343	-0.573225	0.267597	0.264919	0.101048	0.281067	-0.378819	-0.217803	0.118763	0.238928	0.24537	-0.19623	-0.126391	-0.103818	-0.0310592	0.0385809	0.0816632	-0.211792	0.168295	0.00786281	-0.10018	-0.0235661	-0.0498619	-0.478665	0.179554	0.300498	0.409865	-0.328186	0.122128	0.119674
	TCGA.NK.A5CT	-0.0807996	0.0841882	-0.0545765	0.0936152	0.0315571	0.173687	0.0356213	0.179988	0.0539266	-0.0721157	0.00249239	-0.126492	0.269894	-0.125544	0.0717935	0.0319832	-0.134522	-0.0606453	-0.155778	0.209969	-0.121787	-0.192917	0.241223	0.32292	0.0824472	-0.025695	0.145199	-0.177602	0.281599	0.260777	0.0704792	-0.219789	-0.138644	-0.0550558	-0.0175274	-0.1001	0.175133	0.136038	0.234147	-0.0139425	0.112864	-0.0858591	0.17039	-0.0481124	-0.137887	0.0554559	-0.163926	-0.0481798
	TCGA.NK.A5CX	-0.321702	-0.155899	-0.573881	0.156503	0.257802	0.272984	-0.0928735	0.147943	0.332396	-0.228399	0.0552686	-0.0960185	0.513237	0.160123	0.110871	0.228865	-0.489618	-0.271695	0.190187	0.4551	-0.417927	-0.204519	-0.0606852	0.330047	0.314837	0.277259	0.0259914	-0.399345	0.306894	0.363507	0.31969	0.104937	0.0690872	-0.3031	0.200715	0.427474	-0.0743474	0.120674	0.277085	-0.226439	0.269533	0.232851	-0.10928	-0.253508	0.0944167	0.278301	-0.218604	-0.0599372
	TCGA.NK.A7XE	0.493805	0.312849	0.450669	0.165042	0.1123	-0.200238	0.180619	0.136187	-0.242397	0.151131	0.25596	0.408862	0.0593961	-0.255096	-0.201319	-0.313907	0.160986	0.299481	-0.415067	-0.0360765	0.135407	0.00171826	-0.0464895	-0.172731	-0.169372	-0.0801758	0.0455905	0.352104	-0.0274268	-0.147865	-0.165256	-0.193529	0.0896639	0.239777	-0.314064	-0.401611	0.248553	-0.144257	-0.15653	0.24767	-0.157204	-0.194098	-0.171411	-0.0746922	-0.0664588	-0.299306	0.257803	0.0336889
	TCGA.O2.A52N	-0.203305	-0.187297	-0.0911221	-0.011861	0.12843	0.125346	-0.208175	-0.0108811	0.0209163	-0.167412	0.118962	0.0179582	0.373088	-0.0735501	0.0144827	0.178937	-0.169442	-0.19771	0.108267	0.327251	-0.122314	0.0105647	-0.0819683	0.353571	0.142039	0.139119	0.015682	-0.107283	0.269443	0.128188	0.258865	0.154098	0.0800634	-0.199412	0.112482	0.164876	-0.259428	-0.161995	0.278608	-0.0896504	0.0799783	0.213436	-0.264021	-0.224003	0.182728	0.159768	-0.103517	0.127938
	TCGA.O2.A52Q	0.279635	-0.137419	-0.0520459	-0.190966	-0.329471	0.368392	0.0781551	0.218291	0.196478	-0.220025	-0.167795	0.454097	0.630256	0.209075	0.168494	0.0117465	-0.144511	0.0101755	-0.416061	0.528325	-0.27293	-0.328541	-0.0407657	0.248713	0.362887	-0.199625	-0.218593	0.0704929	0.0701731	0.237121	-0.00488751	-0.0726248	-0.304356	0.0949073	-0.316942	-0.00234497	0.159714	-0.188782	0.388417	0.0405869	0.20911	0.460671	-0.127247	-0.0907989	-0.426246	0.29942	-0.00165652	-0.232404
	TCGA.O2.A52S	-0.235924	-0.138399	0.596614	-0.242509	-0.0965023	-0.221284	-0.025297	-0.052475	-0.246551	-0.00914455	-0.0746547	0.20465	-0.277879	-0.25496	-0.121969	-0.303151	0.539905	0.189308	0.303795	-0.228512	0.557705	0.183752	-0.0565577	-0.290212	-0.252199	-0.241411	-0.101126	0.437253	-0.246154	-0.300545	-0.289778	0.133311	0.118425	-0.244413	-0.267642	-0.460036	0.215151	-0.170363	-0.404905	0.0860984	-0.165381	-0.0990388	-0.0761532	0.229665	0.305735	-0.252224	-0.190254	0.35448
	TCGA.O2.A52V	-0.144332	0.0282205	-0.405741	0.109885	0.295264	0.0547973	-0.00638449	0.174223	0.225956	0.101228	0.260336	-0.0945649	-0.258216	0.159677	0.163709	-0.0315652	-0.139946	0.244973	0.36277	-0.127792	-0.0350611	-0.303134	0.0665599	0.153075	0.144789	0.0690618	0.0524147	-0.290224	0.0335887	0.0560682	0.221066	0.214902	-0.0054263	-0.0706165	0.079816	0.276447	-0.315791	0.125526	0.255411	-0.0020627	0.0266273	-0.0309159	0.269336	-0.0870392	-0.0225014	0.178251	0.116828	0.180926
	TCGA.O2.A52W	0.195159	0.113125	0.414797	0.108981	-0.086218	-0.282135	0.0822512	0.0371827	-0.276227	0.0354913	0.136559	-0.00769288	-0.475812	-0.101602	-0.139784	-0.228913	0.532636	0.215901	-0.0295745	-0.397283	0.406114	-0.161566	-0.145397	0.0909985	-0.262199	-0.0942979	0.0107799	0.326157	0.00544272	-0.268951	-0.228577	0.0457233	0.0810158	0.0326645	-0.124045	-0.439525	0.076084	0.136048	0.0474934	-0.00796424	-0.168021	-0.255496	-0.184687	0.0637255	0.245815	-0.263783	0.303917	0.164515
	TCGA.O2.A5IB	-0.276686	0.138638	0.21815	-0.0271494	-0.133235	-0.349172	-0.297814	0.0425153	-0.351516	0.124451	0.0367939	-0.177472	-0.157617	-0.318245	-0.298378	0.195445	0.580533	-0.0838303	0.192341	-0.368947	0.520791	-0.0519231	-0.113553	-0.0404534	-0.475045	-0.127545	-0.00152396	0.223239	-0.26312	-0.348511	-0.23209	0.0408526	0.135959	-0.137556	0.0954414	-0.342763	0.189819	0.0313391	-0.345322	-0.0382674	-0.213698	-0.479498	0.183679	0.133042	0.238808	-0.512501	-0.129464	0.458101
	TCGA.XC.AA0X	-0.515099	-0.218188	-0.299154	0.247251	0.227949	0.283794	0.201439	-0.297852	0.158724	-0.000783699	0.135413	0.0294213	-0.475672	0.337642	0.383517	0.186281	-0.622226	-0.366765	0.403279	-0.252375	-0.453888	-0.0279603	-0.0542279	0.152677	0.296905	0.315151	0.384613	-0.526582	0.166029	0.424282	0.207762	0.136495	0.310387	-0.186915	0.269335	0.117233	-0.533031	0.244706	0.404758	-0.0226096	0.15364	0.188968	-0.222784	-0.229271	0.0295591	0.384198	-0.148944	0.0374732
1	TCGA.3H.AB3K	0.415689	0.208874	0.235618	0.114594	-0.107545	0.0839294	0.144566	-0.0580381	-0.0806981	-0.0347745	0.0736868	0.217387	-0.221925	0.0475297	-0.136982	-0.460896	-0.31921	0.0121191	-0.2329	-0.298839	-0.410587	0.160015	-0.040765	-0.0547015	-0.23949	0.0628456	-0.0616082	0.313395	0.267877	0.0994126	-0.210718	-0.161684	0.127031	0.273333	-0.287239	-0.363113	0.349816	-0.255537	-0.305257	0.1608	-0.136311	-0.0153474	-0.227431	0.154305	-0.1332	-0.115251	0.222458	-0.408906
	TCGA.3H.AB3L	0.108124	0.163953	0.543487	0.0321952	0.0129577	-0.0487612	0.183695	0.278935	-0.067346	-0.123473	0.252281	0.107884	0.481188	-0.253868	-0.186517	-0.343903	0.458472	0.462863	-0.429215	0.324926	0.341149	-0.109654	0.0769694	-0.0677569	-0.00453483	-0.338878	0.0116496	0.427324	-0.161466	-0.158645	-0.200856	-0.249839	-0.149328	0.129388	-0.367352	-0.255782	0.23261	-0.00761584	-0.0576819	0.130496	-0.0852923	-0.00835991	0.199045	0.2693	-0.462321	0.0290861	0.00367896	-0.0951044
	TCGA.3H.AB3M	-0.0221456	-0.0216263	-0.233572	-0.13214	-0.0506096	-0.0382404	0.0284049	0.0272928	-0.0674662	0.262971	-0.0539158	-0.183632	0.0800817	0.106304	-0.190618	-0.109325	0.00290123	0.0730209	0.20708	-0.100007	-0.0698124	0.35314	-0.00683044	0.0711273	-0.0229811	-0.0612356	0.0393706	-0.051503	-0.137054	0.0343286	-0.141722	-0.173349	0.171707	-0.113925	-0.0229167	0.0978282	0.0792338	-0.00360934	-0.348341	0.190801	0.0101697	-0.255399	0.0845543	0.00331741	-0.163436	-0.0611799	0.0414065	-0.106948
	TCGA.3H.AB3O	-0.0970093	-0.0675166	-0.478929	-0.174281	-0.132403	0.455179	0.0311443	-0.184254	-0.120359	-0.0331788	-0.115807	0.426581	0.594012	0.12305	0.332745	-0.428921	0.0116358	0.118389	-0.414223	0.644987	0.0386824	-0.0812198	0.222096	-0.0412823	0.467008	-0.26922	-0.274349	-0.293715	0.0276457	-0.104626	-0.0622974	-0.226732	-0.0575419	-0.0758565	-0.323327	-0.222714	-0.141246	-0.118455	0.12911	0.0273572	0.178162	0.608576	-0.134161	-0.22038	-0.258289	0.470921	-0.0919637	-0.18238
	TCGA.3H.AB3S	-0.137732	-0.0196158	-0.0754051	0.118541	-0.0165054	-0.330458	-0.0132362	0.0880035	0.333159	0.102094	-0.0620313	-0.0880089	-0.526892	-0.190908	-0.235583	0.0850734	0.0492235	-0.332922	0.370271	-0.540261	-0.0211871	-0.0130884	-0.246257	-0.0742499	-0.329325	0.44247	0.264111	-0.0646311	0.146476	0.238162	0.324753	0.242502	0.219426	0.0440012	0.0601165	0.320992	0.153196	-0.0347516	-0.327592	-0.0775107	-0.0561976	-0.491945	-0.0796218	0.230107	0.1765	-0.378886	-0.0176723	0.113397
	TCGA.3H.AB3T	0.00642331	-0.216251	0.587632	-0.238997	-0.0843117	0.0476555	-0.198164	0.00372111	0.00592081	-0.390828	0.0035549	0.317485	0.597558	-0.208328	0.0702936	-0.306977	0.586149	0.364988	-0.111978	0.46808	0.5043	-0.203044	0.100039	-0.282632	0.226053	-0.372956	-0.322982	0.563701	-0.246447	-0.3105	-0.182781	0.0853285	-0.280158	-0.112517	-0.249082	-0.139212	0.177712	-0.131627	-0.105584	0.0537052	-0.0696029	0.422135	-0.218103	0.170949	-0.0554132	0.220216	-0.27666	0.215111
	TCGA.3H.AB3U	0.24016	0.235436	-0.0324664	0.0614695	0.0883653	-0.0390554	0.116413	-0.0617708	-0.266847	0.279913	-0.201261	-0.0726007	0.266415	-0.229657	-0.263626	-0.344999	-0.258507	-0.24904	-0.264167	-0.0606291	-0.342183	-0.104226	-0.0775411	-0.262294	-0.132439	-0.0776989	0.0578798	0.0463731	-0.0683336	-0.0448547	-0.0465274	0.032746	0.141968	0.375748	-0.0337299	-0.407727	0.0127935	-0.0868973	-0.456608	-0.117431	-0.137263	-0.285213	0.190784	-0.246922	0.0412427	-0.268903	0.333381	0.0284029
	TCGA.3H.AB3X	0.259734	0.202313	0.120905	-0.169719	0.0224377	-0.077541	-0.0775486	-0.146802	-0.35668	0.270659	-0.32669	-0.137485	-0.204588	0.0930946	0.00759794	0.0170383	-0.110015	-0.220155	-0.235801	-0.133524	-0.0956943	0.323311	-0.014145	-0.238408	0.0753052	0.399429	-0.185802	0.118011	-0.207055	-0.115602	-0.215139	0.0583345	0.0972781	0.0905239	-0.0476028	-0.382485	-0.0892779	-0.120241	-0.37265	-0.108056	-0.141878	0.207016	0.0435754	-0.25198	-0.130118	-0.125304	0.18912	-0.145704
	TCGA.3U.A98D	-0.421325	-0.148841	-0.0381909	0.171384	0.257669	0.0242297	0.0833592	0.170932	0.410371	-0.0890656	0.328317	-0.10993	-0.400149	0.049243	0.179604	0.249074	-0.0356407	0.213596	0.124195	-0.220521	-0.18334	-0.0231764	-0.0208846	0.230274	-0.0725441	0.130958	0.204069	-0.126505	0.0296124	0.243283	0.142621	-0.0609895	-0.0274224	-0.163435	0.298118	0.54894	-0.192414	0.341351	0.390049	-0.102248	0.2212	-0.315684	0.306103	0.0412133	0.0895812	0.025074	-0.174311	0.0564979
	TCGA.3U.A98E	0.278945	0.0838751	-0.350723	-0.0833729	-0.00610697	0.142106	0.126863	-0.182932	-0.394241	0.205893	-0.0555625	-0.118827	0.70063	-0.0501002	-0.138902	-0.0675161	-0.395684	-0.147624	-0.25724	0.557947	-0.425149	0.00364442	-0.0929456	0.0311285	0.046342	-0.189884	-0.056044	-0.237872	0.155164	-0.0583931	-0.271495	-0.0825598	0.0547423	0.0529756	-0.0253437	-0.446233	0.027898	0.0596842	0.386781	0.103292	0.0855355	0.199167	0.183907	0.166137	-0.240858	0.221961	0.240506	-0.222478
	TCGA.3U.A98F	-0.29253	-0.090879	0.369742	-0.205329	0.010419	-0.240201	-0.228016	-0.14292	-0.121219	-0.0358501	-0.294595	-0.439011	-0.498061	-0.185264	-0.196337	0.10543	0.587633	-0.0839739	0.314687	-0.440414	0.570879	0.0461261	0.0851891	-0.29441	-0.326697	0.00040028	-0.202662	0.334868	-0.31836	-0.306221	0.0950913	0.247176	0.166616	-0.284455	0.209547	-0.193007	0.177558	-0.158216	-0.487886	-0.238008	-0.274946	-0.357484	0.0699529	-0.0740945	0.37111	-0.387941	-0.210872	0.44681
	TCGA.3U.A98G	-0.49008	-0.151274	-0.494191	-0.249115	0.132901	0.283184	-0.0629493	0.0399104	0.433797	-0.13952	0.00594206	-0.0786171	-0.458293	0.314465	0.360956	0.433655	-0.454298	-0.248675	0.326168	-0.134249	-0.267273	0.131015	0.019533	0.336241	0.241992	0.32424	-0.199217	-0.615051	-0.0103454	0.310718	0.286897	0.00267025	-0.0328128	-0.13161	0.37924	0.603164	-0.417482	0.041862	0.388227	-0.0750299	0.123115	0.266507	0.213954	-0.0498	0.11483	0.3157	-0.211347	0.208505
	TCGA.3U.A98H	-0.498488	0.0161506	-0.572899	0.0543946	-0.0120905	0.265916	-0.0926441	-0.0371349	0.226621	0.171196	0.134424	-0.150983	0.446405	0.2503	0.20388	0.0576375	-0.485166	-0.240502	0.0293756	0.437965	-0.425179	0.0209105	-0.0704964	0.051527	0.401655	0.11719	0.0817402	-0.499996	0.122119	0.191774	0.213403	0.296126	0.0338486	-0.217981	0.255454	0.229792	-0.263417	0.0956143	0.0578669	-0.1713	0.0474102	0.466092	-0.0484822	-0.0861609	0.381765	0.365283	-0.270619	-0.255713
	TCGA.3U.A98I	-0.569949	-0.276198	-0.266693	-0.0891963	0.173272	0.194677	-0.123263	-0.109978	0.476854	-0.128931	-0.00939662	-0.305002	-0.192068	0.2725	0.297535	0.475755	-0.0415504	-0.188794	0.452478	0.055034	0.118606	0.209988	0.128367	0.341132	0.303401	0.197091	0.0555771	-0.470906	-0.0673541	0.22857	0.228725	0.163134	0.039254	-0.264207	0.452982	0.596586	-0.444132	0.184901	0.487376	-0.103452	0.203216	0.18645	0.0364832	-0.169025	-0.0210676	0.402676	-0.405553	0.276431
	TCGA.3U.A98J	0.375372	0.160866	-0.0593812	0.0499917	0.0697709	0.152992	0.274234	0.1314	0.0851558	0.214812	-0.0734544	0.187089	-0.174095	-0.0102045	0.0717702	-0.109306	-0.561905	-0.0112493	-0.403231	0.0945214	-0.531097	0.141332	0.159364	0.25174	0.30579	-0.128497	0.0433475	-0.30136	0.247026	0.216727	-0.0913834	-0.0427955	-0.0644878	0.327221	-0.18095	-0.142022	0.0811701	-0.123184	0.223765	0.0904728	0.0970133	0.270854	0.23299	0.0497039	-0.330279	0.212517	0.215418	-0.406292
	TCGA.LK.A4NW	0.295577	0.109598	-0.185119	0.0952769	0.339234	-0.143796	0.237844	-0.0340482	0.40428	0.134402	-0.101612	-0.0460995	0.191221	-0.123067	-0.191668	-0.224482	0.243321	0.103877	-0.0411858	-0.0974947	0.0992819	-0.188345	-0.0552389	-0.0227585	-0.175449	0.0428581	0.0356484	-0.0439445	-0.110881	0.0501476	-0.096786	0.1246	0.118739	0.341943	-0.0660944	-0.103766	-0.044034	0.141074	-0.300649	0.0801358	-0.0830375	-0.33033	0.23956	-0.00937868	-0.0109876	-0.172762	0.231491	-0.0697503
	TCGA.LK.A4NY	0.346206	0.110744	0.466392	-0.0361642	-0.102424	-0.293652	0.0142192	0.0976791	-0.258012	0.01551	-0.214143	0.0133704	-0.359372	-0.0736738	-0.072515	0.194194	-0.166065	-0.065536	0.0548468	-0.37645	-0.214781	0.170878	-0.0283541	0.169069	-0.42133	-0.0017712	-0.0349435	0.305568	0.103725	-0.116616	-0.161928	-0.155682	0.147107	0.171987	0.122041	-0.163639	0.164101	-0.0888566	-0.0951622	-0.0241637	-0.0591198	-0.369157	-0.130398	0.0306149	0.189823	-0.39241	0.14071	-0.211571
	TCGA.LK.A4NZ	-0.251788	0.0826632	-0.169585	0.148315	-0.0844563	-0.000973195	-0.0510872	-0.266643	0.0312548	0.00662043	-0.0714181	-0.0119047	0.625674	0.203211	0.0175616	0.0432528	-0.529103	-0.468246	0.306987	0.406523	-0.515887	0.39358	-0.240479	-0.168693	0.228626	0.200008	0.185062	-0.259569	0.187121	0.220736	0.0944313	0.260929	0.139659	-0.137723	0.196665	-0.320008	-0.0886983	-0.0269531	-0.117872	-0.00640512	-0.0615725	0.184236	-0.35647	-0.339882	0.379192	0.0593456	-0.0189205	-0.364734
	TCGA.LK.A4O0	0.0753747	-0.1014	0.351994	-0.219297	-0.0711982	0.0685574	-0.181276	-0.0919611	-0.184923	-0.309992	0.10219	0.0251635	-0.359055	-0.0735751	0.120105	0.0830559	0.490678	0.282191	0.181621	-0.174208	0.461855	0.0709752	0.148655	0.0372205	0.111149	-0.26537	-0.146676	0.47083	-0.282736	-0.129798	-0.157971	0.0825019	-0.308828	-0.130475	0.0742533	0.16342	-0.0515829	-0.0560309	0.00930233	-0.16856	-0.0482982	0.221206	0.108423	0.163437	-0.146052	0.0675355	-0.13659	0.373834
	TCGA.LK.A4O2	0.336477	0.0793527	0.250611	-0.0345549	-0.19275	0.0223951	0.16785	0.304932	-0.176507	-0.0332195	-0.123036	0.445617	-0.147576	-0.0799603	-0.219628	-0.376505	0.487586	0.395269	-0.240889	-0.227865	0.297483	-0.145312	0.113061	-0.122153	0.0919606	-0.167298	-0.126086	0.142892	0.128859	-0.176787	0.0732932	-0.221698	-0.109798	0.115004	-0.292576	-0.215302	0.279089	-0.248601	-0.212674	0.122948	-0.0867904	-0.00944679	0.0815955	0.161146	-0.0683296	0.0510654	-0.0102863	0.0646346
	TCGA.LK.A4O4	-0.286119	0.0264908	0.17678	0.150927	-0.00501371	0.308987	0.232132	-0.298524	0.0206981	0.0262609	0.436716	0.31336	-0.116598	0.272047	0.418606	0.373703	-0.567691	0.0596554	-0.217456	0.295237	-0.454817	0.149176	-0.00665722	0.0455291	0.513766	0.0274731	0.24668	-0.183112	0.180429	0.262483	-0.162448	0.0121955	-0.082351	0.00077004	-0.0163095	-0.237882	-0.380048	0.399627	0.605559	0.138845	0.232597	0.380569	-0.0926464	-0.0578736	-0.146007	0.486565	0.0872377	-0.330111
	TCGA.LK.A4O5	-0.297515	-0.0688147	-0.526143	-0.0168694	-0.0693162	0.123346	-0.0916495	-0.135258	0.163088	0.00436716	0.0699151	0.0237068	0.314475	0.00400916	0.06186	0.0340891	-0.276578	-0.261926	0.112694	0.255559	-0.149459	-0.258014	0.228967	0.248573	0.188501	0.0533911	0.10357	-0.388802	0.25151	0.138491	0.221755	-0.102497	0.0541361	-0.121004	0.0344978	-0.0912024	-0.0644606	-0.00206866	0.341136	-0.0771711	0.202581	0.343086	-0.202446	-0.439323	0.0189315	0.345093	-0.097463	0.324447
	TCGA.LK.A4O6	-0.0352043	-0.225439	-0.118072	0.0752483	0.334512	-0.0597819	0.0882344	-0.238763	0.306907	-0.0865979	-0.0676509	0.0469628	-0.5231	0.295377	0.302207	0.25903	-0.541222	-0.472286	0.33307	-0.338528	-0.544015	0.34183	-0.321423	0.197077	-0.0579155	0.392823	0.127324	-0.313126	0.142163	0.336193	0.27165	0.0661615	0.340935	-0.0191589	0.166218	0.393573	-0.000951218	-0.261299	0.396148	0.0148662	0.0663948	0.00523764	-0.47396	-0.316637	0.404255	-0.0443977	-0.0973787	-0.330434
	TCGA.LK.A4O7	-0.262059	0.0214746	-0.255136	0.19946	0.17548	-0.250263	-0.0676215	0.197029	0.0690924	0.103655	0.186226	-0.289266	-0.537655	-0.0339741	-0.2285	0.133051	-0.0689096	-0.00799162	0.198791	-0.455574	-0.0272196	0.205168	-0.0628474	0.203446	-0.361873	0.225206	0.257486	-0.0834818	0.0170037	0.0725991	0.170993	0.104718	0.0938036	-0.0936083	0.184719	0.220785	-0.148405	0.312282	-0.243435	-0.122646	-0.0133432	-0.445962	0.288811	-0.0131041	0.0960327	-0.302047	-0.142999	0.25309
	TCGA.MQ.A4KX	-0.383722	0.0287298	-0.460119	0.107767	0.00771745	0.315111	0.0660133	-0.24193	-0.181222	0.134362	-0.359452	-0.061505	0.762833	0.203813	0.110423	-0.048274	-0.536704	-0.421771	-0.250508	0.625022	-0.496838	-0.122234	0.0998042	-0.122052	0.390242	0.0136911	0.207197	-0.557091	0.264059	0.131756	-0.0262878	0.186414	0.247414	-0.0740261	-0.0095247	-0.234803	-0.197289	-0.239676	0.361884	-0.0346633	0.20945	0.416851	-0.123822	-0.251089	-0.0782192	0.386457	-0.0988048	-0.236858
	TCGA.MQ.A4LC	0.288231	0.170478	-0.188467	0.113566	0.00556938	0.0505972	0.205483	-0.0674971	-0.27933	0.233112	-0.291928	0.0350862	0.725838	-0.14493	-0.221739	-0.194978	-0.38466	-0.180766	-0.371315	0.52326	-0.404459	0.00606526	0.0631356	-0.150889	-0.0286621	-0.276106	0.0840823	-0.214141	0.264893	-0.0319036	-0.230601	-0.249706	0.129056	0.187292	-0.256633	-0.495359	0.182502	-0.259707	0.106728	0.0752685	0.0319522	6.81455e-05	0.122584	0.19782	-0.255288	0.071696	0.185023	-0.174943
	TCGA.MQ.A4LI	0.433961	0.0990218	0.0185216	0.120196	0.347166	-0.0746506	0.233556	0.243638	0.133416	0.336395	0.120491	0.308076	-0.373924	-0.0248674	-0.0632244	-0.165358	-0.497073	0.225926	-0.221735	-0.310279	-0.403787	0.266057	-0.0779937	0.0835468	0.00430672	0.0125731	0.244564	-0.23646	0.104612	-0.0313438	-0.0797481	0.124397	-0.0249457	0.323499	-0.00113561	-0.0662643	-0.16459	0.150001	0.0680809	0.0590215	0.0234465	-0.200081	0.266451	0.0853158	-0.276113	-0.102071	0.249011	-0.224834
	TCGA.MQ.A4LJ	0.0383794	0.196976	-0.423592	0.151049	0.21699	-0.0558552	0.0572876	-0.0490513	0.0487297	0.288581	0.00862068	0.10603	-0.357795	0.00515721	0.0384795	0.0935217	-0.46173	-0.204104	0.0727603	-0.249599	-0.447025	0.0980292	0.097307	-0.0721493	-0.0927076	0.130205	0.162697	-0.436609	-0.0871905	0.19242	0.230152	0.231804	0.0867827	0.092179	0.235192	0.0481647	-0.213952	0.0986667	-0.0173763	-0.0908922	0.148158	-0.113598	0.136171	-0.0645047	0.131203	-0.169193	0.13102	0.031025
	TCGA.MQ.A4LM	0.0393629	-0.321445	0.576871	-0.304753	-0.203856	0.107088	-0.243899	-0.0744794	-0.0570239	-0.450682	-0.0589198	-0.0480896	0.387576	0.00690699	0.118856	-0.13984	0.53193	0.383304	0.0497816	0.342941	0.478913	0.0795972	0.0839473	-0.177793	0.0587354	-0.145267	-0.230065	0.536553	-0.143683	-0.177839	-0.0371661	-0.20726	-0.309953	-0.260167	0.0529395	0.355724	0.0305988	0.0405587	0.102973	0.0412105	-0.132219	0.37938	-0.152636	0.283121	-0.27378	0.191619	-0.248674	0.0529318
	TCGA.MQ.A4LP	-0.147578	-0.123078	0.222587	0.102675	-0.0229911	-0.0460074	-0.0263971	0.141129	0.0209382	-0.0824292	0.010583	0.018128	-0.586762	0.0850178	-0.0457299	0.0373283	0.419806	0.199018	0.180732	-0.471926	0.419142	-0.212533	0.0438929	0.118525	-0.00931327	0.0563622	-0.0737777	0.250127	0.155707	0.0903708	-0.0662735	0.363557	0.0774369	-0.0384783	-0.0955591	0.142977	0.0474646	0.0366154	-0.143797	0.077874	-0.188861	-0.354161	-0.307445	0.0675397	0.36059	-0.183435	-0.00324247	0.166307
	TCGA.MQ.A4LV	-0.154641	-0.118114	0.435718	-0.126517	-0.0936321	0.0924313	-0.200497	0.154113	-0.0870647	-0.331237	0.326446	0.180196	-0.0626105	-0.166922	0.0914571	-0.202267	0.442711	0.370478	0.0204607	0.113217	0.414625	0.181414	0.128299	0.0535062	0.0770207	-0.190844	-0.150879	0.402365	0.0147042	-0.129834	0.230849	-0.201335	-0.182517	-0.296857	-0.233844	0.0531215	0.0960966	0.081234	-0.0520314	0.185833	0.0154589	0.286893	-0.194791	-0.150884	-0.0276677	-0.0101529	-0.14481	0.234691
	TCGA.MQ.A6BL	-0.176569	-0.240756	-0.151546	-0.102868	-0.0557227	0.31804	-0.0937907	-0.0342528	0.318414	-0.0842076	0.280325	0.107358	0.56009	0.174907	0.288536	-0.0112764	-0.0157244	0.17809	-0.39645	0.579185	-0.0896963	-0.0586564	-0.0405175	-0.0378354	0.371568	-0.21901	-0.151797	-0.299124	-0.00375521	0.0757567	-0.012178	-0.174539	-0.019693	-0.264064	-0.129055	0.184324	-0.0750724	-0.170806	0.298311	0.0816818	0.172716	0.534547	-0.244862	0.0245134	-0.210878	0.425482	-0.238202	-0.172013
	TCGA.MQ.A6BN	0.536749	0.109147	0.242438	0.13709	-0.291929	-0.134734	0.193214	0.275427	-0.204865	-0.0683628	0.173088	0.323107	0.455492	-0.188388	-0.248971	-0.452924	-0.221653	-0.0321622	-0.430456	0.147887	-0.42251	0.168708	-0.141743	0.135349	-0.213181	0.158215	-0.0644616	0.217586	0.345368	0.176205	-0.0774503	-0.209862	0.112014	0.268563	-0.428225	-0.182563	0.364663	-0.275589	-0.24082	0.0911023	0.0306897	-0.180006	-0.343386	0.0648215	-0.373821	-0.269389	0.204471	-0.457264
	TCGA.MQ.A6BQ	0.436963	0.12298	-0.196799	0.0255153	-0.289602	0.263106	0.262724	0.0230914	-0.244129	0.179661	-0.210652	-0.00948978	0.75762	-0.0875922	-0.257985	-0.351335	-0.524549	-0.0421079	-0.396795	0.551152	-0.503846	0.0487021	0.183725	-0.140779	0.247979	-0.291786	0.0152143	-0.164295	0.286257	0.0988574	-0.204716	-0.260995	-0.0484486	0.339626	-0.371986	-0.534055	0.20028	-0.306789	-0.197847	0.0297385	0.153972	0.286142	0.297393	0.207709	-0.383223	0.201291	0.181422	-0.311863
	TCGA.MQ.A6BR	0.584479	0.0394251	0.423197	0.0212577	-0.172195	-0.0399752	0.170296	0.246559	0.000458093	0.120056	0.0606775	0.434099	-0.1651	0.0468862	-0.0135449	-0.313158	-0.356567	0.0667367	-0.255308	-0.0623145	-0.422648	-0.0210961	-0.303318	0.227502	-0.0895097	-0.056809	0.0953758	0.277353	-0.144259	0.185598	-0.160282	0.0244808	-0.261658	0.198099	-0.306504	0.250554	0.108336	-0.0890079	-0.151612	-0.0234201	0.110948	0.0741899	-0.0467913	0.173605	-0.229063	-0.0645774	0.253488	-0.355137
	TCGA.MQ.A6BS	-0.203151	-0.0558838	0.193776	0.125831	0.172639	-0.197549	-0.108172	-0.24214	-0.31996	0.0637606	-0.249806	-0.337361	-0.238957	-0.0801582	-0.122285	0.167057	-0.0948914	-0.308964	0.233931	-0.288583	-0.025179	-0.042545	-0.0048277	-0.0425524	-0.112431	-0.0826235	0.34625	0.100715	0.156989	-0.0692406	0.0141098	0.230497	0.183868	0.00522306	0.318457	-0.283402	-0.0914197	0.0889148	0.110113	-0.014452	-0.0282434	-0.333851	-0.0347822	-0.156324	0.315765	-0.288896	-0.154534	0.274289
	TCGA.NQ.A57I	0.00508169	-0.190198	0.504528	-0.240434	-0.297683	-0.268712	-0.13794	0.262229	0.10945	-0.317507	-0.175569	-0.108823	-0.445391	-0.0949459	-0.0515097	0.269772	0.622344	0.221733	0.145607	-0.448253	0.601595	-0.0509562	-0.0516992	-0.102799	-0.324119	-0.233545	-0.335123	0.486147	-0.208432	-0.213972	0.0243783	-0.0433816	-0.262262	-0.109147	0.128022	0.195681	0.160745	0.111726	-0.287349	-0.152949	-0.17079	-0.441726	0.317873	0.276096	0.0295868	-0.262611	0.0178784	0.332551
	TCGA.NQ.A638	0.451874	0.222691	0.183699	0.0371288	0.113049	-0.0450641	0.155306	0.0173241	-0.182343	0.121355	-0.0943647	0.326166	0.179023	-0.142414	-0.135494	-0.310664	-0.156161	-0.0197298	-0.5007	0.164046	-0.237496	0.0218035	0.276113	-0.16832	-0.141524	-0.141645	0.00645307	0.185403	0.122737	0.059769	0.0144208	-0.162441	-0.068852	0.166364	-0.29498	-0.326125	0.269476	-0.180605	-0.296619	-0.023145	0.02706	0.0730899	-0.214618	-0.161814	-0.344146	-0.131245	0.271273	-0.0444584
	TCGA.SC.A6LM	0.0411259	0.0329757	0.106273	-0.167323	-0.0132923	-0.066887	-0.11364	-0.159381	-0.0546446	-0.00830469	-0.106093	-0.0590375	-0.110026	0.0118963	-0.123715	-0.0128404	0.435227	0.16818	0.300628	0.00588479	0.433804	0.188763	0.0443391	-0.321077	-0.0544914	-0.185181	-0.280012	0.258244	-0.218879	-0.0439991	-0.0619045	0.333884	0.101017	-0.23482	-0.233115	-0.147186	0.109503	-0.119924	-0.340467	-0.000350409	-0.170276	0.228124	-0.283111	-0.127428	0.321514	-0.164826	0.00904485	0.292131
	TCGA.SC.A6LN	-0.0650183	-0.137542	0.264948	0.0988187	-0.0575133	-0.20821	-0.0750731	-0.0971108	-0.17011	-0.128518	0.0904739	-0.0232814	-0.4753	-0.0286139	-0.0503092	-0.00715221	0.226651	-0.295365	-0.039678	-0.423551	0.158212	0.255871	-0.136132	-0.085915	-0.368545	0.346479	0.059913	0.0985245	-0.140895	0.100069	0.125437	-0.0317412	0.327414	-0.221478	-0.121071	0.202086	0.187412	-0.2631	-0.260525	0.0819485	-0.159633	-0.242584	-0.423779	-0.135494	0.198875	-0.341112	-0.175575	-0.0425018
	TCGA.SC.A6LP	0.383303	-0.077374	0.433467	-0.289313	-0.0501495	-0.094814	-0.06047	0.22043	-0.125177	-0.143074	0.187691	0.246968	-0.262515	-0.290537	-0.130133	-0.165423	0.453284	0.208677	-0.276529	-0.126057	0.332942	0.0203788	-0.0109972	-0.0953019	-0.0699484	-0.160828	-0.307697	0.483796	-0.321972	-0.123097	0.0447297	-0.101331	-0.265736	0.0622159	-0.218433	0.334791	0.259951	-0.0814907	-0.285656	0.0179254	-0.106101	0.0905851	-0.0968218	0.285986	-0.270155	-0.205992	0.225634	-0.0793339
	TCGA.SC.A6LQ	-0.222852	-0.0270262	0.287615	-0.0402043	0.259702	0.156364	0.131962	0.0147865	-0.0349944	-0.0492182	-0.256012	0.176928	0.346075	0.0780569	0.111895	0.134363	0.126395	0.182214	-0.0498351	0.403109	0.165979	-0.176965	0.163439	0.0741706	0.362586	-0.246853	0.0900229	0.0751731	0.281791	-0.127958	0.067295	0.252859	-0.15736	0.18611	0.180426	-0.261715	-0.166785	-0.0876468	0.57891	0.0680647	0.14494	0.323461	-0.0544228	0.164202	0.156717	0.435413	-0.178129	-0.121705
	TCGA.SC.A6LR	0.307086	0.217154	0.122702	0.0874562	0.0883169	-0.0438264	0.241791	-0.0856509	-0.136434	0.294421	0.15172	-0.129373	-0.271179	0.0354947	-0.27206	-0.275764	-0.249568	-0.0854277	-0.351325	-0.240714	-0.292867	0.058951	-0.265469	-0.0505523	-0.201453	-0.129247	0.0257685	-0.157624	-0.00744676	0.0360465	-0.00504105	0.143754	-0.0669933	0.368068	-0.155578	-0.324925	0.124389	0.0124677	0.0961228	0.169302	-0.0181972	-0.296929	-0.0148172	0.163495	-0.116418	-0.179071	0.381744	-0.0742849
	TCGA.SC.AA5Z	0.325866	0.208973	-0.547275	-0.055558	0.170967	0.183048	0.191855	0.165665	0.193746	0.36609	0.13312	0.131288	-0.360996	0.177256	0.104167	-0.129332	-0.49132	0.240987	-0.323787	-0.2527	-0.489999	0.177934	-0.286789	-0.0658042	0.0445013	0.0436478	0.0372637	-0.468033	-0.168046	0.290104	0.0166383	0.198649	-0.152654	0.290849	0.232124	0.386597	-0.211366	0.0169807	-0.388528	-0.232251	-0.0675252	0.125507	0.444813	0.165934	-0.280485	0.137612	0.389217	-0.297866
	TCGA.SH.A7BC	-0.249048	-0.00824377	-0.360751	-0.0275514	-0.0523797	0.0514769	-0.0624533	-0.035366	-0.167341	0.185371	-0.0747446	0.116668	0.159019	0.197464	0.0806648	0.14144	-0.0242987	-0.0508309	-0.244745	0.23354	0.0134548	0.0333028	0.227998	-0.0413382	0.138005	-0.00385669	0.0447462	-0.278885	0.0781587	-0.0417525	0.00954458	0.0428032	0.00572017	0.00761919	0.145791	0.0530206	-0.24486	-0.0243156	-0.0379602	-0.129796	0.147732	0.331976	0.0385063	-0.436256	-0.212249	0.271384	-0.0302009	0.0391241
	TCGA.SH.A7BD	0.459152	0.0723038	0.0267509	0.112067	-0.135706	-0.0838293	0.156293	0.273763	-0.27217	-0.0803167	0.120324	0.360151	0.586541	-0.247925	-0.220309	-0.441091	-0.329521	-0.0984814	-0.455137	0.330949	-0.419024	-0.101669	-0.0750934	0.207591	-0.161545	0.174192	-0.11088	0.0633264	0.288708	0.087898	-0.126848	-0.0464068	0.203819	0.212378	-0.413108	-0.303916	0.403767	-0.366566	-0.26565	0.137564	-0.0423113	-0.154426	-0.345382	-0.0687026	-0.247889	-0.140741	0.242569	-0.431142
	TCGA.SH.A7BH	0.443573	0.191023	0.218951	-0.0554551	0.0674135	-0.131956	0.146683	0.0899691	-0.266264	0.113993	0.206713	0.249385	-0.171746	-0.226679	-0.200879	-0.499223	0.281159	-0.129994	-0.245988	-0.206273	0.106207	0.157656	-0.214148	-0.244011	-0.160597	0.233212	-0.256899	0.213477	-0.108001	-0.0239187	-0.136396	0.00794865	0.234446	0.160347	-0.465607	-0.156232	0.398927	-0.34334	-0.407324	0.219452	-0.198374	0.00500068	-0.323547	0.0194457	-0.0519422	-0.231902	0.208464	-0.348522
	TCGA.SH.A9CT	0.174726	0.279747	-0.328209	0.0154463	-0.0187252	-0.103261	0.0983137	0.273111	0.202324	0.302108	0.0620728	0.0696645	-0.574318	0.206646	0.0379481	0.0215536	-0.114291	0.172298	0.00162855	-0.470734	0.0278823	0.0115655	-0.168608	0.234217	-0.101418	0.0426284	0.0564596	-0.132847	-0.13694	-0.0305557	-0.0520056	-0.0699578	0.0460124	0.293823	0.154412	0.0538161	-0.127873	0.234858	-0.165492	0.00349445	-0.210295	-0.383767	0.394132	0.0565626	-0.11859	-0.103401	0.169517	0.0449801
	TCGA.SH.A9CU	0.409442	0.103171	0.202378	0.245644	-0.0787034	-0.149226	0.191797	0.0407441	-0.244877	0.203318	-0.192033	0.0490343	-0.506262	-0.0441084	-0.17734	-0.157886	0.113083	0.0692913	0.0199897	-0.465721	0.030498	0.407296	0.00103955	-0.112884	-0.232072	-0.250312	0.0813451	0.164692	-0.194458	-0.0149371	-0.115387	-0.0989697	0.147723	0.202299	-0.17179	-0.321873	-0.0155652	0.0409581	-0.243528	0.037197	-0.082369	-0.427753	-0.00286044	0.17251	-0.170337	-0.355868	0.352225	-0.112499
	TCGA.TS.A7OU	0.363945	0.273791	-0.256066	0.141416	-0.104135	0.229987	0.239632	-0.0622504	-0.0429741	0.218449	-0.257501	0.389831	0.668855	0.0392274	-0.058861	-0.191718	-0.531034	-0.222436	-0.33395	0.452933	-0.493757	0.122299	-0.0643757	-0.192836	0.296284	-0.142221	-0.0161018	-0.169472	0.165396	0.0437239	-0.274594	-0.146129	0.0037445	0.238238	-0.254959	-0.399534	-0.0133105	-0.0699673	-0.150883	0.00749157	-0.157044	0.282331	-0.0631431	-0.0963962	-0.183258	0.136005	0.21843	-0.427397
	TCGA.TS.A7OY	0.0706886	-0.201924	-0.0302991	-0.179252	0.0840229	0.272586	0.1025	-0.0273299	0.319724	0.0599903	0.151414	0.38351	-0.249514	0.292683	0.377159	-0.0699501	-0.0550967	0.0255488	0.0824107	0.0924929	-0.156702	0.228107	-0.0273997	0.0563076	0.347146	-0.00321749	-0.206384	-0.14176	-0.0549773	0.215228	0.0650813	-0.13201	-0.152121	0.0254183	-0.188909	0.390681	-0.181629	-0.0908778	0.250001	0.0561601	0.133687	0.45294	-0.325974	-0.159109	-0.183967	0.414632	-0.110998	-0.230142
	TCGA.TS.A7OZ	-0.458961	-0.200832	-0.204138	0.26162	0.186628	-0.310028	-0.0980018	-0.0548975	-0.0574818	-0.141083	0.16097	-0.278178	-0.25151	0.124096	0.0533466	0.0584363	0.408651	-0.218987	0.420568	-0.19372	0.408377	0.404733	-0.0955682	0.0263296	-0.243146	0.317906	0.170073	-0.300523	-0.197844	-0.0724236	0.215158	0.0770501	0.418661	-0.280113	0.231358	0.156479	-0.0432629	0.0121039	0.137351	0.102276	0.0107654	-0.229997	-0.519368	-0.367916	0.498429	-0.172654	-0.21543	0.268471
	TCGA.TS.A7P0	0.135661	0.11098	0.436868	-0.195984	-0.211849	-0.0910059	-0.0187906	0.150621	-0.386964	0.036927	-0.0578479	-0.0656885	-0.184398	0.118714	-0.047925	-0.0630042	-0.207181	0.155111	-0.198574	0.073388	-0.190631	-0.229935	0.122251	-0.0198146	-0.282245	-0.200405	-0.191704	0.274701	-0.194971	-0.223458	-0.117074	-0.169419	-0.0648584	0.0756581	-0.249201	-0.229647	0.0174663	-0.0634305	-0.351395	0.0310857	-0.0753537	0.308413	-0.0850705	0.240634	0.0476179	-0.190265	0.0286601	-0.112385
	TCGA.TS.A7P1	-0.393878	-0.100664	-0.359845	0.107744	-0.076187	-0.166361	-0.171568	0.203548	0.175793	-0.163176	0.124027	-0.0984598	0.225104	-0.128894	0.0226291	0.283879	0.238566	0.118754	0.110332	0.104739	0.280533	0.0330839	0.096955	0.411456	-0.121738	0.0098853	0.214174	-0.0681406	0.246493	0.00407811	0.217585	-0.251862	0.00125991	-0.212834	0.118128	0.294184	-0.0467806	0.167766	0.156344	0.0163568	0.140583	-0.212832	0.123885	-0.176187	-0.0152005	-0.0968316	-0.266354	0.365324
	TCGA.TS.A7P3	-0.611904	-0.27613	-0.525306	-0.150664	0.19801	0.0884792	-0.0961263	-0.256191	0.476872	-0.0881459	-0.179329	-0.419194	-0.507554	0.365093	0.270981	0.540711	-0.243792	-0.389873	0.555738	-0.326446	0.0197162	0.304625	-0.248141	0.175365	0.00817158	0.259634	0.0376446	-0.466835	0.0166436	0.227464	0.320755	0.111703	0.150348	-0.313688	0.533345	0.537584	-0.431937	0.225126	0.328349	-0.124374	0.063414	-0.164776	0.116078	-0.211361	0.407488	0.196798	-0.295914	0.270705
	TCGA.TS.A7P6	0.307409	-0.159095	0.224542	-0.00679753	0.165876	0.0546935	-0.0212606	0.127411	0.0703416	-0.140271	0.162905	0.278955	0.0138379	-0.0948434	0.114286	-0.351204	0.109417	0.0390283	-0.331918	0.100052	-0.168411	0.143185	-0.0723444	0.0408337	-0.0628935	0.0913336	-0.151978	0.246482	0.0900155	0.224599	-0.0106173	-0.333834	-0.0292852	0.0863446	-0.212827	0.393442	0.278682	-0.286025	0.287597	0.0841587	0.225565	0.232258	-0.32513	-0.0327227	-0.372908	0.0970091	0.0722361	-0.39522
	TCGA.TS.A7P7	-0.00557515	-0.0631011	0.500175	-0.224714	0.0526464	-0.29985	-0.122897	-0.135003	-0.0414064	-0.203057	-0.0380448	-0.149569	-0.53122	-0.198854	-0.146305	0.249509	0.573711	-0.258027	0.340927	-0.494327	0.503964	0.136564	0.0249119	-0.24969	-0.433221	0.188427	-0.283824	0.382127	-0.170102	-0.175964	0.0769314	0.0769949	0.0258796	-0.0269267	0.274042	0.20981	0.370483	-0.302141	-0.388986	-0.18661	-0.123261	-0.533526	-0.228779	-0.122106	0.353645	-0.37702	-0.0901158	0.372792
	TCGA.TS.A7P8	-0.320782	-0.157563	-0.31379	0.00583492	-0.0249896	0.248602	0.0583374	-0.251719	-0.0544029	-0.0825966	-0.0513554	0.076478	-0.309761	0.4196	0.266219	-0.0844028	-0.135499	-0.126395	-0.218984	0.0208742	-0.188746	-0.0965515	-0.001119	0.167433	0.298363	0.0763918	-0.000761012	-0.21611	-0.00128879	0.124526	-0.0902993	-0.157537	0.210333	-0.117178	-0.121612	-0.027415	-0.176341	-0.0444262	0.467375	0.0394631	0.142418	0.425517	-0.331875	-0.189286	0.0569598	0.359185	-0.0487288	-0.219551
	TCGA.TS.A7PB	0.411429	-0.0299087	-0.109579	0.0458778	-0.184001	0.161549	0.0540438	-0.0558682	-0.00261034	-0.252508	-0.0136323	0.145546	0.633704	-0.0466592	-0.0257121	-0.245561	-0.273553	-0.138408	-0.472446	0.506084	-0.384746	-0.0519913	-0.0977975	0.196988	0.0977965	-0.0333151	-0.0552847	0.225151	0.22459	0.201748	-0.151155	-0.175381	-0.0418716	0.0227048	-0.354333	-0.096581	0.169734	-0.0490135	0.589662	0.189335	0.255199	0.153113	-0.245081	-0.105691	-0.330023	0.22745	0.04559	-0.444481
	TCGA.TS.A8AF	-0.542382	-0.157798	-0.31054	0.307928	-0.045694	0.160686	-0.13359	-0.258638	0.164526	0.0115442	-0.1692	-0.143134	-0.202514	0.236505	0.251776	0.239241	-0.210058	-0.186838	0.234289	0.0410035	0.106221	-0.179726	0.000312919	0.0211748	0.299005	0.0487375	0.335813	-0.281697	-0.0134625	0.256083	0.150287	-0.0993016	0.267651	-0.26515	0.236836	0.262406	-0.373733	0.307528	0.538303	-0.0308298	0.207536	0.0710863	-0.00242142	-0.314438	-0.0317895	0.334504	-0.3134	0.27159
	TCGA.TS.A8AI	-0.0987041	-0.159649	-0.183414	0.147815	-0.0188404	-0.247524	-0.0695981	0.188375	0.183307	-0.318995	0.316201	0.124461	-0.381606	-0.126465	-0.0959275	0.231389	0.211365	0.260699	0.142617	-0.353121	0.34063	0.0215764	0.0332752	0.0341323	-0.236802	0.318269	0.180141	0.175123	-0.138393	0.0885659	0.072228	-0.033028	-0.0196771	-0.0999636	0.0700947	0.424997	-0.060075	0.227646	-0.216528	-0.0224426	-0.0965486	-0.356738	0.166391	-0.0222864	0.0821339	-0.269459	-0.143221	0.319551
	TCGA.TS.A8AS	0.0914537	-0.112131	0.403123	0.028493	-0.196073	0.237071	0.042817	-0.258506	0.271168	-0.13364	0.0123055	0.306961	0.529101	0.234627	0.245106	0.178167	-0.542384	-0.0127246	-0.220091	0.503263	-0.415147	-0.154549	-0.154261	0.129217	0.421106	-0.0897512	0.165601	0.130124	-0.016364	0.117617	-0.206954	-0.266894	-0.171368	0.118482	0.15562	-0.0649342	-0.284114	0.330324	0.672719	0.164066	0.0958597	0.303619	0.00740276	0.272469	-0.278319	0.465695	0.209092	-0.394392
	TCGA.TS.A8AV	-0.346906	-0.245644	-0.511151	-0.22716	-0.00417713	0.45464	-0.0619839	-0.308485	0.207338	-0.213045	0.199944	0.187124	0.3855	0.377683	0.444669	0.155357	-0.193232	0.0507972	0.151531	0.515462	-0.132255	0.0998923	0.144066	0.102287	0.436529	-0.047061	-0.235022	-0.364623	0.0639878	0.132337	-0.0667851	-0.00880905	-0.124949	-0.277282	-0.0512035	0.294457	-0.419541	0.15864	0.547402	-0.0290443	0.29353	0.603722	-0.234052	-0.160371	-0.00694251	0.54536	-0.244865	-0.197514
	TCGA.TS.A8AY	0.359801	0.188665	0.397322	-0.104778	-0.192559	-0.121044	0.0608086	-0.0310821	-0.24748	0.202615	-0.00465251	0.0793676	-0.220971	-0.125085	-0.0547442	-0.243829	-0.0135753	0.251105	-0.0798033	-0.0325497	0.0133327	-0.0689906	0.168339	0.0632803	0.0704427	-0.301891	-0.00980573	0.207756	0.0472936	-0.185238	-0.217609	-0.280324	-0.125523	0.225202	-0.0162591	-0.309438	-0.0825531	0.139804	0.0974229	-0.0406804	0.0202287	0.0526576	0.2224	0.0598413	-0.217712	-0.100926	0.125776	-0.0736865
	TCGA.UD.AABY	-0.409604	-0.0226414	-0.602552	0.0731371	0.135296	-0.0468707	0.0113487	-0.123611	0.454674	0.0691699	-0.0976995	-0.301426	-0.661186	0.197415	0.0828863	0.481688	-0.555694	-0.458328	0.550104	-0.575062	-0.420338	0.354517	-0.14334	0.0730367	-0.403861	0.547222	0.218473	-0.522722	0.191747	0.364779	0.332451	0.375624	0.30022	-0.268184	0.422148	0.511575	-0.302897	-0.0322297	-0.279217	-0.148107	-0.0231824	-0.423321	0.0271543	-0.309884	0.384032	-0.343095	-0.194585	0.144468
	TCGA.UD.AABZ	-0.00762785	0.00659557	0.349571	0.143827	-0.000988211	-0.320243	-0.155656	0.149922	-0.166568	-0.183021	-0.0115575	-0.0658699	-0.322148	-0.291619	-0.179081	-0.21332	0.370309	-0.0603769	0.112086	-0.391803	0.326526	1.44036e-05	0.11342	-0.0582484	-0.280636	0.112523	0.175157	-0.0592042	0.125479	-0.206798	0.122525	0.347023	0.330324	-0.0164067	-0.289016	-0.302275	0.150108	-0.189443	-0.0450592	0.0939888	-0.0778954	-0.422499	-0.236826	-0.136772	0.219157	-0.383438	-0.222395	0.263476
	TCGA.UD.AAC1	0.368475	0.0565281	0.251241	0.0675208	-0.153886	-0.136048	0.164475	0.31955	-0.127687	0.205584	0.356218	0.216594	-0.241591	-0.0622933	-0.00808434	-0.00663457	-0.155286	0.302167	-0.204427	-0.0347814	-0.228473	-0.150916	-0.222896	0.317715	0.118616	-0.28278	0.141691	-0.14397	-0.175061	0.0232947	-0.0856887	0.0907405	-0.0721799	0.115732	-0.0452549	-0.038484	0.13162	0.136565	-0.0152481	-0.064469	0.0259464	-0.200491	0.260007	0.277483	-0.272681	-0.031678	0.258798	-0.229032
	TCGA.UD.AAC4	0.0664279	-0.077713	0.225175	-0.0671755	-0.190938	-0.204481	0.00619832	0.257916	-0.0823896	-0.0649821	-0.206878	0.0253819	0.00604567	-0.150194	-0.340571	-0.11088	0.431756	0.280627	-0.182486	-0.211817	0.404154	0.137508	0.0394239	0.162321	-0.172662	-0.210739	-0.0945182	0.471209	0.0261275	-0.173609	-0.145177	-0.0154015	-0.166772	-0.0384484	-0.0300422	-0.108061	0.29668	-0.0334292	-0.0539462	0.0548238	-0.0824669	-0.409039	0.0997159	0.414403	0.0990307	-0.195784	-0.0753735	-0.0355578
	TCGA.UD.AAC5	-0.096659	-0.133627	0.219384	0.174675	0.0787218	-0.121137	-0.0645897	-0.227088	0.0869222	-0.024924	-0.108476	-0.0529794	-0.473252	0.0381849	0.0138085	0.37802	0.414917	0.286047	0.327913	-0.348953	0.482148	0.168024	0.171564	-0.112326	0.0254727	-0.25381	0.279509	0.395919	-0.110172	-0.1165	-0.194841	-0.042962	-0.0283508	-0.0347231	0.120254	0.199415	-0.15852	0.362455	0.450099	0.166125	0.0529728	-0.241258	0.122845	-0.0640544	0.0513507	0.00912474	-0.120192	0.244645
	TCGA.UD.AAC6	0.16971	0.235362	0.171397	-0.00725525	0.157931	-0.0226379	0.032646	-0.0544737	-0.290637	0.221262	0.0014486	-0.0106647	-0.223029	-0.0563482	-0.23788	-0.320458	0.453014	0.19948	-0.176473	-0.245802	0.378208	-0.0692947	0.196582	-0.313423	-0.200021	-0.139293	-0.0508634	0.309684	-0.0905679	-0.0844663	0.0312797	-0.00855446	-0.0283838	0.026772	-0.144191	-0.288573	0.0400158	-0.00909289	-0.246016	-0.00079983	-0.193032	0.0144737	0.00156826	-0.0415779	-0.0424357	-0.0398177	0.231316	0.102151
	TCGA.UD.AAC7	-0.256781	-0.0661671	0.484522	-0.0581847	-0.0564409	0.0427779	-0.120966	0.284958	0.174614	-0.215112	0.180084	-0.0274674	0.0449916	-0.265531	-0.0763195	0.129301	0.42974	0.482307	-0.0520928	-0.0457698	0.411906	-0.0848414	0.20206	0.0747802	0.100161	-0.343996	0.0735363	0.359336	-0.073608	-0.178408	0.056715	-0.111688	-0.251171	-0.219358	0.0829454	0.288537	0.112766	0.171353	0.0789979	0.0206723	0.035703	-0.0883903	0.353892	0.419963	-0.239934	-0.00892158	-0.290802	0.30171
	TCGA.UT.A88C	-0.438117	0.161651	-0.578968	0.0913586	0.262236	0.0474423	0.0361316	-0.205096	-0.127152	0.288813	-0.4008	-0.264939	0.532691	-0.0400116	-0.0674899	-0.140011	-0.222142	-0.370592	0.183534	0.394007	-0.186543	-0.109765	-0.00615356	-0.310173	0.00332929	0.161382	0.134251	-0.494299	-0.244925	0.0484973	-0.0405029	0.0962475	0.332084	0.0102814	0.271684	-0.288472	-0.163431	-0.0514968	-0.362841	-0.238461	-0.228649	0.13608	0.238875	-0.290259	-0.12252	0.0247261	0.00487114	0.00750339
	TCGA.UT.A88D	-0.663465	-0.113447	-0.597531	-0.0351121	0.210234	0.0907045	-0.0416051	-0.28983	0.202833	0.0503321	0.101551	-0.321582	-0.364003	0.310295	0.282459	0.362378	-0.283378	-0.393392	0.533362	-0.111096	-0.0255646	-0.20204	0.00379919	-0.0612304	0.109722	0.305118	0.15978	-0.597396	-0.191367	0.161258	0.289601	0.0786963	0.305251	-0.283756	0.391219	0.248765	-0.415409	-0.0119842	-0.202173	-0.353598	-0.0758958	0.33017	-0.207649	-0.437632	0.479594	0.0549698	-0.318091	0.38222
	TCGA.UT.A88E	-0.0417598	0.15266	-0.110582	0.109864	-0.196097	-0.166513	-0.0713598	0.242525	-0.0962389	0.0174145	0.268271	-0.251164	0.319962	-0.207802	-0.243622	-0.0690648	0.073337	0.316678	-0.342833	0.071336	0.142752	0.0626814	-0.0336332	0.148371	-0.118182	-0.0750346	0.104023	-0.0480147	0.118018	-0.0962625	-0.0694971	-0.134671	0.0242672	0.0711667	-0.13891	-0.218341	0.0789726	0.14747	-0.177199	-0.110643	-0.0184609	-0.336005	0.355665	0.421265	-0.291723	-0.162122	-0.116629	0.0502626
	TCGA.UT.A88G	-0.599564	-0.111283	0.00974717	0.157542	0.0684256	-0.180844	-0.163136	-0.0731339	-0.0476123	-0.06063	-0.0635444	-0.494927	-0.379431	0.0698865	-0.0510288	0.248851	0.495186	-0.106061	0.555245	-0.392488	0.556518	0.419957	0.0292388	0.00455568	-0.0984487	0.0394275	0.071895	-0.257233	-0.322898	-0.151968	-0.0172364	0.0786068	0.410001	-0.351225	0.263284	0.110845	-0.130541	-0.0292573	-0.404254	-0.0397501	-0.175088	-0.217398	-0.183362	-0.106648	0.349548	-0.178918	-0.274229	0.359509
	TCGA.UT.A97Y	-0.390489	-0.191275	0.223863	-0.0682597	0.0355628	-0.229869	-0.142216	-0.0924765	0.469027	-0.26213	-0.10732	-0.234422	-0.617188	-0.00117234	0.0191026	0.392934	0.284551	-0.101691	0.293622	-0.504911	0.437791	0.162528	-0.0996121	-0.07473	-0.0933716	0.171358	0.054612	0.184491	-0.0658198	0.036532	0.169689	0.392257	-0.0412898	-0.188543	0.265336	0.46429	-0.0402856	0.133674	0.0211604	0.00555122	-0.169321	-0.333714	0.0791298	0.269116	0.475224	-0.280814	-0.333391	0.32397
	TCGA.XT.AASU	-0.358373	-0.144927	-0.117807	-0.0805852	0.0316305	-0.105897	-0.170468	-0.0548698	0.464806	-0.319352	0.248464	-0.0861959	-0.665955	0.0863514	0.205584	0.369638	0.138334	0.298019	0.430389	-0.521569	0.240899	0.303484	0.0559278	0.239058	-0.134024	0.101758	-0.0596124	0.388007	-0.0118725	-0.028137	0.201325	0.0604168	-0.167385	-0.103796	0.232061	0.467343	-0.0642762	0.361223	0.258532	0.0452657	0.12912	-0.223384	0.227816	0.170878	0.234295	0.000326584	-0.121565	0.252102
	TCGA.YS.A95B	-0.293993	0.120454	0.058475	-0.0176495	0.036192	-0.259568	-0.211589	0.185903	0.218852	0.0580241	0.259663	-0.325467	-0.525134	-0.0994722	-0.114918	0.240785	0.137718	0.207644	0.139094	-0.50681	0.241861	0.149727	0.0904161	0.0853582	-0.49544	0.387871	0.251409	0.0967871	-0.0821062	-0.104085	0.326856	-0.166557	-0.037163	-0.165994	0.349964	0.318728	-0.233079	0.33835	-0.394058	-0.0690169	-0.0966134	-0.514175	0.383013	0.238536	0.00115917	-0.400917	-0.123165	0.30039
	TCGA.YS.A95C	0.528894	0.221284	-0.181571	-0.0365345	0.0785319	-0.148698	0.15741	-0.228557	-0.264263	0.305478	-0.411952	-0.0304573	0.048732	0.0306163	-0.288877	-0.337872	-0.159466	-0.147296	-0.238905	-0.124129	-0.264356	0.0936741	-0.0911183	-0.33461	-0.292554	-0.0629728	-0.0198734	0.292159	-0.0228417	-0.0341548	-0.200239	-0.0186499	-0.08544	0.258783	0.0310744	-0.413966	0.164827	-0.106839	-0.334419	-0.00952255	0.00123923	0.0239965	0.300801	-0.120695	-0.327709	-0.215933	0.318333	-0.10225
	TCGA.YS.AA4M	-0.493956	-0.261746	-0.0603701	-0.128567	0.0892189	0.309982	-0.101896	-0.192603	0.196048	-0.20603	-0.0434866	-0.347591	0.434187	0.234625	0.32989	-0.105485	0.393874	0.189259	0.374627	0.414432	0.39842	-0.156988	0.0944887	-0.142309	0.403897	0.187945	-0.183131	-0.209578	-0.191884	0.00349024	0.089254	0.0302196	-0.0886906	-0.341491	0.00830497	-0.00823005	-0.373947	0.0843424	-0.0787896	-0.174559	-0.115735	0.541426	-0.0522051	-0.0786287	0.0628156	0.462454	-0.275568	0.288019
	TCGA.ZN.A9VO	0.139959	0.167761	-0.0906263	0.0691243	-0.0609187	0.240756	0.140012	0.0690001	0.0306037	-0.0380572	0.0838225	0.118738	0.744907	-0.0890696	0.0646013	-0.389363	-0.275073	-0.0705883	-0.286404	0.622796	-0.323979	-0.193658	-0.0217671	-0.0731126	0.417848	-0.150221	-0.242754	-0.195458	0.28973	-0.130671	-0.257469	0.185889	0.17552	-0.0302141	-0.426367	-0.380764	0.189081	-0.212017	0.112498	0.086925	0.0939557	0.431098	-0.0875392	0.0104001	-0.267241	0.163525	0.0916369	-0.384325
	TCGA.ZN.A9VP	-0.285653	0.258001	-0.483742	0.100716	-0.158242	-0.177703	-0.0183585	-0.106322	-0.363848	0.281794	-0.0756973	-0.117988	-0.159565	-0.003663	-0.0202614	0.168399	-0.18762	-0.173086	0.229821	0.00478926	-0.06246	-0.085041	0.0560706	-0.0496145	0.165182	0.0545478	0.0365263	-0.476579	-0.182625	-0.00899043	0.0111464	-0.355166	0.19293	0.0412398	0.086051	-0.218911	-0.203854	0.157932	-0.0419629	-0.0406079	-0.0164305	0.0187506	0.25841	-0.10027	-0.183582	0.00570952	0.0463332	0.278612
	TCGA.ZN.A9VQ	-0.463236	-0.116889	-0.357618	0.000235903	0.145757	-0.215539	-0.165423	0.0114981	0.318357	-0.0121863	-0.351796	-0.386616	-0.484268	0.0218555	-0.11949	0.531567	0.187203	-0.307417	0.495328	-0.4752	0.288797	0.0870206	0.116763	-0.0768705	-0.248558	0.263231	0.127141	-0.252591	-0.0199077	0.0917109	0.297638	0.244101	0.294262	-0.22075	0.320873	0.362063	0.0610785	-0.121734	-0.214177	-0.0528342	-0.0337317	-0.372815	-0.159607	-0.156542	0.463974	-0.31338	-0.302329	0.377553
	TCGA.ZN.A9VS	0.55521	0.329043	-0.171825	-0.0474463	0.0445858	0.0165212	0.172851	0.067865	-0.0941827	0.190814	0.0152372	0.0832828	0.338925	-0.160396	-0.370266	-0.187174	-0.0220632	0.225287	-0.16135	0.243442	-0.0643194	0.139213	0.1264	-0.296869	0.00227631	-0.299952	-0.0316655	0.00617552	-0.0682728	-0.221668	-0.300206	-0.00806391	-0.186508	0.363379	-0.151383	-0.479843	-0.0445547	0.0839686	-0.219005	-0.13146	-0.0507676	-0.0331015	0.303099	-0.0386316	-0.263756	-0.0637601	0.376367	-0.00554259
	TCGA.ZN.A9VU	0.222897	0.148116	-0.479827	-0.051199	-0.0784055	0.129021	0.0992726	-0.0982897	-0.147856	0.185727	-0.281369	-0.168892	0.588199	0.00874809	-0.207591	0.0557123	0.0517166	-0.080805	-0.0946662	0.486634	0.038818	-0.0099005	0.0939943	-0.00527637	0.20213	-0.334331	-0.0116985	-0.254412	-0.020801	-0.179392	-0.298686	-0.22671	-0.0922135	0.136259	0.0533849	-0.4373	-0.0832024	0.0760694	0.262553	-0.0809704	0.0528932	0.205992	0.299856	0.0374558	-0.133225	0.246555	0.134427	0.142238
	TCGA.ZN.A9VV	0.418121	0.141809	0.393527	-0.0808862	-0.101487	-0.306493	0.0253286	-0.254375	-0.269074	0.121804	-0.029415	-0.349441	0.276883	-0.107179	-0.281572	0.113218	-0.173499	-0.230997	-0.143766	-0.152711	-0.295878	0.162793	-0.0915976	-0.183362	-0.431042	0.155196	-0.172845	0.446107	-0.00611177	-0.0515343	-0.133568	0.214242	0.202954	0.0369403	-0.147514	-0.36989	0.377235	-0.201045	-0.383304	0.0305199	-0.21784	-0.29692	-0.229933	0.112293	0.363013	-0.344262	0.24328	-0.257302
	TCGA.ZN.A9VW	-0.449916	-0.0762301	-0.339704	-0.223275	0.0466375	0.0509885	-0.297764	0.0531772	0.112714	-0.267878	0.0372649	-0.194897	0.31925	-0.146296	0.0707612	0.330428	0.509587	0.0113338	0.262152	0.298074	0.510098	0.0723386	0.0669319	-0.0104419	0.145761	-0.266931	-0.129691	0.234914	0.0269281	-0.150617	0.126674	-0.194939	-0.216831	-0.372424	0.325502	0.174967	-0.000665306	0.129837	-0.0721061	-0.102243	0.143487	0.295605	0.11919	-0.266015	0.0534303	0.084516	-0.184215	0.42491
2	TCGA.2H.A9GF	-0.0685804	0.0558432	-0.216851	0.0870163	-0.0380985	-0.00320437	0.0405001	0.119694	0.301544	0.120304	-0.166195	-0.128761	-0.319203	0.0868882	-0.0986824	0.080082	0.11453	-0.110345	0.046968	-0.285687	0.189936	0.301656	0.0981772	-0.197863	-0.26343	0.078844	0.0485632	-0.307182	-0.0805735	0.240255	0.041056	0.100652	-0.116816	0.0330619	-0.0410131	0.0633579	0.0591245	-0.149054	-0.353984	-0.0845352	0.0210973	-0.306987	0.160593	-0.0896388	0.18281	-0.170707	0.0289868	0.106576
	TCGA.2H.A9GG	-0.00593463	0.0492346	-0.624962	0.0290436	-0.20011	0.0836922	0.194339	-0.218292	0.231724	0.265312	-0.0231227	-0.1829	-0.19408	0.262144	0.0623342	-0.0667574	-0.433696	-0.401517	0.29981	-0.176051	-0.46438	0.656716	-0.165043	0.0248287	-0.0605764	0.274935	-0.045279	-0.496416	-0.179051	0.293304	-0.0766645	0.153673	0.356828	-0.0748786	0.090404	-0.0625979	-0.19414	-0.0689327	-0.144502	0.0749372	-0.0764188	0.0901386	-0.0425268	-0.390948	-0.0305575	-0.141562	0.116419	-0.252409
	TCGA.2H.A9GH	0.25939	0.30994	-0.341867	0.0195907	-0.085443	0.025259	0.123251	0.107782	-0.115791	0.34073	0.376011	-0.212461	0.155055	-0.0314364	-0.207598	-0.0192746	0.153341	0.170007	-0.229996	-0.102208	0.204228	-0.167052	-0.141922	-0.265632	-0.117804	-0.243395	-0.0234871	-0.16893	-0.253885	0.0515887	-0.189904	-0.188146	-0.219827	0.214155	0.0630576	-0.238082	-0.126183	0.37202	-0.401221	-0.0350399	-0.0509219	-0.00404623	0.288655	-0.0491068	-0.411615	-0.151075	0.380098	0.186528
	TCGA.2H.A9GI	0.464419	0.25185	0.347307	-0.0740696	-0.332748	-0.0266239	0.183047	0.0257419	0.0261293	0.129971	-0.264318	-0.167455	0.466119	-0.188989	-0.0489062	-0.154445	-0.172105	0.0724332	-0.346489	0.250177	-0.182903	0.0461222	-0.121429	-0.341678	-0.0267836	-0.327895	-0.177313	0.43665	-0.183449	-0.10582	-0.265463	-0.296522	-0.231485	0.174887	-0.280167	-0.462915	0.231	0.00995514	-0.26028	-0.067671	-0.129984	0.139326	0.0306065	0.274671	0.124403	-0.123518	0.318683	-0.351118
	TCGA.2H.A9GJ	-0.0288264	0.289698	0.172504	0.134287	-0.0200989	0.039954	0.354785	0.0976329	-0.356593	0.338527	0.33329	0.0777765	-0.353621	-0.10634	-0.074894	0.354625	-0.340028	-0.059095	-0.12582	-0.309375	-0.169457	0.393822	-0.10452	0.0494999	-0.184205	-0.0816041	0.193328	-0.184018	-0.00531396	0.00421634	-0.133623	0.000214133	0.051133	0.30712	0.0334523	-0.401448	-0.224359	0.16243	0.107783	0.220273	-0.0501386	-0.319272	0.346595	0.226795	-0.137483	-0.239269	0.192644	0.101048
	TCGA.2H.A9GK	-0.316856	-0.041257	-0.243144	-0.106657	-0.0727091	0.370826	0.0462059	-0.175187	0.55831	-0.126974	0.0175543	0.0866042	-0.0294205	0.311136	0.401622	0.384752	-0.578492	-0.314193	0.125438	0.309467	-0.468805	0.0272943	-0.0202027	0.0823475	0.507649	0.13548	0.0409202	-0.32949	-0.0590654	0.356082	0.154784	0.186044	-0.224126	-0.0955079	0.169645	0.232214	-0.245015	0.168254	0.537149	0.089476	0.252346	0.46426	-0.217829	0.0570177	-0.217821	0.484137	-0.289542	-0.158655
	TCGA.2H.A9GL	-0.129433	-0.214414	-0.364139	-0.14372	-0.396587	0.024909	-0.0810961	-0.156804	0.0809721	0.0366865	-0.300744	-0.331008	-0.246063	0.183271	-0.0524303	-0.162027	0.439937	-0.210893	-0.0367191	-0.121554	0.385044	0.653554	0.00891531	-0.0557783	-0.24237	-0.00969028	-0.254296	0.182883	-0.274078	0.0513097	-0.198137	-0.191096	0.0513174	-0.171755	0.186374	-0.0875645	-0.127702	-0.0483008	-0.322868	-0.0416682	-0.155784	0.151517	-0.0440384	-0.129286	-0.180971	-0.0190129	-0.108754	0.165738
	TCGA.2H.A9GM	0.0702143	0.0711589	0.120115	-0.014627	-0.085481	0.0283234	0.298468	-0.166032	0.106073	0.323222	-0.235981	-0.166824	-0.299278	0.13571	0.0727632	0.0164817	-0.295889	-0.222069	0.0953084	-0.191342	-0.285796	0.337725	-0.17664	-0.259637	0.092359	0.00454715	0.0285646	-0.0600456	0.0128935	0.192152	-0.0925511	0.0322346	0.132023	-0.0256456	0.082656	-0.0614331	-0.128771	0.0305365	0.0745614	-0.0377799	0.0390266	-0.0526616	0.0692908	-0.178037	-0.278635	-0.114288	0.087729	-0.067903
	TCGA.2H.A9GN	0.0135223	0.00853016	0.542175	0.0797829	-0.262169	0.0165925	0.007432	0.0298419	0.323132	-0.068002	0.018165	-0.23609	-0.542666	0.154625	0.138308	-0.0202552	0.362807	0.207276	0.106484	-0.417148	0.366353	0.322698	-0.070265	0.0829514	-0.0925549	-0.178203	-0.00652107	0.48564	-0.202935	0.0833865	-0.218665	-0.0357965	-0.127462	0.000985225	-0.0618159	0.215229	-0.153689	0.0219997	0.290256	0.19652	0.0539963	-0.0379121	-0.285587	0.20437	-0.132919	0.104243	-0.0890161	0.0612427
	TCGA.2H.A9GO	0.572025	0.0559673	0.383491	-0.137107	-0.409754	-0.127218	-0.0157081	0.121836	-0.291832	0.0497926	-0.0955685	0.2787	-0.449428	-0.186716	-0.260878	-0.213714	0.462235	0.0763681	-0.453317	-0.479753	0.283542	0.317827	0.0190571	-0.233174	-0.344094	-0.272295	-0.339254	0.46864	-0.213616	-0.116362	-0.292474	-0.234841	-0.0401328	0.262599	-0.319499	-0.405212	0.353693	0.0190622	-0.218442	0.13068	-0.264245	-0.416005	0.241495	0.304427	-0.362247	-0.347406	0.201107	-0.172319
	TCGA.2H.A9GQ	-0.303635	0.115898	0.200033	-0.155327	0.0189095	-0.260762	-0.178697	0.030332	-0.220514	0.147123	-0.214345	-0.325621	-0.47072	-0.208939	-0.281818	0.110103	0.345701	-0.0356979	0.306147	-0.401307	0.295932	0.0527358	-0.0131446	-0.0487942	-0.325617	0.103522	-0.205761	0.261945	-0.183812	-0.177395	-0.0345962	-0.221219	0.206241	-0.0564117	0.174883	0.128719	0.115986	0.0135155	-0.294282	-0.0694156	-0.112742	-0.466352	0.369919	0.105071	0.0342897	-0.406367	-0.134654	0.0911019
	TCGA.2H.A9GR	0.0389105	-0.164746	-0.0025202	-0.0898665	-0.149697	0.0618721	0.115574	-0.0172968	0.24404	0.0821302	-0.0956523	-0.269981	0.0255189	0.221654	0.166364	-0.252828	-0.382391	-0.363257	0.0837271	-0.0551147	-0.389389	0.380217	-0.175138	-0.237751	0.00128225	0.179584	-0.0982944	-0.187212	-0.125678	0.264483	0.0788723	0.0455328	0.139996	0.0946784	0.0233583	0.0438877	0.14482	-0.13474	-0.319963	-0.15787	-0.175343	0.100291	-0.0975914	-0.123896	0.0221146	-0.0133141	-0.129528	-0.196015
	TCGA.IC.A6RE	0.220384	-0.00340851	-0.434888	0.0944472	-0.0553468	0.123646	0.274056	-0.0944323	-0.0532587	0.265167	0.0397639	-0.193976	0.245774	0.124383	-0.0695009	-0.346056	0.0448979	-0.207784	-0.0577013	0.119242	-0.154609	0.426886	-0.185301	-0.200155	0.0903354	0.0706185	-0.087983	-0.15227	-0.274759	0.248062	-0.0626116	-0.179924	0.00966024	0.206998	-0.0750773	-0.0951424	0.069924	-0.294286	-0.398469	0.0100954	-0.143161	0.177755	-0.18077	-0.220785	0.0356666	-0.0289559	0.183706	-0.262227
	TCGA.IG.A3I8	-0.363204	-0.123585	-0.038202	-0.0577239	0.343981	-0.287654	-0.193978	-0.0314542	0.351989	-0.0940327	0.109991	-0.35669	-0.503314	-0.0340821	0.0287229	0.281971	0.393395	-0.0491919	0.361034	-0.458125	0.38365	-0.0645944	-0.0666716	0.185424	-0.421484	0.189895	-0.0212039	0.0349576	0.0255683	-0.181907	0.0851867	0.0292904	0.129809	-0.283182	0.267581	0.447853	0.246273	0.0671744	0.228974	-0.0395535	0.0230756	-0.397172	-0.151556	-0.0731574	0.482874	-0.174704	-0.19639	0.271917
	TCGA.IG.A3QL	0.311898	0.0691517	0.612134	-0.00988433	-0.0485238	-0.373801	-0.0139899	0.232587	-0.0764164	-0.0743515	0.0250512	0.383186	-0.444873	-0.21877	-0.205044	-0.272153	0.472408	0.332648	0.215761	-0.445278	0.24984	0.121277	-0.0886727	0.160248	-0.381387	0.0291741	-0.122127	0.53364	0.0121025	-0.236916	-0.130424	-0.0972677	0.0392534	0.060021	-0.0129477	0.284858	0.379664	-0.261777	-0.255295	0.1268	-0.0691361	-0.470297	-0.110948	0.180026	0.203162	-0.390118	0.0479981	-0.21906
	TCGA.IG.A3Y9	-0.100748	-0.129192	-0.131552	-0.00784914	0.069009	0.0510372	-0.136572	0.0776722	0.391503	-0.196971	-0.154479	-0.0413809	0.111045	0.160907	0.0579177	-0.119838	-0.20333	-0.106307	0.0665611	0.0896737	-0.319926	0.066675	-0.0533538	0.263207	-0.0763012	0.312787	-0.0665362	0.0423865	0.104838	0.266283	0.18241	0.128623	-0.0369891	-0.21633	-0.0270851	0.548178	0.150058	-0.150439	-0.14531	-0.0764136	-0.0733596	-0.0281952	0.0405921	-0.0450359	0.0110702	0.0470806	-0.097159	-0.32905
	TCGA.IG.A3YA	-0.418385	-0.127012	-0.592598	0.0389555	0.173218	0.140033	-0.138377	-0.248831	0.222579	-0.09812	-0.248929	-0.206504	-0.232535	0.339766	0.202812	0.222976	-0.0608165	-0.253832	0.470688	0.0882571	0.0364596	-0.184208	-0.0406315	0.0974731	0.297916	0.370945	-0.0575068	-0.39687	-0.307507	0.00846448	0.143937	0.198403	0.170595	-0.214079	0.352968	0.493647	-0.337558	-0.0185824	0.146446	-0.158853	0.0379304	0.37158	-0.165163	-0.381034	0.143855	0.344856	-0.18501	0.0269697
	TCGA.IG.A3YB	0.363226	0.130166	-0.394286	-0.0847298	0.236606	-0.077409	-0.0607255	-0.241616	-0.117692	0.254124	-0.307622	0.0397143	0.250866	-0.12978	0.0440282	-0.070618	-0.539199	-0.36481	0.142015	0.239775	-0.548122	-0.209763	-0.150271	-0.199362	0.061245	0.350668	0.0439846	-0.444847	0.00210345	0.0377385	0.197707	-0.065394	0.298978	0.242681	0.154999	-0.0363436	-0.195195	-0.297686	-0.262058	-0.102383	-0.0356261	0.259442	-0.0574991	-0.334784	0.142629	0.0301457	0.128657	-0.2948
	TCGA.IG.A3YC	-0.262867	-0.209654	-0.404356	0.0353742	0.218452	0.246684	-0.0698658	-0.167092	0.0834475	-0.0169602	-0.203169	0.0349371	0.570446	0.248292	0.100255	-0.325521	-0.385909	-0.288665	-0.103697	0.527472	-0.452773	-0.181782	-0.127387	-0.0342201	0.312262	0.055785	-0.000930399	-0.417434	0.171008	0.234093	-0.0075412	0.253628	0.291998	-0.114958	-0.0122918	0.431507	-0.126712	-0.146081	0.00366954	-0.0643919	0.0780962	0.577605	-0.223414	-0.285699	0.0498113	0.327074	-0.0838848	-0.435872
	TCGA.IG.A4P3	-0.376737	0.0206851	-0.489352	-0.0017282	0.184211	0.207115	-0.134208	-0.244206	-0.496071	0.0386552	-0.28084	0.0603656	0.609638	0.0948758	0.161365	-0.0751302	-0.31554	-0.0246787	-0.0655259	0.579852	-0.271262	-0.0668102	0.140144	-0.0525107	0.380979	0.0114158	0.0594473	-0.375365	0.215306	-0.0712327	0.0560087	0.0336198	0.32986	-0.239292	-0.100428	-0.351965	-0.30694	-0.00966956	0.33221	-0.0275058	0.153219	0.46474	-0.134206	-0.237993	0.216039	0.338955	-0.155855	-0.172719
	TCGA.IG.A4QS	0.355755	0.126789	0.253302	-0.0799716	-0.259002	0.0466776	0.18627	-0.0376089	-0.167639	-0.0748208	0.24867	0.12215	0.310465	-0.0572133	-0.139443	-0.298807	-0.0830571	-0.00438594	-0.329117	0.124301	-0.17311	0.453486	-0.200089	-0.173654	-0.296371	-0.228551	-0.26164	0.331069	0.033575	-0.0191417	-0.199685	-0.111845	-0.0235287	0.15243	-0.23911	-0.409803	0.248248	-0.0988278	-0.0617581	-0.00927328	0.0524617	0.162922	-0.0781714	0.0742814	-0.451696	-0.197047	0.193456	-0.271355
	TCGA.IG.A4QT	-0.22378	-0.112306	-0.406615	-0.340867	-0.134105	0.339379	-0.107595	-0.366678	-0.304262	-0.109201	-0.304382	0.171518	0.201382	0.133198	0.283004	-0.197949	-0.191487	-0.255139	-0.181311	0.392994	-0.282848	-0.0278222	0.0289551	-0.100642	0.424824	-0.0661932	-0.353572	-0.270961	-0.0390268	-0.0614471	-0.142062	-0.337989	0.0155872	-0.133392	-0.115514	-0.30348	0.0228397	-0.147493	0.0793585	-0.00494944	0.11106	0.59308	-0.289384	0.0230805	-0.138731	0.210756	-0.233852	-0.206633
	TCGA.IG.A50L	-0.281294	-0.231716	0.497271	-0.145708	0.0380455	-0.109955	-0.083117	0.145537	0.19994	-0.219662	0.0181792	0.217643	-0.428397	-0.0702748	0.0425906	0.0476819	0.314843	0.351285	0.0502134	-0.280168	0.316457	0.143359	0.0253981	0.0896622	-0.104162	0.0975884	-0.135715	0.276631	0.0339021	0.0202294	0.0583557	-0.104079	-0.0881257	-0.232676	0.218859	0.47285	-0.0821528	-0.0466224	0.024961	-0.0879012	-0.123794	-0.268522	0.272649	0.234193	0.0423412	0.0209139	-0.168021	0.0618265
	TCGA.IG.A51D	-0.22273	-0.2704	0.566566	-0.0586335	-0.176259	-0.0267281	-0.269703	-0.0298062	-0.214082	-0.32238	-0.126088	-0.165284	0.68557	-0.276867	-0.158183	-0.116776	0.478663	0.0211654	-0.222983	0.489492	0.452553	-0.236547	-0.0293413	-0.162371	0.176232	0.0676211	-0.192367	0.267662	-0.172199	-0.0622451	-0.00671553	-0.0642445	-0.0980058	-0.142277	-0.0719842	0.154582	0.229779	-0.241633	-0.249229	0.086658	-0.0594246	0.239901	-0.124361	0.0459113	0.071627	0.0366169	-0.195605	0.108945
	TCGA.IG.A5B8	0.343102	0.0942743	-0.00798684	-0.0781436	-0.225493	0.0583834	-0.0786052	0.204109	0.032048	-0.155841	-0.0558939	0.145926	0.326315	-0.180037	-0.120716	0.0653494	-0.227422	0.208993	-0.308581	0.271795	-0.201586	0.167567	0.276584	0.290408	-0.0389044	-0.0631645	-0.10704	0.274278	0.299431	-0.0452945	0.0750404	-0.108217	-0.126507	-0.0661181	-0.380212	-0.0453235	0.163901	0.0824882	0.175228	0.1493	0.0793763	-0.116865	0.313902	0.25578	-0.208651	-0.161634	-0.0165344	-0.237705
	TCGA.IG.A5S3	-0.491187	0.0185716	-0.337498	-0.0812984	0.11479	-0.261031	-0.157167	-0.120541	0.0217875	0.0874253	-0.151989	-0.538566	-0.146062	0.0829064	-0.0349712	-0.0162931	0.308876	-0.254737	0.311617	-0.15303	0.307239	0.17429	-0.136756	-0.0882047	-0.193993	0.169207	-0.0500023	-0.151362	-0.0910167	-0.172744	0.00724114	0.196991	0.331655	-0.2594	0.25377	0.0988257	0.02248	-0.221793	-0.176827	-0.167391	-0.115516	-0.0886488	-0.242938	-0.0914372	0.473071	-0.271042	-0.169626	0.188171
	TCGA.IG.A625	0.367199	0.0440377	-0.207432	0.0669109	0.0907277	-0.181159	0.019507	-0.0738739	-0.164057	0.193503	-0.240575	0.358062	-0.415781	-0.00562923	-0.062665	0.0950222	-0.291919	-0.0497514	0.178224	-0.291787	-0.182646	-0.0213578	-0.0559013	-0.0148918	-0.284246	0.203403	0.268297	-0.049418	0.022432	-0.184463	-0.0961574	0.076186	0.252711	0.254623	0.244223	-0.146433	-0.225825	0.0462772	-0.190339	-0.112107	-0.0961007	-0.190683	0.091406	-0.16706	0.177517	-0.168872	0.155857	-0.134561
	TCGA.IG.A6QS	0.286301	-0.267598	0.486058	-0.015743	-0.0281154	0.0540622	-0.251862	0.0197227	-0.14854	-0.342396	-0.0209164	0.059903	0.612603	-0.196815	0.00283679	-0.0264696	0.344645	0.0238929	-0.188135	0.53503	0.24805	-0.165707	-0.0746521	0.0945382	0.277699	-0.136781	-0.304238	0.43657	0.0824039	-0.14749	-0.05961	-0.0293726	-0.0898254	-0.0846416	-0.317854	0.194312	0.255578	-0.119046	0.404018	0.0280467	0.0661907	0.294692	-0.343756	0.0500796	0.00486342	0.243153	-0.00984118	-0.206998
	TCGA.IG.A7DP	-0.286818	-0.277818	-0.531506	-0.322612	0.152894	0.396983	0.0142416	-0.363701	0.314984	-0.00341304	-0.355989	-0.0739616	0.719345	0.271224	0.333349	-0.0301184	-0.556491	-0.485034	0.186311	0.700078	-0.558498	0.192099	-0.174668	-0.124792	0.480433	0.273123	-0.257206	-0.526862	-0.0256698	0.333351	0.137858	0.11556	0.0513012	-0.0883646	0.144462	0.384849	-0.160474	-0.143141	0.228949	-0.129511	0.185262	0.630802	-0.367291	-0.273444	0.0602815	0.407475	-0.283602	-0.317129
	TCGA.IG.A8O2	0.452626	0.122103	0.551828	0.00546528	-0.0252115	-0.266278	0.127887	-0.0273031	-0.555636	0.00853792	-0.153933	0.377558	-0.0811944	-0.365888	-0.30556	-0.368891	0.133483	0.0482249	-0.367007	-0.0870569	-0.103965	-0.0781109	0.138479	-0.277676	-0.381522	0.203159	-0.101552	0.413774	-0.0070999	-0.326754	-0.159441	-0.285841	0.138061	0.249304	-0.382662	-0.480818	0.354056	-0.313493	-0.45451	0.0545446	-0.252324	-0.0144147	-0.23622	0.166514	0.0844142	-0.374323	0.21868	-0.352836
	TCGA.IG.A97H	-0.011448	-0.0592389	-0.193623	-0.126417	-0.13275	0.158969	-0.0719292	0.118315	0.317887	-0.188156	-0.0601911	-0.0229699	0.463961	0.0456814	-0.0808831	-0.0800426	0.367147	0.230059	-0.245114	0.368702	0.115291	0.0863683	0.0340882	0.143106	0.119716	-0.111041	-0.221963	0.297008	0.0494988	0.078667	-0.0252987	0.194305	-0.0528426	-0.124229	-0.179753	0.238138	0.160219	-0.313905	0.354965	0.0434688	0.0713406	0.177938	0.00106594	-0.0629545	-0.176189	0.251811	0.036733	-0.196721
	TCGA.IG.A97I	-0.326967	-0.00707695	-0.417076	0.169413	0.107728	-0.00808692	-0.0476032	0.230748	0.0745489	-0.157628	0.0364607	-0.0332538	0.245987	-0.166428	-0.0841874	0.19044	-0.185554	0.0263665	0.254641	0.145056	-0.0310362	-0.318625	0.0218856	0.519977	-0.179367	0.252036	0.19375	-0.207168	0.354717	0.129362	0.162861	0.314742	0.123139	-0.203522	0.163774	0.373694	-0.145635	0.184847	0.314947	0.073326	0.23854	-0.233404	-0.133517	-0.253148	0.17719	0.0728558	-0.0493233	0.190451
	TCGA.JY.A6F8	0.584447	0.158891	0.563478	0.0460871	-0.332122	-0.18798	0.150023	0.132808	-0.205294	0.0797523	-0.0145865	0.254925	-0.343373	-0.161563	-0.279434	-0.408221	0.272522	0.114454	-0.390523	-0.421374	0.128688	0.403883	0.0399953	-0.279209	-0.275345	-0.288886	-0.101295	0.488358	-0.0475359	-0.169748	-0.255788	-0.112656	-0.224816	0.393672	-0.250929	-0.49208	0.287251	-0.0963922	-0.406961	0.12017	-0.159834	-0.26893	0.31318	0.377767	-0.355629	-0.375129	0.338537	-0.199179
	TCGA.JY.A6FA	0.385703	0.0725922	0.28096	0.212263	0.13697	-0.31975	0.135433	0.182245	-0.461261	0.0331673	-0.10518	0.257812	-0.633145	-0.373787	-0.235831	-0.205	0.364376	0.344463	-0.169621	-0.462947	0.39184	-0.264629	0.12948	-0.210124	-0.278575	-0.184882	0.258038	0.33874	0.118334	-0.267206	-0.230998	-0.137563	0.114251	0.20476	-0.129599	-0.417445	0.104815	0.154053	-0.369282	0.0458027	-0.124841	-0.456671	0.200827	0.26476	-0.0251182	-0.300544	0.154823	0.0471743
	TCGA.JY.A6FB	0.20696	0.199088	0.477102	0.093249	-0.353843	-0.184916	0.098784	0.123227	0.361101	0.225314	-0.00345789	0.170236	-0.298653	-0.06836	0.0228791	0.201409	0.132649	-0.0342503	0.117426	-0.391953	0.145608	-0.0937394	0.0346433	-0.191364	-0.131516	-0.0622426	0.194095	0.18997	-0.219927	0.0603596	-0.0830738	0.158359	-0.0963752	0.249593	-0.0381938	-0.255139	0.15361	0.0897028	-0.14465	0.144072	0.00163717	-0.332183	-0.109014	0.0194279	-0.0744639	-0.255925	0.101421	0.139745
	TCGA.JY.A6FD	-0.274279	-0.218903	0.0941628	0.0338268	0.0944136	0.162759	-0.230455	0.0199508	-0.280143	-0.390638	0.0661057	-0.293218	0.614229	-0.126347	0.0802877	0.00410752	0.105912	0.132426	-0.152702	0.495742	0.132577	-0.238744	0.238394	0.201137	0.332228	-0.168337	-0.0135704	0.087975	0.251159	-0.162426	0.170328	-0.221704	0.0559021	-0.263522	-0.0754449	-0.0866917	0.0618151	0.0700317	0.42156	0.0861549	0.165834	0.314804	0.169122	0.0961624	-0.0170463	0.230576	-0.295933	0.223231
	TCGA.JY.A6FE	0.335252	-0.137458	0.158603	-0.279221	-0.243282	0.0681209	-0.0715845	0.0857657	0.184903	-0.164457	-0.0190941	0.331631	0.0500266	-0.154652	-0.0169151	-0.237881	0.337255	-0.00946366	-0.423167	-0.0501839	0.0805442	0.0163587	-0.194664	0.0206037	-0.0162376	0.0248213	-0.313832	0.37104	-0.18216	-0.0364603	0.108714	-0.152213	-0.240018	-0.070176	0.0170604	0.365057	0.406841	-0.0443984	-0.22029	-0.0567529	-0.114399	0.145534	-0.208716	0.197412	-0.0293917	-0.026681	-0.00697245	-0.0552051
	TCGA.JY.A6FG	0.388968	0.0821104	0.0301323	0.107192	0.0115014	-0.0363512	0.093092	0.234684	-0.221897	0.059604	0.254244	0.094796	-0.258499	-0.205293	-0.119081	0.136587	-0.631887	0.0780837	0.116006	-0.168597	-0.585779	-0.0514345	0.154508	0.369283	0.0153188	0.0194965	0.126877	0.0946158	0.418811	0.0223221	0.106662	0.301753	0.0854743	0.173316	-0.130257	-0.161724	0.00993513	0.0386192	0.383898	0.158319	0.0878425	-0.170245	0.0617249	0.140202	0.0751882	0.00419585	0.288893	-0.372768
	TCGA.JY.A6FH	0.0660614	0.279457	-0.0197441	0.194066	0.00212314	-0.225974	0.12249	0.220161	-0.504568	0.139348	0.136965	-0.263593	-0.0474418	-0.199352	-0.235588	-0.159841	0.17667	-0.138353	0.043829	-0.258318	0.133923	0.438669	0.133675	-0.186956	-0.204066	-0.0343008	0.0918915	-0.152657	0.0524217	-0.195824	-0.23019	-0.0506795	0.169312	0.0691836	-0.295947	-0.518699	0.154217	0.0149465	-0.285739	0.159028	-0.193415	-0.377248	0.0186946	0.0500992	0.107022	-0.356468	0.0171173	0.165517
	TCGA.JY.A938	-0.147224	-0.197347	-0.150562	-0.0287263	-0.0294911	0.253262	-0.209011	-0.154327	0.267914	-0.0289036	-0.126273	-0.239111	0.534559	0.158506	0.0889448	-0.100688	0.12861	-0.191995	0.0321723	0.49145	0.112914	-0.216226	-0.084764	-0.27002	0.288294	-0.258887	-0.0778191	-0.191938	-0.195492	0.0380658	-0.0552622	0.0295824	-0.23219	-0.0916213	-0.00458028	-0.166853	-0.202208	-0.00949596	-0.0353546	-0.216409	-0.0041201	0.458606	-0.2163	-0.136489	0.0541509	0.28516	-0.0788266	0.155801
	TCGA.JY.A939	0.0910921	0.111119	-0.276019	-0.073623	-0.0665983	0.229657	0.239448	-0.134172	0.172292	0.248112	0.0707364	-0.139947	0.317094	0.287901	0.195654	-0.335051	-0.576973	-0.141795	0.0708365	0.382108	-0.512457	0.441326	-0.272197	-0.0803329	0.308269	0.00290316	-0.118673	-0.39241	-0.156123	0.139939	-0.135882	-0.269221	0.0358336	0.183959	0.109114	-0.0695871	-0.327542	0.334736	-0.23057	-0.146328	-0.100365	0.433304	0.114407	0.164317	-0.27176	0.192314	0.201704	-0.428171
	TCGA.JY.A93C	0.318395	0.272212	-0.425008	-0.0184533	0.0146799	0.0172076	0.330537	-0.0297795	0.245927	0.397471	0.0849835	-0.23849	0.063835	0.0773038	0.000857924	-0.251299	-0.430666	-0.28243	-0.0444957	0.0893664	-0.388032	0.439057	-0.116513	-0.150399	0.0637814	0.0424557	0.00187718	-0.463485	-0.111412	0.0879724	-0.0915689	0.0302557	-0.129865	0.30037	0.0261888	-0.171892	-0.171175	-0.140018	-0.430799	-0.0152954	-0.0840433	-0.102396	0.0303144	-0.314434	0.0442207	-0.0307088	0.376308	0.0643063
	TCGA.JY.A93D	-0.563028	-0.27109	-0.662402	-0.219819	0.0158892	0.392539	-0.00234183	-0.336787	0.455964	0.0743619	-0.306735	-0.21179	0.347106	0.416089	0.341023	0.295322	-0.542734	-0.500466	0.345346	0.399204	-0.438372	0.251748	-0.124035	-0.0469936	0.485469	0.299543	-0.0758323	-0.640016	-0.22185	0.369973	0.222124	0.233813	0.0522796	-0.191411	0.469552	0.493933	-0.469402	0.0876811	0.169933	-0.168927	0.228737	0.479237	0.105016	-0.408873	0.0395781	0.422244	-0.359126	0.124645
	TCGA.JY.A93E	-0.491115	-0.215606	-0.606846	-0.0975387	0.146909	0.339871	0.0639667	-0.324113	0.0127743	0.151023	-0.250089	-0.258458	0.249459	0.369545	0.18444	0.188594	-0.522718	-0.475315	0.159492	0.365385	-0.484598	0.0706781	-0.138208	-0.166165	0.426137	0.283549	0.0360119	-0.614911	-0.262137	0.279134	0.10674	0.23716	0.085826	-0.157003	0.355354	0.21305	-0.285271	0.00217327	0.0764469	-0.19851	0.167715	0.468824	-0.0796086	-0.332518	-0.241667	0.358972	-0.287531	0.100476
	TCGA.JY.A93F	0.283862	0.0180765	0.499237	0.032671	-0.132737	-0.237116	-0.217659	0.0328174	-0.413991	-0.2951	0.0863848	-0.0227633	-0.565344	-0.230165	-0.173263	0.0974825	0.26941	0.268635	-0.285554	-0.423598	0.295812	-0.0699631	0.155582	0.194172	-0.278049	-0.102849	0.00401448	0.527657	0.376782	-0.24552	0.00728846	-0.0111539	0.017732	-0.0880613	-0.208568	-0.360306	0.204209	-0.0272037	0.0977187	0.0797053	0.00920581	-0.255682	0.127627	0.17486	-0.0741456	-0.127748	-0.120726	0.156566
	TCGA.KH.A6WC	0.18872	0.24217	-0.601935	0.191122	0.201167	-0.0322332	0.160659	-0.0535861	-0.626839	0.306989	0.202962	0.27955	0.292592	-0.13624	-0.126262	-0.0432677	-0.59316	-0.0653318	-0.22042	0.194761	-0.458851	-0.0785065	0.223367	0.0390495	-0.186774	0.225411	0.259584	-0.373528	0.328228	-0.137835	0.0799346	0.24396	0.255613	0.286374	-0.0944309	-0.531433	-0.199776	0.161556	-0.259133	-0.127829	-0.104697	-0.111713	0.290696	-0.237805	0.0415402	-0.145249	0.361933	-0.0963239
	TCGA.L5.A43C	-0.265195	-0.178278	-0.539024	-0.177137	-0.106089	0.376647	0.0818197	-0.0161799	0.532984	0.0116687	0.0505989	0.0848973	-0.280838	0.427219	0.363208	0.142608	-0.545966	-0.245833	0.136908	0.168233	-0.538778	0.201264	-0.171001	0.363944	0.513839	0.241354	-0.148243	-0.48876	-0.127271	0.417502	0.0433477	0.0636343	-0.260002	-0.141004	0.245827	0.539713	-0.3076	0.104982	0.498998	-0.0654341	0.218604	0.491735	-0.244206	-0.296738	-0.172352	0.541988	-0.198938	-0.333358
	TCGA.L5.A43E	-0.130661	0.265122	0.392048	0.065422	-0.20919	0.0654481	0.18045	0.00573318	-0.139441	0.136883	-0.0756728	-0.0925045	0.232274	0.0577819	-0.0380703	0.127606	-0.406671	-0.0286772	-0.395946	0.0904932	-0.317673	0.202306	-0.0298478	-0.266306	0.072762	-0.150926	0.17075	-0.0733534	-0.0555547	0.0362059	-0.251886	-0.11369	-0.180108	0.162444	-0.0567086	-0.487667	0.0431408	0.215749	-0.189335	-0.000931196	0.0228575	0.199416	0.253744	0.275312	-0.182972	-0.115908	0.159267	-0.246166
	TCGA.L5.A43H	-0.306852	-0.0338989	-0.430349	0.118831	0.297611	-0.098513	-0.102305	-0.0535132	-0.0158985	-0.107929	-0.00845421	0.311797	-0.397221	0.091152	0.139372	0.166685	-0.284805	-0.110136	0.099394	-0.152225	-0.0782	-0.0836082	0.0787794	0.265063	0.0681582	0.232118	0.26242	-0.323892	0.302089	-0.0935356	0.130521	0.260691	0.201574	-0.260597	0.116736	0.172741	-0.149934	0.113157	0.461326	0.0634808	0.32755	-0.0388839	-0.0961468	-0.120593	0.226272	0.190498	-0.167033	0.02627
	TCGA.L5.A43I	0.101743	0.0845844	-0.128132	0.139602	-0.163572	-0.130556	0.237245	0.193222	-0.151924	0.257392	-0.025707	-0.0162446	-0.193047	0.0313832	-0.215335	0.0515159	-0.0946227	0.0398462	-0.231806	-0.172406	0.0212495	0.260159	0.165229	-0.0974396	-0.00350421	-0.303268	0.0937062	-0.224763	0.0385713	-0.289138	-0.204165	-0.185538	-0.0910564	0.302127	0.151022	-0.562474	-0.173419	0.142524	-0.00748767	-0.0146501	-0.0581196	-0.302087	0.43504	0.170083	-0.337344	-0.225041	0.122148	0.271872
	TCGA.L5.A43J	-0.249007	-0.224988	-0.193187	-0.0548993	0.0735998	-0.0168792	-0.17408	0.147731	0.320865	-0.222756	-0.0658234	-0.0891203	-0.120514	0.0718176	0.00277817	0.107672	-0.0175512	0.0960751	0.121321	-0.055102	-0.0796296	-0.246152	-0.065522	0.326082	-0.177267	0.127485	0.0330199	0.0211365	0.0378363	0.143289	0.240638	-0.12571	-0.0421706	-0.0833327	0.124921	0.395736	-0.115474	0.15184	0.0322099	-0.065482	0.208684	-0.0730341	0.00584706	-0.144975	0.249154	0.0393093	-0.165824	0.18412
	TCGA.L5.A43M	0.0490784	0.125518	-0.558369	0.0903659	-0.0526439	0.184842	0.167253	-0.0352106	0.0377288	0.215626	0.00899308	-0.107474	-0.0626165	0.22642	0.0868147	0.227688	-0.662969	-0.158022	-0.0715042	0.0530618	-0.578054	0.333355	0.124588	-0.0236424	-0.0302717	0.00539971	0.290784	-0.520193	-0.0545353	0.183481	0.0316979	0.293097	0.0822448	0.129143	0.254617	-0.0228016	-0.344378	0.352202	0.22433	-0.0907154	-0.0555141	0.12896	0.242216	0.181293	-0.245404	0.10249	-0.0223126	-0.228015
	TCGA.L5.A4OE	-0.183443	-0.180077	-0.363493	0.117083	-0.119049	0.303048	0.0172869	-0.172834	-0.245769	-0.170205	0.206163	-0.0655026	0.637004	0.180261	0.298973	0.304198	-0.430561	0.186507	-0.284802	0.522738	-0.313275	-0.174367	0.209977	0.0936441	0.423647	-0.260675	0.0868416	-0.0940516	0.31946	0.0737523	0.00126395	0.0250976	-0.130643	-0.136668	-0.0357935	-0.208681	-0.2002	0.153041	0.468429	0.0469438	0.206345	0.440166	0.234046	-0.0736352	-0.282354	0.328416	-0.200633	0.0466527
	TCGA.L5.A4OF	-0.223715	0.0657023	-0.247466	-0.0295211	-0.106857	0.0850323	0.293407	-0.0758968	0.0410259	0.424466	0.0347707	-0.262073	0.015766	0.219655	0.166252	0.157189	-0.539141	-0.225271	-0.0784034	-0.132369	-0.457716	0.214153	-0.0622982	0.0100447	0.111348	0.114652	0.0745854	-0.538778	-0.232572	0.232208	0.0960121	-0.0208298	0.243754	0.216483	0.312054	-0.167703	-0.275499	0.0481069	-0.0395184	-0.0491748	-0.0923459	-0.272653	0.0566439	-0.206268	-0.148982	-0.026958	0.0380604	-0.0180235
	TCGA.L5.A4OG	-0.12637	-0.17418	0.127773	0.034258	-0.0712704	0.300952	0.0184037	-0.0561428	-0.14362	-0.096929	0.0184093	-0.212485	-0.0783622	0.27189	0.285168	0.150797	-0.349702	0.224651	-0.209981	0.120456	-0.238263	-0.0174717	0.0473894	-0.0115679	0.326376	-0.237819	0.207511	-0.187704	-0.0793413	0.0743136	0.0582402	0.0029899	-0.104649	-0.0788928	-0.13116	-0.19787	-0.306804	0.0623036	0.311691	-0.0405483	-0.0364046	0.429885	0.0928816	0.162491	-0.280159	0.36669	-0.0900433	0.0957861
	TCGA.L5.A4OH	-0.118948	0.134362	0.346241	-0.183903	-0.127515	-0.112005	0.190737	0.028835	-0.297782	0.284973	0.152209	0.126647	0.395174	-0.0283712	-0.0916869	-0.00538434	0.133356	0.0356008	-0.249875	0.075654	0.105688	-0.111277	-0.00806326	-0.166801	-0.1381	-0.266417	-0.0551209	-0.11116	-0.0393106	-0.172387	-0.00510082	-0.124541	-0.101809	0.0764109	-0.10166	-0.424518	0.00551153	0.0601395	-0.0119457	0.0586259	-0.00177385	-0.296861	0.157419	0.00535702	0.00841187	-0.231801	0.16457	0.184115
	TCGA.L5.A4OI	0.462876	0.232047	-0.0293778	0.0915303	-0.232685	-0.0781806	0.095606	0.14324	-0.25405	0.104472	0.475484	0.142451	0.208092	-0.0433251	-0.13407	-0.217543	-0.231195	0.0434092	-0.491912	0.00333045	-0.0807054	0.0871372	0.0170846	-0.0936653	-0.0529585	-0.143781	0.0508339	-0.266579	0.0379103	-0.0750052	0.0206507	-0.109147	-0.188571	0.288407	-0.0857179	-0.42111	0.0446016	0.0254812	-0.137197	0.0419091	0.133782	-0.223103	0.122384	0.0238108	0.256412	-0.212136	0.31253	0.171104
	TCGA.L5.A4OJ	0.24422	0.125586	0.257207	0.0091361	-0.160383	0.00118707	0.277194	0.179026	-0.111049	0.240293	-0.0361723	0.0424938	-0.238823	-0.0324877	0.000861846	-0.109097	0.153368	0.0455695	-0.423928	-0.226749	0.11449	0.104653	-0.0429774	-0.165582	-0.00505837	-0.347723	-0.0264879	0.190154	-0.144325	-0.00196004	-0.147439	0.0710604	-0.206693	0.264692	-0.0581001	-0.401715	0.115895	0.0557559	-0.168189	-0.160356	-0.0451562	-0.0347132	0.374492	0.161332	-0.314926	-0.147874	0.33733	0.149158
	TCGA.L5.A4OM	-0.556038	0.0595473	-0.318865	0.147943	0.327904	-0.231565	-0.196614	-0.0868352	-0.215698	-0.0279653	0.11362	-0.344668	-0.530177	-0.133662	-0.0844872	0.0874056	0.4129	-0.174699	0.288768	-0.463004	0.552162	-0.0717517	0.130597	-0.0645627	-0.247368	0.0375272	0.24288	-0.267548	-0.0671432	-0.228928	0.147345	-0.00299531	0.317885	-0.29058	0.221349	-0.168432	-0.141068	0.167943	-0.031852	-0.115002	-0.107143	-0.31193	-0.0889362	-0.170356	0.230682	-0.0610758	-0.170149	0.488651
	TCGA.L5.A4ON	-0.236833	0.237894	-0.272702	-0.0106492	-0.0202955	0.231641	0.288105	0.128563	0.369901	0.336208	-0.0994353	-0.0419624	0.103794	0.214167	0.151754	0.0406764	-0.533754	-0.223785	-0.0165259	0.100356	-0.443608	0.328259	0.0303162	0.129704	0.277959	-0.0647203	0.201224	-0.546083	-0.00335693	0.185497	-0.0335238	0.0357294	0.0913284	0.142865	0.230642	-0.183388	-0.406735	0.108447	0.264326	-0.0479732	0.118801	-0.12554	0.457173	0.10814	-0.184356	0.170383	0.143988	-0.0252183
	TCGA.L5.A4OO	-0.503812	-0.0957501	-0.643893	-0.00105965	0.387613	0.336218	0.0671252	-0.105023	0.365561	0.0333279	-0.250401	-0.115935	0.579675	0.330881	0.27951	0.319429	-0.675198	-0.415454	0.3061	0.552015	-0.571203	-0.220496	-0.171075	0.129067	0.400459	0.297141	0.0889269	-0.611599	0.00252403	0.306857	0.24576	0.312714	0.193491	-0.195026	0.265574	0.476995	-0.333123	-0.0555599	0.317333	-0.174569	0.238471	0.494929	-0.332086	-0.368155	0.155496	0.321326	-0.224121	-0.202761
	TCGA.L5.A4OP	-0.147149	0.357122	-0.358077	0.0622795	-0.155055	0.153199	0.164632	0.116106	0.1282	0.294425	0.131922	0.0305728	0.169215	0.127082	0.0366523	0.275148	-0.50045	-0.31515	0.249156	0.0941862	-0.411088	0.154599	-0.127988	-0.106726	0.0353758	-0.0341834	0.186828	-0.453605	-0.0197442	0.168162	0.0367951	0.0717686	-0.00825129	0.0519805	0.155177	-0.279174	-0.285029	0.248583	0.0121237	0.12476	0.122672	0.153406	0.0436895	-0.0285489	0.355539	-0.0662348	0.214128	-0.0937738
	TCGA.L5.A4OQ	-0.0274928	0.060257	0.273519	-0.173034	-0.151709	0.266918	0.293386	-0.095243	0.192737	0.1735	0.111564	0.2	-0.0256843	0.253651	0.176971	0.231878	-0.261381	-0.0153736	0.0271521	0.0979419	-0.251704	0.3504	0.0793799	0.0512555	0.324272	-0.0715543	-0.169338	-0.0412538	-0.164076	0.274921	-0.0917044	-0.218486	-0.0596322	0.152103	-0.0358883	0.0673203	-0.227493	-0.0370069	0.410516	0.097667	0.137628	0.233015	-0.0480763	-0.075826	-0.394681	0.261335	0.00884846	-0.0929075
	TCGA.L5.A4OR	0.206451	0.088811	0.332324	0.0390264	-0.0610166	-0.00899731	0.216151	0.159399	0.0179444	0.16007	-0.0687386	-0.35209	-0.455412	0.0562965	0.113333	-0.326011	-0.0351232	0.0545084	0.169164	-0.331471	0.125371	0.473105	-0.112951	-0.0936979	-0.136168	-0.262955	0.0544269	-0.137907	-0.234358	-0.0641192	-0.280569	-0.282141	-0.15643	0.158187	0.0770777	-0.273531	-0.1283	0.281993	-0.168019	0.0283807	-0.115828	-0.0621203	0.0948626	0.0652842	-0.265815	-0.050091	0.206184	0.0932473
	TCGA.L5.A4OS	-0.267949	-0.114825	0.12496	-0.237719	-0.00573053	0.320725	0.132535	-0.103754	0.423656	0.115664	-0.318768	-0.112604	0.164393	0.247448	0.205657	-0.069628	0.148634	-0.0525021	-0.0274093	0.28059	0.0145927	0.123794	-0.237659	-0.0211896	0.38017	-0.159284	-0.271107	-0.163539	-0.288221	0.354575	-0.156342	-0.0760463	-0.0138436	-0.180631	-0.210664	0.190022	-0.217956	-0.274788	0.0869618	0.0631508	0.0152106	0.432662	-0.313677	0.207052	-0.00389604	0.276549	-0.0801403	-0.235496
	TCGA.L5.A4OT	-0.349047	-0.321332	-0.51019	-0.0563929	-0.135169	0.321363	0.0153422	-0.188164	0.449626	-0.120484	-0.0883389	-0.227282	-0.196049	0.413498	0.336093	0.337581	-0.485514	-0.172222	0.264574	0.126408	-0.318091	0.319035	-0.107357	0.119432	0.417471	0.119831	0.0259062	-0.52238	0.0415162	0.213947	-0.0233608	0.20321	-0.0365509	-0.143058	0.356053	0.45398	-0.415757	0.279609	0.52143	0.0569174	0.259534	0.365528	0.138651	-0.0249957	-0.055888	0.425461	-0.300593	-0.0725057
	TCGA.L5.A4OU	-0.412311	-0.194983	-0.446463	-0.072038	0.00712891	0.395794	0.0571772	-0.207561	0.0587672	-0.107661	0.209572	-0.0880583	0.599929	0.297052	0.171311	0.0317801	-0.271652	-0.126317	-0.118552	0.609055	-0.310499	-0.00558374	0.0346793	-0.0504503	0.448059	-0.0726785	-0.0111479	-0.392035	-0.0534742	0.173944	0.039063	-0.30172	-0.125344	-0.281658	0.0989251	0.0774531	-0.115387	0.151653	0.458544	0.0319432	0.281202	0.576146	-0.215559	-0.225087	-0.448912	0.474048	-0.31302	-0.195239
	TCGA.L5.A4OW	-0.163103	0.0995815	-0.263077	-0.0392614	-0.0615485	0.171224	0.0912358	0.0290611	0.134781	0.124221	0.140165	-0.129304	-0.0172219	0.0539189	0.0534929	-0.217948	0.341826	0.00225014	0.025754	0.0591372	0.241431	0.258201	-0.186941	-0.243871	0.154304	-0.220344	-0.0703994	-0.24238	-0.250679	-0.0811488	-0.0295933	0.0725185	-0.00587166	-0.0845045	-0.0477847	-0.206779	-0.130603	0.0505189	-0.123656	-0.0560962	-0.0467704	0.154662	0.149485	-0.147515	-0.441448	-0.0352909	0.02839	0.286212
	TCGA.L5.A4OX	0.163808	0.124147	0.424486	0.0850239	-0.0678211	-0.186947	-0.0220511	-0.050275	-0.265752	0.106952	0.199753	-0.0588861	0.554272	-0.000763898	0.00566695	0.0150411	0.440986	0.0868641	0.0438355	0.352444	0.426587	-0.118646	-0.178031	-0.234348	-0.118328	-0.378475	0.0770837	0.245243	-0.0494779	-0.341891	-0.289901	-0.0755809	-0.217392	0.166264	-0.113233	-0.505335	-0.0290736	0.0422706	-0.0324783	-0.154161	-0.0213171	0.0156209	-0.0631025	-0.165572	0.171363	-0.192514	0.143864	0.238043
	TCGA.L5.A88S	-0.196041	-0.234331	-0.528207	0.012011	0.0688947	0.149898	-0.00820715	-0.132126	0.470101	0.0499677	-0.177575	0.0117033	-0.255328	0.205295	0.136913	0.251013	-0.529899	-0.385929	0.290715	-0.0413212	-0.521934	0.243925	-0.118117	0.226553	0.221385	0.529106	-0.0269402	-0.444467	-0.0400735	0.391861	0.366459	-0.0105276	0.0545715	0.0290927	0.282911	0.623699	-0.210726	-0.0780312	0.0440922	-0.030183	0.0526599	-0.103831	-0.217193	-0.112293	0.0555654	0.0903112	-0.146464	-0.246977
	TCGA.L5.A88V	0.405655	0.138416	0.537847	0.0915062	-0.0901575	-0.172016	0.0929264	0.316876	0.00570912	-0.00527175	-0.270291	0.308733	-0.304108	-0.184366	-0.100864	-0.161077	0.403576	0.215823	-0.185207	-0.349577	0.332497	0.0293472	0.0268437	-0.155046	-0.359225	-0.139048	0.0152407	0.37733	-0.146928	0.10628	-0.0693558	0.257346	-0.115441	0.189674	-0.274903	-0.301066	0.380371	-0.0903058	-0.357572	0.113958	-0.114192	-0.465329	-0.0623279	0.225589	-0.0313482	-0.39233	0.236269	-0.00220311
	TCGA.L5.A88W	0.335134	-0.103348	0.50796	-0.0525686	-0.261896	-0.0863852	0.0741727	0.221797	0.0865898	-0.222686	-0.221925	0.135219	-0.492291	-0.148386	-0.0925562	0.295385	0.0134542	0.331031	-0.325905	-0.361102	0.0716007	-0.0779958	0.285253	0.197577	0.0486062	-0.216655	-0.0742796	0.508975	0.408254	-0.0210301	0.10849	-0.257076	-0.267562	0.0470773	-0.263925	0.11202	0.23369	0.0296057	0.206533	0.154301	0.104378	-0.322471	0.223714	0.493171	-0.101238	-0.01532	-0.0224726	0.0177403
	TCGA.L5.A88Y	-0.248228	0.0594482	-0.493619	0.0972826	0.308244	0.430814	0.283447	-0.0791994	0.49325	0.248743	-0.112274	0.311298	0.0638814	0.357173	0.311231	0.139236	-0.709751	-0.375893	0.228436	0.303475	-0.638013	0.117782	0.0626696	0.150955	0.426719	0.127721	0.314697	-0.599917	0.0226713	0.435252	0.202878	0.0785402	0.0523864	0.15104	0.12072	0.168667	-0.374672	0.174612	0.42795	-0.000545398	0.217118	0.471981	0.0970599	-0.359043	-0.0675854	0.469559	0.062132	-0.297244
	TCGA.L5.A88Z	0.504656	-0.0271047	0.13041	0.0362615	0.0338568	-0.0610661	0.138847	-0.0691431	-0.253055	0.0716863	-0.110902	0.525885	-0.495447	-0.103583	-0.0324832	-0.10462	-0.436345	0.034148	-0.02005	-0.427114	-0.394804	-0.240763	0.0644107	0.115372	-0.0673419	0.188755	0.11143	0.186699	0.341867	0.0298727	0.013678	-0.114785	0.141468	0.0384382	-0.129694	-0.159034	0.086773	-0.106093	0.238683	0.156578	-0.0219825	-0.3174	-0.0195817	0.0617765	-0.127734	-0.108228	0.177644	-0.342992
	TCGA.L5.A891	0.358425	0.182337	0.504561	-0.0492016	-0.220426	-0.187228	0.110916	0.204243	-0.0441072	0.0113519	0.402176	0.13608	0.0416392	-0.17586	-0.104193	-0.0819445	0.393249	0.223383	-0.038978	-0.246225	0.215638	0.172286	-0.0287818	-0.000714361	-0.38338	-0.194217	-0.148598	0.520388	-0.190766	0.142571	-0.238278	0.0765507	-0.104873	0.239602	-0.30133	-0.12009	0.433515	-0.0510886	-0.22912	0.097378	-0.147932	-0.296398	-0.364528	0.206351	0.234568	-0.2495	0.0866371	-0.0859066
	TCGA.L5.A893	0.0525703	0.0713392	-0.687222	0.216453	0.297696	0.140854	0.160492	-0.0783165	-0.445711	0.3045	-0.00241258	0.0481592	0.259806	0.251638	0.132448	-0.216962	-0.31983	-0.372175	-0.374567	0.259208	-0.347179	0.218337	0.0274649	-0.0852059	0.0954691	0.00163325	0.198663	-0.512386	0.0668322	0.00167677	-0.0295694	-0.200602	0.314986	0.25678	-0.0683265	-0.431589	-0.280596	-0.0398737	0.0243972	0.0353766	-0.0497271	0.319366	-0.230389	-0.362917	-0.304154	0.0740482	0.156222	-0.0675856
	TCGA.L5.A8NE	0.355021	0.193363	0.0704993	0.00807052	-0.284388	-0.0304134	0.109838	0.106213	0.000857787	0.126678	0.10563	-0.107095	-0.38353	-0.0492119	0.0521292	-0.053719	-0.158335	-0.166386	-0.219822	-0.354855	-0.0785672	0.204361	0.0112318	-0.234943	-0.21705	-0.170425	-0.0973025	0.0325819	-0.0507334	0.0428458	-0.204511	-0.0556291	0.0610415	0.109904	-0.249456	-0.370769	0.21601	0.0629097	-0.32489	0.0829781	-0.243722	-0.276027	0.304425	0.124566	-0.0803656	-0.233186	0.228758	-0.0219835
	TCGA.L5.A8NF	0.0172005	0.178195	-0.289066	0.0348464	-0.123736	-0.0335213	0.227944	0.0307034	-0.0643729	0.220291	0.1407	-0.190102	-0.318026	0.0121923	-0.225896	0.0933344	-0.0365417	0.00935814	-0.218231	-0.277483	0.00790957	0.119837	0.138342	-0.175105	-0.126453	-0.0916991	-0.010751	-0.1797	-0.0945808	0.0602414	-0.241396	-0.175521	0.0925869	0.110104	0.0993743	-0.311566	0.0225028	0.289365	-0.0458387	-0.0291693	-0.0876157	-0.341141	0.336106	0.196967	-0.278404	-0.201112	0.118427	-0.0104226
	TCGA.L5.A8NG	-0.54104	0.0490584	-0.516362	-0.0194958	0.227539	0.172915	0.00980782	-0.293912	0.308031	0.277691	-0.152153	-0.459418	0.300065	0.339554	0.246122	0.0960179	-0.434198	-0.453415	0.346898	0.329094	-0.391335	0.241512	-0.197185	-0.143292	0.296571	0.213698	0.193253	-0.574807	-0.246733	0.222382	0.107038	0.00515969	0.317027	-0.232887	0.337144	0.209261	-0.358989	0.114551	0.154815	-0.116008	0.110864	0.316706	0.019787	-0.390014	-0.0695739	0.365605	-0.220955	-0.00716357
	TCGA.L5.A8NH	-0.0791102	-0.065219	0.487636	-0.0940087	-0.126768	0.0854274	0.0918231	-0.0566197	-0.0495037	0.0563232	-0.0305698	-0.0708792	0.356791	0.188728	0.193771	0.00756445	0.0746175	-0.128239	0.0102571	0.287762	0.19609	0.380744	-0.0554096	-0.136968	0.273149	-0.359064	0.0542362	0.0858603	-0.0191533	-0.0575355	-0.260476	0.0804733	-0.144305	-0.028736	-0.0573458	-0.45562	-0.155471	0.0409134	0.354134	-0.00493016	0.133119	0.273867	0.0618266	0.102714	-0.077878	0.185817	-0.0347	0.115925
	TCGA.L5.A8NI	0.392204	0.0920055	0.287857	-0.0974245	-0.225112	0.0179605	-0.182623	0.136886	0.372369	0.0479409	0.249845	-0.0151036	-0.40235	-0.0256117	0.11274	-0.0575611	0.153639	0.101807	-0.244179	-0.362124	0.077505	0.11083	-0.220795	-0.00394351	-0.165953	-0.0128312	-0.179805	0.158694	-0.193032	0.235406	-0.124419	-0.330016	-0.148475	0.0871723	-0.023046	0.348672	0.0854685	0.050683	-0.0185465	0.0848912	-0.0669774	-0.127811	0.0443258	0.291595	-0.0738682	-0.220494	0.114012	-0.0726088
	TCGA.L5.A8NJ	0.486308	0.226478	0.539096	0.0733444	-0.164156	-0.304997	0.0953205	0.197857	-0.36014	0.0413369	0.279095	0.158139	0.284744	-0.178515	-0.258178	-0.194949	0.43266	0.134501	-0.339205	-0.106729	0.264606	0.127279	0.0829735	-0.202618	-0.352981	-0.177418	0.0758179	0.393749	-0.00743316	-0.188887	-0.103815	-0.0273745	-0.154221	0.151173	-0.249845	-0.564439	0.428955	-0.0339786	-0.402453	-0.0129903	-0.18853	-0.335006	-0.099969	0.149895	-0.194886	-0.433229	0.268702	0.180442
	TCGA.L5.A8NK	-0.238673	0.150961	-0.285898	0.165558	0.239518	-0.0626793	0.0440944	-0.128241	-0.415008	0.182524	0.0253354	-0.118684	-0.27483	-0.0626687	-0.108606	0.1803	-0.414432	-0.0914775	-0.21319	-0.258663	-0.352858	-0.0879182	0.172572	0.0468156	-0.228533	0.184031	0.226513	-0.255369	0.250631	-0.0903411	0.0790995	0.0222818	0.187069	0.0307878	0.192033	-0.268429	-0.182381	0.24727	-0.185407	-0.147391	-0.0173582	-0.0711094	0.294527	-0.28916	0.264029	-0.00598374	0.123954	0.00110016
	TCGA.L5.A8NL	-0.36787	-0.128272	-0.407896	-0.202253	-0.125567	0.322609	0.133698	-0.173791	0.553998	0.204696	-0.346185	-0.120391	-0.203311	0.363457	0.269289	0.339891	-0.352029	-0.264599	0.269822	0.0108447	-0.296877	0.228129	-0.181714	-0.0475838	0.313582	0.205155	-0.0674762	-0.509809	-0.257445	0.414742	0.126837	0.184139	-0.189314	-0.0225252	0.375417	0.577257	-0.362807	0.146907	0.2802	-0.000347143	0.0685478	0.141325	0.0102171	-0.185089	-0.135593	0.332833	-0.129176	-0.0997464
	TCGA.L5.A8NM	0.344774	0.195301	0.378828	0.043949	-0.105143	0.204715	0.136713	0.123514	-0.111383	0.0337468	0.242118	0.143095	0.368342	0.0148514	-0.0297485	-0.399976	0.332285	0.185208	-0.41895	0.358571	0.188914	-0.065208	-0.102776	-0.0549972	0.331706	-0.407349	0.0111353	0.202507	0.0215397	-0.0182601	-0.331359	-0.235267	-0.311285	0.221965	-0.199025	-0.331893	0.0391354	-0.012602	0.245554	-0.0763879	0.143301	0.411163	0.0374772	-0.00559837	-0.49118	0.297346	0.309302	-0.0464764
	TCGA.L5.A8NN	0.150258	0.139232	0.253985	-0.181306	-0.21234	0.090979	0.394056	-0.0908169	-0.1693	0.348697	0.0580826	-0.110106	-0.212616	-0.112087	-0.127409	-0.0537943	0.392823	0.0721413	-0.37093	-0.228196	0.18048	0.0374131	0.0177898	-0.189958	-0.0917962	-0.232942	-0.264862	0.253802	-0.270294	0.185062	-0.260029	-0.107995	-0.0748109	0.0366007	-0.305307	-0.431978	0.382826	-0.147392	-0.368406	0.166467	-0.261977	-0.147765	0.17795	0.0332195	-0.209569	-0.178528	0.0860211	-0.0823062
	TCGA.L5.A8NQ	0.174429	-0.101132	-0.0389084	0.28971	0.183256	0.147404	0.166544	-0.052626	-0.31271	-0.0827598	0.0829096	0.364009	0.427425	-0.0205449	-0.0061271	-0.181067	-0.526497	-0.243174	-0.0805303	0.37358	-0.456589	-0.085232	-0.0174503	-0.00410613	0.247125	0.342507	0.298988	-0.130324	0.269275	0.243941	0.25779	0.110487	0.25392	0.0672217	-0.237269	0.0369223	-0.0795945	-0.0422253	0.0667691	0.0110718	-0.0229462	0.231202	-0.366484	-0.199322	-0.0443715	0.190122	0.0123466	-0.36104
	TCGA.L5.A8NR	-0.311367	0.0538486	-0.39665	-0.0258043	-0.173721	0.0825588	-0.172373	0.0967059	0.279203	-0.0820349	-0.063726	-0.230568	0.61694	0.202393	0.0552535	0.157054	-0.258051	-0.0540369	0.00742885	0.391771	-0.133783	-0.150228	-0.148379	0.144709	0.167818	0.0718229	0.0744875	-0.399003	0.0327182	0.0979129	0.00141758	-0.0455591	-0.164223	-0.0245072	0.237914	0.1282	-0.0841996	-0.164707	-0.0652524	-0.173596	0.109275	-0.00473769	0.105887	-0.0563514	-0.0679437	0.0942187	-0.17044	0.147768
	TCGA.L5.A8NS	-0.569706	0.0329291	-0.741896	-0.0446188	0.189635	0.272704	0.0255524	-0.105408	0.351683	0.158241	0.142092	-0.343924	0.166836	0.384752	0.264647	0.241218	-0.5889	-0.320331	0.432949	0.320979	-0.414231	0.111065	-0.194089	0.331467	0.397611	0.283062	0.211809	-0.63992	-0.151222	0.251664	0.0665413	0.0815485	0.209993	-0.235571	0.449555	0.374777	-0.456112	0.154718	0.324918	-0.142519	0.149367	0.376641	0.257457	-0.279396	-0.122286	0.414569	-0.115355	0.0145029
	TCGA.L5.A8NT	-0.619154	-0.270546	-0.603943	0.0614743	0.280873	0.326416	-0.0967458	-0.206323	0.393606	0.0685938	-0.091323	-0.410584	-0.308632	0.427266	0.289099	0.329849	-0.553976	-0.397258	0.364527	-0.0414849	-0.501783	0.167443	-0.0912194	0.178423	0.339811	0.377231	0.221434	-0.593574	-0.0279992	0.436862	0.316305	0.129344	0.129834	-0.218873	0.423349	0.555562	-0.43759	0.278984	0.293151	-0.177785	0.221512	0.296996	0.1579	-0.346415	0.163333	0.398205	-0.361262	0.0847814
	TCGA.L5.A8NU	-0.253391	-0.158257	-0.583378	-0.172468	0.0923778	0.33325	0.0760352	-0.328027	0.419306	0.217878	-0.312814	-0.135105	0.272428	0.376925	0.363298	0.0920861	-0.66699	-0.447177	0.244938	0.386591	-0.663872	0.174417	-0.202376	-0.0866765	0.478989	0.349961	-0.0746761	-0.601728	-0.152472	0.404878	0.196434	0.0952457	0.177775	-0.0154357	0.199837	0.426301	-0.302675	-0.120062	0.198555	-0.198758	0.0898109	0.500449	-0.391925	-0.271339	0.012788	0.399674	-0.209899	-0.353116
	TCGA.L5.A8NV	-0.0920973	-0.0215347	-0.559342	0.0751434	0.0533352	0.267827	0.144357	-0.240756	0.234786	0.227458	-0.219928	-0.0971864	0.124944	0.365064	0.20798	-0.0444319	-0.588483	-0.403469	0.137821	0.240262	-0.559681	0.289559	-0.130398	-0.197281	0.345532	0.254367	0.128991	-0.574267	-0.097019	0.274335	0.158058	0.00538689	0.142324	-0.0477013	0.300529	-0.0291437	-0.333191	-0.0406856	0.232562	-0.128953	0.0467389	0.425247	-0.119228	-0.359482	-0.325606	0.349858	-0.0648011	-0.25863
	TCGA.L5.A8NW	-0.507239	-0.161073	-0.577556	0.228206	0.228965	0.207087	0.0254164	-0.20923	-0.19393	0.160031	0.224611	-0.165619	0.191667	0.311807	0.234318	0.275982	-0.504349	-0.322802	0.350907	0.198057	-0.33406	0.14637	-0.00318554	0.147348	0.164146	0.0729314	0.325841	-0.599914	0.251085	0.126153	0.0318713	0.257453	0.256243	-0.25576	0.441039	0.0265731	-0.411532	0.300132	0.275953	-0.14604	0.0679417	0.294562	0.230096	-0.353128	-0.0250835	0.338082	-0.180681	0.220331
	TCGA.L7.A56G	-0.448691	0.0292792	-0.184459	0.158129	0.248745	-0.164302	-0.155994	0.0449951	-0.0489929	-0.107964	0.0344968	-0.285635	-0.434457	-0.0153905	0.197602	0.445974	0.18705	0.0867021	0.254213	-0.301056	0.299469	-0.0676755	0.124542	0.296947	0.117823	-0.0665015	0.30719	-0.0467199	0.202543	-0.0451677	0.0385022	0.298679	0.199944	-0.205708	0.110942	0.04736	-0.312589	0.0982777	0.323926	0.0798979	0.0234952	-0.0248272	0.0335424	0.0111091	0.462914	-0.00500259	-0.216117	0.258505
	TCGA.L7.A6VZ	0.33053	0.129872	0.350106	0.040759	-0.0230066	0.0734387	0.191446	0.126486	-0.297875	0.190306	-0.086461	0.181131	0.0711361	-0.076816	-0.0464226	0.0112684	-0.0449498	-0.260375	-0.302014	-0.0984988	0.0539788	0.240839	-0.0723107	-0.102795	-0.0641396	-0.188574	0.0260834	0.0908689	0.0386022	-0.00612056	-0.148091	-0.149393	-0.161222	0.271852	-0.0645717	-0.448804	0.0281227	-0.172733	-0.136607	-0.0060102	0.0516833	-0.0239214	0.124206	-0.0332241	0.00492987	-0.15942	0.154691	0.127023
	TCGA.LN.A49K	-0.226569	-0.201142	0.169998	-0.104049	0.308383	-0.108296	-0.124091	-0.283755	-0.289933	-0.113155	-0.128213	0.12799	0.197045	0.0289811	0.043128	-0.171322	0.132062	0.0615365	0.255009	0.244641	0.227754	-0.148142	-0.00617817	-0.153335	0.131662	0.315689	-0.122551	-0.0851412	-0.213434	-0.214129	0.0926546	-0.216648	0.312433	-0.178471	0.151628	-0.0105241	-0.071047	-0.238662	-0.0826485	-0.0212308	-0.0899315	0.148452	-0.238136	-0.163636	0.0201375	0.133304	-0.154052	0.0599062
	TCGA.LN.A49L	0.0272555	0.161249	0.178984	-0.105129	0.0659721	-0.256588	-0.143533	0.00569992	-0.402681	0.107204	0.143773	-0.10017	-0.526944	-0.268407	-0.250627	-0.201299	0.618008	0.146144	-0.129984	-0.460649	0.599103	-0.0287459	0.00970059	-0.313945	-0.297787	0.0384778	-0.151898	0.287591	-0.257555	-0.295953	-0.144472	-0.0339602	0.167983	0.132826	-0.217858	-0.266503	-0.00654995	-0.129844	-0.455917	-0.172902	-0.313414	-0.133263	-0.120238	0.139332	-0.0142066	-0.292381	0.0906739	0.220104
	TCGA.LN.A49M	-0.199521	0.0141222	0.126942	0.0495821	-0.0391745	-0.0801534	-0.0951999	0.0235856	0.163947	-0.0985315	0.378012	-0.164831	0.267899	-0.0914559	-0.0995542	0.236358	0.00524437	0.22041	0.101378	0.0455566	0.173164	-0.165913	0.0531689	0.0826703	-0.092142	0.166257	-0.0617033	0.201944	0.265612	0.0350506	0.242022	-0.106821	-0.0278154	-0.138435	-0.0602289	0.283315	0.0968139	-0.0523984	-0.0535186	-0.110095	-0.116266	-0.439753	0.182564	0.052455	0.112727	-0.0669137	-0.0271805	0.095634
	TCGA.LN.A49N	-0.602308	-0.205847	-0.661671	0.109288	0.379415	0.219405	-0.183137	-0.298658	0.302978	-0.116752	-0.13661	-0.214848	0.033482	0.338463	0.296681	0.429055	-0.405138	-0.363293	0.47745	0.220244	-0.151957	-0.147627	-0.0436719	0.286749	0.190144	0.433325	0.265477	-0.620825	0.137142	0.307348	0.299384	0.214208	0.246039	-0.216134	0.464364	0.556567	-0.475249	0.0467928	0.479323	-0.158417	0.243526	0.251923	-0.0937586	-0.465966	0.26202	0.411184	-0.320268	0.293058
	TCGA.LN.A49O	-0.265944	-0.403028	0.362442	-0.056361	0.0991705	0.118338	-0.349665	-0.0278366	0.0341734	-0.456515	-0.335648	-0.389076	0.462865	0.0743365	0.200166	0.0774058	0.491771	0.170056	0.135352	0.421076	0.41267	-0.167398	0.139953	0.0568169	0.281428	-0.276243	-0.124534	0.232214	-0.0431819	-0.182469	-0.0223053	-0.27402	-0.197019	-0.340168	0.00890838	0.203684	-0.0238443	0.0344616	0.267996	-0.0179727	0.00642358	0.391516	0.0184517	-0.131594	0.0251273	0.32142	-0.302245	0.375233
	TCGA.LN.A49P	0.276022	-0.0773113	-0.48013	-0.196074	0.00536037	0.284601	0.0117	-0.304061	-0.206921	-0.0324791	0.0788297	0.363125	0.556997	0.121613	0.0464635	-0.14711	-0.291288	0.0215691	0.129019	0.468681	-0.262051	-0.222748	-0.191697	-0.145554	0.173011	0.20074	-0.194522	-0.217576	-0.0319347	0.0895233	-0.0942896	-0.0697045	0.130703	0.0645989	-0.159279	0.120046	-0.131273	-0.209366	-0.00850855	-0.0957417	0.035111	0.461904	-0.166515	-0.215923	-0.363043	0.296659	0.0701604	-0.29773
	TCGA.LN.A49R	0.147724	-0.226346	-0.0838475	-0.143619	-0.0545559	0.129792	0.0210201	-0.132954	0.123874	-0.217024	-0.191459	0.232412	0.486746	0.112724	0.105407	-0.123431	0.192487	0.0952336	-0.13104	0.443786	-0.0982224	0.0591069	-0.196517	0.0607848	0.194273	0.0782153	-0.266503	0.117462	-0.0526916	0.11682	-0.139883	-0.135101	0.0987067	-0.108417	-0.0510396	0.403023	0.121291	-0.297444	0.176054	-0.107203	-0.0886156	0.300498	-0.335412	-0.0816626	-0.291493	0.272445	-0.0603839	-0.372115
	TCGA.LN.A49S	0.466726	0.323597	-0.26028	0.12201	0.0779651	-0.0978344	0.116043	-0.0291088	-0.430093	0.322389	-0.154726	0.178281	-0.0169188	-0.227236	-0.175823	-0.491735	-0.0287726	0.0249498	-0.448292	0.0777184	0.0207558	-0.0020759	0.198593	-0.199379	-0.0621765	-0.192966	0.0993797	0.0993041	0.114767	-0.232962	-0.248946	-0.118315	0.213816	0.270629	-0.353783	-0.579311	-0.00520076	0.0637601	-0.33393	-0.214331	-0.130011	0.0351496	0.26743	-0.15359	-0.189081	-0.142685	0.382242	-0.141651
	TCGA.LN.A49U	-0.338129	-0.0120491	0.31326	-0.0349405	0.108399	-0.208126	0.0581715	0.20545	0.306277	-0.139151	0.076024	0.239705	-0.656146	-0.180416	-0.210554	0.0845397	0.410903	0.283369	0.254079	-0.552574	0.414316	-0.0405155	0.00412917	0.0579313	-0.37155	0.145194	-0.0723793	0.30787	-0.139051	0.0101638	0.220424	-0.0345791	0.0549499	-0.110111	0.230948	0.471555	-0.0362899	0.111252	-0.319401	-0.147906	-0.0826752	-0.4443	0.223487	-0.152157	0.172482	-0.405214	0.0185489	0.326415
	TCGA.LN.A49V	-0.0910135	-0.0923911	0.456423	-0.19856	-0.253583	-0.326864	-0.331998	-0.153626	-0.297925	-0.224544	-0.162352	-0.231027	0.106752	-0.340849	-0.268679	-0.0872582	0.662528	-0.0934141	-0.229747	-0.225082	0.59065	0.0967119	-0.0255353	-0.258488	-0.354255	-0.0822053	-0.203078	0.430247	-0.159466	-0.370185	-0.267773	0.0992249	-0.0023714	-0.116057	-0.171782	-0.21057	0.273794	-0.184224	-0.300192	0.259266	-0.155644	-0.320878	-0.0524487	0.143238	0.214772	-0.321729	-0.155946	0.32045
	TCGA.LN.A49W	-0.563617	-0.269346	-0.28243	-0.306003	0.185805	0.290173	-0.22522	-0.175172	0.368929	-0.199991	-0.440601	-0.336237	0.466217	0.197771	0.291343	0.0423016	-0.189789	-0.255865	0.147761	0.467022	-0.164394	-0.0198089	-0.125673	0.0515747	0.437455	0.152654	-0.262946	-0.343876	-0.198034	0.145729	0.0553666	0.284692	0.139943	-0.301896	0.218636	0.482293	-0.280942	-0.17222	0.210603	-0.150996	0.0660424	0.523554	0.144212	-0.113442	0.107432	0.468477	-0.388204	-0.148019
	TCGA.LN.A49X	-0.504459	-0.370853	0.095049	-0.0906135	0.0756813	0.0461509	-0.317956	-0.191564	0.441732	-0.362523	-0.275661	-0.318986	-0.176572	0.224345	0.157281	0.428576	0.382393	-0.0367055	0.434081	0.0969465	0.394387	-0.315852	0.0126405	0.117019	0.235677	0.333815	-0.0359731	-0.0857601	-0.14047	0.0664831	0.235974	0.0282284	-0.0714847	-0.353006	0.345701	0.565739	-0.273329	0.042664	0.432874	-0.192606	0.141511	0.223855	-0.160587	-0.103717	0.217688	0.232688	-0.394909	0.335168
	TCGA.LN.A49Y	0.287495	0.0898109	0.20929	0.0230617	-0.0901923	-0.354508	-0.0995529	-0.0361551	-0.133425	-0.0568431	-0.195928	-0.201842	-0.41923	-0.266494	-0.281032	-0.42543	0.443648	0.130007	-0.313227	-0.414778	0.293826	-0.129223	-0.0630679	-0.266037	-0.437239	0.123195	-0.198618	0.480161	-0.0556376	-0.163521	-0.160074	-0.092432	0.0539213	0.0264957	-0.239649	0.0446009	0.276063	-0.244325	-0.457011	-0.146173	-0.161607	-0.273159	0.0462562	0.205987	0.057486	-0.408407	0.0276156	-0.183571
	TCGA.LN.A4A1	-0.211496	0.0611145	-0.0634138	0.0130836	0.0148679	0.0152776	-0.104289	0.192648	0.262142	-0.148794	0.37538	-0.0222262	-0.256281	0.0682799	-0.103847	0.216622	-0.328747	0.29024	0.27781	-0.179604	-0.255068	-0.181465	0.0684873	0.370126	-0.00412023	0.183857	0.025053	-0.0687522	0.122368	0.158776	0.217405	0.219257	-0.0231855	-0.037943	0.0794312	0.427217	-0.0558205	0.107878	0.10604	-0.018945	-0.0170645	-0.293712	0.24631	0.011633	0.162352	0.0659813	0.0369747	-0.0969764
	TCGA.LN.A4A2	-0.414776	-0.107986	0.313898	0.00881012	0.0300259	-0.198012	-0.0981038	0.218966	0.274687	-0.177391	0.194863	-0.0033775	-0.670026	-0.0777287	-0.115906	0.303844	0.531293	0.374726	0.423135	-0.522352	0.562696	-0.272645	0.0414953	0.346465	-0.28143	0.0702912	-0.00972234	0.237507	0.00359779	-0.030583	0.237493	0.232426	-0.106384	-0.144741	0.193807	0.413364	-0.0295489	0.0137126	0.0374569	-0.0954839	-0.0713286	-0.422063	-0.0917993	0.0843395	0.295669	-0.0886774	-0.183553	0.353944
	TCGA.LN.A4A3	-0.285992	-0.0739349	0.377405	-0.0290378	0.126364	-0.115112	-0.246894	0.15329	-0.172527	-0.218106	0.142396	-0.124746	0.305044	-0.061473	-0.170997	0.13774	0.204157	0.158587	0.0403716	0.177771	0.268308	0.0580276	0.159799	0.067782	0.0562765	-0.138426	-0.0109994	0.088973	0.0530653	-0.153981	0.08551	0.002026	0.158873	-0.199639	0.0246157	-0.0935679	-0.00890763	0.0745268	0.0955502	0.000739713	-0.0610028	-0.134997	0.112725	0.131029	-0.128236	0.1054	-0.0714568	0.133333
	TCGA.LN.A4A4	-0.23063	0.0918833	-0.426798	0.211206	0.182321	-0.280277	-0.119924	0.0835477	0.236551	0.138138	0.0563831	-0.437048	-0.525947	-0.158058	-0.200937	0.0977373	-0.0880757	0.133702	0.478964	-0.415368	0.034502	-0.110853	-0.00226083	0.272993	-0.447959	0.387419	0.219231	-0.220718	-0.00397535	0.15599	0.316232	0.239735	0.2035	-0.0677643	0.265396	0.431021	-0.0979394	0.0427988	-0.417518	-0.18338	-0.161303	-0.486936	0.0478658	-0.109202	0.288471	-0.335357	0.0957153	0.172218
	TCGA.LN.A4A5	-0.546861	-0.192987	-0.614146	-0.113015	0.272925	0.0355765	-0.211766	-0.212213	0.249408	0.0271706	-0.239227	-0.508279	0.225872	0.147843	0.135529	0.205346	-0.174021	-0.371701	0.299652	0.200409	0.0223524	-0.206429	-0.0510164	0.0341524	0.111227	0.488636	0.0553184	-0.549741	-0.149452	0.327651	0.369593	0.00522857	0.265157	-0.19203	0.408075	0.557003	-0.371272	-0.0703678	0.166591	-0.112165	0.0417178	0.0730994	0.0756507	-0.297187	0.306684	0.277983	-0.310841	0.308242
	TCGA.LN.A4A6	-0.0611126	-0.04087	0.534915	0.13074	0.0150842	-0.288745	-0.207962	0.169443	-0.00160947	-0.166176	-0.00681885	-0.189915	-0.204014	-0.28916	-0.168936	-0.137609	0.552143	0.241415	0.237157	-0.211267	0.560462	-0.331755	0.0622263	-0.0881595	-0.220273	-0.130368	0.0911119	0.332026	-0.0590878	-0.20572	-0.00293196	-0.134591	-0.0685139	-0.0365019	-0.138285	0.0926612	0.0254755	0.152104	-0.440156	-0.185057	-0.114819	-0.336205	-0.0391501	0.0643593	0.175731	-0.196146	0.00474685	0.359825
	TCGA.LN.A4A8	-0.460175	-0.0591812	-0.211506	-0.0615365	0.343664	-0.0856741	-0.222516	-0.232393	0.199376	-0.0486061	-0.106208	-0.471079	0.109249	-0.111019	-0.108508	0.208972	0.493319	-0.0779673	0.242871	0.118851	0.516036	0.102393	0.240676	-0.193281	0.106053	0.0411407	-0.0967274	-0.0163191	-0.158286	-0.00258588	0.16095	0.0270871	-0.0452326	-0.240595	0.039345	0.414488	0.00752108	0.076109	0.05355	-0.138013	0.0472761	0.133153	-0.0975671	-0.272587	0.0092357	0.083839	-0.214614	0.39201
	TCGA.LN.A4A9	-0.511339	-0.231034	-0.650986	-0.0417897	0.225205	0.3014	-0.258747	-0.0761434	0.467635	-0.18571	0.0161521	-0.206837	0.47535	0.325617	0.334262	0.327193	-0.551723	-0.329111	0.347969	0.465153	-0.441673	-0.0361638	0.0315185	0.433134	0.421385	0.295914	-0.0594127	-0.580149	0.219219	0.153845	0.291159	0.162523	0.223495	-0.341104	0.334551	0.491736	-0.347724	-0.0737298	0.490861	-0.14786	0.226036	0.471504	-0.131401	-0.297084	0.240703	0.387921	-0.326028	0.00259285
	TCGA.LN.A4MQ	-0.283457	0.166879	-0.465898	0.129341	0.220268	-0.34459	0.039099	0.13619	-0.358561	0.100306	0.164232	0.235625	-0.576286	-0.219553	-0.12327	-0.0582751	0.421966	0.191818	0.290377	-0.513352	0.450301	-0.0280437	0.0824038	0.195616	-0.437071	0.238881	0.268443	-0.0790277	-0.0221547	-0.328719	-0.0660383	-0.0240712	0.347767	-0.0444482	0.237617	-0.216363	-0.0763781	0.15323	-0.373004	0.0207041	-0.258938	-0.535376	0.22569	-0.226111	0.311963	-0.354218	0.159041	0.380581
	TCGA.LN.A4MR	-0.452971	-0.325162	-0.19207	0.043883	-0.0519098	0.155105	-0.185716	-0.0889157	0.355535	-0.215139	-0.165403	-0.0661452	0.361126	0.333975	0.254356	0.131318	-0.461345	-0.242227	0.352438	0.405124	-0.332519	0.118342	-0.104126	0.189939	0.341833	0.295378	0.0365494	-0.417944	0.161875	0.263933	0.0644252	0.254425	0.197057	-0.361545	0.251768	0.497097	-0.202147	-0.146468	0.395231	-0.139916	0.232895	0.312653	-0.169272	-0.204469	-0.0801617	0.358458	-0.329368	-0.130659
	TCGA.LN.A5U5	0.439914	0.0335681	0.215545	0.0463722	-0.165294	0.071843	0.158678	0.180176	-0.294596	-0.00576758	-0.0770266	0.438116	0.484968	-0.277692	-0.233922	-0.419342	0.408232	0.405183	-0.283331	0.364011	0.270509	0.117997	0.0898341	-0.0732128	-0.14269	-0.297679	-0.0608411	0.432437	-0.0804295	-0.185281	-0.336575	-0.169871	-0.188484	0.250369	-0.371139	-0.375851	0.0919482	0.223437	-0.0725987	0.0826753	-0.0012271	-0.0514239	0.0733315	-0.00768247	0.0627115	-0.174966	0.294018	-0.213212
	TCGA.LN.A5U6	-0.300682	-0.140959	-0.075572	0.0492584	0.0355619	-0.0621218	-0.0686806	0.0928049	0.09029	-0.18525	0.142067	0.157658	-0.205414	-0.153816	-0.146741	0.248327	0.187664	0.275841	0.104476	-0.156969	0.314661	-0.1804	0.0676718	0.316381	-0.123453	0.175264	0.124139	0.132497	0.0732628	0.0288231	0.0799361	0.304078	-0.0520034	-0.101221	0.161504	0.432375	-0.163655	0.0739226	-0.0802273	0.0260235	-0.0464781	-0.24781	-0.0209775	0.0901138	0.222009	-0.137225	-0.0311769	0.127066
	TCGA.LN.A5U7	-0.406568	-0.238937	0.0656477	-0.0468941	-0.0306525	-0.0252801	-0.106395	0.0232431	-0.127616	-0.201132	-0.0452956	0.232055	0.306958	-0.235517	-0.161452	0.178985	0.519676	0.260114	0.0942587	0.210168	0.50488	-0.114901	0.16333	0.0162694	0.155006	-0.221059	-0.10047	0.14796	0.0128265	-0.234901	0.0698984	-0.0634952	-0.039367	-0.266841	0.0754106	0.0681676	0.0204705	0.0474278	0.118073	-0.0392288	-0.0267839	-0.182361	0.147227	0.0602386	0.0563402	0.0286073	-0.183729	0.377061
	TCGA.LN.A7HV	0.384029	0.170326	0.304715	0.058811	0.0448497	-0.305841	-0.0857273	0.244401	0.0820342	-0.0289802	0.259372	0.309022	-0.498774	-0.338584	-0.0591257	-0.0297576	0.356945	0.340014	-0.165598	-0.335711	0.142574	0.0990474	0.241214	0.246898	-0.345939	0.106612	-0.0117048	0.404889	0.145412	-0.104872	0.0522427	-0.22344	-0.103237	0.266805	-0.278175	-0.109039	0.29325	-0.117189	-0.0324756	0.211276	0.00088652	-0.320948	-0.145977	0.0216697	0.0812443	-0.27894	0.118535	-0.105922
	TCGA.LN.A7HW	-0.139206	-0.100772	-0.265727	-0.061394	0.178664	-0.110917	0.143841	0.134894	0.469149	0.085486	-0.269973	0.406686	-0.508389	-0.111939	-0.137853	0.179302	-0.0690848	0.0607567	0.396088	-0.484417	-0.048222	0.184708	-0.163907	0.216775	-0.280349	0.227123	0.0415245	-0.129517	0.0232181	0.175899	0.251437	0.0868361	0.162081	0.00971931	0.270536	0.574231	-0.0588016	0.000667554	-0.111974	0.149877	-0.104826	-0.44853	0.0996019	0.130046	0.393114	-0.28424	-0.0213529	-0.0151752
	TCGA.LN.A7HX	0.0410458	-0.0588319	-0.0980314	0.0395976	0.0703264	0.0127176	-0.0530321	0.0795865	0.0212237	-0.174902	0.28731	0.0583146	-0.160555	-0.152937	-0.202588	0.217936	0.349371	0.199818	-0.134145	-0.14022	0.411703	-0.160018	0.124367	-0.0627411	-0.158672	-0.115398	0.039446	0.262743	0.198276	-0.00207143	0.203068	-0.0214853	-0.0458773	-0.116285	-0.0696245	0.208712	0.146458	0.193008	-0.2077	-0.0127447	-0.015652	-0.144046	-0.00867657	-0.0575177	0.0518397	-0.138952	-0.0550355	0.197716
	TCGA.LN.A7HY	0.257339	-0.164047	-0.0983116	-0.199591	-0.0273408	-0.0318885	-0.145289	0.0538988	0.227658	-0.0484252	-0.330965	-0.0236025	-0.39816	-0.133409	-0.138153	-0.209527	-0.160106	-0.210455	-0.0104453	-0.345491	-0.371285	0.161416	-0.300095	0.14486	-0.30304	0.356554	-0.262046	0.0887714	-0.193209	0.191424	0.232808	0.148955	0.147275	0.0381578	0.0746182	0.559153	0.154617	-0.317692	-0.3394	0.0574021	-0.0678558	0.011608	-0.295607	0.132763	0.0246159	-0.218571	-0.057995	-0.364418
	TCGA.LN.A7HZ	0.465569	-0.0361828	0.489347	-0.0738613	-0.132418	-0.10796	-0.00715577	-0.0871981	-0.346149	-0.21844	-0.132351	0.483598	0.284638	-0.257485	-0.133693	-0.438658	0.530974	0.239588	-0.255546	0.265571	0.292646	0.0990304	-0.130442	-0.299705	-0.189731	0.00720472	-0.273728	0.560399	-0.0777084	-0.228247	-0.278127	-0.285333	-0.101888	0.0680169	-0.367309	-0.19097	0.428594	-0.416033	-0.434486	0.119962	-0.113765	0.284462	-0.24688	0.0145898	-0.145913	-0.26851	0.102113	-0.361682
	TCGA.LN.A8HZ	0.331997	-0.0524897	0.595081	0.128886	0.199734	-0.341717	0.0833345	0.244284	-0.22558	-0.215446	0.188258	0.450176	-0.496224	-0.269967	-0.0821614	-0.25072	0.450966	0.373216	0.215541	-0.471427	0.360973	0.0333174	-0.02861	0.243157	-0.400335	-0.0363798	0.128199	0.510249	0.0973537	-0.320152	-0.0720364	0.0737778	0.206234	-0.0144551	-0.142689	-0.169199	0.28445	0.0420693	-0.160427	0.214191	-0.139877	-0.480575	-0.119155	0.140143	0.186167	-0.36364	0.124267	0.00862992
	TCGA.LN.A8I0	0.392956	-0.101722	0.310847	0.0919964	0.028604	-0.153831	0.0376258	0.144646	-0.0875957	-0.119817	0.302288	0.475368	0.226658	-0.222389	-0.0677161	-0.0684238	-0.203478	0.245378	-0.199116	0.0291467	-0.292715	0.0962676	-0.00785306	0.278649	-0.231657	0.254363	-0.0340678	0.319765	0.297227	0.0669032	0.0263585	-0.10953	0.157121	0.139629	-0.2861	0.256848	0.200777	-0.275059	0.256193	0.0979134	0.0378848	-0.308073	-0.279653	0.0238319	-0.0799585	-0.170814	0.108941	-0.372918
	TCGA.LN.A8I1	0.300879	-0.0283674	0.373071	-0.11749	-0.00206455	0.0587741	0.190165	0.196077	-0.182602	-0.16024	0.0121727	0.511536	0.0829034	-0.118981	-0.00482772	-0.19508	-0.082504	0.205258	-0.21575	0.183217	-0.341042	-0.297026	0.0392499	0.166977	0.161926	-0.0638904	-0.221713	0.332306	0.198259	-0.028883	-0.183442	-0.0804116	0.0983778	0.0593144	-0.344103	-0.0818294	0.313142	-0.221133	0.415519	0.252529	0.0551138	0.291548	-0.318538	0.19547	0.194376	0.202935	0.128675	-0.362232
	TCGA.LN.A9FO	-0.255411	-0.0719111	0.552449	-0.264549	-0.0696793	-0.0751903	-0.211119	-0.21795	-0.355065	-0.197435	-0.38373	-0.201567	0.340306	-0.214228	-0.0267823	0.240889	0.501044	0.0676392	-0.328401	0.260146	0.441173	0.231431	0.144532	-0.0442034	0.15132	-0.230907	-0.288599	0.467246	-0.0087417	-0.143224	-0.323998	-0.154113	0.215839	-0.234078	-0.32049	-0.347238	0.0689313	-0.163679	0.364763	0.247717	0.136911	0.333176	-0.131354	0.225353	-0.0605181	0.173233	-0.221323	-0.117872
	TCGA.LN.A9FP	-0.271005	-0.14581	-0.634465	0.0372772	0.286246	0.09079	-0.11153	-0.285874	0.373737	0.220073	-0.0518545	-0.0859717	-0.420298	0.264403	0.283105	0.280288	-0.572121	-0.352809	0.381809	-0.130097	-0.459108	0.106702	0.0455882	0.284055	0.238049	0.516755	0.123892	-0.565985	-0.152302	0.308683	0.294808	0.0567182	0.198236	0.0624545	0.478545	0.488087	-0.463781	0.195503	0.255895	-0.159717	0.134477	0.038977	-0.142769	-0.39714	0.17834	0.208242	-0.036842	-0.0306414
	TCGA.LN.A9FQ	0.03719	0.014514	0.207675	-0.0477944	0.258638	-0.279737	-0.0101712	0.0663978	0.0592607	-0.0508485	0.13094	0.358638	-0.505084	-0.0235096	-0.048137	0.0276797	0.095162	0.160905	0.343135	-0.447561	0.0172332	0.0587773	-0.17416	-0.0134734	-0.310195	0.352073	0.071052	0.142657	-0.0771662	-0.0995593	0.192991	0.0646776	0.187594	0.01016	0.278936	0.429429	0.0881692	-0.0262192	-0.336814	0.00561563	-0.156328	-0.350789	-0.0416953	-0.0289572	0.30318	-0.340966	-0.0169782	-0.0451924
	TCGA.LN.A9FR	-0.390512	-0.244852	-0.109939	-0.0606047	0.104955	0.0774673	-0.0685764	-0.0898173	0.532887	-0.251988	-0.0660362	-0.0569316	-0.429402	0.168161	0.208222	0.224067	-0.245358	0.000495595	0.393187	-0.286599	-0.149012	-0.183429	-0.0758	0.0597502	0.0590576	0.214789	-0.00400519	-0.171111	-0.0277227	0.213289	0.275706	0.331594	-0.0936644	-0.259435	0.295928	0.638622	-0.222427	-0.0189505	0.00913315	-0.139086	0.0446719	0.00279851	0.0825153	-0.195149	0.470112	0.260774	-0.345987	0.206573
	TCGA.M9.A5M8	0.0266125	0.131676	0.164932	0.0366352	-0.193617	-0.0403026	-0.0215323	0.140899	0.127947	0.0124295	-0.0872097	-0.098473	0.371564	0.0550845	-0.0940207	-0.0466288	0.270002	0.00898991	-0.0124117	0.186818	0.280958	0.325103	0.12204	-0.252996	-0.13719	-0.232311	0.0670321	0.099708	-0.159648	-0.115974	-0.133666	0.0126535	-0.226366	0.136489	0.0506654	-0.324447	-0.0822429	0.163133	-0.296206	-0.168115	-0.0502551	-0.0568931	0.270013	-0.00141014	-0.0740015	-0.102351	0.0136436	0.339431
	TCGA.Q9.A6FU	-0.548501	0.0371751	-0.567435	0.0520724	0.2437	0.0609946	-0.121719	-0.105138	0.257222	-0.00928359	0.0291278	-0.196691	-0.347227	0.0165298	0.0920311	0.287958	0.0381246	-0.0869824	0.340658	-0.247463	0.14512	0.0519265	0.133509	0.118804	0.0705982	0.0827005	0.112757	-0.283641	0.105568	0.0785185	0.274442	-0.188814	0.0629715	-0.219552	0.309233	0.355144	-0.340717	0.293655	0.241923	0.0275989	0.0959366	-0.128393	0.301859	-0.177836	0.122526	0.223728	-0.276683	0.378268
	TCGA.Q9.A6FW	-0.160742	0.0743194	-0.541736	0.268924	0.137135	0.321227	0.167133	-0.0579929	0.137553	0.093063	0.342521	-0.0049498	-0.14211	0.383423	0.280651	0.386047	-0.713089	-0.0420877	-0.009811	0.165906	-0.617597	0.49813	0.0286697	0.217434	0.233015	0.0534442	0.332074	-0.454901	0.198847	0.283544	0.135347	0.228003	0.140573	0.144801	0.192657	-0.127188	-0.377461	0.380283	0.466098	-0.030336	0.251113	0.266967	0.198572	-0.285959	-0.285352	0.339512	0.221021	-0.163471
	TCGA.R6.A6DN	0.10294	-0.0246377	0.395266	-0.0549385	0.161049	-0.119326	-0.065899	0.222737	-0.140273	-0.0181185	-0.0927624	0.0952282	-0.0104321	-0.0642201	-0.0629971	0.0466752	0.607183	0.251395	-0.143955	-0.0411044	0.454227	-0.190785	-0.100138	-0.0317445	0.144855	-0.331587	-0.102248	0.442171	-0.306698	-0.257519	-0.15202	0.0675232	-0.346382	-0.0175952	-0.148814	-0.224367	0.354008	-0.154432	-0.103766	-0.0818171	0.0148967	0.1384	-0.011491	0.211928	-0.193856	-0.00218171	-0.179855	0.289808
	TCGA.R6.A6DQ	0.0536963	-0.102934	-0.0805466	0.0397872	-0.113699	0.305322	0.0766199	-0.0061245	0.304871	0.0564542	-0.0505149	-0.121912	0.343609	0.299281	0.105128	-0.109264	0.189426	0.106719	-0.105645	0.322446	-0.0147332	0.380553	-0.151179	-0.236873	0.383153	-0.202195	-0.0624912	-0.02755	-0.215666	0.242471	-0.22432	-0.0988482	-0.171315	-0.0432359	-0.0636694	-0.123052	-0.00573399	0.130633	0.271441	0.0168722	0.168667	0.354351	0.0891832	0.01854	-0.420595	0.36477	-0.014883	-0.305562
	TCGA.R6.A6KZ	-0.120213	0.157422	0.305259	-0.217442	-0.0378444	0.0413267	0.179121	-0.144084	0.240161	0.31926	-0.279088	-0.418386	-0.331628	0.0758511	-0.0356134	-0.334746	0.191343	-0.230697	-0.00684939	-0.322299	-0.0723662	0.270885	-0.318153	-0.262018	-0.188175	0.0624926	-0.314101	0.102463	-0.378931	0.131204	-0.0950493	0.0603662	0.15051	0.0755286	-0.027463	-0.0501509	0.21878	-0.258505	-0.540686	-0.0601226	-0.241774	0.0585457	-0.118797	-0.110711	-0.195517	-0.114874	0.174906	-0.21955
	TCGA.R6.A6L4	0.336837	0.325322	-0.514349	0.308783	-0.044285	-0.0441041	0.271046	0.206707	-0.451823	0.273976	0.229888	0.0974041	0.211499	-0.011544	-0.0997646	0.00610334	-0.360154	0.110051	-0.265165	-0.131641	-0.227477	0.344659	0.0746433	0.0566771	-0.339854	-0.148642	0.269183	-0.194851	0.261718	-0.0272611	-0.186824	0.0803018	0.233689	0.262166	-0.111067	-0.522426	-0.203972	0.243228	-0.151079	0.0221636	-0.0572355	-0.435747	0.369132	-0.218283	-0.0902872	-0.320294	0.32431	0.0694334
	TCGA.R6.A6L6	0.426516	0.0539153	0.486667	0.137563	-0.0403716	0.0275816	0.173457	0.0577434	0.248397	-0.0703059	0.0401788	0.316271	-0.276859	-0.0681353	0.0288963	-0.305521	-0.0191322	0.141105	-0.114422	-0.217818	-0.163603	0.215775	-0.162836	-0.135146	-0.0565883	0.138136	0.0345724	0.430357	0.0499049	0.227804	0.158188	0.187381	-0.0386593	0.107642	-0.313913	0.151041	0.213486	-0.0846284	-0.302083	0.0901141	0.0178479	0.0220544	-0.445136	0.0176331	-0.137267	-0.0713915	0.209385	-0.370317
	TCGA.R6.A6XG	0.55579	0.312872	0.578867	-0.00423154	-0.293188	-0.218652	0.0906519	0.0947174	-0.38652	0.246279	0.277327	0.169321	-0.31985	-0.236207	-0.269169	-0.304438	0.476813	0.200384	-0.411594	-0.444915	0.273279	0.157867	0.0818055	-0.380801	-0.376149	-0.27315	-0.103874	0.573509	-0.134834	-0.138139	-0.249381	-0.0280477	-0.223237	0.342797	-0.315784	-0.476818	0.357338	-0.0881377	-0.470532	0.029835	-0.301701	-0.381177	0.122463	0.355825	-0.329418	-0.464872	0.392422	-0.097343
	TCGA.R6.A6XQ	0.107178	0.269663	0.177867	0.246875	0.00465467	-0.260804	0.231739	0.0800433	-0.408425	0.19711	0.324278	0.0537639	-0.558882	-0.196243	-0.241753	0.216515	0.454359	0.121211	-0.11573	-0.544106	0.354531	0.479898	0.0843153	0.010334	-0.379413	-0.214973	0.113555	0.318671	0.172445	-0.128953	-0.264604	-0.0150578	0.221732	0.0977271	-0.215748	-0.428017	0.194227	0.242532	-0.0607718	0.0971087	-0.000623952	-0.52207	0.11008	0.168451	0.1309	-0.432335	-0.0302211	0.283465
	TCGA.R6.A6Y0	0.299967	0.0850865	-0.3666	0.170578	0.109795	0.202062	0.16527	-0.0734929	-0.298037	0.0919913	0.203269	0.0718695	0.299255	0.0737921	0.0482748	-0.150551	-0.548266	-0.0860324	-0.195694	0.234688	-0.489195	0.0896624	0.22168	-0.0133803	0.222685	-0.084527	0.269388	-0.295032	0.333222	0.159093	0.0666502	0.0634488	0.199161	0.174909	-0.11914	-0.453553	-0.143051	0.146156	0.209095	0.0441482	0.106118	0.0593622	-0.102732	-0.120016	-0.263432	0.278223	0.279882	-0.124825
	TCGA.R6.A6Y2	-0.428431	-0.0962486	-0.394451	-0.0824071	0.0120244	0.186718	-0.0430628	-0.0131252	0.591928	-0.00177044	-0.135298	-0.0569509	-0.388448	0.334582	0.310223	0.359436	-0.401616	-0.211921	0.517856	-0.0905734	-0.261553	0.0998961	-0.0103387	0.208453	0.34008	0.240025	0.00359879	-0.366854	-0.125909	0.275382	0.131571	0.257288	0.14849	-0.117484	0.281339	0.567434	-0.242427	-0.21296	0.271023	0.0277345	0.135672	0.27312	-0.251544	-0.209399	0.408375	0.418905	-0.363139	-0.213718
	TCGA.R6.A8W5	0.093081	0.0388399	0.552817	-0.0635963	-0.0626893	0.148775	-0.101242	0.0708928	0.298888	-0.0749875	-0.153257	-0.195574	-0.326875	0.141257	-0.0971144	-0.217267	0.371336	0.210746	-0.144762	-0.139903	0.345647	-0.0442579	-0.0663356	-0.329264	0.222566	-0.308423	-0.0770715	0.271973	-0.327011	0.0246805	-0.191731	0.208105	-0.275691	0.0424966	-0.111632	-0.0247715	-0.0961707	0.169058	-0.29248	-0.0667303	-0.0895854	0.294162	0.0277502	0.285479	-0.315522	0.179868	0.123611	0.103591
	TCGA.R6.A8W8	-0.109458	0.189269	-0.191837	0.119211	0.248345	0.104807	0.113478	0.168917	-0.0962628	0.281148	-0.0181171	-0.0316848	0.142374	-0.0722878	-0.00175207	-0.10008	-0.00814485	-0.251322	-0.0851924	0.254492	0.131355	0.202212	0.151858	-0.117267	0.162582	-0.277684	0.123237	-0.377499	-0.0698986	-0.152685	-0.0359693	0.159504	0.0211458	0.107856	-0.0144423	-0.371627	-0.0657435	0.0639764	-0.265843	-0.01251	-0.0558184	0.199288	0.33775	0.0807879	-0.179794	-0.0803367	0.219435	0.164653
	TCGA.R6.A8WC	0.209775	0.287359	0.576461	0.0693519	-0.251315	-0.324408	0.111654	0.213569	-0.32804	0.135722	-0.0268329	-0.420038	-0.0165113	-0.263832	-0.217784	-0.276046	0.547552	0.279057	-0.093001	-0.297631	0.491696	0.111362	0.0376291	-0.0828608	-0.405029	-0.245535	0.0773243	0.452271	-0.221272	-0.239236	-0.251499	0.0122758	-0.041686	0.18415	-0.0533803	-0.501241	0.108591	0.0730466	-0.494016	0.0335901	-0.197986	-0.411637	-0.00933194	0.166634	0.0723802	-0.436489	0.347653	0.304074
	TCGA.R6.A8WG	-0.400011	0.168704	-0.0967212	-0.142737	-0.104452	0.0986495	0.0679025	-0.157959	0.126577	0.150713	-0.166655	-0.311191	0.271875	-0.00908654	-0.0661755	0.023519	0.399659	-0.0837396	0.125945	0.124477	0.441985	-0.125693	-0.097797	-0.321389	0.201186	-0.0726851	-0.232825	0.03815	-0.279108	0.120447	-0.10571	-0.0426529	0.0347707	-0.125108	0.107585	-0.228163	0.0631942	-0.00912311	-0.49194	-0.251336	-0.176472	0.144872	0.115547	-0.007542	0.175149	-0.0658281	-0.240394	0.149606
	TCGA.RE.A7BO	0.59827	-0.0904215	0.51405	-0.195015	-0.446643	-0.0138872	0.114285	0.209228	0.156512	-0.144287	0.0237866	0.269076	0.438907	-0.117631	-0.169883	-0.415241	0.071789	0.220124	-0.482428	0.244864	-0.0989943	0.294922	-0.18048	-0.0703762	-0.00733064	-0.292677	-0.22043	0.465619	0.0406995	-0.117051	-0.198403	-0.149681	-0.317978	0.304597	-0.366028	-0.268539	0.3225	-0.177214	-0.185008	0.0273539	0.155148	0.122006	0.0780238	0.21782	-0.233903	0.0723188	0.106495	-0.305288
	TCGA.S8.A6BV	0.111556	0.302031	-0.556354	0.0800835	-0.0137766	0.292428	0.337832	-0.00431028	0.343028	0.329953	0.514735	0.0389593	-0.284194	0.217508	0.138051	0.133845	-0.626501	-0.214722	-0.00350857	-0.159914	-0.596631	0.258708	-0.29252	0.258725	0.251544	0.24777	0.117188	-0.524	0.159546	0.407712	0.166547	0.0539817	0.136786	0.260428	0.0222561	0.137338	-0.348345	0.112811	0.240509	0.0904714	0.229423	0.0919568	0.0836285	-0.20967	-0.139907	0.207588	0.319456	-0.398182
	TCGA.S8.A6BW	-0.201075	-0.0465732	-0.289844	-0.0887215	0.220302	-0.0310038	-0.019858	-0.0160336	0.361487	0.0149856	0.23499	0.0423796	-0.146396	-0.108914	-0.112639	0.00941188	-0.11668	0.209501	0.491229	-0.150505	-0.00749796	-0.0975977	-0.0915173	0.0981308	-0.107268	0.243625	0.0117488	-0.0976571	0.114648	0.225738	0.384516	-0.158465	0.102526	-0.150684	0.195834	0.553864	-0.160111	-0.0450812	0.148599	0.115146	0.132503	-0.351032	0.0782853	-0.0344162	0.0593354	-0.0445033	-0.148845	-0.0858885
	TCGA.V5.A7RB	0.295361	0.0991755	0.173336	0.251104	-0.0851123	-0.087777	0.209399	0.0739256	-0.222863	0.28721	-0.0219063	-0.0194944	0.291671	-0.131891	0.0120356	-0.349161	0.0383336	-0.0447616	-0.174592	0.0633351	0.211646	-0.115444	0.0319864	-0.288965	0.133759	-0.076064	0.105979	-0.0649286	0.0933773	0.0299875	-0.0796062	-0.128821	0.0789922	0.219627	-0.324046	-0.497321	-0.131489	-0.246094	-0.320312	0.131489	-0.144844	-0.137569	-0.196311	-0.187553	-0.0370961	0.0383107	0.259343	0.122139
	TCGA.V5.A7RC	-0.198288	0.0331908	0.19019	-0.101663	0.0137405	-0.29524	-0.056312	0.0423732	-0.201791	-0.027319	-0.0208828	0.137552	-0.0679435	-0.240407	-0.187924	0.0504404	0.203256	0.0835868	0.304875	-0.310098	0.321651	-0.104583	0.0998802	0.0777134	-0.375449	0.176772	-0.0124246	0.179078	0.0638767	-0.268606	0.0690502	0.0865481	0.224813	-0.197894	0.0315121	0.0819103	0.0431967	-0.227138	-0.26873	0.125459	-0.208485	-0.413609	-0.191622	0.255141	0.293724	-0.280622	-0.0372691	0.281396
	TCGA.V5.A7RE	0.334195	0.245597	0.499685	0.0506913	-0.120509	-0.151852	0.0533489	0.0750242	-0.412581	-0.0500095	0.426186	0.168612	0.389738	-0.207766	-0.153235	0.0477592	0.484844	0.253622	-0.465852	-0.0190394	0.465057	-0.0786052	0.0887142	-0.271931	-0.152454	-0.422895	-0.0146992	0.491668	-0.135417	-0.191818	-0.250218	0.037894	-0.258705	-0.00758682	-0.253245	-0.53614	0.326249	0.128919	-0.302775	0.144192	-0.188042	-0.308838	-0.0932243	0.228385	0.037228	-0.289913	0.193743	0.237502
	TCGA.V5.AASV	0.0854201	-0.0497503	0.492277	-0.13229	-0.0380413	-0.13586	-0.162564	-0.0701505	-0.0943697	-0.0659614	-0.122333	-0.216693	0.539911	-0.274515	-0.137973	-0.265353	0.398097	0.0702367	0.123819	0.37422	0.325277	-0.0977524	0.00910275	-0.133552	-0.0491958	-0.127189	-0.165354	0.316198	0.127428	-0.278092	0.0657173	0.216925	-0.0466648	0.00563106	-0.302099	-0.240685	0.130806	-0.22119	-0.238071	-0.183082	-0.126171	0.356669	-0.371654	0.245729	0.293535	0.0904745	-0.185352	-0.0109415
	TCGA.V5.AASW	0.213119	0.187202	0.337743	-0.0398401	0.0171609	-0.0988666	0.0793489	0.129797	-0.391467	0.0728853	-0.0630958	-0.0807095	0.55228	-0.21473	-0.196468	-0.133457	0.505808	0.184575	-0.261385	0.306871	0.468277	-0.107559	0.166978	-0.324976	0.00884949	-0.340159	-0.0543612	0.182486	-0.143679	-0.263294	-0.231464	0.15939	-0.130247	0.0788203	-0.250439	-0.549993	0.220958	-0.114877	-0.336854	0.0574641	-0.121978	-0.154939	0.0572344	0.147861	0.143401	-0.176776	0.100493	0.300069
	TCGA.V5.AASX	-0.250877	0.231133	-0.395559	0.11046	0.00103071	0.118605	0.0707954	-0.0312414	0.0362407	0.25051	0.151894	-0.154174	0.460982	0.0998925	0.148344	0.105153	-0.321646	-0.228842	0.0579141	0.377441	-0.135709	0.0764734	-0.150219	-0.222622	0.278203	-0.233674	0.150519	-0.436599	-0.22217	0.0858237	-0.00012143	0.0176367	-0.0650736	0.153082	0.215165	-0.347486	-0.299047	0.125526	-0.184684	-0.110376	0.0213029	0.372179	0.209538	-0.33635	0.110259	0.148159	0.27724	0.138396
	TCGA.VR.A8EO	-0.189284	-0.138124	0.530758	-0.253465	0.0643877	-0.273344	-0.29273	-0.0970232	0.0778145	-0.22005	-0.185129	-0.312526	-0.525638	-0.125849	-0.138963	0.0331472	0.623959	0.0498453	0.0847716	-0.388858	0.567976	-0.126585	-0.0425095	-0.123742	-0.154189	-0.157368	-0.236212	0.511219	-0.195528	-0.259968	-0.0612862	-0.0652714	-0.00247992	-0.303376	-0.0410132	0.216542	0.326503	-0.23213	0.0529706	0.0466542	-0.171994	-0.0857836	-0.365992	0.153383	0.397097	-0.0889656	-0.22588	0.259202
	TCGA.VR.A8EP	-0.161736	-0.0258733	0.296495	0.124948	0.139073	-0.283452	0.0597793	-0.052462	-0.49398	0.0390566	-0.0328266	0.135582	-0.0137233	-0.238169	-0.0169335	-0.094699	0.141221	0.0903652	0.38819	-0.202215	0.149722	0.239366	0.0623247	0.0376971	-0.327471	-0.133559	0.178034	0.160424	0.164975	-0.364558	-0.16398	-0.0990698	0.286522	-0.103402	-0.00926455	-0.472003	-0.0845914	0.205799	-0.093666	0.0802869	-0.126703	-0.437338	0.167554	0.137759	0.170301	-0.258505	-0.155774	0.29809
	TCGA.VR.A8EQ	0.383558	0.197471	0.077749	-0.0422973	-0.234513	0.271414	0.181083	0.277885	-0.0192298	0.177438	-0.103764	0.333069	0.26805	-0.0220209	0.0499228	-0.205852	-0.35118	-0.177996	-0.41296	0.261498	-0.329746	-0.0223259	0.0950876	0.07431	0.34421	-0.207326	-0.0385224	-0.218064	0.0862606	0.0870135	-0.116557	-0.0285441	-0.135939	0.332382	-0.257063	-0.364951	0.0944448	-0.130035	0.222794	0.204472	0.0293437	0.347931	-0.129204	-0.0486202	-0.475116	0.232572	0.148037	-0.196717
	TCGA.VR.A8ER	0.158432	-0.137729	0.310791	0.0219242	0.0533111	-0.133591	0.0462374	-0.101066	-0.0773738	-0.117157	0.18999	0.376921	-0.371862	-0.0580199	-0.0361973	-0.0803078	0.10869	0.290964	0.211474	-0.234353	0.012652	0.0599517	0.181311	0.0276258	-0.237268	0.0326754	0.0422897	0.224349	0.108167	-0.0714212	0.0765497	0.11005	-0.0310381	-0.0936535	-0.0142263	0.29287	0.051361	0.0149073	0.126659	0.257069	-0.0974238	-0.148306	-0.0450747	0.313123	-0.0150749	-0.0292427	-0.0486562	-0.025805
	TCGA.VR.A8ET	0.1842	0.166071	-0.0670294	0.0420845	-0.163922	0.00865563	0.0144211	-0.00126362	-0.382536	0.106806	0.143877	-0.0506395	0.250802	-0.0593854	-0.0934253	0.294877	-0.473803	0.19231	-0.132522	0.0683024	-0.324083	0.0871024	0.114554	0.249986	-0.0924936	-0.107194	0.128311	0.0938864	0.297424	-0.0298572	-0.158169	-0.115002	0.0218087	-0.106518	-0.0217687	-0.371092	-0.117986	0.175247	0.353061	0.122555	0.0579344	-0.282032	0.346131	0.306134	-0.197698	-0.0246631	-0.0826149	-0.100147
	TCGA.VR.A8EU	-0.131311	-0.263118	0.444119	-0.0248155	0.162928	0.103303	0.00221486	-0.0179794	0.0492161	-0.157771	-0.0949827	0.215061	0.595075	0.0101845	0.142195	0.181924	0.365338	0.352721	0.109104	0.456161	0.302471	-0.177814	0.173867	0.0177857	0.267823	-0.149691	-0.00873707	0.398713	0.0986296	-0.0318708	0.0517681	-0.0747887	-0.165444	-0.110628	-0.0371769	0.218331	0.001154	-0.0742679	0.131206	0.0195152	-0.012164	0.202222	0.0159964	0.196961	-0.238423	0.149001	-0.150994	0.0229359
	TCGA.VR.A8EW	0.279583	0.105048	0.235774	0.256109	0.0521605	-0.227579	0.167247	0.215264	-0.361727	-0.118555	0.476692	0.435904	-0.624879	-0.269371	-0.272222	-0.0525108	0.325266	0.431225	0.00203029	-0.483644	0.313407	0.0704849	0.232357	0.291767	-0.285014	0.0229506	0.23019	0.38922	0.291611	-0.146277	-0.0857038	0.0156462	0.146662	0.125672	-0.205585	-0.309267	0.121022	0.0574142	0.276432	0.273288	0.0665307	-0.424688	-0.0574009	0.290225	0.00279301	-0.268327	0.225018	-0.074081
	TCGA.VR.A8EX	0.358169	0.287018	0.415503	0.292508	0.139341	-0.193873	0.044453	-0.0619571	-0.586552	0.0426929	0.224364	0.274164	-0.0520457	-0.27194	-0.0946301	-0.337297	-0.00848394	0.191931	-0.3724	-0.100107	-0.0629495	-0.10117	0.24457	-0.095697	-0.350629	-0.0855126	0.253586	0.396844	0.250749	-0.147296	-0.0396302	-0.104158	0.244502	0.0579748	-0.345156	-0.522387	0.227718	0.0444374	-0.164564	-0.0127248	-0.0568906	-0.0906923	-0.235656	-0.00942877	-0.0932726	-0.300876	0.220932	-0.14165
	TCGA.VR.A8EY	0.462817	-0.137872	0.648664	0.0103571	-0.17872	-0.264304	-0.00524729	0.0987066	-0.0673624	-0.244739	-0.0143134	0.372251	-0.50733	-0.293903	-0.210008	-0.197473	0.40917	0.359676	0.00151338	-0.444761	0.163475	-0.0994086	-0.0202471	-0.0632391	-0.305851	-0.108069	-0.11241	0.491609	0.139103	-0.197733	0.0989275	-0.234241	-0.188013	0.135003	-0.257664	-0.0910195	0.362256	-0.273313	-0.0340084	0.0994302	-0.0338841	-0.256224	-0.260013	0.437459	0.114945	-0.232961	-0.0365194	-0.0530407
	TCGA.VR.A8EZ	0.624058	-0.0299008	0.468574	-0.0742073	-0.0709868	-0.284414	-0.0374158	0.110697	-0.261304	-0.0768855	-0.00866277	0.411166	-0.237653	-0.315007	-0.284286	-0.45754	0.551001	0.36103	0.0228243	-0.242574	0.312873	0.164936	-0.0183442	-0.118567	-0.359829	-0.0647273	-0.325499	0.603024	-0.0851385	-0.178483	-0.261602	-0.314523	-0.109959	0.250196	-0.336071	0.059628	0.456399	-0.293867	-0.498576	0.143472	-0.174518	-0.125162	-0.276238	0.225643	-0.309203	-0.377487	0.259751	-0.363853
	TCGA.VR.A8Q7	0.0959771	-0.210963	0.549062	-0.200229	-0.157451	-0.172303	-0.139241	-0.0297023	-0.0653726	-0.23167	-0.373268	-0.374851	-0.0883204	-0.161567	-0.202402	0.0378817	0.433805	0.0760172	-0.344616	-0.0460168	0.479316	0.17819	0.0405703	-0.224787	-0.248478	-0.236281	-0.128287	0.518297	-0.270473	-0.207415	-0.0448533	-0.210133	-0.179858	-0.0747716	-0.190239	-0.0427209	0.262425	0.0249775	-0.257689	-0.126764	-0.273339	0.114474	0.153746	0.367203	0.146166	-0.107667	-0.257701	0.194891
	TCGA.VR.AA4D	0.479506	0.22824	0.532926	0.047054	-0.405172	-0.317349	0.0239101	0.131197	-0.342653	-0.0146443	-0.0749872	0.0606576	0.0208544	-0.278538	-0.303297	-0.265246	0.594926	0.375058	-0.382173	-0.291887	0.444518	0.252157	0.0300746	-0.310524	-0.38653	-0.354124	-0.141638	0.596481	-0.0915839	-0.35309	-0.36385	-0.246019	-0.152695	0.107021	-0.299496	-0.519721	0.372882	0.0609827	-0.302433	0.0487971	-0.153228	-0.337546	0.0597671	0.184484	-0.19299	-0.436934	0.328783	0.0585253
	TCGA.VR.AA4G	-0.00653527	-0.299667	-0.27751	-0.0716302	0.171587	0.0861203	-0.293435	-0.240371	0.135576	-0.256081	-0.189258	-0.243063	0.414573	0.0415573	-0.150911	0.0408691	0.19753	-0.057067	-0.0340218	0.352136	0.184527	-0.172713	0.0142805	-0.11689	0.291619	-0.0595052	-0.117448	-0.0438347	0.037911	0.0769149	0.103317	0.104293	0.00302274	-0.165047	0.0908806	0.415358	0.00367277	-0.109248	0.232551	-0.0994202	0.179701	0.336352	-0.233021	-0.242387	0.0913067	0.230641	-0.208349	0.0638226
	TCGA.VR.AA7B	-0.361181	-0.111499	0.0343133	0.0473317	0.234362	-0.138944	-0.249962	0.158401	0.319932	-0.160177	-0.0926686	-0.414852	-0.517514	0.0400668	-0.000413742	0.142314	0.113471	-0.00936382	0.290115	-0.468885	0.11333	0.0902473	-0.1571	0.249721	-0.316051	0.199334	0.190564	-0.115149	-0.0398966	0.125892	0.233685	0.062953	0.227699	-0.11958	0.262844	0.529459	-0.0897447	0.0627424	-0.195435	0.000462749	-0.00685599	-0.386833	0.0566696	-0.118638	0.293854	-0.116994	-0.150889	0.169627
	TCGA.VR.AA7D	-0.328199	-0.400651	0.435954	-0.0616538	0.148346	0.174883	-0.329935	-0.23977	0.00684573	-0.447095	-0.123412	-0.234503	0.718507	-0.107612	0.164089	0.1623	0.480151	0.203615	0.183074	0.61984	0.492233	-0.243363	0.0466408	0.00884536	0.37718	-0.299775	-0.0822889	0.318199	0.103828	-0.203782	0.000783661	-0.24424	-0.142909	-0.365003	-0.0470211	0.186529	0.106679	-0.0271937	0.595525	0.191186	0.144336	0.378041	-0.173191	0.33476	-0.0419323	0.440863	-0.387962	0.221173
	TCGA.VR.AA7I	-0.458655	-0.297247	-0.439925	-0.0153156	0.190146	0.253554	-0.285197	-0.178839	0.326002	-0.278688	-0.221862	-0.296704	0.593028	0.205796	0.204944	0.212985	-0.309286	-0.276133	0.354449	0.569383	-0.268485	-0.34694	0.00420139	0.16027	0.332899	0.303542	-0.0832202	-0.360641	0.126094	0.0991314	0.319803	0.136085	0.0739062	-0.332887	0.18556	0.53534	-0.106843	-0.246009	0.402671	0.0121538	0.0670144	0.400247	-0.224865	-0.221593	0.253525	0.340728	-0.372593	-0.089458
	TCGA.X8.AAAR	0.0719426	0.129732	-0.363262	-0.0360235	0.00328919	0.168464	0.0521726	-0.0821574	0.238885	0.0919552	-0.241927	0.0467556	0.319665	0.27044	0.114619	0.0879052	-0.600891	-0.453082	0.354759	0.242454	-0.593406	0.223609	-0.201449	0.0373898	-0.0523322	0.221065	0.0652306	-0.344626	0.110853	0.325551	0.139579	0.00882474	0.179485	0.0837003	0.140717	-0.0856263	-0.127566	-0.0024307	0.0309936	-0.142301	0.143566	0.267309	-0.120727	-0.260747	0.00763284	0.0111052	-0.0361976	-0.34975
	TCGA.XP.A8T6	0.048533	0.217613	-0.35672	0.325245	0.118601	-0.118088	0.17108	0.193713	-0.321548	0.132134	0.086311	0.292093	-0.501168	-0.0404925	-0.0451201	-0.122705	-0.154368	0.0704512	0.221003	-0.314523	-0.244526	-0.181058	-0.170643	0.306542	-0.13339	0.373688	0.297878	-0.344857	0.179791	0.00939929	0.172708	0.0926189	0.329872	0.233294	0.0204599	0.0678078	-0.19408	-0.129856	0.16857	0.144649	0.15838	-0.378058	-0.40261	-0.199727	0.0523058	-0.172634	0.142973	-0.206005
	TCGA.XP.A8T8	0.396198	0.140515	0.242874	0.170017	0.0223988	-0.183971	-0.11258	0.15296	-0.504609	-0.0735207	0.260276	0.269677	0.230953	-0.306821	-0.287971	-0.31132	0.496636	0.281086	0.0106599	0.127854	0.444837	-0.319706	0.0505383	-0.132787	-0.237267	-0.170375	0.00757425	0.334857	0.067516	-0.331117	-0.0243713	-0.0331237	0.212721	-0.027723	-0.282312	-0.44873	0.24703	-0.00353413	-0.183244	0.0363523	0.0578649	-0.317845	-0.235255	-0.119208	0.090198	-0.252314	0.28826	0.221441
	TCGA.Z6.A8JD	-0.313909	-0.281769	0.390839	-0.0878824	-0.0886501	-0.00186433	-0.332318	0.0946671	0.215212	-0.369362	-0.401201	-0.258738	-0.293129	0.0302712	0.0765974	0.21688	0.308336	-0.102123	0.0937051	-0.106105	0.292979	-0.254051	-0.0380094	0.416211	0.0907249	0.099825	-0.19633	0.156228	0.113674	0.0323696	0.17457	-0.140231	0.0871109	-0.281803	0.095787	0.488349	0.0730999	-0.141893	0.395409	0.016128	0.123919	0.154169	-0.179852	0.156143	0.162895	0.0554965	-0.23779	0.153483
	TCGA.Z6.A8JE	-0.144997	-0.0352531	0.195237	-0.0341455	-0.0365343	-0.299209	-0.201874	0.050731	0.335375	-0.158842	-0.23906	-0.402253	-0.66742	-0.132671	-0.188726	0.127437	0.58483	-0.00702673	0.148907	-0.50758	0.53128	-0.0617861	0.0735268	-0.131231	-0.439994	-0.0218221	0.0125616	0.394627	-0.176255	-0.00667217	-0.0282626	0.0866376	-0.0470877	-0.261274	0.134443	0.403227	0.139856	0.314168	-0.383708	-0.267398	-0.236672	-0.324252	0.070808	-0.000928477	-0.195261	-0.344101	-0.126536	0.266655
	TCGA.Z6.A9VB	0.205449	0.207107	0.513164	0.145447	0.358384	-0.316123	0.0616336	0.046267	-0.294006	-0.036286	0.103093	0.319505	-0.433814	-0.331698	-0.141209	-0.302182	0.554792	0.298898	0.162686	-0.37069	0.464286	-0.157093	0.0224809	-0.0283113	-0.283291	-0.0141039	0.140367	0.45026	0.167482	-0.329585	-0.199209	-0.0297923	0.208972	-0.0813648	-0.172545	-0.400424	0.225467	-0.163655	-0.224516	0.191075	-0.0238759	-0.39333	-0.252844	0.113275	0.30845	-0.307192	0.253632	0.160432
	TCGA.Z6.AAPN	0.347313	-0.0839792	0.340911	-0.0103015	-0.0623307	0.153971	-0.0789056	0.104447	-0.00819012	-0.319998	0.113301	-0.0416646	0.489966	-0.0288596	0.0531709	-0.127137	-0.114426	0.156486	-0.293457	0.383974	-0.26638	0.116991	0.0922058	0.0848978	0.141656	-0.2227	-0.154883	0.391768	0.210954	0.143021	-0.192433	-0.287888	-0.032501	0.0310921	-0.369556	-0.0187627	0.222939	-0.0516882	0.361515	0.134935	0.223114	0.295852	-0.175603	0.00570681	-0.110746	0.239789	0.0378856	-0.306531
	TCGA.ZR.A9CJ	0.0254282	-0.195288	0.123466	-0.212027	-0.175247	0.131935	-0.142547	-0.101287	0.462552	-0.115609	0.0873815	-0.0585222	-0.259038	0.172799	0.063627	0.295441	-0.237234	-0.0752328	-0.201072	-0.0987435	-0.266795	0.095889	-0.16664	0.0292834	0.069251	0.143241	-0.0596208	0.102614	-0.0804272	0.249738	0.13914	0.158458	-0.353481	-0.0277918	0.174711	0.583248	0.110552	0.0936116	0.408587	-0.0526984	0.198921	0.0330344	0.0949797	-0.176637	-0.310291	0.152925	-0.0511791	-0.167877
3	TCGA.3X.AAV9	-0.53548	-0.391567	-0.474231	0.111931	0.272757	0.189174	-0.390737	-0.181477	0.282618	-0.379434	-0.183941	-0.303641	0.0675932	0.36634	0.307103	0.321458	-0.529225	-0.214312	0.371014	0.251692	-0.438975	-0.000468784	0.0848829	0.109045	0.233105	0.294302	0.194628	-0.407812	0.0387967	-0.105137	0.29471	0.114512	0.25461	-0.26016	0.340231	0.520599	-0.2878	0.162339	0.226126	-0.0920265	0.192058	0.424271	-0.118449	-0.169773	0.318782	0.416278	-0.478774	-0.250155
	TCGA.3X.AAVA	0.602573	0.105568	-0.30917	-0.0729007	0.165696	-0.173452	-0.0748996	0.0226243	0.175547	0.00611516	-0.175649	-0.113584	-0.554145	-0.0445845	-0.215281	0.246837	-0.249292	-0.0860012	0.178918	-0.418671	-0.338322	0.022391	0.0584091	0.0428973	-0.2131	0.119403	-0.00896348	0.137872	-0.021358	-0.0740421	0.0526946	0.0828086	-0.12653	0.228048	0.210982	0.0568615	0.156449	-0.0941549	-0.279256	-0.0698615	-0.0853577	0.0403091	0.0696686	-0.0583201	0.280336	-0.229531	0.14301	-0.0605444
	TCGA.3X.AAVB	-0.51038	-0.116749	-0.5567	0.263112	0.155586	0.10821	-0.270551	0.0836162	0.263941	-0.321112	0.0992107	-0.125797	0.0711474	0.325766	0.254082	0.28825	-0.396393	0.0469126	0.368257	0.128952	-0.267938	0.54461	-0.0171484	0.260063	0.154468	0.0666328	0.184834	-0.404012	0.0855303	0.065536	0.21156	0.163202	0.00880325	-0.251866	0.371812	0.537305	-0.292386	0.0804551	0.391167	-0.126758	0.293909	0.167743	0.171998	-0.0276826	-0.0561044	0.350065	-0.249004	-0.113547
	TCGA.3X.AAVC	0.162762	0.177206	-0.247821	0.109109	0.0808212	0.0966207	-0.0365098	0.187261	-0.12057	0.0665301	-0.00493477	-0.182734	0.409081	-0.0338232	-0.000770308	-0.141916	0.492923	0.229655	-0.0941483	0.298027	0.425386	0.306004	-0.110359	-0.172956	0.0863476	-0.255678	-0.0700966	0.0438512	-0.0617169	-0.210722	-0.281021	-0.313719	0.0326036	0.0792133	-0.0886046	-0.330261	-0.0718033	0.102692	0.0400979	0.0093635	0.0474359	0.0986637	-0.0222226	-0.194192	-0.175344	0.238851	0.301924	0.0831203
	TCGA.3X.AAVE	-0.489558	-0.264658	0.055193	0.0169537	0.171195	0.132381	-0.232922	-0.237648	-0.134773	-0.240275	-0.0640206	-0.0106751	0.571554	0.0700557	0.140951	-0.176002	0.318852	0.0805987	-0.0303918	0.538098	0.358309	-0.23035	0.183113	-0.259414	0.477671	-0.270906	0.06577	0.122131	0.0477934	-0.252119	-0.101903	-0.115078	-0.0380817	-0.238783	0.000414394	-0.236356	-0.260251	0.0282421	0.125614	0.0471677	0.0977456	0.525413	0.195	-0.0656091	-0.148626	0.36363	-0.373711	0.189794
	TCGA.4G.AAZO	0.0837333	-0.0323833	-0.400477	-0.0052261	-0.0213162	-0.0147603	-0.224338	-0.171856	-0.0199834	-0.294748	-0.131526	-0.375561	0.572411	0.0472864	0.136493	0.279014	-0.490721	-0.106637	0.22997	0.417952	-0.415014	0.151828	0.17241	0.0191628	0.0724982	-0.115003	0.102817	-0.055324	0.183821	-0.285945	0.0906078	0.0690151	0.023036	-0.124781	-0.0654105	-0.240952	-0.0157652	0.143823	0.271954	-0.117791	-0.00585004	0.13659	0.375752	0.223151	0.207478	0.189472	-0.169601	-0.0826438
	TCGA.4G.AAZT	0.417834	0.041148	0.27626	0.0393851	0.133638	-0.0129068	0.0236003	-0.0167792	0.117822	-0.0932962	0.0598655	0.333599	0.111013	-0.0729597	0.0189023	-0.243143	-0.486846	-0.32314	-0.323689	0.063267	-0.521491	0.219679	-0.152456	-0.0707687	-0.0685034	0.231525	-0.105653	0.221684	0.216284	0.181775	0.0422021	-0.133887	0.194539	0.208628	-0.339769	-0.0997187	0.350463	-0.360999	-0.0220209	0.143784	0.0840333	0.0882494	-0.437126	0.0674551	0.0577377	-0.083917	0.118348	-0.466591
	TCGA.W5.AA2G	-0.126195	0.152336	-0.057802	-0.129579	-0.0174197	0.147257	0.464508	0.193458	-0.0149295	0.386425	0.0215914	-0.0187592	-0.444213	0.136179	0.0805425	0.226269	-0.0129764	0.400962	-0.0518756	-0.249419	0.000875728	-0.134553	-0.123492	0.167864	0.0936723	-0.110898	-0.0708379	-0.00796054	0.0289969	0.344285	-0.00610289	-0.133817	-0.204656	0.237661	0.109622	0.213612	-0.236016	0.189401	0.084176	0.0557265	0.0732367	0.0704084	0.210387	0.0511416	-0.327307	0.116639	0.25405	-0.0691257
	TCGA.W5.AA2H	-0.226923	-0.240048	0.154621	-0.301594	0.0560398	0.15409	-0.408796	-0.341105	-0.50799	-0.337684	-0.3148	-0.0524964	0.4726	0.0429489	0.255676	-0.293031	0.205445	-0.274299	-0.21006	0.476965	0.151185	-0.124855	0.0879744	-0.149944	0.309728	0.0237566	-0.333195	0.0379113	0.0158173	-0.371394	-0.0650917	-0.177739	0.180078	-0.266858	-0.164516	-0.374211	0.270841	-0.271136	0.0801661	-0.12142	0.0468897	0.586726	-0.433801	-0.158559	0.162664	0.27246	-0.300056	-0.145225
	TCGA.W5.AA2I	0.291243	0.287735	0.27574	0.143439	-0.0775137	-0.278275	0.221818	0.0698568	-0.326921	0.0984512	0.0468487	0.193814	-0.395852	-0.316585	-0.292077	-0.365117	0.480267	-0.130864	-0.403032	-0.384992	0.395089	0.096279	-0.0479578	-0.233344	-0.391031	-0.0717334	-0.0741286	0.299957	0.0375478	-0.185639	-0.263159	-0.207024	0.21202	0.0756684	-0.36186	-0.465483	0.417091	-0.132072	-0.329848	0.0853533	-0.278683	-0.33469	-0.305609	-0.000740137	-0.183495	-0.404205	0.171058	0.0683045
	TCGA.W5.AA2O	0.290957	0.26694	0.659407	-0.0579187	-0.0804737	-0.242237	0.375849	0.262018	-0.386597	0.200032	0.349604	0.247547	-0.361604	-0.26927	-0.1541	-0.292407	0.466702	0.36968	-0.413456	-0.296622	0.395799	0.217751	0.0137649	-0.15241	-0.300687	-0.103613	-0.090675	0.571187	-0.278636	-0.0350721	-0.197864	-0.220004	-0.143858	0.137403	-0.356923	-0.408812	0.246071	-0.0135846	-0.316096	0.115006	-0.197639	-0.222436	-0.111958	0.148859	-0.329419	-0.340643	0.318248	-0.157095
	TCGA.W5.AA2Q	-0.373869	-0.186497	-0.00938909	0.115494	0.109883	-0.122035	-0.270645	-0.0453764	0.0170084	-0.129009	0.020526	-0.202808	0.173837	-0.0761939	-0.185914	0.416266	-0.218707	-0.206057	0.0883195	-0.132334	0.0176152	0.202199	-0.137435	0.0723237	-0.123788	0.228408	0.157067	-0.0789997	-0.105634	-0.0773813	0.175063	0.364053	0.173726	-0.177046	0.197749	0.10298	-0.168945	-0.0488333	-0.130735	-0.0523238	-0.0428757	-0.361354	0.0860017	0.0827837	0.389236	-0.240255	-0.110905	0.179526
	TCGA.W5.AA2R	-0.172841	-0.0922473	0.241816	-0.195438	0.0733567	0.0651965	-0.296583	-0.32745	-0.129527	0.107631	-0.227172	-0.0873298	0.4505	0.143533	0.217204	-0.158518	-0.250323	-0.139851	0.0449859	0.419141	-0.276808	-0.194307	0.00125326	-0.22085	0.346434	-0.0425447	-0.0333707	-0.0233466	-0.22064	-0.318132	-0.15482	-0.0885025	0.00526956	-0.0786392	0.0902231	-0.287774	-0.0220865	-0.130088	-0.0485585	0.0193675	-0.0280009	0.487139	-0.00449257	-0.0386356	0.0189296	0.317232	-0.120974	0.000583783
	TCGA.W5.AA2T	-0.204549	0.190095	-0.26321	0.0970576	0.17765	-0.230569	0.0180871	0.0127757	0.313862	0.102073	0.134547	-0.131201	-0.465146	-0.294293	-0.285671	-0.0494209	0.528206	-0.27005	0.0847971	-0.464926	0.471245	-0.0353066	-3.57231e-05	0.0253508	-0.362224	0.195785	-0.0390948	-0.130004	-0.000966065	0.114554	0.0671291	0.374856	0.242379	-0.012537	-0.10942	-0.0810755	0.150055	-0.0858368	-0.350281	0.032649	-0.0292096	-0.365619	-0.0720667	-0.169791	0.0990601	-0.3931	-0.000110382	0.318806
	TCGA.W5.AA2U	-0.114716	0.0997653	0.0841261	0.141863	-0.0615732	-0.039464	-0.0924561	-0.0210171	0.0461865	0.115858	-0.100175	-0.0629983	0.402799	0.0239357	0.131493	-0.369965	0.0434908	-0.0121595	-0.00747135	0.35894	-0.0489693	-0.197102	-0.166467	0.0356693	0.0329915	-0.0267452	0.24228	-0.107037	-0.0428025	-0.206956	-0.120921	-0.0364715	0.0388425	0.085199	0.129358	-0.0292444	-0.379185	-0.0766046	0.246326	0.0669281	0.0217055	0.0847376	-0.0631328	0.0618195	-0.239695	0.252781	-0.0286481	0.0532368
	TCGA.W5.AA2W	0.312707	0.0417976	-0.185828	-0.199508	-0.077474	-0.11405	-0.281528	0.0536422	-0.087053	-0.0342572	0.085114	-0.156925	0.268797	-0.07376	-0.135836	0.132465	0.423968	0.135796	0.0101601	0.124174	0.417507	0.145469	-0.092139	-0.0476271	-0.215994	0.0440939	-0.0932606	0.068738	-0.165375	-0.0742533	-0.0939918	0.0269154	0.00878779	-0.0270433	-0.0562029	-0.209111	0.0772701	-0.0273812	-0.0349071	-0.0870945	-0.182469	-0.0351873	0.265371	-0.0273114	-0.0635386	-0.157143	-0.0263952	0.267396
	TCGA.W5.AA2X	-0.18886	-0.00733973	0.52338	0.155441	-0.0851337	-0.278222	-0.107467	0.281397	-0.280293	-0.179886	-0.115056	0.129655	-0.545173	-0.156924	-0.223818	-0.224177	0.564153	0.326091	0.139547	-0.548559	0.570219	0.0583748	0.0609388	-0.0727402	-0.438208	-0.185327	0.0974653	0.563573	0.0379293	-0.358613	-0.154685	0.173985	0.113541	-0.205331	-0.0881412	-0.298419	0.246122	0.163144	-0.318181	0.00239594	-0.230776	-0.42321	0.0188804	0.274459	0.456368	-0.357956	-0.0139813	0.249715
	TCGA.W5.AA2Z	-0.428951	-0.237352	-0.266263	-0.08079	0.0937508	0.149519	-0.32201	-0.18136	0.346727	-0.11282	-0.155063	-0.378368	0.444403	0.266425	-0.0360078	0.464347	-0.369615	-0.253777	0.372356	0.323347	-0.278613	-0.0222923	-0.027349	0.17851	0.127167	0.156719	0.0777554	-0.245175	-0.182308	0.140739	0.213646	0.222823	0.0111804	-0.258808	0.414512	0.556033	-0.362934	0.0224765	0.25691	-0.211705	0.115713	0.177685	0.0295911	-0.239604	0.315679	0.263226	-0.329046	-0.0283998
	TCGA.W5.AA30	-0.506432	-0.12144	0.0105454	-0.0761518	0.0715687	-0.0059706	-0.19191	-0.246344	0.110102	0.0232648	0.13386	0.0360358	0.0510308	0.107058	0.0769982	-0.230434	0.391023	-0.221422	0.345776	0.0450801	0.402134	0.165718	-0.0332883	-0.281689	0.0836004	0.174477	-0.0371912	-0.22346	-0.0280278	-0.160777	0.0599083	0.150037	0.178897	-0.295845	0.152841	0.0738744	-0.225486	-0.0677247	-0.0639629	-0.0620571	-0.00149517	0.251167	-0.208278	-0.180879	0.355237	0.130975	-0.171859	0.196269
	TCGA.W5.AA31	-0.445489	-0.0314169	-0.140615	-0.114206	0.232329	0.0878039	0.244034	-0.038133	0.43935	0.155237	-0.108436	-0.251921	-0.267538	0.142355	-0.041294	0.389935	-0.308166	-0.0533466	0.378623	-0.241848	-0.0933891	-0.260769	0.00155726	-0.015202	0.347146	0.103713	-0.183239	-0.219331	-0.121345	0.406454	0.216957	0.202685	0.0967397	-0.163168	0.163775	0.367452	-0.30681	0.169025	0.137951	0.153065	-0.134757	-0.089104	0.415178	0.152325	0.169864	0.205678	-0.0532452	-0.0272343
	TCGA.W5.AA33	-0.601715	-0.032274	-0.302128	0.081898	0.30324	0.238535	0.263576	-0.282074	0.392699	0.360181	-0.133165	-0.20217	-0.323339	0.269073	0.308936	0.239489	-0.241268	-0.417859	0.292958	-0.0496457	-0.186347	-0.211258	-0.236288	0.0122647	0.304529	0.00662148	0.160616	-0.517588	0.120667	0.324749	0.0233828	-0.0570891	0.15788	-0.243413	0.330615	0.337314	-0.359005	0.133396	0.351489	-0.0897032	0.1086	0.357152	-0.181865	-0.264333	-0.0404728	0.359938	-0.163467	0.172675
	TCGA.W5.AA34	0.398073	0.0867973	0.436475	-0.127316	0.0427615	0.105043	-0.0923069	0.105578	-0.0983986	-0.212888	-0.298319	0.0677991	-0.0647956	0.010705	0.111103	0.0430732	-0.16619	-0.0398744	-0.390632	-0.00992809	-0.256791	-0.103729	0.0945568	0.153802	0.0296916	-0.0945371	-0.0652279	0.323011	0.126794	0.0268662	-0.0506938	0.354325	-0.0616095	0.0740534	-0.115895	-0.232016	0.238181	-0.207587	0.297945	0.174655	-0.0076087	0.139702	-0.201897	-0.010274	0.0777651	0.0313194	0.0502848	-0.208945
	TCGA.W5.AA36	0.696818	0.11221	0.480735	-0.120367	-0.17939	-0.172403	0.106618	0.0997715	0.197561	-0.0347989	0.108568	0.185302	-0.185168	-0.285921	-0.123015	-0.21119	-0.0655379	0.0757556	-0.277505	-0.222711	-0.26303	-0.0123253	-0.0780512	-0.149996	-0.30391	0.14369	-0.172295	0.44735	-0.140571	0.04818	0.0122062	-0.21708	-0.137589	0.352906	-0.335048	-0.144131	0.367707	-0.350354	-0.38372	-0.0190254	-0.168861	-0.169282	-0.306778	0.175429	-0.231332	-0.269196	0.327418	-0.359011
	TCGA.W5.AA38	0.48998	0.207203	0.308539	0.0101119	-0.310527	-0.0303008	0.155376	0.240509	-0.191633	0.00323421	0.0654682	0.426046	0.55978	-0.299766	-0.111428	-0.418044	-0.0372099	0.367962	-0.197981	0.392386	-0.218444	0.0268015	0.128543	-0.0444478	0.0737575	-0.0879912	0.00761054	0.215092	0.249089	-0.143117	-0.054913	-0.107088	-0.0894482	0.299341	-0.438248	-0.366024	0.31996	-0.171169	-0.0380727	0.150489	0.045494	-0.122223	0.137101	0.241096	-0.395059	-0.0792984	0.173456	-0.320102
	TCGA.W5.AA39	0.614085	0.325599	-0.261602	-0.0148527	-0.184513	-0.0638913	0.411902	0.237888	-0.311415	0.482481	0.218954	0.307541	-0.000290916	-0.173835	-0.264079	-0.422602	0.113221	0.272193	-0.342976	-0.168248	-0.0332272	0.237937	0.174187	-0.0364062	-0.350267	-0.165975	0.0205382	-0.280775	-0.0456917	0.2125	-0.263839	-0.219036	0.212549	0.453291	-0.322596	-0.48362	-0.127555	0.11367	-0.473802	0.174579	-0.197183	-0.436266	0.190701	0.12498	-0.207991	-0.389899	0.457081	-0.164767
	TCGA.W6.AA0S	0.328873	-0.305143	0.229508	-0.0914637	0.116883	0.0240603	-0.264377	0.106593	0.272349	-0.33925	0.0168553	-0.0384097	-0.164683	0.0935529	0.236849	-0.0612715	-0.123016	0.231656	-0.104747	0.130035	-0.0993911	-0.062207	-0.0347573	0.355404	0.326365	-0.04517	0.0662133	0.25828	0.035969	-0.153762	-0.00506914	-0.273721	-0.275401	-0.0461145	0.149434	0.37287	-0.00355276	0.0671924	0.498009	0.113004	0.152618	0.233742	0.170272	0.251109	-0.31778	0.379468	-0.279312	0.0581313
	TCGA.WD.A7RX	0.120353	0.204146	-0.130062	-0.0139541	-0.00175469	0.210755	0.482075	-0.218424	0.0152144	0.465707	0.146613	0.0397502	0.404294	0.126381	0.256682	-0.403379	-0.18058	-0.315329	-0.15288	0.428381	-0.32479	-0.059692	-0.228393	-0.207806	0.329332	-0.0419957	-0.180278	-0.201576	-0.206867	0.44242	-0.332359	-0.242582	0.162874	0.105811	-0.217408	-0.18493	-0.0998842	-0.087061	0.0253074	0.0154956	0.00475737	0.406298	-0.529011	-0.319374	-0.288068	0.247913	0.382949	-0.405204
	TCGA.YR.A95A	0.462853	0.304862	-0.181115	0.0146823	-0.060618	0.0618134	0.441446	0.0674421	0.28506	0.365585	0.272269	-0.0917793	-0.288997	-0.0737955	0.00951665	-0.176509	-0.302554	-0.0293256	-0.260833	-0.247593	-0.315398	0.175255	-0.101967	0.0162357	-0.1345	0.0580097	-0.0192286	-0.202628	0.034407	0.323143	-0.213156	-0.188154	0.0121107	0.259598	-0.0521303	0.00074729	-0.0572118	0.018374	0.0672938	0.00437428	-0.0127328	-0.236256	-0.0387022	-0.0177371	-0.170465	-0.168949	0.4533	-0.229943
	TCGA.ZD.A8I3	-0.471504	-0.14594	0.0701025	0.00351807	-0.0936957	-0.0587089	0.0984362	0.0290018	0.159927	0.0499825	0.0411253	-0.0546804	-0.0851137	-0.0844052	-0.112726	0.362807	0.219147	0.12397	0.182412	-0.181952	0.261171	-0.0308855	0.0519482	0.1865	-0.0985957	0.033686	-0.0664464	-0.277054	0.255317	-0.028527	0.0245353	0.0134976	0.101496	-0.165084	0.12375	0.3108	-0.0453698	0.052826	0.0919389	-0.138003	0.0660596	-0.336916	0.00358987	0.243691	0.144624	-0.0569747	-0.1354	0.287265
	TCGA.ZH.A8Y1	-0.60112	-0.338402	-0.289424	0.031722	-0.0644796	0.233417	-0.356709	0.0358169	0.397078	-0.271509	-0.0474881	-0.169675	-0.0889161	0.309516	0.149156	0.499526	-0.231547	-0.169756	0.25895	-0.0379528	-0.014506	-0.261213	-0.0908396	0.215945	0.289918	0.168431	0.203	-0.162226	-0.0379022	0.227788	0.256339	0.318738	0.148191	-0.330145	0.312899	0.416453	-0.327709	0.118395	0.431061	0.0292537	0.124759	-0.0345658	-0.0823147	-0.147475	0.346938	0.341681	-0.348266	0.263363
	TCGA.ZH.A8Y2	-0.419575	-0.142915	-0.175045	0.0301348	0.00826433	-0.0711932	-0.0136201	-0.0835213	-0.142627	0.103354	-0.254404	-0.0826826	-0.345172	0.0914636	0.0200389	0.19413	0.0724498	-0.225047	0.187277	-0.18077	0.230516	0.164211	0.0957275	-0.180992	0.216288	-0.219203	0.0498937	-0.241149	-0.0673585	-0.0548625	0.00757191	0.154996	0.0943125	-0.0108163	0.223085	0.0252242	0.0652128	-0.0264983	0.0850595	-0.122797	0.0105786	-0.139149	-0.0113202	-0.357632	0.251231	-0.0264003	-0.24938	0.330772
	TCGA.ZH.A8Y4	0.499617	0.186086	0.40437	-0.127812	-0.230604	-0.234346	0.229397	0.135223	-0.263319	0.207894	-0.00376242	0.274189	-0.294323	-0.235591	-0.234217	-0.286763	0.0888925	0.313947	-0.00465973	-0.29732	-0.0539535	-0.0462819	0.0554337	-0.0363189	-0.239937	0.0199637	-0.0811742	0.308641	0.0198593	0.123633	0.0631818	-0.349833	-0.0965229	0.332933	-0.162328	0.00407813	0.0713374	-0.119807	-0.381479	-0.11409	-0.269687	-0.322554	0.227834	0.149236	-0.359217	-0.305291	0.173266	0.0315729
	TCGA.ZH.A8Y5	-0.0628746	-0.0912366	-0.251629	0.276714	0.1851	-0.105024	-0.166172	0.0413524	0.540321	-0.275552	0.167932	-0.112809	-0.253618	-0.0139865	-0.154254	0.36191	-0.30287	-0.259833	0.124906	-0.348232	-0.213761	-0.153057	-0.077727	0.1646	-0.141745	0.268094	0.299067	-0.284345	-0.0350356	-0.0131888	0.329433	0.346256	0.14563	-0.143812	0.256245	0.400475	0.0371702	-0.0225059	-0.144546	0.143973	0.0385907	-0.478979	0.431856	-0.0482842	0.312877	-0.365194	-0.121691	0.242206
	TCGA.ZH.A8Y6	0.347632	0.231184	-0.556396	0.0167669	-0.119812	0.0359562	0.237542	-0.137752	-0.260824	0.313545	0.0314503	-0.106288	-0.447949	-0.0279417	-0.13568	0.21788	-0.456099	-0.22527	0.32737	-0.41051	-0.3363	0.376918	0.038194	0.0639867	-0.259603	0.0864196	-0.0280968	-0.467156	0.0201947	0.0801036	0.0718356	0.00257092	0.146509	0.338913	0.279726	-0.252986	-0.272521	0.150133	-0.196648	-0.0477482	-0.0608385	-0.380375	0.335713	-0.188637	-0.0133215	-0.249347	0.247303	0.0700255
	TCGA.ZH.A8Y8	-0.45504	-0.104282	-0.0291466	0.0488851	-0.123553	0.309296	0.0406413	0.0394842	0.0194011	0.0449585	0.207528	-0.153694	-0.23897	0.359652	0.155382	0.329818	-0.462711	0.166486	0.0614784	0.0774722	-0.43173	0.300608	-0.046347	0.253651	0.207343	0.134926	0.134904	-0.337536	-0.016895	0.413677	0.09853	-0.140632	0.0812292	-0.181355	0.105204	0.362574	-0.268526	0.349673	0.449131	-0.0341899	0.222574	0.274088	0.0630548	0.0191665	-0.169447	0.308844	-0.246728	-0.27752
	TCGA.ZU.A8S4	-0.193811	-0.393777	0.189623	-0.140624	-0.201776	0.176027	-0.222583	0.0418552	-0.112076	-0.459529	0.0305837	0.209014	0.177271	0.0418786	0.148217	-0.08908	0.466607	0.316512	-0.174399	0.287648	0.436454	-0.100853	0.166931	-0.0323528	0.209756	-0.24388	-0.258001	0.338586	-0.18249	0.195423	0.0479482	-0.256565	-0.373114	-0.23419	0.0461097	0.39607	0.0552473	0.0903938	0.0212437	-0.18981	0.222961	0.402609	-0.221047	0.0568078	0.0225784	0.262235	-0.191836	0.170875
4	TCGA.2F.A9KO	-0.449633	-0.0720888	-0.152767	-0.102646	0.14533	0.272862	0.124618	-0.254715	-0.197942	0.0600721	0.208095	-0.0311627	0.546317	0.258033	0.274519	0.393674	-0.285747	0.00964087	0.238283	0.570367	-0.162475	0.273026	0.0188735	0.146328	0.477579	-0.0786729	0.0255661	-0.328077	0.0746478	-0.0128309	-0.259449	0.114014	0.0901274	-0.289722	0.197238	0.0465945	-0.339813	0.210984	0.485254	-0.0675085	0.0997581	0.481886	0.0873291	0.116173	0.111689	0.358542	-0.0752981	-0.123693
	TCGA.2F.A9KP	0.141943	0.23067	0.551776	0.0611616	-0.108715	-0.31493	0.123478	-0.08788	-0.0606566	0.141125	0.147024	-0.10647	-0.604715	-0.23105	-0.164706	-0.0115516	0.386485	0.216583	-0.0914807	-0.536486	0.442035	0.1476	0.00157985	-0.0973443	-0.413433	-0.160242	0.0955119	0.397218	0.0819344	-0.259723	-0.20728	0.117534	0.00411148	0.211253	-0.0546847	-0.408482	-0.0344923	0.0642202	-0.0367956	0.137782	-0.118382	-0.457473	0.157533	0.210917	0.207944	-0.298467	0.175824	0.271836
	TCGA.2F.A9KQ	0.243769	0.202484	-0.303637	0.126507	-0.158501	-0.17885	0.173615	0.206371	0.351866	0.297945	0.00309898	-0.213188	-0.535474	-0.118143	-0.165156	0.372276	-0.256072	0.0187504	0.122983	-0.494912	-0.185199	0.070392	0.0792187	0.261798	-0.290793	0.0124604	0.0921883	-0.184157	0.305718	0.160163	-0.0302274	0.11025	-0.0242665	0.3324	0.147341	-0.0824337	-0.0704011	0.167289	-0.279801	0.0994922	0.0328491	-0.5147	0.341931	0.0222245	0.103952	-0.313729	0.0860905	0.0651659
	TCGA.2F.A9KR	0.0791768	0.237544	-0.365464	0.0230245	0.121363	-0.160195	0.00754935	0.113392	-0.0981947	0.0266684	0.102788	0.261654	-0.0145954	-0.0968197	-0.317691	0.178455	-0.301636	-0.11589	0.214237	-0.164435	-0.134929	0.000496048	0.169221	0.184845	-0.0764501	0.115789	0.0662669	-0.251639	0.220435	-0.159342	-0.00951234	0.196486	0.380835	0.106398	0.124152	-0.313355	-0.133244	0.0334543	-0.0634573	0.0463689	-0.161318	-0.254585	0.00676767	-0.0442856	0.0656874	-0.271122	0.0545486	-0.222054
	TCGA.2F.A9KT	-0.408541	-0.156393	0.122616	-0.141142	0.151245	-0.186881	-0.131961	0.0933487	0.0850433	-0.184071	-0.0753958	-0.116287	-0.640194	0.0570477	-0.134196	0.389604	0.0899279	-0.105928	0.223039	-0.465537	0.272559	0.199589	0.224767	0.206087	-0.105349	0.0628558	0.104483	-0.189137	0.187615	-0.00392531	0.0793092	0.328305	0.167017	-0.118893	0.079426	0.260621	0.00984468	0.0480605	0.0219433	-0.164301	-0.0136264	-0.328734	0.171554	0.131175	0.291901	-0.00317105	-0.367544	0.388199
	TCGA.2F.A9KW	0.121189	-0.187443	0.240899	-0.330991	-0.254956	0.00808551	-0.0281187	-0.167688	0.336579	-0.043004	-0.167131	-0.0670374	-0.268885	0.00107257	-0.0472803	-0.0576078	0.364963	0.00663906	0.31348	-0.258482	0.243409	-0.141257	0.0101515	-0.177367	0.0240864	0.0144915	-0.193381	0.182097	-0.0568358	0.080085	-0.0717753	-0.096108	-0.210179	0.0629349	-0.0119607	0.0544493	0.151226	0.015245	0.0391484	0.0798397	-0.0923769	-0.224872	-0.0398469	0.262468	-0.0345094	0.104151	-0.0764673	0.17458
	TCGA.4Z.AA7M	-0.300701	0.100249	-0.0283285	-0.176179	0.134998	-0.21671	-0.103727	0.0318131	-0.183695	0.245458	0.064149	0.0180525	-0.523716	-0.140649	-0.243624	-0.160853	0.428016	0.0760523	-0.22769	-0.419453	0.442868	0.171828	0.0459227	-0.213438	-0.349782	-0.110578	-0.179178	-0.00532993	-0.119878	-0.244559	-0.0519574	0.106891	0.0724572	0.0130881	0.0590516	-0.0675825	0.109666	-0.248922	-0.422767	-0.200733	-0.151114	-0.308287	0.31633	0.197924	-0.0219265	-0.275073	-0.0723258	0.295272
	TCGA.4Z.AA7N	-0.583845	-0.156082	-0.593055	0.00513952	0.255969	0.335597	-0.102122	-0.410496	0.396237	0.0320719	0.0569041	-0.262366	-0.210599	0.41499	0.441546	0.271692	-0.621754	-0.279298	0.419717	0.261736	-0.470598	0.170427	-0.0830091	0.18217	0.388753	0.330739	0.286413	-0.596805	0.0480381	0.249233	0.248683	0.093165	0.279536	-0.282904	0.369777	0.394632	-0.48696	0.252874	0.571629	-0.0171678	0.266061	0.558722	-0.271733	-0.240383	0.281083	0.459929	-0.307609	-0.0972037
	TCGA.4Z.AA7O	-0.298859	-0.150137	-0.290121	0.0717326	-0.198162	0.140715	-0.166889	-0.0522117	0.144609	-0.119072	0.248879	-0.226769	0.175398	0.00835959	0.0573422	0.49785	0.200923	-0.159554	-0.325218	0.211487	0.310527	-0.230206	0.0537829	0.124579	0.121019	-0.122613	0.0387553	-0.0840617	-0.0376254	0.102505	0.0476325	0.147111	0.0600592	0.00380451	0.280602	0.180812	-0.271741	0.227716	0.120392	-0.0902432	0.182097	0.270263	0.119358	-0.240477	0.166907	0.00550475	-0.00476617	0.195241
	TCGA.4Z.AA7Q	-0.212348	-0.0961977	-0.319927	-0.116486	0.0487447	0.298255	0.0269515	-0.0509834	-0.479485	0.105892	-0.163946	0.0337093	0.636163	0.0436785	0.14558	-0.398203	0.0140825	-0.0108209	-0.367575	0.570637	-0.0575324	0.0326298	0.136152	-0.160817	0.39169	-0.191101	-0.160602	0.0135443	-0.0249298	-0.0113552	-0.0816078	-0.199615	0.172596	-0.0227767	-0.394806	-0.475257	-0.243666	-0.17827	0.00435193	0.104322	0.0153776	0.454765	0.0960309	-0.135779	-0.246632	0.340262	-0.260045	-0.242357
	TCGA.4Z.AA7R	0.128316	0.203818	0.137034	-0.195735	-0.0562052	-0.222693	-0.0181784	0.12055	-0.197939	0.235749	0.0667838	0.0435451	-0.444033	-0.131711	-0.170877	-0.152663	0.46431	0.235699	0.0306204	-0.455815	0.346131	0.117419	-0.195077	0.0758838	-0.389658	-0.0329106	-0.243705	0.128874	-0.323818	-0.163651	-0.0274241	-0.27863	0.0738399	0.0931486	-0.0622321	-0.0782585	-0.040157	-0.133706	-0.208995	-0.0236094	-0.115668	-0.423411	0.0944524	0.227671	-0.06108	-0.333348	0.301174	0.339245
	TCGA.4Z.AA7S	0.411364	0.27342	0.00918624	0.195216	-0.0344981	-0.380152	0.0882003	0.226662	-0.331077	0.129322	0.260825	0.0247551	-0.630156	-0.262673	-0.238369	0.0475027	0.352585	0.103425	0.141375	-0.567284	0.312525	-0.0972069	0.0507053	0.310915	-0.437557	-0.011707	0.192177	0.2411	0.223085	-0.285767	-0.103486	0.23883	-0.0635979	0.301211	0.0731412	-0.37141	0.203638	0.167044	-0.13052	0.0380318	-0.00350129	-0.532787	0.224381	0.128392	0.0887224	-0.37878	0.269184	0.203501
	TCGA.4Z.AA7W	0.234102	-0.145068	0.0455489	-0.00626098	-0.00926134	0.189791	-0.0885401	-0.0721083	-0.39826	-0.143224	0.0929397	0.292658	0.595959	-0.0437376	0.138277	-0.413065	0.0134594	0.0224906	-0.435407	0.536729	-0.101143	-0.113036	0.057594	-0.124332	0.292482	-0.126146	-0.235038	0.251268	0.062514	0.0428196	-0.150974	-0.0784125	0.0150913	-0.0192662	-0.380771	-0.236733	0.211161	-0.216714	0.349193	0.0779806	0.069929	0.499069	-0.335803	-0.031478	-0.303976	0.290702	-0.129282	-0.356559
	TCGA.4Z.AA7Y	0.32491	0.295952	-0.395478	0.118348	-0.131845	-0.1256	0.0682339	0.346247	0.0936195	0.112848	0.437328	0.0135352	-0.391641	-0.075621	-0.045284	0.422469	0.137189	0.417741	0.106263	-0.363992	0.100374	-0.200274	0.253692	0.46067	-0.110855	-0.147036	0.128366	-0.133701	0.345223	-0.151373	-0.121684	0.0583878	-0.0701603	0.305581	0.143099	-0.193411	-0.27013	0.401537	0.28657	-0.000270911	0.17167	-0.417406	0.332949	-0.129765	-0.0787247	-0.276632	0.312197	0.19698
	TCGA.4Z.AA80	0.306406	0.303327	0.392298	-0.035974	-0.0736207	-0.242193	0.0409975	0.0464946	-0.406009	0.334406	0.199727	-0.201191	0.157135	-0.21493	-0.189539	-0.00972392	0.48018	0.351022	-0.0421758	-0.103805	0.453252	-0.0807057	0.129542	-0.0600474	-0.33213	-0.410494	-0.112729	0.293849	-0.157534	-0.37379	-0.292905	-0.0984763	-0.0750454	0.142497	-0.132693	-0.519751	0.0461833	0.0895612	0.0234591	0.0816641	-0.0661291	-0.378916	0.161438	0.338432	-0.0727844	-0.248843	0.203157	0.204184
	TCGA.4Z.AA81	-0.118075	0.0163042	0.218843	0.125265	-0.0767167	0.110668	-0.183263	-0.0577882	-0.266473	-0.170055	-0.134754	-0.0236169	0.562985	0.0927798	0.0425109	0.100703	0.412427	0.0185353	-0.184733	0.47627	0.320368	-0.181427	0.165531	-0.226976	0.0297575	-0.322805	0.0964459	0.342323	0.100511	-0.0601673	-0.0598782	-0.0180311	-0.127969	-0.12602	-0.290754	-0.374235	0.206168	-0.0592263	0.00265902	-0.0719407	0.143572	0.366421	0.160627	-0.0187742	-0.371476	0.0088943	-0.267689	0.312066
	TCGA.4Z.AA82	-0.314174	-0.283147	0.257899	-0.0456821	0.128047	0.0633283	-0.292204	-0.0276148	0.253092	-0.215829	0.118317	-0.262632	0.28541	0.0543717	0.0662536	0.0686255	0.297013	0.164193	0.279237	0.178238	0.373146	0.0182628	-0.099386	0.057093	0.21274	0.0227132	0.0479397	0.011743	0.0969569	0.103882	0.022102	0.349383	0.0763	-0.207225	0.0585474	0.359835	-0.143284	0.0497794	0.210363	-0.187269	0.153303	0.0128166	0.0821107	0.131042	-0.0490024	0.120017	-0.260004	0.212535
	TCGA.4Z.AA83	-0.301482	-0.0742094	-0.368267	0.0474752	0.0541364	0.225423	0.183075	0.0961411	0.480694	0.0745123	-0.00189861	0.0691723	0.382705	0.312651	0.174663	0.364503	-0.644525	-0.214111	0.29541	0.300071	-0.590186	-0.0216757	0.169277	0.388199	0.35408	0.076462	0.137114	-0.474191	0.341979	0.383417	0.128392	0.268593	0.0586597	-0.146771	0.107484	0.202391	-0.217809	-0.021054	0.437619	0.0876419	0.23424	0.187631	-0.0282449	-0.237088	0.131406	0.315404	-0.173417	-0.278193
	TCGA.4Z.AA84	0.149577	0.0600415	0.631229	-0.0496684	-0.181846	-0.244622	-0.120849	0.167995	0.07465	0.0664123	0.0397556	0.0478121	-0.315896	-0.107931	-0.0148302	-0.276302	0.358642	0.213165	-0.0601708	-0.342047	0.263118	-0.0615059	-0.210019	0.0160533	-0.233777	-0.0815941	0.0128785	0.36837	-0.223514	-0.139309	-0.162197	0.0163195	0.0030256	0.203038	-0.0443346	-0.172613	0.227781	0.00841816	-0.0784927	-0.00515295	-0.179738	-0.263741	0.0188535	0.312669	0.00692591	-0.173744	0.0333487	0.142699
	TCGA.4Z.AA86	-0.417083	-0.368005	-0.312218	-0.145969	0.074574	0.340235	-0.319261	-0.157219	0.366077	-0.286524	-0.370542	-0.219844	0.489606	0.209777	0.341471	0.196206	0.194786	-0.112721	0.0610642	0.513504	0.232825	-0.122543	-0.141809	0.137272	0.482672	-0.0694234	-0.117706	-0.323072	-0.038766	0.190812	0.117276	-0.0616685	-0.182706	-0.379327	0.132802	0.449309	-0.271462	0.00853512	0.386981	0.0253076	0.144452	0.473569	-0.112621	-0.111917	0.31101	0.497229	-0.25202	0.270576
	TCGA.4Z.AA87	0.282294	0.214843	0.539642	-0.197589	-0.263689	-0.213788	0.138065	0.0786135	-0.385094	0.148579	0.00201834	0.159835	-0.581329	-0.224358	-0.222308	-0.264729	0.501485	0.282074	-0.35885	-0.415212	0.449875	-0.000159816	-0.0439706	-0.13793	-0.345605	-0.208835	-0.199248	0.536947	-0.166677	-0.289122	-0.322853	-0.118581	-0.122314	0.112855	-0.396614	-0.354888	0.401534	-0.186551	-0.339899	0.133667	-0.164147	0.0566002	0.0817982	0.489276	-0.287102	-0.281397	0.208513	0.209291
	TCGA.4Z.AA89	0.406041	0.207641	0.0249644	0.0534526	-0.100989	-0.133322	-0.024967	0.203161	-0.350905	0.00668379	0.0601566	-0.0297028	0.345065	-0.146834	-0.191248	0.413067	-0.321442	0.123169	-0.204131	0.160996	-0.211147	-0.0354928	0.191446	0.254179	-0.164487	-0.27887	0.070554	0.2115	0.366546	-0.155159	-0.26826	0.144289	0.0277293	0.159594	0.00277846	-0.557855	0.193306	0.168388	0.133569	-0.0142557	0.0270218	-0.216687	0.256529	0.159313	0.0853851	-0.276123	0.168136	-0.114442
	TCGA.5N.A9KI	-0.0983208	0.074887	-0.538649	0.0953674	0.105991	0.235397	0.2281	0.220909	-0.100862	0.212142	0.170037	-0.0672051	0.485739	0.0852456	0.129723	-0.373326	-0.486085	0.0419835	-0.065793	0.370188	-0.514653	0.663427	-0.108781	0.185656	0.294079	0.186071	0.0534337	-0.394275	-0.146002	0.308263	0.0298476	-0.234547	0.0646724	0.0222194	-0.0954326	0.16201	-0.129341	0.0950966	-0.0546037	0.0945199	-0.0593423	0.0509592	0.0506838	0.00811824	-0.426017	0.211298	0.0964819	-0.363741
	TCGA.5N.A9KM	0.33109	0.337748	-0.510624	-0.0840903	-0.0426708	0.0344985	0.286664	0.0916579	0.0663613	0.333818	-0.0212992	0.179446	0.342821	0.0496993	-0.0833944	-0.0811961	-0.574837	0.104239	-0.333567	0.297139	-0.577169	-0.0377611	-0.0786496	0.125774	0.176594	0.0236038	0.0689928	-0.275546	0.195767	0.052438	-0.241788	-0.262912	-0.00938276	0.275436	0.0895182	-0.0172019	-0.0874504	0.156796	0.0473647	-0.0446473	0.0967173	0.145592	0.312233	-0.134505	-0.413359	0.113438	0.317403	-0.44478
	TCGA.BL.A13I	0.0880634	-0.189929	0.219275	-0.35021	-0.417632	0.285618	0.0687677	-0.222313	0.149133	-0.165403	-0.346869	0.488418	0.173425	0.130536	0.164733	0.00941614	0.172999	0.17813	0.16067	0.175796	0.172908	0.102771	0.0874179	-0.206474	0.383087	-0.105807	-0.355024	0.322914	-0.23978	0.0823374	-0.095444	-0.111138	-0.252688	-0.0511389	-0.00885537	0.185695	0.058534	-0.0788819	-0.113093	0.00463956	0.0359284	0.453504	-0.0427417	0.12168	-0.0177464	0.234875	0.00934495	-0.0965099
	TCGA.BL.A13J	-0.428135	0.040329	-0.503645	0.0730927	0.277899	-0.0679168	-0.162046	0.207275	0.248896	0.278842	0.248683	-0.114826	-0.515342	0.18191	0.00561424	0.22739	-0.245638	0.130131	0.165086	-0.30653	0.0707756	-0.0951507	-0.0606245	0.445159	-0.174668	0.229048	0.12764	-0.307075	-0.0145497	0.110968	0.116974	0.157099	0.0841553	0.0997485	0.267937	0.336615	-0.34154	0.0706562	0.080303	-0.00911914	0.057701	-0.205017	0.269351	0.139713	-0.00337079	-0.0451196	-0.0393828	0.255544
	TCGA.BL.A3JM	-0.0198157	-0.170897	0.419164	-0.174912	-0.146878	-0.213988	-0.0919979	-0.163648	-0.0546774	-0.0667165	-0.178196	-0.331637	-0.207119	-0.111754	-0.103628	-0.154816	0.604283	0.146673	0.272909	-0.268784	0.549536	0.250363	0.0409532	-0.309201	-0.256653	-0.163007	-0.112714	0.410516	-0.367533	-0.315016	-0.116205	-0.0658227	-0.117396	-0.138924	-0.100912	-0.164786	0.168173	-0.0429716	-0.513155	0.0139273	-0.232588	-0.255803	0.0291124	0.272993	0.413533	-0.368752	-0.0613423	0.32539
	TCGA.BL.A5ZZ	-0.344527	-0.328907	-0.213239	-0.206761	-0.169384	0.210041	0.0125903	-0.104084	0.549048	-0.286598	-0.127484	0.019135	-0.55963	0.316797	0.264804	0.338961	-0.278811	0.188088	0.52937	-0.353204	-0.197123	0.272888	-0.203395	0.254091	0.27047	0.193484	-0.159174	0.00480536	-0.126601	0.392138	0.249516	-0.066673	-0.117017	-0.270836	0.230222	0.624337	-0.277163	-0.0224089	0.333154	-0.0101122	-0.0338547	0.178533	-0.0978523	0.0639458	0.447112	0.288209	-0.268982	-0.0976203
	TCGA.BT.A0S7	0.134702	0.0329604	0.407214	-0.151651	-0.0569342	-0.154192	-0.192372	-0.0981296	0.0392289	0.035356	-0.0251827	-0.247242	-0.614645	-0.0446026	-0.191621	-0.0472296	0.482318	0.190122	0.114246	-0.501407	0.468004	0.189041	0.0633628	-0.0280227	-0.240969	-0.179237	-0.178508	0.503029	-0.136638	-0.173954	-0.150983	-0.00982078	0.0839266	0.15203	0.0238408	-0.117812	-0.0638434	0.00932097	-0.112833	-0.0830624	-0.256411	-0.187961	0.31539	0.260801	0.112134	-0.271702	0.14192	0.0690613
[truncated: 8,672 more rows]
[truncated: 3 more columns]
